# Supplementary material for: SARS-CoV-2 Receptor ACE2 Is an Interferon-Stimulated Gene in Human Airway Epithelial Cells and Is Detected in Specific Cell Subsets across Tissues
Source: Cell. 2020 May 28;181(5):1016–1035.e19. doi: 10.1016/j.cell.2020.04.035 (PMC7252096; doi:10.1016/j.cell.2020.04.035)
Supplement: Document S1. Author contributions [file mmc1.xlsx]

## Sheet: AUTHOR CONTRIBUTIONS
Supplemental Document S1. Author Contributions
	Conceptualization	Methodology	Software	Validation	Formal Analysis	Investigation	Resources	Data Curation	Writing - Original Draft	Writing - Review & Editing	Visualization	Supervision	Project Administration	Funding Acquisition
AB							X	X		X			X	X
AGS							X			X			X	X
AKS	X	X					X	X	X	X	X	X	X	X
AL							X			X			X	X
AM	X						X	X		X			X	X
AR	X	X					X	X	X	X			X	X
AS							X	X		X			X	X
ASY		X		X		X	X			X
AT							X	X		X			X	X
AW										X
AY										X			X
BB		X								X			X	X
BD		X	X		X	X		X		X	X
BEM					X	X		X		X
BL										X
BMH						X	X			X
CDB						X				X
CF							X	X		X			X	X
CGKZ	X	X	X	X	X	X	X	X	X	X	X		X
CGW		X				X				X
CJT						X				X
CM	X				X	X		X	X	X
CNT			X		X	X				X
CS							X	X		X			X	X
CWP							X			X
DFD		X				X	X			X
DG						X				X
DH							X	X		X			X	X
DL	X	X					X			X			X	X
DP							X	X		X			X	X
DS							X	X		X			X	X
ELR							X	X		X			X	X
FJT							X	X		X			X	X
FT					X					X
GJG			X					X		X
H-PK							X			X				X
HA						X	X			X
HBS							X	X		X			X	X
HBZ	X	X				X				X
HL							X	X		X			X	X
HPG		X				X				X
HS							X	X		X			X	X
IA					X					X
IG							X	X		X			X	X
IMM					X	X	X			X
JAB										X			X	X
JAK						X	X	X		X			X	X
JB						X	X			X
JF						X	X			X
JL							X	X		X			X	X
JLF							X			X			X	X
JMSS						X				X
JO-M	X	X	X	X	X	X	X	X	X	X	X	X	X	X
JP							X	X		X			X	X
JPW						X				X
JR	X						X	X		X			X	X
JSc							X	X		X			X	X
JSp							X	X		X			X	X
JW							X	X		X			X	X
KM							X	X		X			X	X
KMB		X				X	X			X
KS-P							X	X		X			X	X
KZ							X	X		X			X	X
L-EZ							X	X		X			X	X
LC						X				X
LSK	X						X			X				X
MA					X					X
MF							X	X		X			X	X
MG							X			X			X	X
MH							X	X		X			X	X
MHW2		X	X	X	X	X	X	X		X	X
MKr							X	X		X			X	X
MKu							X	X		X			X	X
MN	X						X	X		X			X	X
MP						X				X
MR							X	X		X			X	X
MS							X	X		X			X	X
MV						X				X
MVBD							X	X		X			X	X
MVP							X	X		X			X	X
MZN							X	X		X			X	X
NAB							X			X			X	X
NB							X	X		X			X	X
NK							X	X		X			X	X
OE							X	X		X			X	X
OR							X	X		X			X	X
PAR							X	X		X			X	X
PB	X						X	X		X			X	X
PH							X	X		X			X	X
PLL		X				X				X
PRT							X	X		X			X	X
RL							X	X		X			X	X
RWF							X			X			X	X
RX							X	X		X			X	X
SBS										X				X
SJA		X	X	X	X	X				X
SKN	X	X	X		X	X	X	X		X	X
SLC						X				X
SLe							X	X		X			X	X
SLi							X	X		X			X	X
SMF							X			X			X	X
SQ							X	X		X			X	X
ST	X						X	X		X			X	X
SWK		X	X			X				X
TD							X	X		X			X	X
TED							X	X		X			X	X
TKH		X	X		X	X				X	X
TML							X			X			X
VM							X			X
VNM						X	X	X		X	X
VT						X				X
XS							X	X		X			X	X
YC	X		X		X	X		X		X	X
YX							X	X		X			X	X
ZG		X				X				X
