# Supplementary material for: SARS-CoV-2 Receptor ACE2 Is an Interferon-Stimulated Gene in Human Airway Epithelial Cells and Is Detected in Specific Cell Subsets across Tissues
Source: Cell. 2020 May 28;181(5):1016–1035.e19. doi: 10.1016/j.cell.2020.04.035 (PMC7252096; doi:10.1016/j.cell.2020.04.035)
Supplement: Table S1 — Statistics and Gene Lists Related to Figure 1 (Non-Human Primate Lung) A. Cluster defining genes for cell types presented in Figure 1. B. ACE2 and TMPRSS2 statistics by cell type. C. Differentially expressed genes between ACE2+ and ACE2- Type II Pneumocytes. [file mmc2.xls]

## Sheet: Supplemental Table 1A
Supplemental Table 1
Related to Non Human Primate Adult Lung Tissue Collected at Necropsy, Figure 1C
Statistics for Cell Type Defining Genes (wilcox test implemented in R using Seurat package and function FindAllMarkers)
Gene	Cell Type	p-value	p_val_adj	average log fold change vs all other cells	% of Cell Type Expressing	% of Rest of Cells Expressing
CHIT1	Alveolar Macrophage	0	0	2.03188	0.807	0.149
CCL18	Alveolar Macrophage	0	0	1.94326	0.946	0.184
APOC1	Alveolar Macrophage	0	0	1.8202	0.987	0.323
MRC1	Alveolar Macrophage	0	0	1.68813	0.951	0.232
APOC2	Alveolar Macrophage	0	0	1.61074	0.89	0.188
MARCO	Alveolar Macrophage	0	0	1.52758	0.697	0.085
LTA4H	Alveolar Macrophage	0	0	1.5244	0.938	0.319
ABCG1	Alveolar Macrophage	0	0	1.50567	0.786	0.124
OLR1	Alveolar Macrophage	0	0	1.49703	0.886	0.194
GPNMB	Alveolar Macrophage	0	0	1.46076	0.883	0.211
RMDN3	Alveolar Macrophage	0	0	1.45647	0.859	0.194
APOE	Alveolar Macrophage	0	0	1.41736	0.981	0.528
PPARG	Alveolar Macrophage	0	0	1.39731	0.746	0.11
SDC2	Alveolar Macrophage	0	0	1.39582	0.801	0.175
SHTN1	Alveolar Macrophage	0	0	1.36302	0.791	0.182
LGALS3	Alveolar Macrophage	0	0	1.2918	0.99	0.681
ALDH2	Alveolar Macrophage	0	0	1.26984	0.95	0.463
CD36	Alveolar Macrophage	0	0	1.24653	0.848	0.256
CYP27A1	Alveolar Macrophage	0	0	1.22596	0.804	0.207
TXN	Alveolar Macrophage	0	0	1.18414	0.946	0.462
FABP5	Alveolar Macrophage	0	0	1.04995	0.968	0.514
MGST3	Alveolar Macrophage	0	0	1.0195	0.948	0.554
ANXA5	Alveolar Macrophage	0	0	1.01509	0.969	0.638
CD63	Alveolar Macrophage	0	0	1.01458	0.952	0.563
PSAP	Alveolar Macrophage	0	0	0.876427	0.992	0.771
CYBB	Alveolar Macrophage	1.08694442085074e-322	2.75823016235084e-318	1.12127	0.92	0.396
SMC6	Alveolar Macrophage	2.37151510003798e-322	6.01795671785639e-318	1.40858	0.772	0.186
CD68	Alveolar Macrophage	4.89124989382834e-322	1.24120357305788e-317	1.14501	0.879	0.311
NGFRAP1	Alveolar Macrophage	3.49616068219158e-317	8.87185734712935e-313	1.26812	0.752	0.163
GPX4	Alveolar Macrophage	1.92042861998098e-316	4.87327966606374e-312	0.97352	0.936	0.558
TREM1	Alveolar Macrophage	5.05695e-294	1.28325e-289	1.15814	0.753	0.178
ASAH1	Alveolar Macrophage	1.32089e-288	3.35189e-284	1.04053	0.92	0.451
FABP4	Alveolar Macrophage	1.71644e-288	4.35563e-284	1.85453	0.72	0.27
GRN	Alveolar Macrophage	5.92553e-283	1.50366e-278	1.01234	0.901	0.425
CTSB	Alveolar Macrophage	1.67313e-280	4.24573e-276	0.837703	0.972	0.663
WBP5	Alveolar Macrophage	9.71552e-266	2.46541e-261	1.13401	0.7	0.157
YBX1	Alveolar Macrophage	5.51239e-265	1.39882e-260	0.794516	0.954	0.673
MS4A7	Alveolar Macrophage	5.5577e-265	1.41032e-260	0.956273	0.828	0.281
HEXB	Alveolar Macrophage	7.21212e-265	1.83015e-260	1.0377	0.809	0.269
LOC100430368	Alveolar Macrophage	8.79996e-264	2.23308e-259	1.23656	0.637	0.113
SCD	Alveolar Macrophage	1.20536e-254	3.05872e-250	1.50104	0.562	0.073
ITGA6	Alveolar Macrophage	9.99372e-246	2.53601e-241	1.14656	0.616	0.109
ALOX5AP	Alveolar Macrophage	8.29631e-238	2.10527e-233	0.852542	0.811	0.296
APP	Alveolar Macrophage	5.77315e-234	1.46499e-229	0.996628	0.766	0.254
KCNA3	Alveolar Macrophage	1.09056e-230	2.7674e-226	1.09173	0.595	0.106
GNG10	Alveolar Macrophage	8.11466e-223	2.05918e-218	0.934602	0.786	0.288
NRP2	Alveolar Macrophage	4.27782e-221	1.08554e-216	1.10496	0.598	0.119
DST	Alveolar Macrophage	1.27481e-220	3.23497e-216	1.04253	0.684	0.183
LOC107000470	Alveolar Macrophage	5.69748e-214	1.44579e-209	1.04891	0.508	0.068
FN1	Alveolar Macrophage	1.60995e-209	4.0854e-205	1.26564	0.726	0.251
PLAC8	Alveolar Macrophage	7.26078e-207	1.8425e-202	0.8655	0.796	0.312
PROS1	Alveolar Macrophage	1.16602e-205	2.9589e-201	0.936351	0.565	0.107
MSR1	Alveolar Macrophage	4.64756e-200	1.17936e-195	0.959895	0.599	0.136
SVIL	Alveolar Macrophage	2.14854e-199	5.45215e-195	0.983495	0.562	0.111
BHLHE41	Alveolar Macrophage	5.28053e-197	1.33999e-192	1.02569	0.488	0.068
LOC718777	Alveolar Macrophage	8.52868e-192	2.16424e-187	1.13862	0.737	0.29
RAB13	Alveolar Macrophage	4.23342e-191	1.07427e-186	0.959191	0.568	0.123
LIPA	Alveolar Macrophage	4.05458e-190	1.02889e-185	0.868854	0.694	0.224
SLCO2B1	Alveolar Macrophage	1.30963e-187	3.32333e-183	0.908015	0.516	0.091
CHI3L1	Alveolar Macrophage	1.95207e-187	4.95358e-183	1.02712	0.424	0.042
CSTB	Alveolar Macrophage	7.84226e-187	1.99005e-182	0.862031	0.852	0.454
MPC2	Alveolar Macrophage	1.09183e-184	2.77063e-180	0.963428	0.526	0.1
LRP1	Alveolar Macrophage	3.38991e-181	8.60224e-177	0.908671	0.611	0.165
PSMA6	Alveolar Macrophage	4.86613e-181	1.23483e-176	0.836508	0.722	0.265
FHL1	Alveolar Macrophage	4.83599e-179	1.22718e-174	0.881354	0.508	0.094
DNASE2	Alveolar Macrophage	6.80015e-179	1.72561e-174	0.817196	0.643	0.192
CAPG	Alveolar Macrophage	1.20282e-178	3.05229e-174	0.812111	0.849	0.453
CLIC4	Alveolar Macrophage	1.73313e-177	4.39799e-173	0.900884	0.586	0.149
CPM	Alveolar Macrophage	3.3403e-177	8.47634e-173	0.771451	0.742	0.287
RNASE2	Alveolar Macrophage	9.35618e-173	2.37422e-168	0.953686	0.422	0.052
COLEC12	Alveolar Macrophage	2.07562e-172	5.2671e-168	0.807591	0.506	0.101
CD177	Alveolar Macrophage	4.92647e-170	1.25014e-165	0.958559	0.461	0.074
ARHGAP18	Alveolar Macrophage	6.80511e-165	1.72687e-160	0.822902	0.662	0.226
DBI	Alveolar Macrophage	9.51649e-165	2.4149e-160	0.778826	0.851	0.482
CD163	Alveolar Macrophage	1.1309e-163	2.86978e-159	0.780675	0.693	0.256
2020-09-11	Alveolar Macrophage	5.09239e-163	1.29224e-158	0.793909	0.586	0.164
FUOM	Alveolar Macrophage	1.30415e-161	3.30942e-157	0.78253	0.666	0.232
SLC6A6	Alveolar Macrophage	2.98947e-161	7.58607e-157	0.841867	0.558	0.144
ATP6V1F	Alveolar Macrophage	3.26896e-160	8.29531e-156	0.802789	0.683	0.255
PRAP1	Alveolar Macrophage	4.49819e-158	1.14146e-153	0.87697	0.362	0.033
VAT1	Alveolar Macrophage	3.00577e-157	7.62745e-153	0.811536	0.584	0.168
VAPA	Alveolar Macrophage	2.24671e-151	5.70125e-147	0.791709	0.56	0.156
PLA2G15	Alveolar Macrophage	5.15142e-148	1.30722e-143	0.782653	0.466	0.096
CDC42EP3	Alveolar Macrophage	4.90099e-146	1.24367e-141	0.783641	0.544	0.151
CDH1	Alveolar Macrophage	2.55396e-145	6.48093e-141	0.846065	0.533	0.144
FFAR4	Alveolar Macrophage	6.06415e-145	1.53884e-140	0.790845	0.364	0.043
ENO3	Alveolar Macrophage	5.39161e-138	1.36818e-133	1.01952	0.379	0.055
FDX1	Alveolar Macrophage	1.49119e-136	3.78403e-132	0.804377	0.587	0.206
IFI6	Alveolar Macrophage	8.37981e-135	2.12646e-130	0.920011	0.746	0.377
HVCN1	Alveolar Macrophage	2.29282e-134	5.81826e-130	0.768896	0.387	0.063
ARHGEF28	Alveolar Macrophage	1.02242e-132	2.59451e-128	0.77017	0.38	0.06
CLEC4E	Alveolar Macrophage	2.1541e-127	5.46624e-123	0.801257	0.356	0.053
LY86	Alveolar Macrophage	2.60573e-124	6.61229e-120	0.78078	0.533	0.168
LGALS1	Alveolar Macrophage	3.09675e-123	7.85831e-119	0.794775	0.562	0.195
DNASE2B	Alveolar Macrophage	5.7976e-123	1.4712e-118	0.774434	0.369	0.062
MCM7	Alveolar Macrophage	1.19256e-120	3.02625e-116	0.774519	0.352	0.055
GDF15	Alveolar Macrophage	5.42604e-98	1.37691e-93	0.812439	0.301	0.049
IFIT2	Alveolar Macrophage	2.93989e-92	7.46028e-88	0.816711	0.385	0.104
CHCHD6	Alveolar Macrophage	1.18442e-87	3.00559e-83	0.792868	0.311	0.065
CCL24	Alveolar Macrophage	4.06102e-86	1.03053e-81	1.19851	0.235	0.029
VCAN	CD14 Monocyte or Macrophage	7.63436e-155	1.93729e-150	1.76381	0.789	0.139
S100A8	CD14 Monocyte or Macrophage	5.04167e-122	1.27937e-117	2.0723	0.688	0.187
CDKN1A	CD14 Monocyte or Macrophage	1.2e-111	3.04512e-107	1.45677	0.754	0.209
IDO1	CD14 Monocyte or Macrophage	8.0717e-106	2.04827e-101	1.29146	0.671	0.125
FCN1	CD14 Monocyte or Macrophage	5.48583e-104	1.39208e-99	1.43062	0.543	0.063
TYROBP	CD14 Monocyte or Macrophage	1.42607e-93	3.61879e-89	0.93219	0.881	0.618
G0S2	CD14 Monocyte or Macrophage	2.7028e-93	6.85862e-89	1.22193	0.834	0.448
MNDA	CD14 Monocyte or Macrophage	8.09575e-93	2.05438e-88	1.03234	0.944	0.646
PLBD1	CD14 Monocyte or Macrophage	1.05832e-92	2.6856e-88	1.33761	0.691	0.194
LOC100423954	CD14 Monocyte or Macrophage	5.05002e-92	1.28149e-87	1.48306	0.706	0.189
PTGS2	CD14 Monocyte or Macrophage	5.8009e-83	1.47204e-78	1.3114	0.57	0.108
LOC703455	CD14 Monocyte or Macrophage	1.37611e-76	3.49201e-72	0.901843	0.819	0.525
JUNB	CD14 Monocyte or Macrophage	1.01296e-73	2.57049e-69	1.00119	0.777	0.414
LOC100426537	CD14 Monocyte or Macrophage	4.1477e-73	1.05252e-68	1.30755	0.528	0.104
LOC714801	CD14 Monocyte or Macrophage	2.934e-72	7.44532e-68	1.11255	0.688	0.249
gene24654	CD14 Monocyte or Macrophage	7.69846e-69	1.95356e-64	0.990045	0.727	0.395
NFKBIA	CD14 Monocyte or Macrophage	1.33551e-68	3.38899e-64	0.779489	0.932	0.673
BCL2A1	CD14 Monocyte or Macrophage	8.69722e-67	2.20701e-62	0.935525	0.852	0.543
EREG	CD14 Monocyte or Macrophage	1.76889e-66	4.48874e-62	1.01499	0.588	0.171
LOC710038	CD14 Monocyte or Macrophage	5.65836e-65	1.43586e-60	0.889287	0.754	0.441
FCGR2B	CD14 Monocyte or Macrophage	4.62606e-64	1.17391e-59	1.08128	0.549	0.166
S100A9	CD14 Monocyte or Macrophage	5.33313e-64	1.35333e-59	1.60521	0.525	0.178
TIMP1	CD14 Monocyte or Macrophage	5.90671e-63	1.49889e-58	1.10413	0.499	0.11
PTX3	CD14 Monocyte or Macrophage	6.05643e-61	1.53688e-56	1.13391	0.537	0.134
CFP	CD14 Monocyte or Macrophage	4.53523e-60	1.15086e-55	0.968837	0.448	0.086
LOC706496	CD14 Monocyte or Macrophage	7.39397e-55	1.87629e-50	0.821831	0.754	0.476
LOC721996	CD14 Monocyte or Macrophage	3.27416e-53	8.30851e-49	0.847156	0.697	0.403
OSM	CD14 Monocyte or Macrophage	4.88491e-53	1.2396e-48	1.24833	0.442	0.113
LOC709376	CD14 Monocyte or Macrophage	7.30541e-53	1.85382e-48	0.873687	0.614	0.32
gene5977	CD14 Monocyte or Macrophage	1.50603e-52	3.82169e-48	0.862736	0.564	0.259
MIR147B	CD14 Monocyte or Macrophage	5.48769e-52	1.39256e-47	1.31957	0.478	0.131
gene19019	CD14 Monocyte or Macrophage	1.06381e-51	2.69952e-47	0.87123	0.558	0.266
FYB	CD14 Monocyte or Macrophage	1.14376e-51	2.9024e-47	0.98426	0.463	0.118
SERPINB10	CD14 Monocyte or Macrophage	1.30865e-51	3.32082e-47	0.939156	0.291	0.031
LOC716997	CD14 Monocyte or Macrophage	1.49965e-49	3.80552e-45	0.821457	0.73	0.437
LOC706108	CD14 Monocyte or Macrophage	1.8214e-49	4.62199e-45	0.782673	0.685	0.4
gene26921	CD14 Monocyte or Macrophage	1.22806e-48	3.11633e-44	0.875653	0.525	0.255
gene24529	CD14 Monocyte or Macrophage	2.96874e-48	7.53347e-44	0.824299	0.694	0.402
SOD2	CD14 Monocyte or Macrophage	1.47355e-47	3.73929e-43	0.93511	0.715	0.422
INSIG1	CD14 Monocyte or Macrophage	1.82964e-47	4.6429e-43	1.02	0.519	0.183
PIM3	CD14 Monocyte or Macrophage	7.64914e-47	1.94105e-42	0.979099	0.383	0.084
LOC693584	CD14 Monocyte or Macrophage	8.35802e-47	2.12093e-42	0.798597	0.516	0.227
CXCL8	CD14 Monocyte or Macrophage	9.37324e-47	2.37855e-42	1.07552	0.694	0.348
gene15599	CD14 Monocyte or Macrophage	1.06461e-46	2.70156e-42	0.82835	0.694	0.405
gene11997	CD14 Monocyte or Macrophage	1.1645e-46	2.95503e-42	0.827739	0.641	0.344
LOC694799	CD14 Monocyte or Macrophage	1.27997e-46	3.24805e-42	0.772372	0.697	0.427
gene1578	CD14 Monocyte or Macrophage	1.44404e-46	3.66438e-42	0.875926	0.531	0.228
gene4111	CD14 Monocyte or Macrophage	2.7323e-46	6.93347e-42	0.857363	0.525	0.219
LOC106999185	CD14 Monocyte or Macrophage	7.0638e-46	1.79251e-41	0.887134	0.558	0.21
gene13055	CD14 Monocyte or Macrophage	1.00934e-45	2.56129e-41	0.859699	0.528	0.236
LOC718979	CD14 Monocyte or Macrophage	4.56865e-45	1.15934e-40	0.805629	0.585	0.317
LOC710859	CD14 Monocyte or Macrophage	1.30074e-44	3.30076e-40	0.744741	0.677	0.419
gene10855	CD14 Monocyte or Macrophage	1.48403e-44	3.76587e-40	0.841759	0.525	0.222
gene30606	CD14 Monocyte or Macrophage	3.11713e-44	7.91004e-40	0.791451	0.647	0.377
PDE4B	CD14 Monocyte or Macrophage	4.45513e-44	1.13053e-39	0.876598	0.445	0.123
LOC713984	CD14 Monocyte or Macrophage	6.14299e-44	1.55885e-39	0.816189	0.57	0.277
gene28075	CD14 Monocyte or Macrophage	9.44578e-44	2.39696e-39	0.861207	0.57	0.284
ETS2	CD14 Monocyte or Macrophage	9.30376e-42	2.36092e-37	0.800366	0.644	0.352
LOC710644	CD14 Monocyte or Macrophage	9.34487e-42	2.37135e-37	0.758971	0.638	0.367
gene10886	CD14 Monocyte or Macrophage	1.20961e-41	3.06951e-37	0.83304	0.475	0.221
gene27876	CD14 Monocyte or Macrophage	1.3899e-41	3.52702e-37	0.802912	0.472	0.212
RNASE6	CD14 Monocyte or Macrophage	2.13072e-41	5.40692e-37	0.726425	0.697	0.404
LOC718556	CD14 Monocyte or Macrophage	2.19082e-41	5.55942e-37	0.791184	0.62	0.336
AOAH	CD14 Monocyte or Macrophage	4.0652e-41	1.03158e-36	0.810364	0.318	0.063
LOC706910	CD14 Monocyte or Macrophage	1.31021e-40	3.32478e-36	0.783064	0.579	0.309
LOC701477	CD14 Monocyte or Macrophage	1.85869e-40	4.71662e-36	0.788567	0.504	0.267
LOC717053	CD14 Monocyte or Macrophage	2.10498e-40	5.3416e-36	0.747175	0.605	0.357
LILRB1	CD14 Monocyte or Macrophage	8.67671e-40	2.2018e-35	0.778031	0.445	0.156
LOC707204	CD14 Monocyte or Macrophage	1.01453e-39	2.57447e-35	0.766939	0.558	0.295
gene18833	CD14 Monocyte or Macrophage	1.17087e-39	2.97121e-35	0.807969	0.439	0.177
gene17123	CD14 Monocyte or Macrophage	1.24239e-39	3.1527e-35	0.775621	0.57	0.315
gene17493	CD14 Monocyte or Macrophage	2.03805e-39	5.17175e-35	0.834441	0.481	0.198
gene19709	CD14 Monocyte or Macrophage	1.31722e-37	3.34258e-33	0.744861	0.626	0.35
MT2A	CD14 Monocyte or Macrophage	2.02658e-37	5.14264e-33	0.929055	0.558	0.286
LOC710097	CD14 Monocyte or Macrophage	2.76632e-37	7.01981e-33	0.736546	0.576	0.306
LOC100499562	CD14 Monocyte or Macrophage	7.67324e-37	1.94716e-32	0.734923	0.665	0.407
LOC701084	CD14 Monocyte or Macrophage	8.99041e-37	2.28141e-32	0.732971	0.552	0.279
gene14826	CD14 Monocyte or Macrophage	1.52413e-35	3.86764e-31	0.744622	0.555	0.306
TNFSF13B	CD14 Monocyte or Macrophage	8.50435e-35	2.15806e-30	0.803391	0.531	0.254
LOC703433	CD14 Monocyte or Macrophage	1.07191e-34	2.72008e-30	0.784983	0.478	0.212
LOC709778	CD14 Monocyte or Macrophage	2.2989e-34	5.83369e-30	0.734525	0.484	0.219
gene13600	CD14 Monocyte or Macrophage	3.60533e-34	9.14888e-30	0.751751	0.481	0.243
LOC719136	CD14 Monocyte or Macrophage	6.0807e-34	1.54304e-29	0.777143	0.409	0.168
JAML	CD14 Monocyte or Macrophage	7.35588e-34	1.86663e-29	0.814325	0.273	0.054
gene5954	CD14 Monocyte or Macrophage	5.75868e-33	1.46132e-28	0.744992	0.365	0.136
APOBEC3A	CD14 Monocyte or Macrophage	6.95029e-33	1.7637e-28	0.835768	0.309	0.07
RCSD1	CD14 Monocyte or Macrophage	1.31218e-32	3.32979e-28	0.755474	0.285	0.06
THBS1	CD14 Monocyte or Macrophage	5.3358e-32	1.35401e-27	1.00258	0.335	0.113
gene14325	CD14 Monocyte or Macrophage	7.15341e-32	1.81525e-27	0.728793	0.436	0.181
CSTA	CD14 Monocyte or Macrophage	1.95589e-31	4.96326e-27	0.750377	0.504	0.307
SERPINB2	CD14 Monocyte or Macrophage	2.9177e-31	7.40394e-27	0.952793	0.193	0.024
SLC2A3	CD14 Monocyte or Macrophage	5.19794e-31	1.31903e-26	0.866828	0.312	0.085
CCL3	CD14 Monocyte or Macrophage	6.57386e-31	1.66818e-26	0.788616	0.297	0.067
HBEGF	CD14 Monocyte or Macrophage	6.51728e-29	1.65382e-24	0.816372	0.451	0.249
MMP1	CD14 Monocyte or Macrophage	9.07988e-28	2.30411e-23	0.98633	0.163	0.023
KLF10	CD14 Monocyte or Macrophage	1.38825e-27	3.52283e-23	0.733476	0.404	0.195
BAG3	CD14 Monocyte or Macrophage	1.37792e-24	3.4966e-20	0.769704	0.395	0.215
ZFAND2A	CD14 Monocyte or Macrophage	1.94088e-23	4.92518e-19	0.79373	0.466	0.286
RGS2	CD14 Monocyte or Macrophage	2.10385e-23	5.33874e-19	0.831536	0.522	0.32
SELL	CD14 Monocyte or Macrophage	1.64679e-19	4.17888e-15	0.82512	0.214	0.057
IL1B	CD14+ Areg+ Monocyte or Macrophage	6.51271e-137	1.65266e-132	2.44815	0.969	0.192
BCL2A1	CD14+ Areg+ Monocyte or Macrophage	1.89907e-127	4.81907e-123	1.88207	0.977	0.556
CXCL8	CD14+ Areg+ Monocyte or Macrophage	4.34792e-116	1.10333e-111	2.39209	0.992	0.357
EREG	CD14+ Areg+ Monocyte or Macrophage	7.3047e-112	1.85364e-107	2.49755	0.9	0.183
PTGS2	CD14+ Areg+ Monocyte or Macrophage	1.84541e-103	4.6829e-99	2.26594	0.885	0.123
VCAN	CD14+ Areg+ Monocyte or Macrophage	1.35645e-95	3.44213e-91	2.09783	0.892	0.172
G0S2	CD14+ Areg+ Monocyte or Macrophage	1.21766e-92	3.08992e-88	1.83191	0.985	0.465
NFKBIA	CD14+ Areg+ Monocyte or Macrophage	2.34025e-90	5.93861e-86	1.55335	0.985	0.686
PPP1R15A	CD14+ Areg+ Monocyte or Macrophage	4.47441e-89	1.13543e-84	1.59834	0.985	0.638
LOC100424064	CD14+ Areg+ Monocyte or Macrophage	7.35177e-79	1.86559e-74	2.61873	0.685	0.084
MIR147B	CD14+ Areg+ Monocyte or Macrophage	1.21243e-77	3.07667e-73	2.0852	0.815	0.139
PELI1	CD14+ Areg+ Monocyte or Macrophage	1.05013e-75	2.66482e-71	1.78639	0.754	0.174
SOD2	CD14+ Areg+ Monocyte or Macrophage	6.60134e-75	1.67516e-70	1.58213	0.954	0.43
PLEK	CD14+ Areg+ Monocyte or Macrophage	4.00116e-69	1.01534e-64	1.68218	0.808	0.386
PLBD1	CD14+ Areg+ Monocyte or Macrophage	1.3896e-68	3.52624e-64	1.60816	0.838	0.217
S100A8	CD14+ Areg+ Monocyte or Macrophage	6.61599e-67	1.67887e-62	1.82209	0.777	0.212
ETS2	CD14+ Areg+ Monocyte or Macrophage	1.67433e-65	4.24879e-61	1.43916	0.823	0.362
PTX3	CD14+ Areg+ Monocyte or Macrophage	4.18032e-65	1.0608e-60	2.06664	0.723	0.15
AREG	CD14+ Areg+ Monocyte or Macrophage	6.1881e-65	1.57029e-60	2.53671	0.554	0.071
CXCL3	CD14+ Areg+ Monocyte or Macrophage	3.77717e-64	9.58496e-60	2.05678	0.538	0.044
TNFAIP3	CD14+ Areg+ Monocyte or Macrophage	2.4439e-63	6.20164e-59	1.54418	0.869	0.296
FCN1	CD14+ Areg+ Monocyte or Macrophage	1.58468e-62	4.02128e-58	1.97784	0.646	0.087
LOC100423954	CD14+ Areg+ Monocyte or Macrophage	1.82145e-62	4.62211e-58	1.66027	0.838	0.214
PLAUR	CD14+ Areg+ Monocyte or Macrophage	3.18636e-62	8.08572e-58	1.57899	0.631	0.284
NLRP3	CD14+ Areg+ Monocyte or Macrophage	3.55888e-61	9.03101e-57	1.80762	0.615	0.08
THBS1	CD14+ Areg+ Monocyte or Macrophage	3.86447e-61	9.80649e-57	1.93191	0.615	0.115
PNRC1	CD14+ Areg+ Monocyte or Macrophage	4.37157e-59	1.10933e-54	1.40805	0.792	0.327
CDKN1A	CD14+ Areg+ Monocyte or Macrophage	9.47689e-58	2.40486e-53	1.46746	0.8	0.239
S100A9	CD14+ Areg+ Monocyte or Macrophage	9.39142e-56	2.38317e-51	1.81551	0.692	0.192
OSM	CD14+ Areg+ Monocyte or Macrophage	1.81857e-55	4.6148e-51	1.70473	0.662	0.124
APOBEC3A	CD14+ Areg+ Monocyte or Macrophage	2.51048e-54	6.37058e-50	1.84986	0.6	0.073
BTG1	CD14+ Areg+ Monocyte or Macrophage	3.45083e-53	8.75682e-49	1.28321	0.869	0.429
SRGN	CD14+ Areg+ Monocyte or Macrophage	1.21971e-52	3.09513e-48	1.02298	0.977	0.758
PDE4B	CD14+ Areg+ Monocyte or Macrophage	3.48358e-52	8.83994e-48	1.58517	0.685	0.133
LOC100426537	CD14+ Areg+ Monocyte or Macrophage	1.70075e-49	4.31581e-45	1.68478	0.654	0.124
LOC702067	CD14+ Areg+ Monocyte or Macrophage	7.57232e-48	1.92155e-43	1.87347	0.508	0.07
SERPINB10	CD14+ Areg+ Monocyte or Macrophage	2.98305e-47	7.56979e-43	1.57086	0.462	0.039
IDO1	CD14+ Areg+ Monocyte or Macrophage	8.29582e-46	2.10515e-41	1.44605	0.708	0.154
FCGR2B	CD14+ Areg+ Monocyte or Macrophage	1.37678e-45	3.49372e-41	1.36596	0.654	0.184
LOC721047	CD14+ Areg+ Monocyte or Macrophage	6.25085e-45	1.58621e-40	1.82791	0.462	0.039
ZFP36	CD14+ Areg+ Monocyte or Macrophage	6.99559e-45	1.7752e-40	1.06258	0.954	0.601
MXD1	CD14+ Areg+ Monocyte or Macrophage	1.08195e-44	2.74556e-40	1.56177	0.531	0.11
RNASE6	CD14+ Areg+ Monocyte or Macrophage	1.9252e-43	4.88538e-39	1.15894	0.762	0.418
LOC712661	CD14+ Areg+ Monocyte or Macrophage	6.46336e-43	1.64014e-38	1.23411	0.777	0.488
TIMP1	CD14+ Areg+ Monocyte or Macrophage	7.5604e-43	1.91853e-38	1.74082	0.592	0.129
S100A4	CD14+ Areg+ Monocyte or Macrophage	2.50143e-41	6.34762e-37	0.873286	0.969	0.807
C5AR1	CD14+ Areg+ Monocyte or Macrophage	5.48213e-41	1.39114e-36	1.0594	0.792	0.509
CTSS	CD14+ Areg+ Monocyte or Macrophage	2.62331e-38	6.65691e-34	0.846126	0.954	0.793
HIF1A	CD14+ Areg+ Monocyte or Macrophage	2.4786e-37	6.2897e-33	1.10849	0.7	0.355
CCL20	CD14+ Areg+ Monocyte or Macrophage	2.72841e-37	6.92362e-33	2.14322	0.323	0.032
NFKBIZ	CD14+ Areg+ Monocyte or Macrophage	5.01567e-35	1.27278e-30	1.11797	0.708	0.274
LOC106995133	CD14+ Areg+ Monocyte or Macrophage	1.11286e-33	2.82398e-29	1.31114	0.346	0.03
INSIG1	CD14+ Areg+ Monocyte or Macrophage	1.32722e-33	3.36796e-29	1.40577	0.585	0.2
IL1A	CD14+ Areg+ Monocyte or Macrophage	4.41946e-33	1.12148e-28	1.25253	0.277	0.031
PIM3	CD14+ Areg+ Monocyte or Macrophage	1.42741e-32	3.62219e-28	1.14246	0.492	0.097
CXCL1	CD14+ Areg+ Monocyte or Macrophage	3.61589e-32	9.17568e-28	1.3132	0.292	0.022
NAMPT	CD14+ Areg+ Monocyte or Macrophage	2.14943e-31	5.45439e-27	1.14199	0.508	0.193
NINJ1	CD14+ Areg+ Monocyte or Macrophage	2.91065e-31	7.38606e-27	1.13043	0.423	0.17
RPL31	CD14+ Areg+ Monocyte or Macrophage	5.01588e-31	1.27283e-26	1.08501	0.731	0.289
VEGFA	CD14+ Areg+ Monocyte or Macrophage	2.72829e-30	6.9233e-26	1.14191	0.369	0.045
SRSF5	CD14+ Areg+ Monocyte or Macrophage	3.12034e-28	7.91818e-24	0.97137	0.677	0.39
ARL5B	CD14+ Areg+ Monocyte or Macrophage	5.79942e-28	1.47166e-23	1.17025	0.392	0.079
SRI	CD14+ Areg+ Monocyte or Macrophage	1.23068e-27	3.12298e-23	0.899985	0.6	0.361
FCGR2A	CD14+ Areg+ Monocyte or Macrophage	1.37863e-27	3.49841e-23	1.14104	0.408	0.093
SPTSSA	CD14+ Areg+ Monocyte or Macrophage	1.16416e-26	2.95416e-22	1.02283	0.454	0.216
RILPL2	CD14+ Areg+ Monocyte or Macrophage	1.29005e-26	3.27363e-22	0.955086	0.615	0.358
SERPINB2	CD14+ Areg+ Monocyte or Macrophage	1.05491e-25	2.67695e-21	1.34923	0.292	0.03
SELL	CD14+ Areg+ Monocyte or Macrophage	2.60168e-25	6.60203e-21	1.21025	0.369	0.06
ELL2	CD14+ Areg+ Monocyte or Macrophage	2.77852e-25	7.05076e-21	1.05459	0.408	0.191
GPR183	CD14+ Areg+ Monocyte or Macrophage	6.70169e-25	1.70062e-20	1.0869	0.508	0.136
GPR65	CD14+ Areg+ Monocyte or Macrophage	7.29896e-25	1.85218e-20	1.18818	0.492	0.186
CCL3	CD14+ Areg+ Monocyte or Macrophage	1.22601e-24	3.11113e-20	1.24152	0.385	0.077
TNFSF13B	CD14+ Areg+ Monocyte or Macrophage	1.70498e-24	4.32656e-20	0.893153	0.585	0.268
CSRNP1	CD14+ Areg+ Monocyte or Macrophage	1.83698e-24	4.66152e-20	0.928319	0.492	0.172
SPATA13	CD14+ Areg+ Monocyte or Macrophage	1.33376e-23	3.38455e-19	1.07759	0.369	0.085
STX11	CD14+ Areg+ Monocyte or Macrophage	1.84439e-23	4.68033e-19	0.957056	0.385	0.162
CORO1A	CD14+ Areg+ Monocyte or Macrophage	2.93691e-23	7.4527e-19	0.934728	0.515	0.171
MARCKS	CD14+ Areg+ Monocyte or Macrophage	5.10074e-23	1.29436e-18	1.10808	0.385	0.093
LOC712840	CD14+ Areg+ Monocyte or Macrophage	7.87069e-23	1.99727e-18	0.848007	0.408	0.23
CFP	CD14+ Areg+ Monocyte or Macrophage	1.10012e-22	2.79166e-18	1.01538	0.446	0.107
SAMSN1	CD14+ Areg+ Monocyte or Macrophage	5.56878e-22	1.41313e-17	1.10886	0.5	0.19
NR4A3	CD14+ Areg+ Monocyte or Macrophage	1.08786e-21	2.76055e-17	0.961892	0.385	0.085
SLC2A3	CD14+ Areg+ Monocyte or Macrophage	5.59715e-21	1.42033e-16	1.09384	0.377	0.095
PSTPIP1	CD14+ Areg+ Monocyte or Macrophage	2.44121e-20	6.19481e-16	0.920963	0.285	0.037
NR4A2	CD14+ Areg+ Monocyte or Macrophage	6.32153e-20	1.60415e-15	0.855738	0.4	0.112
LOC722639	CD14+ Areg+ Monocyte or Macrophage	1.18861e-19	3.01622e-15	1.03608	0.323	0.068
BIRC3	CD14+ Areg+ Monocyte or Macrophage	1.45221e-19	3.68513e-15	1.2938	0.354	0.083
IL10	CD14+ Areg+ Monocyte or Macrophage	3.93021e-19	9.97331e-15	1.37898	0.246	0.029
IL10RA	CD14+ Areg+ Monocyte or Macrophage	5.4925e-18	1.39378e-13	0.891956	0.438	0.173
CPVL	CD14+ Areg+ Monocyte or Macrophage	6.92845e-18	1.75816e-13	0.926261	0.446	0.141
CXCL14	CD14+ Areg+ Monocyte or Macrophage	7.8886e-18	2.00181e-13	1.36374	0.231	0.029
PMAIP1	CD14+ Areg+ Monocyte or Macrophage	1.15883e-17	2.94065e-13	0.9489	0.485	0.213
LAT2	CD14+ Areg+ Monocyte or Macrophage	1.29611e-17	3.289e-13	0.903732	0.338	0.075
FCAR	CD14+ Areg+ Monocyte or Macrophage	1.29697e-17	3.29119e-13	0.855027	0.246	0.049
CSF3R	CD14+ Areg+ Monocyte or Macrophage	1.8068e-17	4.58494e-13	0.872651	0.269	0.076
TFPI2	CD14+ Areg+ Monocyte or Macrophage	1.2483e-15	3.16768e-11	0.857132	0.154	0.012
TWISTNB	CD14+ Areg+ Monocyte or Macrophage	4.70723e-15	1.19451e-10	0.981593	0.246	0.089
PTPRE	CD14+ Areg+ Monocyte or Macrophage	4.214e-13	1.06934e-08	0.866528	0.2	0.06
MT2A	CD14+ Areg+ Monocyte or Macrophage	1.78687e-12	4.53437e-08	0.957422	0.477	0.304
LOC100426632	CD14+ Areg+ Monocyte or Macrophage	2.59218e-09	6.57792e-05	0.846445	0.215	0.057
FCGR3	CD16 Monocyte or Macrophage	1.69826e-256	4.3095e-252	2.33616	0.938	0.358
LY6D	CD16 Monocyte or Macrophage	7.38196e-151	1.87325e-146	2.23744	0.596	0.011
LILRB1	CD16 Monocyte or Macrophage	4.66617e-144	1.18409e-139	2.00432	0.817	0.144
CFD	CD16 Monocyte or Macrophage	2.20047e-143	5.58392e-139	1.46117	1	0.72
ITGB2	CD16 Monocyte or Macrophage	2.60996e-123	6.62304e-119	1.49705	0.851	0.416
ZFP36	CD16 Monocyte or Macrophage	1.05839e-96	2.68576e-92	1.29174	0.962	0.593
MT2A	CD16 Monocyte or Macrophage	5.29634e-91	1.344e-86	1.73703	0.784	0.283
IDO1	CD16 Monocyte or Macrophage	4.14806e-84	1.05261e-79	1.70897	0.721	0.141
GUCY1B3	CD16 Monocyte or Macrophage	2.39922e-76	6.08825e-72	1.48363	0.447	0.045
VMO1	CD16 Monocyte or Macrophage	1.62031e-74	4.1117e-70	1.09053	0.832	0.32
FGR	CD16 Monocyte or Macrophage	5.72662e-74	1.45319e-69	1.24021	0.663	0.307
COTL1	CD16 Monocyte or Macrophage	1.0233e-73	2.59672e-69	1.08851	0.851	0.491
PLD4	CD16 Monocyte or Macrophage	1.57007e-73	3.9842e-69	1.28697	0.337	0.007
SEPP1	CD16 Monocyte or Macrophage	6.65721e-72	1.68933e-67	1.23662	0.812	0.476
TNFRSF1B	CD16 Monocyte or Macrophage	1.53851e-71	3.90412e-67	1.2833	0.683	0.272
LPL	CD16 Monocyte or Macrophage	3.76052e-69	9.5427e-65	1.43346	0.457	0.136
LOC703016	CD16 Monocyte or Macrophage	3.96856e-68	1.00706e-63	1.32055	0.399	0.05
LOC696797	CD16 Monocyte or Macrophage	2.07933e-63	5.27651e-59	1.44625	0.548	0.104
LYN	CD16 Monocyte or Macrophage	4.54982e-60	1.15456e-55	1.07464	0.668	0.363
DUSP5	CD16 Monocyte or Macrophage	5.65552e-60	1.43514e-55	1.38742	0.466	0.127
ITGA4	CD16 Monocyte or Macrophage	9.59502e-59	2.43483e-54	1.28277	0.611	0.194
PPP1R15A	CD16 Monocyte or Macrophage	1.08099e-58	2.74312e-54	1.16389	0.933	0.633
NFKBIZ	CD16 Monocyte or Macrophage	3.62522e-58	9.19936e-54	1.20958	0.697	0.265
CFP	CD16 Monocyte or Macrophage	1.16227e-56	2.94936e-52	1.31238	0.514	0.095
ADA	CD16 Monocyte or Macrophage	1.61763e-55	4.10491e-51	1.21934	0.341	0.033
LOC723514	CD16 Monocyte or Macrophage	3.14084e-55	7.97021e-51	1.163	0.712	0.327
CTSS	CD16 Monocyte or Macrophage	5.78441e-54	1.46785e-49	0.806609	0.976	0.789
LILRA2	CD16 Monocyte or Macrophage	7.42286e-54	1.88362e-49	1.21345	0.428	0.069
RAC2	CD16 Monocyte or Macrophage	2.18406e-52	5.54227e-48	1.19478	0.558	0.185
POU2F2	CD16 Monocyte or Macrophage	2.1982e-52	5.57814e-48	1.16041	0.327	0.019
LOC707383	CD16 Monocyte or Macrophage	4.5092e-50	1.14425e-45	1.11676	0.538	0.228
APOBEC3A	CD16 Monocyte or Macrophage	1.39951e-48	3.5514e-44	1.72096	0.442	0.071
LST1	CD16 Monocyte or Macrophage	4.29293e-48	1.08937e-43	0.962306	0.659	0.395
SAMSN1	CD16 Monocyte or Macrophage	4.01052e-47	1.01771e-42	1.30948	0.519	0.182
IL1B	CD16 Monocyte or Macrophage	4.62547e-47	1.17376e-42	1.32818	0.611	0.196
HCK	CD16 Monocyte or Macrophage	5.86389e-46	1.48802e-41	0.960187	0.582	0.327
CDKN1C	CD16 Monocyte or Macrophage	1.51354e-45	3.84077e-41	1.33126	0.25	0.017
LOC721047	CD16 Monocyte or Macrophage	1.55275e-45	3.94025e-41	1.6786	0.337	0.037
MAMU-A	CD16 Monocyte or Macrophage	3.09659e-45	7.85789e-41	0.83712	0.832	0.582
TLN1	CD16 Monocyte or Macrophage	6.20359e-45	1.57422e-40	0.898962	0.716	0.491
SOD2	CD16 Monocyte or Macrophage	1.17549e-44	2.98292e-40	0.991219	0.774	0.429
FAM65B	CD16 Monocyte or Macrophage	2.38347e-44	6.0483e-40	1.22021	0.5	0.117
SIK1	CD16 Monocyte or Macrophage	1.30757e-42	3.31809e-38	1.06012	0.332	0.046
PELI1	CD16 Monocyte or Macrophage	1.60793e-42	4.08028e-38	1.12611	0.51	0.176
NINJ1	CD16 Monocyte or Macrophage	2.34443e-42	5.94922e-38	1.0474	0.462	0.162
BCL2A1	CD16 Monocyte or Macrophage	5.47986e-42	1.39057e-37	0.861071	0.875	0.552
LOC722780	CD16 Monocyte or Macrophage	7.67958e-42	1.94877e-37	1.04459	0.37	0.082
LSP1	CD16 Monocyte or Macrophage	1.79947e-41	4.56634e-37	1.06898	0.404	0.095
CMTM6	CD16 Monocyte or Macrophage	7.76822e-41	1.97126e-36	0.82589	0.644	0.462
RASSF5	CD16 Monocyte or Macrophage	1.4939e-39	3.79093e-35	0.975874	0.51	0.258
NFKBIA	CD16 Monocyte or Macrophage	1.90931e-39	4.84506e-35	0.899435	0.875	0.686
RPL31	CD16 Monocyte or Macrophage	3.02637e-39	7.67971e-35	0.998009	0.678	0.283
CSF1R	CD16 Monocyte or Macrophage	2.55466e-38	6.4827e-34	0.928775	0.524	0.228
LOC106995741	CD16 Monocyte or Macrophage	3.06626e-38	7.78094e-34	0.800949	0.793	0.574
MAFB	CD16 Monocyte or Macrophage	4.5107e-38	1.14464e-33	0.997021	0.596	0.321
INSIG1	CD16 Monocyte or Macrophage	4.94611e-38	1.25513e-33	1.22128	0.538	0.194
FGL2	CD16 Monocyte or Macrophage	9.95267e-37	2.52559e-32	0.883263	0.649	0.43
PIK3AP1	CD16 Monocyte or Macrophage	1.37109e-36	3.47929e-32	1.05707	0.341	0.102
NLRP3	CD16 Monocyte or Macrophage	1.41467e-36	3.58988e-32	1.22063	0.38	0.082
RGS2	CD16 Monocyte or Macrophage	3.61998e-36	9.18605e-32	1.05082	0.663	0.319
CD83	CD16 Monocyte or Macrophage	1.06127e-35	2.69307e-31	0.918193	0.625	0.404
NOCT	CD16 Monocyte or Macrophage	7.1834e-34	1.82286e-29	0.944833	0.231	0.03
BTG1	CD16 Monocyte or Macrophage	1.04593e-32	2.65416e-28	0.8553	0.659	0.431
PDE4B	CD16 Monocyte or Macrophage	1.08185e-32	2.74531e-28	1.0305	0.481	0.132
TNFAIP2	CD16 Monocyte or Macrophage	2.88758e-32	7.32753e-28	0.956159	0.312	0.099
EREG	CD16 Monocyte or Macrophage	3.00673e-32	7.62987e-28	1.25794	0.538	0.189
LOC106993454	CD16 Monocyte or Macrophage	9.43912e-32	2.39527e-27	0.806126	0.625	0.396
gene4230	CD16 Monocyte or Macrophage	1.91401e-31	4.85699e-27	0.803396	0.654	0.509
CDKN1A	CD16 Monocyte or Macrophage	4.70126e-31	1.19299e-26	0.868164	0.587	0.239
C19H19orf38	CD16 Monocyte or Macrophage	1.45391e-30	3.68944e-26	0.925576	0.274	0.058
gene14924	CD16 Monocyte or Macrophage	2.4836e-30	6.30239e-26	0.913394	0.418	0.197
CX3CR1	CD16 Monocyte or Macrophage	2.68779e-30	6.82053e-26	0.876163	0.212	0.021
MTHFD2	CD16 Monocyte or Macrophage	3.49731e-30	8.87478e-26	0.834453	0.452	0.223
ITGAL	CD16 Monocyte or Macrophage	5.32617e-30	1.35157e-25	0.835068	0.337	0.117
EMILIN2	CD16 Monocyte or Macrophage	5.93761e-30	1.50673e-25	0.82063	0.438	0.257
CPVL	CD16 Monocyte or Macrophage	5.94786e-30	1.50933e-25	1.02121	0.462	0.133
DEDD2	CD16 Monocyte or Macrophage	8.98711e-30	2.28057e-25	0.872913	0.288	0.1
EVI2B	CD16 Monocyte or Macrophage	1.0513e-29	2.66778e-25	0.862489	0.519	0.283
TOB1	CD16 Monocyte or Macrophage	3.22534e-29	8.18463e-25	1.04119	0.38	0.134
CASP12	CD16 Monocyte or Macrophage	4.89782e-29	1.24287e-24	0.966311	0.337	0.106
GNA15	CD16 Monocyte or Macrophage	1.02636e-28	2.60449e-24	0.830449	0.284	0.076
BIRC3	CD16 Monocyte or Macrophage	1.72412e-28	4.37513e-24	1.21	0.337	0.078
TIMP1	CD16 Monocyte or Macrophage	1.88575e-28	4.78527e-24	1.18174	0.423	0.128
SPN	CD16 Monocyte or Macrophage	1.56682e-27	3.97596e-23	0.81473	0.337	0.135
LRRC25	CD16 Monocyte or Macrophage	9.14888e-27	2.32162e-22	0.823718	0.303	0.135
STX11	CD16 Monocyte or Macrophage	2.38487e-26	6.05184e-22	0.864109	0.351	0.16
SEC14L1	CD16 Monocyte or Macrophage	4.11378e-26	1.04391e-21	0.870845	0.312	0.103
ZNF703	CD16 Monocyte or Macrophage	6.71442e-26	1.70385e-21	0.822884	0.216	0.025
HES1	CD16 Monocyte or Macrophage	1.44259e-25	3.66071e-21	0.942487	0.413	0.148
G0S2	CD16 Monocyte or Macrophage	6.79901e-25	1.72532e-20	0.800807	0.736	0.468
IL10RA	CD16 Monocyte or Macrophage	1.52475e-24	3.86922e-20	0.840327	0.399	0.17
TNFAIP3	CD16 Monocyte or Macrophage	4.29237e-24	1.08923e-19	0.821402	0.572	0.301
CCDC152	CD16 Monocyte or Macrophage	5.01547e-24	1.27273e-19	0.831834	0.303	0.116
TNIP1	CD16 Monocyte or Macrophage	1.11767e-21	2.83619e-17	0.841414	0.312	0.134
LOC694538	CD16 Monocyte or Macrophage	4.45817e-21	1.1313e-16	0.932913	0.418	0.2
AOAH	CD16 Monocyte or Macrophage	6.1215e-21	1.55339e-16	0.822369	0.274	0.074
ZFAND2A	CD16 Monocyte or Macrophage	2.77791e-20	7.04922e-16	0.827477	0.433	0.294
PLEK	CD16 Monocyte or Macrophage	6.27088e-20	1.5913e-15	0.84711	0.562	0.391
PTX3	CD16 Monocyte or Macrophage	4.03081e-18	1.02286e-13	0.955819	0.409	0.156
TNF	CD16 Monocyte or Macrophage	1.06163e-16	2.69398e-12	0.829149	0.236	0.095
LOC106993949	Ciliated Epithelia	3.77534e-195	9.58032e-191	4.48865	0.846	0.016
SNTN	Ciliated Epithelia	2.24941e-166	5.7081e-162	3.18553	0.829	0.005
TSPAN1	Ciliated Epithelia	1.34624e-158	3.41621e-154	3.31427	0.829	0.023
C14H11orf88	Ciliated Epithelia	2.09737e-155	5.32227e-151	2.96328	0.803	0.005
ADGRF1	Ciliated Epithelia	2.54749e-147	6.4645e-143	2.85385	0.778	0.006
FAM183A	Ciliated Epithelia	5.04936e-146	1.28133e-141	2.85393	0.761	0.005
DNAH5	Ciliated Epithelia	1.11059e-143	2.81823e-139	2.94448	0.795	0.016
AGR3	Ciliated Epithelia	1.72295e-142	4.37215e-138	2.91082	0.872	0.075
PIFO	Ciliated Epithelia	1.38721e-141	3.52018e-137	2.68726	0.752	0.015
LRRIQ1	Ciliated Epithelia	1.98913e-136	5.04761e-132	2.45359	0.726	0.003
CST6	Ciliated Epithelia	9.5465e-136	2.42252e-131	3.04799	0.838	0.047
CAPS	Ciliated Epithelia	2.34427e-130	5.94881e-126	2.76029	0.726	0.024
ARMC3	Ciliated Epithelia	5.19439e-128	1.31813e-123	2.50102	0.709	0.004
DYNLRB2	Ciliated Epithelia	9.29718e-128	2.35925e-123	2.71785	0.726	0.047
CCDC39	Ciliated Epithelia	1.24861e-127	3.16847e-123	2.4056	0.726	0.008
CFAP43	Ciliated Epithelia	1.54277e-127	3.91493e-123	2.39117	0.701	0.005
C15H9orf116	Ciliated Epithelia	3.47483e-127	8.81774e-123	2.41938	0.726	0.013
ALDH1A1	Ciliated Epithelia	5.22684e-126	1.32636e-121	2.2318	0.846	0.304
CETN2	Ciliated Epithelia	7.16147e-125	1.81729e-120	2.15549	0.744	0.104
DNAH12	Ciliated Epithelia	2.85054e-123	7.23354e-119	2.30471	0.667	0.004
GSTA3	Ciliated Epithelia	2.61165e-122	6.62732e-118	2.89554	0.906	0.077
C15H9orf9	Ciliated Epithelia	7.97252e-121	2.02311e-116	2.322	0.718	0.053
CCDC146	Ciliated Epithelia	7.7912e-119	1.97709e-114	2.3658	0.667	0.005
TEKT1	Ciliated Epithelia	2.89853e-118	7.3553e-114	2.13298	0.65	0.004
SMIM22	Ciliated Epithelia	7.19353e-118	1.82543e-113	2.3578	0.709	0.016
TSPAN19	Ciliated Epithelia	3.41034e-115	8.65407e-111	2.28245	0.598	0
LOC709886	Ciliated Epithelia	6.66055e-109	1.69018e-104	2.08176	0.598	0.002
LOC106997598	Ciliated Epithelia	6.63445e-107	1.68356e-102	2.10872	0.59	0.002
MNS1	Ciliated Epithelia	8.3619e-107	2.12192e-102	2.19977	0.658	0.019
ERICH3	Ciliated Epithelia	2.96866e-106	7.53327e-102	2.12445	0.564	0.001
FAM81B	Ciliated Epithelia	4.67994e-106	1.18758e-101	2.09379	0.573	0.001
BBOF1	Ciliated Epithelia	1.0648e-105	2.70203e-101	2.20888	0.641	0.036
TSPAN6	Ciliated Epithelia	1.17298e-105	2.97656e-101	2.22966	0.65	0.008
FHAD1	Ciliated Epithelia	3.15426e-103	8.00424e-99	2.27957	0.624	0.012
CFAP126	Ciliated Epithelia	1.12862e-101	2.86399e-97	1.9358	0.573	0.002
DNAH11	Ciliated Epithelia	9.64402e-101	2.44727e-96	2.04506	0.564	0.003
CFAP45	Ciliated Epithelia	8.14066e-99	2.06577e-94	1.97247	0.547	0.005
DNAH9	Ciliated Epithelia	9.83247e-96	2.49509e-91	1.85585	0.521	0.001
DRC1	Ciliated Epithelia	4.67017e-95	1.1851e-90	2.08214	0.607	0.018
C3H21orf59	Ciliated Epithelia	8.3242e-95	2.11235e-90	2.09249	0.675	0.084
AKAP14	Ciliated Epithelia	9.02319e-95	2.28972e-90	1.83702	0.538	0.002
EFHC1	Ciliated Epithelia	1.58741e-93	4.0282e-89	1.79223	0.556	0.005
VMO1	Ciliated Epithelia	1.83341e-93	4.65247e-89	2.25294	0.829	0.333
RSPH1	Ciliated Epithelia	6.16497e-92	1.56442e-87	1.95252	0.504	0.002
ALDH3A1	Ciliated Epithelia	2.74008e-91	6.95324e-87	2.37659	0.667	0.019
TPPP3	Ciliated Epithelia	2.80173e-91	7.10967e-87	2.24766	0.684	0.063
ANKRD65	Ciliated Epithelia	1.08759e-90	2.75986e-86	2.09117	0.564	0.009
SPAG17	Ciliated Epithelia	5.75042e-90	1.45923e-85	1.84138	0.504	0.002
CCDC153	Ciliated Epithelia	7.81498e-90	1.98313e-85	1.87943	0.538	0.008
ADH7	Ciliated Epithelia	2.73314e-89	6.93562e-85	2.29146	0.615	0.019
CFAP44	Ciliated Epithelia	3.99049e-89	1.01263e-84	2.00326	0.513	0.005
DNAH7	Ciliated Epithelia	8.08236e-89	2.05098e-84	1.83034	0.521	0.003
ERICH2	Ciliated Epithelia	2.71412e-88	6.88735e-84	1.84615	0.496	0.002
FAM216B	Ciliated Epithelia	3.14783e-88	7.98793e-84	1.85116	0.496	0.001
IQCG	Ciliated Epithelia	4.42434e-87	1.12272e-82	2.05125	0.598	0.03
SPAG1	Ciliated Epithelia	5.00633e-87	1.27041e-82	1.97269	0.615	0.02
DRC3	Ciliated Epithelia	6.08131e-87	1.54319e-82	1.95616	0.513	0.003
C10H22orf15	Ciliated Epithelia	1.05913e-86	2.68764e-82	1.9127	0.479	0.002
FAM92B	Ciliated Epithelia	1.18927e-86	3.01788e-82	1.78361	0.487	0.002
ZBBX	Ciliated Epithelia	3.95386e-86	1.00333e-81	1.84448	0.479	0.001
DYDC2	Ciliated Epithelia	6.01438e-86	1.52621e-81	1.8846	0.487	0.002
CCDC180	Ciliated Epithelia	1.38269e-85	3.50872e-81	1.66691	0.496	0.002
TMC5	Ciliated Epithelia	3.40852e-85	8.64946e-81	1.77918	0.547	0.006
CFAP53	Ciliated Epithelia	2.41822e-84	6.13648e-80	1.89793	0.53	0.007
C6H5orf49	Ciliated Epithelia	3.66631e-84	9.30363e-80	1.65057	0.479	0.002
CD24	Ciliated Epithelia	6.3247e-84	1.60496e-79	2.11668	0.556	0.01
CAPSL	Ciliated Epithelia	1.09814e-83	2.78665e-79	1.78743	0.504	0.003
C1H1orf87	Ciliated Epithelia	6.70522e-81	1.70152e-76	1.65308	0.453	0.001
NEK10	Ciliated Epithelia	6.91631e-80	1.75508e-75	1.9521	0.479	0.006
TUBA1A	Ciliated Epithelia	1.91409e-79	4.8572e-75	1.83517	0.641	0.179
MORN2	Ciliated Epithelia	8.04047e-78	2.04035e-73	1.7975	0.573	0.03
RGS22	Ciliated Epithelia	9.39608e-78	2.38435e-73	1.70672	0.427	0.001
MLF1	Ciliated Epithelia	1.65928e-77	4.21059e-73	2.00899	0.547	0.021
LOC713942	Ciliated Epithelia	5.76558e-77	1.46307e-72	1.75592	0.538	0.017
CYB561	Ciliated Epithelia	3.98898e-75	1.01224e-70	1.74176	0.487	0.008
TCTEX1D4	Ciliated Epithelia	7.82068e-74	1.98458e-69	1.70148	0.419	0.003
LOC100429401	Ciliated Epithelia	1.09943e-73	2.78992e-69	1.69841	0.444	0.003
LOC693382	Ciliated Epithelia	1.5777e-72	4.00358e-68	2.06787	0.598	0.033
ENPP5	Ciliated Epithelia	1.86089e-72	4.72219e-68	2.03058	0.547	0.022
RSPH9	Ciliated Epithelia	3.12017e-72	7.91774e-68	1.70305	0.479	0.01
RIBC2	Ciliated Epithelia	1.38404e-71	3.51214e-67	1.7502	0.427	0.003
PPIL6	Ciliated Epithelia	5.5266e-70	1.40243e-65	1.79522	0.47	0.01
SLPI	Ciliated Epithelia	5.61182e-69	1.42406e-64	1.76357	0.658	0.051
COL21A1	Ciliated Epithelia	8.74392e-69	2.21886e-64	1.85406	0.41	0.004
FXYD3	Ciliated Epithelia	1.85434e-68	4.70558e-64	1.94075	0.641	0.05
CEP126	Ciliated Epithelia	2.73039e-68	6.92863e-64	1.69196	0.419	0.002
C15H9orf24	Ciliated Epithelia	9.09059e-66	2.30683e-61	1.67226	0.385	0.002
IGFBP5	Ciliated Epithelia	1.44169e-65	3.65844e-61	1.69973	0.479	0.014
SYNE2	Ciliated Epithelia	3.25949e-65	8.27127e-61	1.96185	0.701	0.089
KIF27	Ciliated Epithelia	3.27782e-64	8.31779e-60	1.73542	0.462	0.012
NUCB2	Ciliated Epithelia	3.41695e-61	8.67086e-57	1.72873	0.65	0.095
CCDC30	Ciliated Epithelia	6.88168e-60	1.74629e-55	1.69225	0.462	0.02
TSPAN2	Ciliated Epithelia	1.96755e-58	4.99285e-54	1.6644	0.504	0.022
SEC14L3	Ciliated Epithelia	1.43444e-57	3.64002e-53	1.64581	0.359	0.003
EFCAB2	Ciliated Epithelia	1.67805e-57	4.25821e-53	1.65279	0.496	0.046
DYNC2H1	Ciliated Epithelia	3.53656e-53	8.97436e-49	1.70651	0.453	0.035
DHRS9	Ciliated Epithelia	3.38879e-49	8.59939e-45	1.65557	0.47	0.042
AGR2	Ciliated Epithelia	2.11052e-47	5.35565e-43	1.88257	0.615	0.081
FMO2	Ciliated Epithelia	1.23163e-42	3.12538e-38	1.71227	0.462	0.035
TFF3	Ciliated Epithelia	1.16681e-32	2.96089e-28	1.81182	0.282	0.012
SCGB1A1	Club Cells	4.35333e-106	1.1047e-101	5.30064	0.627	0.073
LOC106994543	Club Cells	1.43132e-80	3.63211e-76	2.93658	0.627	0.002
LOC701315	Club Cells	1.61715e-78	4.10369e-74	2.81475	0.627	0.003
CLCA2	Club Cells	2.45508e-75	6.23002e-71	2.48991	0.653	0.029
SLPI	Club Cells	5.6041e-74	1.4221e-69	3.39455	0.747	0.056
SCGB3A1	Club Cells	1.08434e-71	2.75161e-67	4.60012	0.467	0.075
LOC707129	Club Cells	1.08433e-70	2.75161e-66	2.65875	0.773	0.07
LOC709417	Club Cells	1.17958e-67	2.9933e-63	2.27649	0.667	0.012
RARRES1	Club Cells	2.29568e-66	5.82553e-62	2.67584	0.453	0.088
SERPINB11	Club Cells	2.80106e-60	7.10798e-56	2.30351	0.573	0.01
GSTA1	Club Cells	7.33878e-59	1.86229e-54	2.20251	0.653	0.023
VMO1	Club Cells	6.49402e-57	1.64792e-52	2.47238	0.867	0.338
MT1E	Club Cells	2.16131e-56	5.48455e-52	2.54202	0.733	0.14
LOC722086	Club Cells	2.84413e-56	7.21726e-52	2.4263	0.653	0.026
FXYD3	Club Cells	4.48374e-55	1.13779e-50	2.0114	0.76	0.054
SLCO1A2	Club Cells	1.34963e-54	3.42483e-50	1.75552	0.533	0.007
CXCL17	Club Cells	5.95855e-54	1.51204e-49	2.02538	0.8	0.066
CHST9	Club Cells	2.31401e-53	5.87204e-49	1.66293	0.56	0.01
TACSTD2	Club Cells	1.34423e-52	3.41111e-48	2.0334	0.693	0.038
ELF3	Club Cells	1.52576e-48	3.87176e-44	1.88729	0.64	0.037
FMO2	Club Cells	7.8591e-48	1.99433e-43	1.73419	0.653	0.036
CLU	Club Cells	1.66548e-47	4.22632e-43	1.97941	0.72	0.058
ALDH1A1	Club Cells	7.57819e-47	1.92304e-42	1.70325	0.92	0.308
EPAS1	Club Cells	7.14667e-46	1.81354e-41	1.98832	0.72	0.142
MT1M	Club Cells	4.45316e-45	1.13003e-40	2.24151	0.56	0.07
FCGBP	Club Cells	1.10634e-44	2.80745e-40	2.95491	0.347	0.011
FMO3	Club Cells	1.22485e-44	3.10818e-40	1.53838	0.453	0.007
PSCA	Club Cells	2.94701e-44	7.47833e-40	2.6614	0.427	0.014
PIGR	Club Cells	9.27206e-43	2.35288e-38	2.48761	0.507	0.035
WFDC2	Club Cells	2.88691e-42	7.32582e-38	1.73827	0.773	0.088
ADH7	Club Cells	2.84893e-40	7.22943e-36	1.47281	0.547	0.027
MDK	Club Cells	3.47744e-40	8.82436e-36	1.45694	0.453	0.012
CLCA1	Club Cells	7.75873e-38	1.96886e-33	3.22507	0.307	0.002
LOC100424751	Club Cells	1.26814e-36	3.21802e-32	1.38366	0.387	0.007
S100P	Club Cells	2.29159e-36	5.81515e-32	1.96265	0.56	0.068
PIP	Club Cells	5.45468e-36	1.38418e-31	1.92896	0.387	0.008
CST6	Club Cells	1.27798e-35	3.24301e-31	1.00996	0.587	0.061
C20H16orf89	Club Cells	1.38472e-35	3.51387e-31	1.40012	0.667	0.079
ALDH3A1	Club Cells	2.2002e-35	5.58323e-31	2.04622	0.52	0.029
FAM3D	Club Cells	6.35444e-35	1.6125e-30	1.16042	0.32	0.002
NUCB2	Club Cells	7.35103e-35	1.8654e-30	1.68551	0.667	0.101
AGR2	Club Cells	1.67582e-34	4.25257e-30	1.84964	0.68	0.085
LOC100429390	Club Cells	6.2909e-34	1.59638e-29	1.54137	0.267	0
IL33	Club Cells	3.96983e-33	1.00738e-28	2.01556	0.493	0.045
KRT5	Club Cells	4.38807e-32	1.11352e-27	1.51556	0.267	0.001
BCAM	Club Cells	6.55128e-32	1.66245e-27	1.14558	0.6	0.064
BPIFB1	Club Cells	1.12313e-31	2.85007e-27	2.43578	0.307	0.004
EHF	Club Cells	1.60804e-31	4.08056e-27	1.43033	0.52	0.041
LOC106996524	Club Cells	3.51748e-31	8.92595e-27	1.07673	0.333	0.008
C19H19orf33	Club Cells	5.76555e-31	1.46307e-26	1.14902	0.507	0.036
PERP	Club Cells	3.37223e-30	8.55736e-26	1.25565	0.453	0.029
F3	Club Cells	1.04746e-29	2.65803e-25	1.55036	0.467	0.032
ST6GALNAC1	Club Cells	2.4121e-29	6.12095e-25	1.20141	0.373	0.012
CLDN4	Club Cells	7.10439e-29	1.80281e-24	1.55891	0.52	0.054
LOC711061	Club Cells	7.14814e-29	1.81391e-24	1.02034	0.32	0.006
PAPSS2	Club Cells	2.37382e-28	6.02381e-24	1.41008	0.493	0.054
AGR3	Club Cells	3.47531e-28	8.81894e-24	1.26693	0.627	0.089
KRT17	Club Cells	9.98114e-28	2.53281e-23	1.46601	0.24	0.001
CFB	Club Cells	1.89699e-27	4.81379e-23	1.05753	0.493	0.052
CP	Club Cells	1.95341e-27	4.95697e-23	1.21542	0.533	0.057
gene19102	Club Cells	2.93997e-27	7.46046e-23	1.07692	0.293	0.008
CYP2F1	Club Cells	3.11351e-27	7.90083e-23	1.44306	0.333	0.009
MT1J	Club Cells	3.83293e-27	9.72644e-23	1.81693	0.347	0.049
KRT8	Club Cells	4.72427e-27	1.19883e-22	1.18549	0.467	0.036
LGALS17C	Club Cells	5.76231e-27	1.46224e-22	1.88866	0.387	0.04
SPINT2	Club Cells	2.28498e-26	5.79837e-22	1.27016	0.613	0.113
KLF5	Club Cells	2.46825e-26	6.26344e-22	1.27065	0.453	0.035
MSLN	Club Cells	2.2275e-25	5.65251e-21	1.1218	0.307	0.008
SYNE2	Club Cells	2.88881e-25	7.33064e-21	1.13718	0.613	0.098
PTGR1	Club Cells	9.53523e-25	2.41966e-20	1.21683	0.347	0.017
SERPINB6	Club Cells	3.56965e-24	9.05833e-20	1.14357	0.467	0.045
DEGS2	Club Cells	4.46308e-24	1.13255e-19	1.15319	0.36	0.019
TSC22D1	Club Cells	4.94651e-24	1.25523e-19	1.54832	0.547	0.146
CCND1	Club Cells	8.23395e-24	2.08945e-19	1.13866	0.44	0.038
LOC711804	Club Cells	2.22655e-22	5.6501e-18	1.1005	0.373	0.025
AKR1C1	Club Cells	7.45526e-22	1.89185e-17	1.09029	0.36	0.024
SELM	Club Cells	8.23531e-22	2.08979e-17	1.16181	0.333	0.022
CRACR2B	Club Cells	1.2323e-21	3.12708e-17	1.05806	0.307	0.02
KRT15	Club Cells	2.00662e-21	5.09201e-17	1.35052	0.187	0.001
HES1	Club Cells	2.15284e-21	5.46303e-17	1.43069	0.627	0.153
SOX2	Club Cells	3.19573e-21	8.10949e-17	1.13672	0.347	0.022
PRSS23	Club Cells	7.1026e-20	1.80236e-15	1.00781	0.36	0.029
HP	Club Cells	2.5847e-19	6.55895e-15	1.62763	0.227	0.009
OAT	Club Cells	6.5746e-19	1.66837e-14	1.05934	0.4	0.043
MT1X	Club Cells	3.91515e-16	9.93508e-12	1.69231	0.307	0.059
LOC709451	Club Cells	7.65401e-16	1.94228e-11	1.8748	0.147	0.004
LOC697564	Club Cells	1.32173e-15	3.35402e-11	0.97949	0.413	0.064
LOC106996661	Club Cells	3.21163e-15	8.14982e-11	1.03724	0.2	0.009
SCGB3A2	Club Cells	3.50763e-15	8.90096e-11	2.33631	0.333	0.1
FOS	Club Cells	5.90089e-15	1.49741e-10	1.13464	0.56	0.292
H19	Club Cells	3.43118e-14	8.70696e-10	1.48673	0.2	0.01
AQP3	Club Cells	9.26252e-14	2.35046e-09	1.03864	0.413	0.092
TFF3	Club Cells	1.16654e-13	2.96022e-09	2.02301	0.213	0.016
LOC702168	Club Cells	2.79144e-13	7.08356e-09	1.14218	0.133	0.016
SERPINA3	Club Cells	5.46723e-12	1.38736e-07	1.40944	0.24	0.023
RNASE4	Club Cells	1.38952e-11	3.52604e-07	0.991771	0.52	0.186
LOC705393	Club Cells	1.91682e-11	4.86411e-07	1.37002	0.16	0.006
LOC709712	Club Cells	5.12155e-11	1.29964e-06	1.16195	0.107	0.002
MT2A	Club Cells	6.82765e-11	1.73258e-06	1.35696	0.6	0.304
LOC709619	Club Cells	1.31349e-10	3.3331e-06	1.16767	0.107	0.003
C1QA	Dendritic Cells	1.72313e-90	4.37262e-86	1.7177	0.579	0.094
RGS1	Dendritic Cells	3.87062e-82	9.82208e-78	1.85853	0.616	0.112
GPR183	Dendritic Cells	4.72221e-81	1.19831e-76	1.85666	0.624	0.117
MAMU-DPB	Dendritic Cells	1.75318e-71	4.44888e-67	0.922835	0.963	0.769
TMEM176B	Dendritic Cells	1.8721e-71	4.75063e-67	1.40233	0.438	0.05
CPVL	Dendritic Cells	8.23272e-68	2.08914e-63	1.53244	0.57	0.123
MAMU-DRA	Dendritic Cells	2.26011e-66	5.73525e-62	0.849092	0.979	0.837
C1QC	Dendritic Cells	7.49475e-62	1.90187e-57	1.42914	0.537	0.135
LOC100429241	Dendritic Cells	1.62766e-50	4.13035e-46	0.904735	0.793	0.521
TMEM176A	Dendritic Cells	2.39305e-49	6.07262e-45	0.975462	0.281	0.02
LOC705588	Dendritic Cells	2.16132e-47	5.48457e-43	0.696026	0.979	0.756
TREM2	Dendritic Cells	3.47606e-46	8.82085e-42	0.868425	0.248	0.015
MAMU-DQB1	Dendritic Cells	3.1584e-44	8.01476e-40	0.910213	0.74	0.456
MAMU-DPA	Dendritic Cells	3.02185e-43	7.66824e-39	0.722636	0.897	0.675
MAMU-DRB5	Dendritic Cells	8.74797e-43	2.21988e-38	0.67662	0.955	0.7
C1QB	Dendritic Cells	8.67716e-42	2.20192e-37	1.09151	0.715	0.35
LOC697689	Dendritic Cells	7.04547e-41	1.78786e-36	1.07583	0.355	0.056
MAMU-DQA1	Dendritic Cells	2.25268e-40	5.7164e-36	0.93068	0.847	0.523
FOLR2	Dendritic Cells	7.78468e-40	1.97544e-35	0.786004	0.157	0.002
RGS10	Dendritic Cells	3.06052e-37	7.76637e-33	0.855945	0.322	0.057
ABCA6	Dendritic Cells	8.89237e-37	2.25653e-32	1.00407	0.326	0.072
MAMU-DMA	Dendritic Cells	3.10565e-33	7.88089e-29	0.724102	0.773	0.513
CST3	Dendritic Cells	6.30131e-33	1.59902e-28	0.886652	0.583	0.319
RB1	Dendritic Cells	3.9748e-32	1.00865e-27	0.956986	0.421	0.142
CD83	Dendritic Cells	4.30916e-32	1.09349e-27	0.893676	0.674	0.399
HLA-DQA1	Dendritic Cells	8.2534e-32	2.09438e-27	0.889325	0.769	0.471
PKIB	Dendritic Cells	1.80202e-30	4.57281e-26	0.877433	0.318	0.066
MAMU-DMB	Dendritic Cells	2.33088e-28	5.91485e-24	0.797465	0.616	0.323
GPX1	Dendritic Cells	4.78767e-28	1.21492e-23	0.65199	0.752	0.561
CLIC2	Dendritic Cells	6.7892e-26	1.72283e-21	0.584645	0.174	0.017
CSF1R	Dendritic Cells	1.49153e-25	3.78492e-21	0.818807	0.475	0.228
CD84	Dendritic Cells	1.87598e-23	4.76049e-19	0.658864	0.318	0.082
LOC100426632	Dendritic Cells	3.75088e-23	9.51822e-19	1.22443	0.227	0.051
CD86	Dendritic Cells	4.97605e-22	1.26272e-17	0.725524	0.397	0.146
MEF2C	Dendritic Cells	5.33678e-22	1.35426e-17	0.722304	0.322	0.087
OLFML3	Dendritic Cells	9.05439e-22	2.29764e-17	0.626323	0.219	0.036
LOC100430627	Dendritic Cells	1.58014e-21	4.00977e-17	1.11377	0.219	0.052
CLDN1	Dendritic Cells	9.10281e-21	2.30993e-16	0.559714	0.124	0.009
CD200R1	Dendritic Cells	1.42358e-20	3.61247e-16	0.470103	0.12	0.006
CTSC	Dendritic Cells	2.90994e-20	7.38425e-16	0.580964	0.731	0.555
GADD45B	Dendritic Cells	8.35893e-20	2.12116e-15	0.632211	0.727	0.473
MAMU-DRB1	Dendritic Cells	9.48874e-20	2.40786e-15	0.55776	0.847	0.6
LOC106995137	Dendritic Cells	2.82454e-19	7.16755e-15	0.661956	0.393	0.175
ZFP36	Dendritic Cells	9.26729e-19	2.35167e-14	0.650987	0.822	0.599
SLC8A1	Dendritic Cells	2.35839e-18	5.98464e-14	0.663934	0.26	0.072
LPAR6	Dendritic Cells	2.41843e-18	6.137e-14	0.725368	0.285	0.081
DAB2	Dendritic Cells	2.94672e-18	7.47759e-14	0.675802	0.43	0.262
FAM105A	Dendritic Cells	4.16305e-18	1.05642e-13	0.631347	0.281	0.092
MARCKS	Dendritic Cells	2.33618e-17	5.92829e-13	0.65922	0.302	0.089
CXCL8	Dendritic Cells	4.32567e-17	1.09768e-12	0.661898	0.628	0.361
LOC720054	Dendritic Cells	7.37693e-17	1.87197e-12	0.561608	0.847	0.745
SEPP1	Dendritic Cells	2.16234e-16	5.48714e-12	0.746706	0.64	0.484
IL18	Dendritic Cells	4.59668e-16	1.16645e-11	0.659133	0.244	0.07
DNAJB1	Dendritic Cells	1.06199e-15	2.6949e-11	0.617383	0.872	0.756
CD4	Dendritic Cells	1.23009e-15	3.12148e-11	0.652964	0.31	0.139
CCL3	Dendritic Cells	1.2631e-15	3.20525e-11	0.717294	0.264	0.076
PEA15	Dendritic Cells	9.17165e-15	2.3274e-10	0.612477	0.38	0.219
P2RY12	Dendritic Cells	1.58508e-14	4.0223e-10	0.52723	0.136	0.031
IGSF6	Dendritic Cells	1.7023e-14	4.31976e-10	0.519243	0.665	0.462
RGS2	Dendritic Cells	4.05443e-14	1.02885e-09	0.731076	0.533	0.325
FGL2	Dendritic Cells	1.11344e-13	2.82547e-09	0.545617	0.624	0.43
CLEC5A	Dendritic Cells	2.55821e-13	6.49171e-09	0.587167	0.331	0.194
LGMN	Dendritic Cells	4.66457e-13	1.18368e-08	0.526134	0.504	0.384
AHR	Dendritic Cells	5.50463e-13	1.39685e-08	0.59217	0.372	0.199
KLF6	Dendritic Cells	7.06615e-13	1.79311e-08	0.528794	0.818	0.693
PPP1R15A	Dendritic Cells	1.10471e-12	2.80332e-08	0.486953	0.793	0.64
CCNL1	Dendritic Cells	1.31738e-12	3.343e-08	0.551326	0.632	0.475
FCGR2B	Dendritic Cells	1.66034e-12	4.21327e-08	0.605692	0.393	0.187
MTHFD2	Dendritic Cells	1.0372e-11	2.63199e-07	0.616162	0.397	0.225
NFKBIA	Dendritic Cells	1.07059e-11	2.71672e-07	0.476738	0.793	0.69
FCGR2A	Dendritic Cells	1.48258e-11	3.7622e-07	0.631107	0.236	0.094
PLAU	Dendritic Cells	2.11721e-11	5.37263e-07	0.56194	0.207	0.086
DUSP1	Dendritic Cells	2.34711e-11	5.95602e-07	0.482294	0.777	0.636
LOC100423954	Dendritic Cells	2.51734e-11	6.388e-07	0.642919	0.434	0.222
PXDC1	Dendritic Cells	3.26098e-11	8.27507e-07	0.581238	0.219	0.092
LSP1	Dendritic Cells	3.28407e-11	8.33366e-07	0.488174	0.273	0.101
LOC106993296	Dendritic Cells	4.27709e-11	1.08535e-06	0.525117	0.194	0.059
IRF8	Dendritic Cells	8.11712e-11	2.0598e-06	0.59402	0.43	0.237
YWHAH	Dendritic Cells	1.05553e-10	2.67852e-06	0.484857	0.434	0.305
NAAA	Dendritic Cells	1.10405e-10	2.80163e-06	0.512829	0.351	0.213
NCAM1	Dendritic Cells	2.38513e-10	6.05252e-06	0.487613	0.161	0.048
NR4A3	Dendritic Cells	2.76953e-10	7.02795e-06	0.677871	0.211	0.087
LOC100426537	Dendritic Cells	4.21533e-10	1.06968e-05	0.645303	0.306	0.131
MTSS1	Dendritic Cells	4.5858e-10	1.16369e-05	0.565191	0.198	0.067
MEF2A	Dendritic Cells	5.32777e-10	1.35197e-05	0.477116	0.479	0.306
SLC39A10	Dendritic Cells	7.51273e-10	1.90643e-05	0.535483	0.227	0.093
SGK1	Dendritic Cells	8.34173e-10	2.1168e-05	0.508047	0.512	0.367
ZFP36L1	Dendritic Cells	3.52114e-09	8.93524e-05	0.517845	0.442	0.252
LOC106997902	Dendritic Cells	4.23021e-09	0.000107346	0.498305	0.244	0.118
TBC1D4	Dendritic Cells	6.80538e-09	0.000172693	0.593637	0.227	0.126
APOE	Dendritic Cells	7.59467e-09	0.000192722	0.464772	0.868	0.754
DPYSL2	Dendritic Cells	1.08114e-08	0.00027435	0.480212	0.326	0.197
GPR34	Dendritic Cells	2.09029e-08	0.000530431	0.460966	0.421	0.273
TNFAIP3	Dendritic Cells	2.32404e-08	0.000589747	0.595154	0.459	0.306
P2RY13	Dendritic Cells	3.22575e-08	0.000818567	0.515121	0.24	0.121
ZFAND2A	Dendritic Cells	3.93748e-08	0.000999174	0.49542	0.438	0.293
OTUD1	Dendritic Cells	7.40378e-07	0.0187878	0.460735	0.269	0.143
NUFIP1	Dendritic Cells	1.02355e-06	0.0259736	0.450356	0.202	0.094
CCL2	Dendritic Cells	3.30043e-06	0.0837516	0.663477	0.231	0.108
IL7R	Dendritic Cells	6.4218e-06	0.16296	0.503373	0.417	0.299
EGFL7	Endothelial Cells	1.58931e-48	4.03302e-44	2.10921	0.638	0.012
FCN3	Endothelial Cells	1.13197e-47	2.87248e-43	2.51102	0.617	0.01
RAMP2	Endothelial Cells	1.29762e-45	3.29285e-41	2.1285	0.702	0.025
TNFSF10	Endothelial Cells	5.28842e-42	1.34199e-37	2.34524	0.723	0.042
EPAS1	Endothelial Cells	2.57621e-38	6.53738e-34	2.38973	0.681	0.147
RNASE1	Endothelial Cells	4.7704e-35	1.21054e-30	2.17113	0.532	0.012
IFI27	Endothelial Cells	6.50784e-35	1.65143e-30	2.43484	0.66	0.038
CAV1	Endothelial Cells	5.89169e-33	1.49508e-28	2.13796	0.532	0.015
CLDN5	Endothelial Cells	1.36353e-32	3.4601e-28	1.82136	0.426	0.005
CALCRL	Endothelial Cells	2.2834e-31	5.79435e-27	2.07745	0.532	0.046
TMEM100	Endothelial Cells	1.04649e-30	2.65557e-26	1.8596	0.447	0.007
ECSCR	Endothelial Cells	8.04264e-26	2.0409e-21	1.2767	0.34	0.003
VWF	Endothelial Cells	2.45512e-24	6.23012e-20	1.85881	0.362	0.031
ESAM	Endothelial Cells	2.2793e-23	5.78394e-19	1.35824	0.404	0.01
PTPRB	Endothelial Cells	3.04438e-22	7.72541e-18	1.73824	0.34	0.005
LIFR	Endothelial Cells	3.46166e-22	8.78432e-18	1.55243	0.404	0.024
AQP1	Endothelial Cells	8.48271e-22	2.15257e-17	1.54333	0.574	0.047
CAV2	Endothelial Cells	1.83446e-19	4.65512e-15	1.51529	0.34	0.011
JAM2	Endothelial Cells	2.13386e-19	5.41489e-15	1.23163	0.298	0.005
CDH5	Endothelial Cells	3.81037e-19	9.6692e-15	1.11999	0.234	0.001
ARHGAP29	Endothelial Cells	3.91577e-19	9.93665e-15	1.43837	0.404	0.025
CPE	Endothelial Cells	1.79552e-18	4.55632e-14	1.65804	0.298	0.005
GNG11	Endothelial Cells	2.93631e-18	7.45117e-14	1.4963	0.468	0.061
RGS5	Endothelial Cells	3.40262e-18	8.63448e-14	1.2155	0.319	0.007
SDPR	Endothelial Cells	5.48215e-18	1.39115e-13	1.66232	0.383	0.02
APOD	Endothelial Cells	6.54334e-18	1.66044e-13	1.62911	0.277	0.007
LDB2	Endothelial Cells	4.07849e-17	1.03496e-12	1.07621	0.277	0.004
LOC100425012	Endothelial Cells	1.17686e-16	2.98639e-12	1.43563	0.319	0.015
RAMP3	Endothelial Cells	2.9133e-16	7.3928e-12	1.29191	0.234	0.002
ENG	Endothelial Cells	3.51747e-16	8.92592e-12	1.08676	0.255	0.004
ID1	Endothelial Cells	7.876e-16	1.99861e-11	1.38491	0.319	0.023
ID3	Endothelial Cells	3.66351e-15	9.29653e-11	1.50769	0.383	0.041
CYYR1	Endothelial Cells	4.3712e-15	1.10924e-10	1.02131	0.234	0.006
MGP	Endothelial Cells	9.21683e-15	2.33886e-10	2.56631	0.319	0.022
PECAM1	Endothelial Cells	3.74504e-14	9.50341e-10	0.98741	0.872	0.613
IGF2	Endothelial Cells	7.41098e-14	1.88061e-09	1.29569	0.191	0.003
EMCN	Endothelial Cells	9.73217e-14	2.46963e-09	1.03178	0.191	0.001
HYAL2	Endothelial Cells	1.24117e-13	3.1496e-09	1.02372	0.362	0.029
PCDH17	Endothelial Cells	1.24568e-13	3.16103e-09	1.03817	0.234	0.005
RASIP1	Endothelial Cells	3.38824e-13	8.59799e-09	0.96212	0.17	0.001
TM4SF1	Endothelial Cells	1.18772e-12	3.01396e-08	1.29179	0.298	0.016
ITM2A	Endothelial Cells	3.14753e-12	7.98717e-08	1.33822	0.362	0.033
SPARCL1	Endothelial Cells	4.63064e-12	1.17507e-07	1.46391	0.277	0.014
TEK	Endothelial Cells	4.77409e-12	1.21147e-07	0.994914	0.213	0.005
CLU	Endothelial Cells	7.19834e-12	1.82665e-07	1.63583	0.426	0.067
HPGD	Endothelial Cells	1.28561e-11	3.26238e-07	1.60168	0.426	0.059
ERG	Endothelial Cells	1.50237e-11	3.81241e-07	0.8928	0.128	0
CTNNAL1	Endothelial Cells	1.55252e-11	3.93966e-07	1.28403	0.255	0.02
PODXL	Endothelial Cells	1.71968e-11	4.36385e-07	1.09098	0.255	0.021
ACE	Endothelial Cells	1.91749e-11	4.86582e-07	1.05893	0.17	0.002
PTRF	Endothelial Cells	2.31962e-11	5.88628e-07	1.3754	0.404	0.055
TBX3	Endothelial Cells	2.87091e-11	7.28523e-07	0.87027	0.17	0.002
SLCO1B1	Endothelial Cells	3.34458e-11	8.4872e-07	0.981326	0.17	0.002
ITGA1	Endothelial Cells	4.80746e-11	1.21994e-06	1.56758	0.213	0.019
S1PR1	Endothelial Cells	7.26785e-11	1.84429e-06	0.917763	0.234	0.009
FAM107A	Endothelial Cells	1.4131e-10	3.58589e-06	1.21055	0.17	0.005
MSRB3	Endothelial Cells	2.53784e-10	6.44003e-06	0.934705	0.17	0.005
DOCK9	Endothelial Cells	2.65628e-10	6.74059e-06	1.11541	0.213	0.015
HEG1	Endothelial Cells	4.73666e-10	1.20197e-05	1.13812	0.234	0.015
SPTBN1	Endothelial Cells	5.86596e-10	1.48855e-05	1.32314	0.426	0.086
EDNRB	Endothelial Cells	7.69431e-10	1.95251e-05	0.927574	0.149	0.003
NOSTRIN	Endothelial Cells	1.57403e-09	3.99425e-05	1.11265	0.234	0.052
C7	Endothelial Cells	2.09702e-09	5.3214e-05	1.81163	0.213	0.011
PTPRM	Endothelial Cells	2.35779e-09	5.98313e-05	0.958667	0.255	0.022
AKAP12	Endothelial Cells	3.12391e-09	7.92724e-05	1.16832	0.234	0.015
GJA5	Endothelial Cells	3.39711e-09	8.6205e-05	1.14026	0.106	0.001
DKK2	Endothelial Cells	7.39322e-09	0.00018761	1.23462	0.106	0.002
IGFBP6	Endothelial Cells	7.41899e-09	0.000188264	1.37518	0.255	0.021
CXCL12	Endothelial Cells	1.34717e-08	0.000341858	1.59893	0.128	0.007
ECE1	Endothelial Cells	1.68114e-08	0.000426607	0.957589	0.298	0.035
AKAP2	Endothelial Cells	2.66194e-08	0.000675495	1.10791	0.234	0.023
SPARC	Endothelial Cells	2.84004e-08	0.000720689	0.981222	0.234	0.018
MACF1	Endothelial Cells	2.90516e-08	0.000737214	1.06424	0.489	0.202
CD34	Endothelial Cells	5.7979e-08	0.00147127	0.895654	0.149	0.004
LOC697564	Endothelial Cells	6.16327e-08	0.00156399	1.12926	0.319	0.068
IL6ST	Endothelial Cells	8.34642e-08	0.00211799	0.93411	0.404	0.256
TFPI	Endothelial Cells	9.97768e-08	0.00253194	0.921945	0.362	0.105
ACVRL1	Endothelial Cells	1.24381e-07	0.0031563	0.860321	0.255	0.062
TJP1	Endothelial Cells	1.39073e-07	0.00352911	1.00589	0.234	0.033
CTGF	Endothelial Cells	2.10076e-07	0.00533088	0.905313	0.191	0.011
MT1X	Endothelial Cells	3.33331e-07	0.0084586	1.11414	0.319	0.06
THBD	Endothelial Cells	4.18528e-07	0.0106206	0.958212	0.34	0.073
ZEB1	Endothelial Cells	5.49515e-07	0.0139445	0.922461	0.191	0.013
A2M	Endothelial Cells	7.08552e-07	0.0179802	0.955081	0.426	0.259
IGFBP7	Endothelial Cells	7.33022e-07	0.0186012	0.908599	0.191	0.015
TIMP3	Endothelial Cells	7.3336e-07	0.0186097	1.07985	0.17	0.017
MLLT4	Endothelial Cells	8.72852e-07	0.0221495	1.02154	0.298	0.067
RGL2	Endothelial Cells	9.43363e-07	0.0239388	0.866153	0.553	0.338
CRIM1	Endothelial Cells	1.24103e-06	0.0314924	1.11002	0.213	0.029
KDR	Endothelial Cells	1.5176e-06	0.0385106	1.07194	0.106	0.002
PLCB4	Endothelial Cells	2.29613e-06	0.0582666	0.869346	0.17	0.013
ZNF532	Endothelial Cells	2.42152e-06	0.0614485	0.970563	0.128	0.015
IL33	Endothelial Cells	6.16117e-06	0.156346	1.0431	0.277	0.051
EMP2	Endothelial Cells	9.09108e-06	0.230695	0.898089	0.277	0.053
SFRP4	Endothelial Cells	9.12212e-06	0.231483	0.909024	0.149	0.01
SPTAN1	Endothelial Cells	1.60521e-05	0.407337	0.868617	0.319	0.099
SYNE2	Endothelial Cells	1.81606e-05	0.460845	1.03816	0.362	0.105
NFIB	Endothelial Cells	2.05551e-05	0.521606	0.862563	0.17	0.029
TPM1	Endothelial Cells	7.58753e-05	1	0.926173	0.234	0.062
HSPB1	Endothelial Cells	0.000807262	1	0.87616	0.319	0.115
ITLN1	Fibroblasts 1	1.10705e-82	2.80924e-78	5.7123	1	0.024
PRG4	Fibroblasts 1	5.92573e-55	1.50371e-50	3.47065	0.958	0.004
TM4SF1	Fibroblasts 1	6.1716e-40	1.5661e-35	3.03144	0.875	0.014
LOC721200	Fibroblasts 1	2.84295e-39	7.21428e-35	2.62124	0.875	0.018
CFH	Fibroblasts 1	4.118e-36	1.04498e-31	2.87239	0.75	0.059
CFB	Fibroblasts 1	5.68524e-35	1.44269e-30	3.15229	0.833	0.055
RARRES2	Fibroblasts 1	1.25892e-34	3.19464e-30	2.53596	0.833	0.008
LOC694628	Fibroblasts 1	1.26002e-31	3.19742e-27	2.24896	0.708	0.009
C3	Fibroblasts 1	1.03043e-29	2.61482e-25	2.97766	0.875	0.082
DCN	Fibroblasts 1	4.61666e-29	1.17152e-24	1.83663	0.875	0.038
NEFL	Fibroblasts 1	5.84679e-29	1.48368e-24	2.11416	0.583	0.001
MSLN	Fibroblasts 1	5.77815e-25	1.46626e-20	2.18217	0.625	0.01
LOC715377	Fibroblasts 1	5.97514e-23	1.51625e-18	2.08313	0.5	0.003
TPM1	Fibroblasts 1	1.46752e-22	3.72398e-18	2.26081	0.667	0.06
SULF1	Fibroblasts 1	3.08111e-22	7.81862e-18	1.6405	0.542	0.005
PLAC9	Fibroblasts 1	4.40969e-21	1.119e-16	1.951	0.625	0.014
NRXN1	Fibroblasts 1	5.55976e-21	1.41084e-16	1.66883	0.417	0.001
H19	Fibroblasts 1	3.58032e-20	9.08541e-16	2.03426	0.583	0.01
EFEMP1	Fibroblasts 1	3.93462e-20	9.98449e-16	1.9151	0.708	0.03
ALDH1A3	Fibroblasts 1	4.88633e-20	1.23995e-15	1.57082	0.458	0.004
LAMA4	Fibroblasts 1	1.10698e-19	2.80907e-15	2.04115	0.5	0.006
NR2F1	Fibroblasts 1	3.64186e-19	9.24158e-15	2.02555	0.417	0.002
ADIRF	Fibroblasts 1	1.57154e-18	3.98795e-14	2.06534	0.75	0.075
ALDH1A2	Fibroblasts 1	1.21896e-17	3.09323e-13	1.0913	0.375	0.001
SPOCK2	Fibroblasts 1	8.22498e-17	2.08717e-12	1.6398	0.5	0.009
MGP	Fibroblasts 1	8.74303e-16	2.21863e-11	1.54785	0.542	0.023
LOC106993284	Fibroblasts 1	9.40372e-16	2.38629e-11	1.18314	0.292	0
CAV1	Fibroblasts 1	1.45246e-15	3.68576e-11	1.72775	0.542	0.019
COLEC12	Fibroblasts 1	2.07968e-15	5.27741e-11	1.62547	0.708	0.307
PCDH15	Fibroblasts 1	5.10357e-15	1.29508e-10	1.26087	0.292	0
ALOX15	Fibroblasts 1	7.69674e-15	1.95312e-10	1.06919	0.333	0.001
SERPING1	Fibroblasts 1	1.0576e-14	2.68377e-10	1.93147	0.583	0.051
PTRF	Fibroblasts 1	4.45248e-14	1.12986e-09	1.79341	0.667	0.055
INMT	Fibroblasts 1	5.00552e-14	1.2702e-09	1.48485	0.333	0.003
CALD1	Fibroblasts 1	7.39979e-14	1.87777e-09	1.53938	0.458	0.019
C3H21orf62	Fibroblasts 1	8.21592e-14	2.08487e-09	1.24207	0.292	0.001
MLLT4	Fibroblasts 1	2.51312e-13	6.37729e-09	1.53883	0.625	0.066
C1S	Fibroblasts 1	2.74778e-13	6.97276e-09	1.69729	0.458	0.014
PTGIS	Fibroblasts 1	4.52011e-13	1.14702e-08	1.45009	0.375	0.005
NPDC1	Fibroblasts 1	4.67687e-13	1.1868e-08	1.36449	0.375	0.007
SPRY1	Fibroblasts 1	3.41839e-12	8.67452e-08	1.6257	0.458	0.036
CXCL12	Fibroblasts 1	9.60239e-12	2.4367e-07	1.2505	0.333	0.007
PTGDS	Fibroblasts 1	1.03891e-11	2.63635e-07	1.82361	0.667	0.101
C1R	Fibroblasts 1	1.13717e-11	2.88567e-07	1.65074	0.458	0.025
LOC707129	Fibroblasts 1	1.31936e-11	3.348e-07	1.93558	0.583	0.08
MYH10	Fibroblasts 1	1.56236e-11	3.96465e-07	1.39565	0.375	0.008
ABI3BP	Fibroblasts 1	1.87116e-11	4.74827e-07	1.18106	0.375	0.01
RPS17	Fibroblasts 1	2.76198e-11	7.00879e-07	1.087	0.833	0.701
AEBP1	Fibroblasts 1	3.15832e-11	8.01455e-07	1.31493	0.333	0.005
ECM2	Fibroblasts 1	5.63532e-11	1.43002e-06	1.17889	0.333	0.007
SERPINF1	Fibroblasts 1	5.90228e-11	1.49776e-06	1.77265	0.417	0.018
CST6	Fibroblasts 1	1.38566e-10	3.51625e-06	1.82199	0.583	0.068
LOC698801	Fibroblasts 1	1.46897e-10	3.72766e-06	1.24865	0.5	0.1
PPFIBP1	Fibroblasts 1	1.68808e-10	4.28366e-06	1.44965	0.458	0.05
DDT	Fibroblasts 1	1.80826e-10	4.58865e-06	1.52679	0.458	0.053
GATM	Fibroblasts 1	3.31445e-10	8.41074e-06	1.36909	0.333	0.015
TIMP1	Fibroblasts 1	4.72201e-10	1.19826e-05	1.66214	0.708	0.141
ITGBL1	Fibroblasts 1	5.12187e-10	1.29972e-05	1.22205	0.292	0.004
TMEM98	Fibroblasts 1	7.51833e-10	1.90785e-05	1.28867	0.375	0.022
CRIM1	Fibroblasts 1	7.84582e-10	1.99095e-05	1.71334	0.333	0.029
CPE	Fibroblasts 1	8.94663e-10	2.2703e-05	1.35329	0.292	0.007
GJA1	Fibroblasts 1	9.04701e-10	2.29577e-05	1.14018	0.375	0.018
TGFB2	Fibroblasts 1	1.13597e-09	2.88264e-05	1.2324	0.292	0.01
RPL12	Fibroblasts 1	1.60121e-09	4.06323e-05	1.32035	0.75	0.287
LOC706570	Fibroblasts 1	1.70425e-09	4.32471e-05	1.22636	0.375	0.015
SERPINB6	Fibroblasts 1	2.42507e-09	6.15386e-05	1.40159	0.5	0.051
CYP39A1	Fibroblasts 1	3.10835e-09	7.88776e-05	1.41104	0.375	0.069
COL14A1	Fibroblasts 1	3.67751e-09	9.33205e-05	1.17398	0.292	0.007
MEDAG	Fibroblasts 1	5.66635e-09	0.000143789	1.0631	0.25	0.003
VGLL3	Fibroblasts 1	7.14121e-09	0.000181215	1.15228	0.25	0.012
IL6ST	Fibroblasts 1	1.72225e-08	0.000437039	1.2535	0.667	0.256
LOC106998475	Fibroblasts 1	3.78005e-08	0.000959227	1.18426	0.667	0.305
ALCAM	Fibroblasts 1	6.15125e-08	0.00156094	1.27816	0.667	0.255
SPTBN1	Fibroblasts 1	6.23176e-08	0.00158137	1.54641	0.5	0.088
SERPINB9	Fibroblasts 1	8.71467e-08	0.00221143	1.24667	0.417	0.042
MAN1A1	Fibroblasts 1	1.72307e-07	0.00437245	1.20211	0.5	0.205
LMOD1	Fibroblasts 1	1.83739e-07	0.00466256	1.04474	0.167	0.001
LMAN1	Fibroblasts 1	2.3785e-07	0.00603567	1.07759	0.542	0.196
CTGF	Fibroblasts 1	2.62382e-07	0.00665819	1.04595	0.292	0.012
PRKCDBP	Fibroblasts 1	2.73617e-07	0.00694332	1.05098	0.417	0.054
CAV2	Fibroblasts 1	4.62912e-07	0.0117469	1.19449	0.292	0.013
C19H19orf33	Fibroblasts 1	5.39562e-07	0.0136919	1.11272	0.417	0.043
LOC697564	Fibroblasts 1	6.55987e-07	0.0166463	1.23447	0.458	0.068
CYBRD1	Fibroblasts 1	1.01908e-06	0.0258602	1.18615	0.458	0.097
CFI	Fibroblasts 1	1.33693e-06	0.033926	1.08093	0.292	0.035
TCEAL4	Fibroblasts 1	1.85721e-06	0.0471286	1.10988	0.417	0.138
WWC1	Fibroblasts 1	2.11407e-06	0.0536466	1.18722	0.292	0.025
NNAT	Fibroblasts 1	2.43145e-06	0.0617004	1.08296	0.375	0.054
IGFBP7	Fibroblasts 1	3.22765e-06	0.0819048	1.14625	0.25	0.016
FMO2	Fibroblasts 1	3.41361e-06	0.0866237	1.21409	0.375	0.046
ACKR4	Fibroblasts 1	4.8078e-06	0.122003	1.06123	0.167	0.011
FOS	Fibroblasts 1	6.42342e-06	0.163001	1.18778	0.625	0.295
SDPR	Fibroblasts 1	1.04165e-05	0.26433	1.14125	0.292	0.023
TNXB	Fibroblasts 1	1.30855e-05	0.332058	1.18411	0.25	0.014
PPP1R12B	Fibroblasts 1	1.52578e-05	0.387181	1.16705	0.25	0.026
SBSPON	Fibroblasts 1	2.04892e-05	0.519933	1.08693	0.25	0.023
SCEL	Fibroblasts 1	3.29116e-05	0.835165	1.05642	0.208	0.01
LOC694743	Fibroblasts 1	4.86052e-05	1	1.05416	0.208	0.083
PLCB1	Fibroblasts 1	0.000130096	1	1.07055	0.25	0.024
SPTAN1	Fibroblasts 1	0.000154169	1	1.12048	0.375	0.099
GSN	Fibroblasts 2	4.81289e-86	1.22132e-81	3.40123	0.909	0.232
DCN	Fibroblasts 2	6.57891e-76	1.66946e-71	5.91549	0.955	0.038
IGFBP6	Fibroblasts 2	6.16612e-56	1.56472e-51	4.63818	0.955	0.018
FBLN1	Fibroblasts 2	1.37333e-55	3.48496e-51	3.42687	1	0.003
CCDC80	Fibroblasts 2	1.84873e-53	4.69134e-49	4.19505	0.909	0.006
COL1A2	Fibroblasts 2	2.6717e-49	6.77971e-45	4.28593	0.909	0.005
LUM	Fibroblasts 2	5.31214e-48	1.34801e-43	3.59817	0.909	0.003
PLAC9	Fibroblasts 2	8.46325e-48	2.14763e-43	3.54431	0.955	0.013
OGN	Fibroblasts 2	2.46379e-45	6.25211e-41	3.12405	0.864	0.001
CLEC3B	Fibroblasts 2	3.11159e-45	7.89598e-41	3.29877	0.909	0.003
MFAP4	Fibroblasts 2	4.20819e-43	1.06787e-38	2.69233	0.864	0.003
MFAP5	Fibroblasts 2	2.39176e-41	6.06933e-37	3.3166	0.818	0.002
MGP	Fibroblasts 2	8.45031e-41	2.14435e-36	3.67723	0.955	0.02
COL3A1	Fibroblasts 2	4.17095e-40	1.05842e-35	3.98937	0.818	0.004
PMP22	Fibroblasts 2	5.80641e-39	1.47343e-34	2.88884	0.864	0.021
SERPINF1	Fibroblasts 2	3.43629e-38	8.71994e-34	2.86809	0.864	0.015
SCARA5	Fibroblasts 2	3.95735e-38	1.00422e-33	2.79185	0.727	0.001
RARRES2	Fibroblasts 2	5.21805e-35	1.32413e-30	2.93302	0.864	0.008
C7	Fibroblasts 2	2.35119e-34	5.96638e-30	2.90822	0.818	0.008
C1R	Fibroblasts 2	2.47085e-34	6.27003e-30	2.68907	0.818	0.024
COL14A1	Fibroblasts 2	2.62041e-33	6.64954e-29	2.8462	0.727	0.005
PLPP3	Fibroblasts 2	3.32464e-33	8.43662e-29	2.52294	0.773	0.042
PRELP	Fibroblasts 2	7.53538e-33	1.91218e-28	1.92683	0.636	0
AKAP12	Fibroblasts 2	4.18843e-32	1.06286e-27	2.72132	0.773	0.014
IGFBP5	Fibroblasts 2	1.24239e-31	3.15269e-27	3.57601	0.773	0.024
SPARC	Fibroblasts 2	2.75613e-31	6.99396e-27	2.83429	0.773	0.016
PI16	Fibroblasts 2	4.12384e-31	1.04647e-26	3.16066	0.682	0.017
GPX3	Fibroblasts 2	9.09e-31	2.30668e-26	2.64421	0.682	0.012
FSTL1	Fibroblasts 2	1.11528e-30	2.83015e-26	2.79837	0.727	0.009
COL1A1	Fibroblasts 2	1.5661e-29	3.97413e-25	3.6686	0.591	0.001
FBN1	Fibroblasts 2	6.06104e-29	1.53805e-24	2.42791	0.682	0.012
ABCA8	Fibroblasts 2	1.98439e-28	5.03559e-24	2.08838	0.591	0.001
COL6A3	Fibroblasts 2	5.55849e-28	1.41052e-23	2.1724	0.636	0.003
OMD	Fibroblasts 2	4.4008e-27	1.11675e-22	2.03977	0.545	0.001
CFD	Fibroblasts 2	1.02045e-26	2.5895e-22	2.34774	0.864	0.734
C1S	Fibroblasts 2	3.95375e-26	1.0033e-21	2.34233	0.682	0.013
C1QTNF3	Fibroblasts 2	1.7783e-25	4.51262e-21	1.95496	0.545	0.001
PTGIS	Fibroblasts 2	2.3621e-25	5.99406e-21	1.97066	0.636	0.004
FGF7	Fibroblasts 2	2.25819e-24	5.73037e-20	1.82851	0.545	0.002
ITGBL1	Fibroblasts 2	3.78696e-24	9.60979e-20	2.07024	0.545	0.003
COL6A1	Fibroblasts 2	2.48293e-23	6.30067e-19	2.28859	0.545	0.002
CFB	Fibroblasts 2	4.09183e-23	1.03834e-18	2.66909	0.864	0.056
PEBP4	Fibroblasts 2	4.79996e-23	1.21804e-18	2.24765	0.591	0.021
TNXB	Fibroblasts 2	5.16412e-23	1.31045e-18	2.12797	0.636	0.012
SPARCL1	Fibroblasts 2	6.54671e-22	1.66129e-17	2.54591	0.636	0.013
LTBP4	Fibroblasts 2	7.12685e-22	1.80851e-17	1.95227	0.591	0.023
EFEMP1	Fibroblasts 2	3.57298e-21	9.06679e-17	2.84024	0.591	0.031
SFRP2	Fibroblasts 2	7.13056e-21	1.80945e-16	1.62699	0.409	0
CTSK	Fibroblasts 2	9.11648e-21	2.3134e-16	2.15135	0.682	0.069
ANGPTL5	Fibroblasts 2	1.78196e-20	4.52189e-16	1.72084	0.409	0.001
PDGFRA	Fibroblasts 2	5.05865e-20	1.28368e-15	1.69892	0.409	0.001
CHRDL1	Fibroblasts 2	5.88132e-20	1.49244e-15	1.8305	0.455	0.002
SLIT3	Fibroblasts 2	6.26401e-20	1.58955e-15	2.04485	0.455	0.003
CD34	Fibroblasts 2	1.40425e-19	3.56342e-15	1.90569	0.5	0.003
PRRX1	Fibroblasts 2	2.45664e-19	6.23397e-15	1.70398	0.409	0
AEBP1	Fibroblasts 2	4.63603e-19	1.17644e-14	1.81777	0.5	0.004
CPE	Fibroblasts 2	5.73679e-19	1.45577e-14	1.9433	0.545	0.006
XG	Fibroblasts 2	9.98794e-19	2.53454e-14	1.56844	0.455	0.014
CYBRD1	Fibroblasts 2	1.61717e-18	4.10374e-14	2.03817	0.682	0.095
NEXN	Fibroblasts 2	2.83548e-18	7.19532e-14	1.57304	0.455	0.004
COL6A2	Fibroblasts 2	4.36797e-18	1.10842e-13	2.11108	0.409	0.005
FBLN2	Fibroblasts 2	3.75765e-17	9.53542e-13	1.74124	0.409	0.004
HSPB6	Fibroblasts 2	1.24114e-16	3.14951e-12	1.4836	0.318	0.001
PRSS23	Fibroblasts 2	1.961e-16	4.97623e-12	2.07477	0.455	0.033
FGFR1	Fibroblasts 2	6.40779e-16	1.62604e-11	1.55376	0.409	0.005
SERPING1	Fibroblasts 2	6.73642e-16	1.70943e-11	2.08288	0.591	0.052
THY1	Fibroblasts 2	7.64657e-16	1.94039e-11	1.8602	0.5	0.011
LHFP	Fibroblasts 2	8.22116e-16	2.0862e-11	1.57431	0.364	0.002
SPTBN1	Fibroblasts 2	1.48333e-15	3.76409e-11	2.13373	0.636	0.087
MYH10	Fibroblasts 2	4.83902e-15	1.22795e-10	1.72003	0.364	0.009
CXCL12	Fibroblasts 2	5.89776e-15	1.49662e-10	1.92112	0.455	0.006
CST3	Fibroblasts 2	7.17204e-15	1.81998e-10	1.5897	0.727	0.333
LOX	Fibroblasts 2	1.2713e-14	3.22606e-10	1.68903	0.318	0.001
DPT	Fibroblasts 2	1.54022e-14	3.90847e-10	1.66057	0.318	0.001
GPX8	Fibroblasts 2	2.05388e-14	5.21191e-10	1.66394	0.409	0.007
SULF1	Fibroblasts 2	3.50167e-14	8.88585e-10	1.54589	0.409	0.006
OLFML3	Fibroblasts 2	5.33297e-14	1.35329e-09	1.77094	0.5	0.045
FHL1	Fibroblasts 2	2.40292e-13	6.09765e-09	1.5775	0.682	0.305
EMP1	Fibroblasts 2	3.95641e-13	1.00398e-08	1.8088	0.455	0.019
ABI3BP	Fibroblasts 2	4.19446e-13	1.06439e-08	1.95319	0.409	0.01
ADAMTS1	Fibroblasts 2	4.39113e-13	1.11429e-08	1.60421	0.364	0.005
ITM2A	Fibroblasts 2	5.22958e-13	1.32706e-08	1.88191	0.545	0.034
CALD1	Fibroblasts 2	8.26115e-13	2.09635e-08	1.59897	0.409	0.019
SLPI	Fibroblasts 2	1.24716e-12	3.1648e-08	1.53343	0.682	0.066
ANTXR1	Fibroblasts 2	1.44242e-12	3.66029e-08	1.49732	0.409	0.016
RNASE4	Fibroblasts 2	1.63153e-12	4.14018e-08	1.65069	0.682	0.19
NFIA	Fibroblasts 2	3.56139e-12	9.03738e-08	1.70711	0.5	0.064
SFRP4	Fibroblasts 2	5.96376e-12	1.51336e-07	1.90768	0.364	0.009
SEMA3C	Fibroblasts 2	9.04112e-12	2.29427e-07	1.66261	0.409	0.09
NFIX	Fibroblasts 2	2.05696e-11	5.21975e-07	1.54115	0.455	0.044
TIMP3	Fibroblasts 2	2.36049e-11	5.98998e-07	1.65775	0.364	0.017
FAP	Fibroblasts 2	4.33993e-11	1.1013e-06	1.53635	0.227	0.002
EPB41L2	Fibroblasts 2	7.87669e-11	1.99879e-06	1.50845	0.455	0.067
SELM	Fibroblasts 2	1.99095e-10	5.05224e-06	1.46881	0.409	0.026
PIK3R1	Fibroblasts 2	2.92035e-09	7.41067e-05	1.52988	0.636	0.187
H19	Fibroblasts 2	4.23761e-09	0.000107533	1.65043	0.364	0.011
CLU	Fibroblasts 2	1.90815e-08	0.000484213	2.0396	0.5	0.069
PTRF	Fibroblasts 2	1.99496e-08	0.00050624	1.59742	0.455	0.057
LOC703641	Fibroblasts 2	2.6877e-08	0.000682031	1.47454	0.318	0.013
PTGDS	Fibroblasts 2	1.09866e-06	0.0278797	1.8468	0.5	0.102
CPA3	Mast Cells	3.66202e-136	9.29273e-132	4.99655	1	0.015
MS4A2	Mast Cells	2.72456e-92	6.91384e-88	3.18052	0.935	0.003
HPGD	Mast Cells	4.43735e-90	1.12602e-85	3.28737	0.978	0.052
LOC699599	Mast Cells	4.71869e-80	1.19742e-75	3.17102	0.826	0.003
TPSB2	Mast Cells	5.11524e-79	1.29804e-74	3.18866	0.826	0.003
KIT	Mast Cells	8.94517e-79	2.26993e-74	2.78188	0.848	0.004
FCER1A	Mast Cells	2.77574e-77	7.04371e-73	3.0803	0.87	0.005
GATA2	Mast Cells	9.08376e-71	2.30509e-66	2.52124	0.826	0.005
SLC18A2	Mast Cells	1.49837e-70	3.80226e-66	2.32815	0.761	0.002
GCSAML	Mast Cells	9.21699e-63	2.3389e-58	2.47549	0.696	0.003
C1H1orf186	Mast Cells	3.45811e-62	8.77529e-58	2.37135	0.761	0.023
PTRF	Mast Cells	1.28016e-56	3.24854e-52	2.46591	0.891	0.049
LTC4S	Mast Cells	5.50631e-47	1.39728e-42	2.21525	0.63	0.013
SLC45A3	Mast Cells	3.89452e-42	9.88274e-38	1.78048	0.522	0.006
PLAT	Mast Cells	1.33496e-40	3.38759e-36	1.60036	0.478	0.001
GNPTAB	Mast Cells	1.69471e-38	4.30051e-34	1.75739	0.739	0.134
ENPP3	Mast Cells	3.66909e-38	9.31068e-34	1.80209	0.522	0.006
CLU	Mast Cells	8.43296e-37	2.13995e-32	2.22155	0.804	0.062
PTGS1	Mast Cells	1.13742e-36	2.88632e-32	1.6425	0.522	0.013
ALOX5AP	Mast Cells	1.22335e-36	3.10437e-32	1.47488	0.891	0.557
TMEM154	Mast Cells	3.06e-36	7.76505e-32	1.97552	0.804	0.077
HPGDS	Mast Cells	3.67756e-36	9.33218e-32	1.83021	0.478	0.003
FAM84A	Mast Cells	3.77893e-35	9.58941e-31	1.62301	0.457	0.005
KLF6	Mast Cells	5.15913e-35	1.30918e-30	1.552	0.957	0.698
SERPINB1	Mast Cells	1.83224e-34	4.64949e-30	1.56013	0.717	0.48
LOC722431	Mast Cells	2.17918e-34	5.52988e-30	2.36211	0.435	0.003
ITM2A	Mast Cells	1.61126e-33	4.08873e-29	1.89067	0.63	0.03
RGS1	Mast Cells	1.65638e-32	4.20324e-28	2.14781	0.804	0.136
FBN2	Mast Cells	9.56854e-32	2.42811e-27	1.61959	0.348	0
RAB27B	Mast Cells	3.29663e-31	8.36553e-27	1.74855	0.565	0.02
ITM2C	Mast Cells	7.22601e-31	1.83367e-26	1.87581	0.587	0.031
SRGN	Mast Cells	1.57728e-30	4.00251e-26	1.31685	1	0.763
RAC2	Mast Cells	2.37577e-30	6.02876e-26	1.71784	0.761	0.199
GPR65	Mast Cells	6.56169e-28	1.6651e-23	1.72089	0.848	0.188
SIGLEC6	Mast Cells	1.65684e-27	4.20441e-23	1.41753	0.348	0.002
ADCYAP1	Mast Cells	1.48729e-26	3.77416e-22	2.2173	0.326	0.003
VWA5A	Mast Cells	1.59621e-26	4.05054e-22	1.71712	0.543	0.066
ST8SIA6	Mast Cells	1.75174e-26	4.44522e-22	1.1621	0.304	0.009
TNFSF10	Mast Cells	7.11738e-26	1.80611e-21	1.58695	0.587	0.044
CCL5	Mast Cells	4.02391e-25	1.02111e-20	1.97298	0.652	0.07
VIM	Mast Cells	2.18915e-24	5.55519e-20	1.03627	1	0.87
LIF	Mast Cells	1.2764e-23	3.23899e-19	1.30286	0.326	0.004
LAT2	Mast Cells	5.54939e-23	1.40821e-18	1.59459	0.63	0.077
RGS13	Mast Cells	3.67846e-21	9.33446e-17	1.12712	0.239	0.001
HDC	Mast Cells	3.69225e-21	9.36946e-17	1.13404	0.261	0.001
CD82	Mast Cells	1.86025e-20	4.72057e-16	1.35366	0.457	0.042
PIK3R6	Mast Cells	2.49606e-20	6.334e-16	1.15937	0.283	0.009
LOC696797	Mast Cells	2.80752e-20	7.12435e-16	1.79051	0.587	0.123
LAT	Mast Cells	5.16566e-20	1.31084e-15	1.43031	0.435	0.027
NFKBIA	Mast Cells	9.10379e-20	2.31018e-15	1.20853	0.978	0.693
GRAP2	Mast Cells	9.75149e-20	2.47454e-15	1.30448	0.37	0.012
FCGR1A	Mast Cells	1.59284e-19	4.042e-15	1.33596	0.587	0.278
BHLHE40	Mast Cells	3.93131e-19	9.97609e-15	1.40722	0.696	0.301
PRSS57	Mast Cells	7.18565e-19	1.82343e-14	1.39426	0.304	0.005
CST7	Mast Cells	1.78128e-18	4.52017e-14	1.24047	0.457	0.042
TRH	Mast Cells	2.2578e-18	5.72938e-14	1.13779	0.217	0.001
KLRG1	Mast Cells	2.3133e-18	5.87023e-14	1.35483	0.413	0.053
CCND1	Mast Cells	1.54738e-17	3.92664e-13	1.27055	0.457	0.041
2020-09-10	Mast Cells	1.43851e-16	3.65036e-12	1.22621	0.326	0.018
PTGS2	Mast Cells	1.59646e-16	4.05117e-12	1.72298	0.652	0.143
SYTL3	Mast Cells	1.70499e-16	4.32658e-12	1.31147	0.435	0.058
LOC106993946	Mast Cells	4.04956e-16	1.02762e-11	1.05692	0.283	0.007
SDPR	Mast Cells	7.22509e-16	1.83344e-11	1.39551	0.37	0.021
NR4A2	Mast Cells	1.79454e-15	4.55381e-11	1.53552	0.522	0.117
IER2	Mast Cells	3.59913e-14	9.13316e-10	1.15057	0.739	0.386
LOC706570	Mast Cells	5.36905e-14	1.36245e-09	1.08679	0.283	0.014
ACSL4	Mast Cells	6.91161e-14	1.75389e-09	1.15761	0.717	0.362
ATP6V0A2	Mast Cells	8.88994e-14	2.25591e-09	1.27349	0.304	0.026
RRAD	Mast Cells	1.73154e-13	4.39395e-09	1.1672	0.304	0.016
RGS2	Mast Cells	2.45205e-13	6.22232e-09	1.18301	0.696	0.334
JUNB	Mast Cells	4.90415e-13	1.24448e-08	1.0872	0.848	0.442
RPL31	Mast Cells	5.1313e-13	1.30212e-08	1.20572	0.696	0.299
SCIN	Mast Cells	8.23009e-13	2.08847e-08	1.15447	0.283	0.015
IKZF3	Mast Cells	1.48536e-12	3.76926e-08	1.08281	0.283	0.016
STXBP5	Mast Cells	1.78516e-12	4.53002e-08	1.28704	0.326	0.041
FAM129B	Mast Cells	1.98475e-12	5.0365e-08	1.09388	0.348	0.069
BTG2	Mast Cells	2.6427e-12	6.70611e-08	1.11375	0.5	0.284
CMA1	Mast Cells	3.5327e-12	8.96458e-08	1.15647	0.239	0.008
PMP22	Mast Cells	4.65362e-12	1.1809e-07	1.05916	0.304	0.023
STAP1	Mast Cells	7.21787e-12	1.83161e-07	1.05485	0.326	0.085
FOSB	Mast Cells	7.83433e-12	1.98804e-07	1.26093	0.435	0.147
LPCAT2	Mast Cells	9.71926e-12	2.46636e-07	1.12824	0.326	0.05
TBC1D14	Mast Cells	1.32442e-11	3.36084e-07	1.08672	0.348	0.08
SYTL2	Mast Cells	1.43519e-11	3.64194e-07	1.14842	0.391	0.052
CCND2	Mast Cells	1.52042e-11	3.85821e-07	1.22795	0.413	0.056
FOS	Mast Cells	1.72653e-11	4.38124e-07	1.2957	0.609	0.293
RGS10	Mast Cells	3.75324e-11	9.52422e-07	1.20316	0.326	0.071
VEGFA	Mast Cells	1.15407e-10	2.92857e-06	1.31583	0.37	0.052
CHN2	Mast Cells	1.82212e-10	4.6238e-06	1.03394	0.217	0.015
CD69	Mast Cells	2.19681e-10	5.57464e-06	1.31204	0.543	0.173
VCL	Mast Cells	7.18674e-10	1.82371e-05	1.02964	0.391	0.11
HMGCS1	Mast Cells	9.84217e-10	2.49755e-05	1.31714	0.435	0.136
TSPAN2	Mast Cells	1.09238e-09	2.77203e-05	1.11119	0.304	0.033
LMO4	Mast Cells	1.11541e-09	2.83046e-05	1.08371	0.37	0.1
AKAP2	Mast Cells	1.23909e-09	3.14431e-05	1.07784	0.283	0.023
TNFAIP3	Mast Cells	1.91277e-09	4.85384e-05	1.25774	0.609	0.313
CD84	Mast Cells	3.57218e-09	9.06475e-05	1.06775	0.391	0.093
NR4A3	Mast Cells	8.32807e-08	0.00211333	1.04872	0.391	0.092
ARID5B	Mast Cells	1.85899e-07	0.00471736	1.0512	0.304	0.097
LOC703490	Mast Cells	2.21495e-07	0.00562066	1.05734	0.348	0.101
STMN1	Mitotic Alveolar Macrophages	3.3317e-83	8.45453e-79	2.79314	0.94	0.059
MKI67	Mitotic Alveolar Macrophages	4.87651e-83	1.23746e-78	2.45257	0.92	0.007
TOP2A	Mitotic Alveolar Macrophages	2.3457e-82	5.95244e-78	2.45623	0.9	0.008
HIST1H1B	Mitotic Alveolar Macrophages	7.01242e-73	1.77947e-68	2.50579	0.82	0.006
NUSAP1	Mitotic Alveolar Macrophages	7.3289e-64	1.85978e-59	1.82518	0.74	0.004
TPX2	Mitotic Alveolar Macrophages	9.21053e-62	2.33726e-57	1.95082	0.76	0.009
SPC25	Mitotic Alveolar Macrophages	3.71706e-61	9.43242e-57	1.6341	0.7	0.003
BIRC5	Mitotic Alveolar Macrophages	9.44592e-61	2.397e-56	1.54786	0.72	0.005
KIF11	Mitotic Alveolar Macrophages	1.62274e-57	4.11786e-53	1.58882	0.68	0.004
PRC1	Mitotic Alveolar Macrophages	1.0595e-56	2.6886e-52	1.7102	0.68	0.005
KIAA0101	Mitotic Alveolar Macrophages	3.24806e-55	8.24227e-51	1.80587	0.7	0.007
DLGAP5	Mitotic Alveolar Macrophages	8.31517e-55	2.11006e-50	1.52225	0.66	0.004
RRM2	Mitotic Alveolar Macrophages	7.37492e-53	1.87146e-48	2.17145	0.64	0.015
CDK1	Mitotic Alveolar Macrophages	3.4833e-51	8.83921e-47	1.46992	0.66	0.006
NCAPG	Mitotic Alveolar Macrophages	1.39973e-50	3.55196e-46	1.65159	0.7	0.011
H2AFZ	Mitotic Alveolar Macrophages	3.19299e-50	8.10254e-46	1.59581	0.98	0.511
HIST1H1D	Mitotic Alveolar Macrophages	2.40942e-49	6.11415e-45	2.10298	0.64	0.018
HMGB2	Mitotic Alveolar Macrophages	2.76828e-49	7.0248e-45	2.07064	0.96	0.184
UBE2C	Mitotic Alveolar Macrophages	9.47078e-49	2.4033e-44	1.48028	0.5	0.001
CENPF	Mitotic Alveolar Macrophages	8.07569e-48	2.04929e-43	2.14252	0.76	0.031
ANLN	Mitotic Alveolar Macrophages	4.89699e-44	1.24266e-39	1.37516	0.62	0.009
LOC701826	Mitotic Alveolar Macrophages	1.07293e-43	2.72266e-39	1.653	0.58	0.008
CCNB2	Mitotic Alveolar Macrophages	4.00604e-43	1.01657e-38	1.4596	0.52	0.003
NDC80	Mitotic Alveolar Macrophages	1.7527e-40	4.44766e-36	1.19697	0.58	0.009
CDKN3	Mitotic Alveolar Macrophages	2.11844e-40	5.37575e-36	1.26719	0.56	0.007
CASC5	Mitotic Alveolar Macrophages	3.15331e-40	8.00185e-36	1.34855	0.56	0.007
TUBB	Mitotic Alveolar Macrophages	3.37782e-40	8.57155e-36	1.53271	0.92	0.344
NUF2	Mitotic Alveolar Macrophages	2.46683e-38	6.25983e-34	1.41577	0.54	0.007
ARHGAP11A	Mitotic Alveolar Macrophages	1.86003e-37	4.72001e-33	1.23726	0.54	0.008
CCNA2	Mitotic Alveolar Macrophages	1.95696e-37	4.96597e-33	1.31233	0.5	0.005
SMC4	Mitotic Alveolar Macrophages	2.63401e-37	6.68406e-33	1.62484	0.84	0.077
LOC696872	Mitotic Alveolar Macrophages	2.18541e-36	5.54569e-32	1.86188	0.8	0.12
TK1	Mitotic Alveolar Macrophages	2.17129e-35	5.50986e-31	0.943457	0.46	0.005
ASPM	Mitotic Alveolar Macrophages	3.84413e-35	9.75486e-31	1.64829	0.46	0.005
DEPDC1	Mitotic Alveolar Macrophages	9.19818e-35	2.33413e-30	1.1246	0.42	0.002
BUB1	Mitotic Alveolar Macrophages	9.32017e-35	2.36509e-30	1.05951	0.48	0.005
SGOL2	Mitotic Alveolar Macrophages	2.17659e-34	5.52332e-30	1.47029	0.5	0.008
ESCO2	Mitotic Alveolar Macrophages	2.78298e-34	7.06208e-30	1.01784	0.44	0.003
TUBA1B	Mitotic Alveolar Macrophages	4.03598e-34	1.02417e-29	1.18627	0.98	0.601
GTSE1	Mitotic Alveolar Macrophages	5.6821e-34	1.44189e-29	0.958717	0.4	0.001
SHCBP1	Mitotic Alveolar Macrophages	9.15827e-34	2.324e-29	1.21099	0.54	0.013
KIF20B	Mitotic Alveolar Macrophages	1.07889e-33	2.73779e-29	1.45898	0.66	0.033
CKAP2L	Mitotic Alveolar Macrophages	9.09439e-33	2.30779e-28	1.10013	0.54	0.014
EZH2	Mitotic Alveolar Macrophages	1.40736e-31	3.57133e-27	1.25116	0.62	0.03
CKAP2	Mitotic Alveolar Macrophages	6.60531e-31	1.67616e-26	1.07492	0.48	0.01
LOC696005	Mitotic Alveolar Macrophages	3.12772e-30	7.9369e-26	1.80161	0.74	0.101
KIF23	Mitotic Alveolar Macrophages	1.02099e-29	2.59087e-25	0.922231	0.4	0.004
CDCA8	Mitotic Alveolar Macrophages	1.26918e-29	3.22068e-25	0.91104	0.44	0.007
KIF15	Mitotic Alveolar Macrophages	6.15294e-29	1.56137e-24	1.06592	0.4	0.005
TMPO	Mitotic Alveolar Macrophages	9.62133e-29	2.44151e-24	1.40265	0.78	0.098
HMMR	Mitotic Alveolar Macrophages	1.11747e-28	2.83568e-24	1.37051	0.46	0.011
TYMS	Mitotic Alveolar Macrophages	7.00482e-28	1.77754e-23	1.38719	0.56	0.029
CCNE2	Mitotic Alveolar Macrophages	1.7158e-27	4.35401e-23	1.12321	0.42	0.007
FAM111B	Mitotic Alveolar Macrophages	5.74032e-27	1.45666e-22	1.06762	0.38	0.005
RACGAP1	Mitotic Alveolar Macrophages	5.9941e-27	1.52106e-22	0.861303	0.38	0.005
SGOL1	Mitotic Alveolar Macrophages	1.10716e-26	2.80953e-22	1.00302	0.38	0.005
PTTG1	Mitotic Alveolar Macrophages	1.15094e-26	2.92062e-22	1.47999	0.5	0.021
KIF2C	Mitotic Alveolar Macrophages	1.90382e-26	4.83113e-22	0.90986	0.32	0.001
CKS2	Mitotic Alveolar Macrophages	2.42225e-26	6.14671e-22	1.33565	0.94	0.355
SPDL1	Mitotic Alveolar Macrophages	6.44348e-26	1.6351e-21	1.14656	0.56	0.034
ATAD2	Mitotic Alveolar Macrophages	1.08774e-25	2.76025e-21	1.51185	0.66	0.077
NCAPD2	Mitotic Alveolar Macrophages	1.35637e-25	3.44193e-21	1.05138	0.42	0.009
CENPM	Mitotic Alveolar Macrophages	6.77586e-25	1.71944e-20	0.935716	0.48	0.019
SMC2	Mitotic Alveolar Macrophages	2.2075e-23	5.60176e-19	1.2007	0.56	0.042
LOC715948	Mitotic Alveolar Macrophages	8.22513e-23	2.08721e-18	1.12288	0.54	0.038
ZWILCH	Mitotic Alveolar Macrophages	9.71242e-23	2.46462e-18	0.909244	0.44	0.017
MXD3	Mitotic Alveolar Macrophages	4.46106e-22	1.13204e-17	0.875479	0.3	0.003
AURKA	Mitotic Alveolar Macrophages	6.69101e-22	1.69791e-17	0.913955	0.38	0.01
ITGB3BP	Mitotic Alveolar Macrophages	1.04071e-21	2.64092e-17	0.945977	0.46	0.023
KIFC1	Mitotic Alveolar Macrophages	2.0609e-21	5.22975e-17	0.884228	0.4	0.014
KNSTRN	Mitotic Alveolar Macrophages	2.50785e-21	6.36393e-17	0.919453	0.32	0.005
TUBB4B	Mitotic Alveolar Macrophages	3.06166e-21	7.76928e-17	1.03268	0.78	0.164
LOC705636	Mitotic Alveolar Macrophages	1.40583e-20	3.56742e-16	1.17708	0.88	0.28
CENPE	Mitotic Alveolar Macrophages	1.50872e-20	3.82853e-16	1.22188	0.58	0.068
UBE2T	Mitotic Alveolar Macrophages	4.05025e-20	1.02779e-15	0.858799	0.32	0.006
ARL6IP1	Mitotic Alveolar Macrophages	6.49295e-20	1.64765e-15	1.20529	0.88	0.528
CCNB1	Mitotic Alveolar Macrophages	1.15943e-19	2.94218e-15	1.22182	0.32	0.008
FBXO5	Mitotic Alveolar Macrophages	1.23233e-19	3.12717e-15	1.17561	0.46	0.033
CENPW	Mitotic Alveolar Macrophages	3.09298e-18	7.84875e-14	0.973257	0.5	0.046
CENPU	Mitotic Alveolar Macrophages	3.26188e-18	8.27735e-14	0.925531	0.4	0.021
LMNB1	Mitotic Alveolar Macrophages	4.13516e-18	1.04934e-13	1.00429	0.44	0.031
KIF22	Mitotic Alveolar Macrophages	4.2961e-18	1.09018e-13	0.949861	0.44	0.03
RAD21	Mitotic Alveolar Macrophages	4.2906e-17	1.08878e-12	1.0846	0.82	0.241
TACC3	Mitotic Alveolar Macrophages	8.09085e-17	2.05314e-12	1.00649	0.46	0.041
HMGB1	Mitotic Alveolar Macrophages	8.26359e-17	2.09697e-12	0.948975	0.86	0.415
ANP32B	Mitotic Alveolar Macrophages	5.58887e-16	1.41823e-11	1.02784	0.84	0.382
LOC713332	Mitotic Alveolar Macrophages	1.06994e-15	2.71507e-11	1.13675	0.8	0.379
CKAP5	Mitotic Alveolar Macrophages	1.33363e-14	3.38422e-10	0.931425	0.56	0.092
KPNA2	Mitotic Alveolar Macrophages	1.51924e-14	3.85522e-10	0.914443	0.4	0.04
GMNN	Mitotic Alveolar Macrophages	1.6714e-14	4.24135e-10	0.981971	0.58	0.108
PCNA	Mitotic Alveolar Macrophages	2.12441e-14	5.39091e-10	1.07007	0.56	0.108
LOC710110	Mitotic Alveolar Macrophages	1.09692e-13	2.78355e-09	1.0066	0.62	0.158
USP1	Mitotic Alveolar Macrophages	1.26106e-13	3.20007e-09	1.00804	0.66	0.166
CALM3	Mitotic Alveolar Macrophages	1.06518e-12	2.70301e-08	0.957102	0.56	0.113
CKS1B	Mitotic Alveolar Macrophages	1.36375e-12	3.46065e-08	0.925814	0.64	0.174
DEK	Mitotic Alveolar Macrophages	1.5192e-12	3.85511e-08	0.876045	0.8	0.289
LOC713250	Mitotic Alveolar Macrophages	7.44021e-12	1.88803e-07	0.886211	0.6	0.189
LOC701962	Mitotic Alveolar Macrophages	1.64677e-11	4.17885e-07	0.86453	0.44	0.081
CENPC	Mitotic Alveolar Macrophages	1.14777e-10	2.91259e-06	0.971417	0.44	0.079
DHDDS	Mitotic Alveolar Macrophages	1.62311e-10	4.11881e-06	0.920709	0.7	0.273
GZMB	NK Cells	2.40889e-79	6.11279e-75	3.39852	1	0.132
GNLY	NK Cells	4.2307e-73	1.07358e-68	3.52599	0.911	0.049
GZMH	NK Cells	5.23567e-62	1.3286e-57	3.00284	0.889	0.039
CMC1	NK Cells	5.31316e-57	1.34827e-52	2.45229	0.711	0.089
KLRC3	NK Cells	8.60767e-54	2.18428e-49	2.51786	0.733	0.01
GZMA	NK Cells	1.20542e-44	3.05887e-40	2.57942	0.644	0.013
KLRD1	NK Cells	2.32464e-44	5.89899e-40	2.60502	0.711	0.04
KLRC2	NK Cells	1.42321e-36	3.61153e-32	1.79975	0.489	0.005
KLRB1	NK Cells	2.90246e-36	7.36528e-32	2.1367	0.6	0.027
CCL5	NK Cells	6.51136e-36	1.65232e-31	2.41203	0.711	0.07
PRF1	NK Cells	1.23316e-33	3.12927e-29	2.17176	0.533	0.014
ETS1	NK Cells	3.88806e-32	9.86633e-28	1.96968	0.667	0.052
KLRF1	NK Cells	1.37495e-31	3.48907e-27	1.97842	0.467	0.011
NKG7	NK Cells	3.30153e-31	8.37796e-27	1.94124	0.533	0.021
TXK	NK Cells	2.16294e-28	5.48868e-24	1.84978	0.378	0.005
CD247	NK Cells	2.12966e-25	5.40421e-21	1.95086	0.444	0.018
IFITM1	NK Cells	5.52442e-25	1.40188e-20	1.94641	0.6	0.081
KLRC1	NK Cells	3.41076e-24	8.65515e-20	1.80101	0.378	0.008
LOC711031	NK Cells	3.8929e-24	9.87863e-20	1.62979	0.356	0.005
GZMK	NK Cells	2.83036e-23	7.18231e-19	1.82994	0.378	0.012
CST7	NK Cells	9.56776e-23	2.42791e-18	1.74481	0.511	0.041
CCND2	NK Cells	1.25603e-20	3.1873e-16	1.81145	0.489	0.055
HCST	NK Cells	1.50963e-20	3.83083e-16	1.81492	0.422	0.071
RGS9	NK Cells	1.9449e-20	4.93538e-16	1.81951	0.422	0.031
2020-09-07	NK Cells	2.06e-20	5.22745e-16	1.22621	0.6	0.374
CD38	NK Cells	2.16828e-20	5.50223e-16	1.26031	0.267	0.005
GIMAP7	NK Cells	3.44495e-20	8.7419e-16	1.57641	0.422	0.041
FAM65B	NK Cells	5.17282e-20	1.31266e-15	1.45021	0.644	0.132
HOPX	NK Cells	5.13977e-19	1.30427e-14	1.8337	0.578	0.106
PRKCH	NK Cells	6.34683e-19	1.61057e-14	1.64181	0.356	0.042
NCR1	NK Cells	2.86445e-18	7.26883e-14	1.14269	0.2	0.001
PIK3R1	NK Cells	6.32498e-18	1.60503e-13	1.4255	0.489	0.186
AFAP1L2	NK Cells	6.6852e-18	1.69644e-13	1.27287	0.267	0.004
ARPC5L	NK Cells	6.87671e-18	1.74503e-13	1.36347	0.4	0.151
EOMES	NK Cells	1.46828e-17	3.72591e-13	1.37139	0.244	0.004
PDGFD	NK Cells	1.68457e-17	4.27478e-13	1.40976	0.267	0.005
PPP1R12A	NK Cells	1.71707e-17	4.35725e-13	1.24428	0.467	0.311
CD7	NK Cells	3.53107e-17	8.96045e-13	1.43708	0.267	0.004
STK4	NK Cells	6.3391e-17	1.60861e-12	1.12525	0.533	0.292
GTF3C1	NK Cells	8.83767e-17	2.24265e-12	1.23099	0.356	0.07
IKZF3	NK Cells	1.2592e-16	3.19536e-12	1.39046	0.333	0.015
PDE4D	NK Cells	2.6461e-16	6.71474e-12	1.53069	0.356	0.055
SLFN5	NK Cells	5.36531e-16	1.3615e-11	1.37829	0.378	0.056
CD27	NK Cells	1.0094e-15	2.56146e-11	1.58987	0.311	0.021
SAMD3	NK Cells	1.23448e-15	3.13261e-11	1.47175	0.267	0.008
XCL1	NK Cells	1.6548e-14	4.19923e-10	1.49955	0.2	0.002
TRAF3IP3	NK Cells	2.1084e-14	5.35028e-10	1.33389	0.289	0.036
LOC705095	NK Cells	4.23855e-14	1.07557e-09	1.2168	0.333	0.033
PPP2R5E	NK Cells	4.28093e-14	1.08633e-09	1.04851	0.311	0.12
LOC100423131	NK Cells	5.18907e-14	1.31678e-09	1.47744	0.2	0.003
JAK1	NK Cells	7.00981e-14	1.77881e-09	1.11176	0.444	0.305
CD8A	NK Cells	1.12806e-13	2.86257e-09	1.55888	0.311	0.034
LCK	NK Cells	1.22278e-13	3.10292e-09	1.20795	0.289	0.019
KIAA1257	NK Cells	1.29159e-13	3.27755e-09	1.01994	0.2	0.004
LYST	NK Cells	1.49992e-13	3.8062e-09	1.28302	0.4	0.205
ATHL1	NK Cells	1.78518e-13	4.53007e-09	1.16546	0.244	0.016
PTPRCAP	NK Cells	2.40948e-13	6.1143e-09	1.39191	0.333	0.03
ZFP36L2	NK Cells	2.64546e-13	6.71312e-09	1.04646	0.533	0.395
FAM46C	NK Cells	2.71142e-13	6.88049e-09	1.42253	0.311	0.047
S1PR5	NK Cells	2.76575e-13	7.01837e-09	1.08198	0.2	0.004
LOC707555	NK Cells	3.33826e-13	8.47117e-09	1.17821	0.244	0.01
THY1	NK Cells	4.14211e-13	1.0511e-08	1.1189	0.244	0.011
PITPNC1	NK Cells	5.41533e-13	1.37419e-08	1.31468	0.267	0.034
TGFBR3	NK Cells	2.75851e-12	7.00001e-08	1.14707	0.378	0.144
COL11A1	NK Cells	3.2869e-12	8.34083e-08	1.04095	0.156	0.001
RHOF	NK Cells	7.5259e-12	1.90977e-07	1.14942	0.289	0.039
MYO1E	NK Cells	9.66486e-12	2.45255e-07	1.20669	0.244	0.053
ARL4C	NK Cells	1.5207e-11	3.85892e-07	1.27777	0.333	0.102
IL2RG	NK Cells	1.59661e-11	4.05155e-07	1.03534	0.311	0.118
SCRN2	NK Cells	1.80482e-11	4.57991e-07	1.1257	0.2	0.05
LOC106999939	NK Cells	2.74173e-11	6.95742e-07	1.26578	0.222	0.013
TESC	NK Cells	6.49464e-11	1.64808e-06	1.01156	0.222	0.018
CX3CR1	NK Cells	9.4852e-11	2.40696e-06	1.28828	0.289	0.029
BTN3A1	NK Cells	1.12153e-10	2.84598e-06	1.06819	0.244	0.07
CXCR2	NK Cells	1.82137e-10	4.6219e-06	1.1162	0.2	0.015
ATP2B4	NK Cells	1.92714e-10	4.89031e-06	1.12511	0.289	0.066
SKAP1	NK Cells	2.04256e-10	5.18319e-06	1.31039	0.289	0.034
LOC703029	NK Cells	2.49732e-10	6.33721e-06	1.25005	0.333	0.057
SCML4	NK Cells	3.6929e-10	9.37111e-06	1.28581	0.289	0.033
GIMAP8	NK Cells	4.11547e-10	1.04434e-05	1.2766	0.2	0.023
ABLIM1	NK Cells	1.08153e-09	2.7445e-05	1.25511	0.311	0.043
SYNE1	NK Cells	1.67223e-09	4.24345e-05	1.20331	0.333	0.086
IL2RB	NK Cells	2.17299e-09	5.51417e-05	1.01024	0.133	0.003
ISCA1	NK Cells	3.64043e-09	9.23797e-05	1.05047	0.311	0.151
ARHGAP9	NK Cells	3.72781e-09	9.4597e-05	1.0865	0.178	0.035
CTSW	NK Cells	6.54555e-09	0.0001661	1.0163	0.156	0.007
CLNK	NK Cells	6.7238e-09	0.000170623	1.21745	0.133	0.01
PRKCB	NK Cells	7.4812e-09	0.000189843	1.04263	0.244	0.043
SYTL2	NK Cells	8.65815e-09	0.000219709	1.40451	0.267	0.053
LOC100426632	NK Cells	1.00311e-08	0.000254548	1.03089	0.311	0.059
OPLAH	NK Cells	1.03852e-08	0.000263534	1.01745	0.156	0.009
EFCC1	NK Cells	1.77844e-08	0.000451297	1.17852	0.133	0.003
HMHA1	NK Cells	2.33388e-08	0.000592246	1.04929	0.244	0.086
CYFIP2	NK Cells	2.42032e-08	0.000614181	1.10323	0.244	0.051
ATM	NK Cells	8.56868e-08	0.00217439	1.02907	0.222	0.062
UTRN	NK Cells	1.09486e-07	0.00277832	1.08478	0.289	0.153
PYHIN1	NK Cells	1.21765e-07	0.00308992	1.07072	0.178	0.017
SPATA13	NK Cells	4.99549e-07	0.0126766	1.1985	0.244	0.093
SNRK	NK Cells	8.60438e-07	0.0218345	1.07209	0.244	0.068
LBH	NK Cells	1.08018e-06	0.0274107	1.13098	0.244	0.043
CCDC50	Plasmacytoid Dendritic Cells	2.75234e-35	6.98434e-31	3.04026	0.917	0.107
GZMB	Plasmacytoid Dendritic Cells	8.50974e-24	2.15943e-19	3.6499	1	0.139
JCHAIN	Plasmacytoid Dendritic Cells	9.20235e-24	2.33519e-19	3.26022	0.917	0.016
IRF8	Plasmacytoid Dendritic Cells	7.93522e-23	2.01364e-18	2.6019	0.917	0.247
C11H12orf75	Plasmacytoid Dendritic Cells	1.14248e-19	2.89916e-15	2.35876	1	0.034
VASH2	Plasmacytoid Dendritic Cells	1.33391e-18	3.38492e-14	1.77923	0.583	0
PLAC8	Plasmacytoid Dendritic Cells	1.01844e-17	2.58439e-13	2.04612	1	0.56
LOC695197	Plasmacytoid Dendritic Cells	1.25416e-16	3.18255e-12	2.20344	0.917	0.231
TNNI2	Plasmacytoid Dendritic Cells	2.47782e-15	6.2877e-11	2.25825	0.667	0.046
FCGRT	Plasmacytoid Dendritic Cells	3.98722e-13	1.0118e-08	1.60959	0.917	0.439
SUB1	Plasmacytoid Dendritic Cells	3.37765e-12	8.57113e-08	1.62328	1	0.415
SUSD1	Plasmacytoid Dendritic Cells	1.89199e-11	4.80112e-07	1.50325	0.583	0.012
CLEC4C	Plasmacytoid Dendritic Cells	4.1235e-11	1.04638e-06	1.14736	0.417	0.001
LOC719262	Plasmacytoid Dendritic Cells	7.07754e-11	1.796e-06	1.96374	0.5	0.02
GNA15	Plasmacytoid Dendritic Cells	9.60593e-11	2.4376e-06	1.91595	0.833	0.085
FCRLA	Plasmacytoid Dendritic Cells	2.11661e-10	5.37111e-06	2.06663	0.333	0.003
ITM2C	Plasmacytoid Dendritic Cells	2.28738e-10	5.80445e-06	1.85789	0.75	0.035
BLNK	Plasmacytoid Dendritic Cells	2.70768e-10	6.87101e-06	1.87513	0.583	0.079
SLAMF7	Plasmacytoid Dendritic Cells	3.75138e-10	9.5195e-06	1.68461	0.667	0.02
NGLY1	Plasmacytoid Dendritic Cells	4.03688e-10	1.0244e-05	1.66739	0.833	0.118
PLEKHD1	Plasmacytoid Dendritic Cells	9.44187e-10	2.39597e-05	1.13353	0.25	0.001
MGAT4A	Plasmacytoid Dendritic Cells	1.78486e-09	4.52926e-05	1.75723	0.667	0.085
SOX4	Plasmacytoid Dendritic Cells	2.13038e-09	5.40606e-05	1.79094	0.833	0.08
KIAA0226L	Plasmacytoid Dendritic Cells	2.99305e-09	7.59517e-05	1.32589	0.5	0.014
SULF2	Plasmacytoid Dendritic Cells	8.74546e-09	0.000221925	1.44842	0.5	0.01
PPM1J	Plasmacytoid Dendritic Cells	3.08444e-08	0.000782707	1.29377	0.417	0.004
SELL	Plasmacytoid Dendritic Cells	3.94764e-08	0.00100175	1.73582	0.667	0.069
TCF4	Plasmacytoid Dendritic Cells	6.23567e-08	0.00158236	1.69266	0.583	0.096
GZMH	Plasmacytoid Dendritic Cells	8.32853e-08	0.00211345	1.43605	0.667	0.047
IL18R1	Plasmacytoid Dendritic Cells	9.68763e-08	0.00245833	1.2184	0.417	0.005
TEX2	Plasmacytoid Dendritic Cells	1.11417e-07	0.00282731	1.38993	0.5	0.047
MEF2C	Plasmacytoid Dendritic Cells	1.61404e-07	0.00409579	1.78479	0.667	0.1
GPR183	Plasmacytoid Dendritic Cells	1.76538e-07	0.00447982	2.21326	0.75	0.147
TIGIT	Plasmacytoid Dendritic Cells	2.10922e-07	0.00535235	1.10933	0.417	0.008
EGLN3	Plasmacytoid Dendritic Cells	2.81179e-07	0.00713519	1.71403	0.417	0.026
TBC1D8	Plasmacytoid Dendritic Cells	3.27629e-07	0.00831392	1.2606	0.5	0.016
SPCS1	Plasmacytoid Dendritic Cells	3.50351e-07	0.00889051	1.28827	0.833	0.336
CDKN2D	Plasmacytoid Dendritic Cells	7.4328e-07	0.0188615	1.45088	0.333	0.034
IRF7	Plasmacytoid Dendritic Cells	1.45208e-06	0.0368479	1.36659	0.5	0.026
CSGALNACT1	Plasmacytoid Dendritic Cells	1.62703e-06	0.0412874	1.44854	0.417	0.013
HCST	Plasmacytoid Dendritic Cells	1.8169e-06	0.0461057	1.49126	0.583	0.074
TUBA4A	Plasmacytoid Dendritic Cells	1.85746e-06	0.0471349	1.80692	0.583	0.081
UGCG	Plasmacytoid Dendritic Cells	2.11828e-06	0.0537534	1.20173	0.5	0.03
LOC106996425	Plasmacytoid Dendritic Cells	2.53464e-06	0.0643191	1.19121	0.5	0.039
FAM129C	Plasmacytoid Dendritic Cells	3.17563e-06	0.0805849	1.07725	0.25	0.001
LOC703331	Plasmacytoid Dendritic Cells	3.40603e-06	0.0864313	1.35553	0.333	0.012
TOB1	Plasmacytoid Dendritic Cells	3.77945e-06	0.0959074	1.74607	0.667	0.145
SLC7A5	Plasmacytoid Dendritic Cells	3.7889e-06	0.0961471	1.38175	0.333	0.01
LOC696463	Plasmacytoid Dendritic Cells	5.18379e-06	0.131544	1.5089	0.75	0.246
ETV6	Plasmacytoid Dendritic Cells	5.64991e-06	0.143372	1.32158	0.583	0.061
LOC106995139	Plasmacytoid Dendritic Cells	8.72866e-06	0.221498	1.26164	0.333	0.009
BTBD3	Plasmacytoid Dendritic Cells	1.138e-05	0.288779	1.14142	0.5	0.033
LOC106996597	Plasmacytoid Dendritic Cells	1.31797e-05	0.334447	1.11403	0.25	0.011
LOC711872	Plasmacytoid Dendritic Cells	2.15086e-05	0.545803	1.35612	0.333	0.008
ETV3	Plasmacytoid Dendritic Cells	2.26731e-05	0.575353	1.60042	0.667	0.168
GCFC2	Plasmacytoid Dendritic Cells	2.87321e-05	0.729107	1.12733	0.167	0.026
GPR65	Plasmacytoid Dendritic Cells	3.29135e-05	0.835212	1.23977	0.833	0.194
gene9315	Plasmacytoid Dendritic Cells	3.32928e-05	0.844838	1.09806	0.25	0.084
DERL3	Plasmacytoid Dendritic Cells	3.97836e-05	1	1.08448	0.333	0.008
LOC698713	Plasmacytoid Dendritic Cells	4.54678e-05	1	1.05409	0.833	0.533
PHB	Plasmacytoid Dendritic Cells	5.69257e-05	1	1.09498	0.5	0.24
AP1S2	Plasmacytoid Dendritic Cells	5.70199e-05	1	1.07806	0.75	0.491
ZFP36L2	Plasmacytoid Dendritic Cells	5.74427e-05	1	1.2057	0.75	0.396
UBE2J1	Plasmacytoid Dendritic Cells	6.25329e-05	1	1.25382	0.667	0.191
ID3	Plasmacytoid Dendritic Cells	6.33454e-05	1	1.22664	0.5	0.043
GUCY1A3	Plasmacytoid Dendritic Cells	6.68328e-05	1	1.27523	0.333	0.017
BCAS4	Plasmacytoid Dendritic Cells	7.033e-05	1	1.13788	0.25	0.003
PMEPA1	Plasmacytoid Dendritic Cells	7.38115e-05	1	1.40576	0.25	0.013
CCDC186	Plasmacytoid Dendritic Cells	7.68074e-05	1	1.2089	0.667	0.144
LOC706532	Plasmacytoid Dendritic Cells	9.87255e-05	1	1.12444	0.75	0.182
CXXC5	Plasmacytoid Dendritic Cells	0.000116307	1	1.32619	0.417	0.039
SSR4	Plasmacytoid Dendritic Cells	0.000222033	1	1.16033	0.583	0.329
MAD2L2	Plasmacytoid Dendritic Cells	0.000306923	1	1.15411	0.333	0.045
gene22943	Plasmacytoid Dendritic Cells	0.000326228	1	1.0746	0.667	0.299
gene16031	Plasmacytoid Dendritic Cells	0.000326411	1	1.19654	0.25	0.029
gene21140	Plasmacytoid Dendritic Cells	0.000367377	1	1.06106	0.5	0.077
FYB	Plasmacytoid Dendritic Cells	0.000394335	1	1.2766	0.667	0.147
NUFIP1	Plasmacytoid Dendritic Cells	0.000400919	1	1.18222	0.5	0.099
gene24652	Plasmacytoid Dendritic Cells	0.00041225	1	1.13871	0.75	0.319
ZBTB2	Plasmacytoid Dendritic Cells	0.000458383	1	1.10159	0.333	0.026
LOC714458	Plasmacytoid Dendritic Cells	0.000540435	1	1.05171	0.667	0.227
EMILIN2	Plasmacytoid Dendritic Cells	0.000722031	1	1.13165	0.75	0.266
SWAP70	Plasmacytoid Dendritic Cells	0.000766867	1	1.11389	0.667	0.18
HIST1H2BK	Plasmacytoid Dendritic Cells	0.000920906	1	1.15244	0.333	0.047
YPEL5	Plasmacytoid Dendritic Cells	0.000992758	1	1.15159	0.75	0.272
KHK	Plasmacytoid Dendritic Cells	0.00117948	1	1.09268	0.25	0.017
USP38	Plasmacytoid Dendritic Cells	0.00121448	1	1.23046	0.333	0.094
RB1	Plasmacytoid Dendritic Cells	0.00121531	1	1.07471	0.583	0.159
HIST1H2AC	Plasmacytoid Dendritic Cells	0.00146576	1	1.10793	0.5	0.088
RTFDC1	Plasmacytoid Dendritic Cells	0.00157874	1	1.20154	0.417	0.163
gene10007	Plasmacytoid Dendritic Cells	0.00250194	1	1.05653	0.583	0.188
CXCR4	Plasmacytoid Dendritic Cells	0.00269832	1	1.05973	0.583	0.165
LOC106999200	Plasmacytoid Dendritic Cells	0.00338396	1	1.07596	0.333	0.075
gene4513	Plasmacytoid Dendritic Cells	0.00366861	1	1.05384	0.417	0.193
ELF2	Plasmacytoid Dendritic Cells	0.00452107	1	1.05285	0.5	0.128
RASSF5	Plasmacytoid Dendritic Cells	0.00493703	1	1.1077	0.583	0.271
LOC702524	Plasmacytoid Dendritic Cells	0.00573969	1	1.11655	0.667	0.472
LOC720167	Plasmacytoid Dendritic Cells	0.00721376	1	1.05888	0.5	0.179
JMY	Plasmacytoid Dendritic Cells	0.00769831	1	1.12491	0.333	0.047
UAP1	Plasmacytoid Dendritic Cells	0.00945424	1	1.13327	0.417	0.158
GZMB	T Cells	8.78668e-97	2.22971e-92	1.78582	0.688	0.111
LOC703029	T Cells	7.49315e-91	1.90146e-86	1.80028	0.505	0.035
CD3G	T Cells	1.01928e-87	2.58653e-83	1.81522	0.446	0.021
CD2	T Cells	1.06677e-79	2.70704e-75	1.79042	0.47	0.031
LOC710951	T Cells	6.52453e-79	1.65567e-74	1.55984	0.371	0.016
CD3D	T Cells	9.86059e-79	2.50222e-74	1.76501	0.416	0.025
IFITM1	T Cells	1.53147e-72	3.88626e-68	1.60492	0.525	0.063
ETS1	T Cells	3.82042e-63	9.69471e-59	1.60065	0.436	0.038
LOC703774	T Cells	1.55286e-56	3.94053e-52	0.921727	0.772	0.58
LOC705095	T Cells	1.01971e-55	2.58761e-51	1.70628	0.307	0.021
KLRD1	T Cells	1.32621e-47	3.36538e-43	1.39562	0.337	0.031
CST7	T Cells	4.28419e-47	1.08716e-42	1.34057	0.337	0.03
CD8A	T Cells	2.41888e-46	6.13815e-42	1.30035	0.302	0.022
CLEC2D	T Cells	8.74502e-45	2.21914e-40	1.30217	0.218	0.009
PTPRC	T Cells	2.41458e-43	6.12724e-39	0.80645	0.822	0.699
SKAP1	T Cells	2.20658e-42	5.59942e-38	1.15508	0.292	0.023
LOC716997	T Cells	4.90859e-42	1.2456e-37	0.888598	0.629	0.453
LOC698713	T Cells	7.7254e-40	1.9604e-35	0.824668	0.683	0.526
LOC705400	T Cells	3.07963e-38	7.81486e-34	0.782444	0.678	0.522
LOC693516	T Cells	7.72386e-38	1.96001e-33	0.871759	0.624	0.428
gene2476	T Cells	1.5473e-36	3.92642e-32	0.837821	0.535	0.382
SCML4	T Cells	3.45939e-36	8.77855e-32	1.16106	0.267	0.023
LOC721996	T Cells	4.97094e-36	1.26142e-31	0.873641	0.634	0.418
GNLY	T Cells	1.24646e-35	3.16303e-31	1.10354	0.312	0.045
GIMAP7	T Cells	1.6288e-35	4.13325e-31	1.16827	0.262	0.034
CD69	T Cells	1.66927e-35	4.23594e-31	1.28762	0.441	0.162
LOC696068	T Cells	2.26454e-35	5.74649e-31	0.920448	0.569	0.339
NKG7	T Cells	2.51058e-35	6.37084e-31	1.11857	0.238	0.016
LOC106996615	T Cells	8.26191e-35	2.09654e-30	0.86654	0.54	0.338
CD3E	T Cells	1.53045e-34	3.88366e-30	0.933055	0.173	0.006
PPP1R12A	T Cells	1.68286e-34	4.27042e-30	0.925176	0.51	0.302
LOC697035	T Cells	2.49457e-34	6.33023e-30	0.827349	0.673	0.485
RGS9	T Cells	7.30033e-34	1.85253e-29	1.2141	0.248	0.024
gene28834	T Cells	3.09508e-33	7.85409e-29	0.766952	0.47	0.313
GZMH	T Cells	6.22216e-33	1.57894e-28	1.26973	0.287	0.036
CAMK4	T Cells	4.31284e-32	1.09443e-27	0.972614	0.163	0.004
CCND2	T Cells	5.11435e-32	1.29782e-27	1.15679	0.312	0.047
IL7R	T Cells	1.25291e-31	3.17939e-27	1.09301	0.421	0.3
LOC710859	T Cells	1.94066e-31	4.92463e-27	0.765066	0.574	0.434
FNBP1	T Cells	2.66994e-31	6.77525e-27	0.878437	0.416	0.278
FYB	T Cells	3.47155e-31	8.80941e-27	1.18355	0.421	0.133
LOC706087	T Cells	3.49359e-31	8.86534e-27	0.805243	0.574	0.36
gene24654	T Cells	3.77975e-31	9.59149e-27	0.835339	0.634	0.413
gene12161	T Cells	4.1863e-31	1.06232e-26	0.795706	0.634	0.444
HOPX	T Cells	1.62602e-30	4.1262e-26	1.24891	0.371	0.097
gene20757	T Cells	1.67728e-30	4.25626e-26	0.820613	0.426	0.255
HCST	T Cells	2.67902e-30	6.79827e-26	1.03977	0.307	0.062
gene7241	T Cells	3.20394e-30	8.13031e-26	0.845739	0.351	0.164
PTPRCAP	T Cells	5.61329e-30	1.42443e-25	1.01295	0.238	0.023
ITK	T Cells	1.65802e-29	4.2074e-25	0.932144	0.168	0.008
LOC695340	T Cells	3.17413e-29	8.05468e-25	0.83694	0.51	0.294
IFNG	T Cells	5.0981e-29	1.29369e-24	1.14507	0.149	0.004
gene27229	T Cells	7.31785e-29	1.85698e-24	0.823382	0.52	0.323
CCL5	T Cells	9.48514e-29	2.40695e-24	1.34228	0.322	0.063
STK17A	T Cells	2.24824e-28	5.70512e-24	0.838512	0.396	0.245
LOC107000539	T Cells	2.47161e-28	6.27196e-24	0.928388	0.158	0.006
TUBA4A	T Cells	2.07625e-27	5.2687e-23	1.15767	0.287	0.071
CD27	T Cells	2.75311e-27	6.98629e-23	0.896429	0.183	0.015
LOC695895	T Cells	2.80605e-27	7.12064e-23	0.795735	0.416	0.251
LOC704396	T Cells	4.36671e-27	1.1081e-22	0.756043	0.351	0.23
FAM65B	T Cells	1.01094e-26	2.56537e-22	0.964918	0.411	0.123
LOC714458	T Cells	1.05107e-26	2.6672e-22	0.849149	0.406	0.219
APOBEC3H	T Cells	1.18812e-26	3.01496e-22	0.947852	0.193	0.039
CDC42SE2	T Cells	1.45599e-26	3.69472e-22	0.775624	0.386	0.26
KMT2A	T Cells	3.87983e-26	9.84546e-22	0.991235	0.252	0.116
KIAA1551	T Cells	1.14767e-25	2.91234e-21	0.982238	0.332	0.169
LCK	T Cells	2.08344e-25	5.28695e-21	0.82396	0.178	0.014
LOC710097	T Cells	2.76988e-25	7.02884e-21	0.783974	0.51	0.32
LOC701084	T Cells	3.68503e-25	9.35113e-21	0.792638	0.47	0.294
CD8B	T Cells	7.99874e-25	2.02976e-20	0.814198	0.139	0.009
STK17B	T Cells	2.6577e-24	6.74419e-20	0.804024	0.391	0.269
RORA	T Cells	3.34983e-24	8.50052e-20	0.935861	0.238	0.099
LOC714801	T Cells	1.30331e-23	3.30729e-19	0.866044	0.535	0.275
gene17854	T Cells	2.70999e-23	6.87688e-19	0.800788	0.347	0.19
SPINK2	T Cells	4.51209e-23	1.14499e-18	1.05623	0.178	0.019
ATP2B4	T Cells	6.56595e-23	1.66618e-18	0.940216	0.252	0.058
BCL11B	T Cells	7.79645e-23	1.97843e-18	0.778354	0.139	0.007
ARF6	T Cells	8.98388e-23	2.27975e-18	0.778473	0.307	0.197
KLRB1	T Cells	1.36726e-22	3.46956e-18	1.22288	0.193	0.025
CORO1A	T Cells	1.52421e-22	3.86783e-18	0.954485	0.396	0.17
LOC695327	T Cells	2.54657e-22	6.46217e-18	0.792099	0.381	0.22
CD247	T Cells	3.52687e-21	8.94979e-17	0.843608	0.163	0.015
FAM46C	T Cells	5.54057e-20	1.40598e-15	0.930461	0.213	0.041
IRF1	T Cells	6.32348e-20	1.60465e-15	0.925173	0.282	0.139
CD84	T Cells	1.43898e-19	3.65157e-15	0.924991	0.248	0.088
ZBTB38	T Cells	1.54905e-19	3.93087e-15	0.820862	0.203	0.094
RASGRP1	T Cells	1.59398e-19	4.04488e-15	0.798758	0.129	0.013
SEMA4D	T Cells	6.42113e-19	1.62943e-14	0.832417	0.223	0.051
GNG2	T Cells	6.83897e-19	1.73546e-14	0.848928	0.223	0.049
PRKCH	T Cells	2.60959e-18	6.62209e-14	0.791821	0.183	0.038
GRAP2	T Cells	4.62081e-18	1.17258e-13	0.758268	0.129	0.01
SYNE1	T Cells	6.92855e-18	1.75819e-13	0.98064	0.267	0.079
PTPN22	T Cells	8.99904e-18	2.2836e-13	0.777364	0.168	0.042
ABLIM1	T Cells	2.86615e-17	7.27314e-13	0.893459	0.198	0.037
TAGAP	T Cells	2.97958e-17	7.56097e-13	0.871727	0.203	0.054
ANKRD44	T Cells	4.45361e-17	1.13015e-12	0.853889	0.188	0.071
TNIK	T Cells	1.04206e-16	2.64433e-12	0.794958	0.163	0.032
LTB	T Cells	3.33552e-15	8.46422e-11	0.79687	0.129	0.022
PIK3R1	T Cells	8.84658e-15	2.24491e-10	0.776933	0.292	0.184
SLFN5	T Cells	6.52306e-13	1.65529e-08	0.763612	0.158	0.054
SCGB3A2	Type I Pneumocytes	2.76304e-84	7.01148e-80	4.93063	0.708	0.097
SFTPB	Type I Pneumocytes	1.88605e-64	4.78604e-60	2.54169	0.979	0.229
CP	Type I Pneumocytes	3.33143e-52	8.45383e-48	2.3828	0.875	0.056
NPC2	Type I Pneumocytes	2.10116e-47	5.33191e-43	1.62349	0.958	0.727
KRT7	Type I Pneumocytes	1.42055e-38	3.60478e-34	1.84326	0.625	0.019
PTPN13	Type I Pneumocytes	6.24639e-36	1.58508e-31	2.18858	0.708	0.088
SFTPD	Type I Pneumocytes	1.54714e-35	3.92602e-31	1.73636	0.875	0.105
MET	Type I Pneumocytes	4.57092e-35	1.15992e-30	1.86594	0.688	0.043
WFDC2	Type I Pneumocytes	5.02987e-34	1.27638e-29	1.94934	0.854	0.092
MALL	Type I Pneumocytes	3.79351e-32	9.62642e-28	1.92369	0.646	0.038
SLC34A2	Type I Pneumocytes	1.58192e-31	4.01427e-27	1.80329	0.833	0.1
LOC106994075	Type I Pneumocytes	7.16915e-31	1.81924e-26	1.53346	0.792	0.085
SFTA2	Type I Pneumocytes	9.51447e-29	2.41439e-24	1.74633	0.729	0.069
C20H16orf89	Type I Pneumocytes	1.56754e-28	3.97779e-24	1.65116	0.771	0.081
CXCL17	Type I Pneumocytes	6.17889e-28	1.56796e-23	2.06228	0.667	0.073
C5	Type I Pneumocytes	1.20189e-27	3.04993e-23	1.80906	0.667	0.051
MMP7	Type I Pneumocytes	3.87109e-27	9.82329e-23	2.14797	0.521	0.02
LOC711804	Type I Pneumocytes	9.75986e-27	2.47666e-22	1.73931	0.521	0.025
TRIM2	Type I Pneumocytes	1.99957e-26	5.0741e-22	1.64021	0.562	0.036
LOC709417	Type I Pneumocytes	9.86907e-26	2.50437e-21	1.82163	0.5	0.019
LOC707129	Type I Pneumocytes	7.64268e-25	1.93941e-20	1.19247	0.667	0.076
C3	Type I Pneumocytes	1.84574e-24	4.68375e-20	1.81365	0.688	0.079
LOC708371	Type I Pneumocytes	2.46822e-24	6.26335e-20	1.61107	0.646	0.113
SELENBP1	Type I Pneumocytes	5.41076e-23	1.37303e-18	1.40457	0.625	0.058
FMO2	Type I Pneumocytes	1.08308e-22	2.74843e-18	1.68986	0.562	0.041
PLA2G1B	Type I Pneumocytes	1.57431e-22	3.99496e-18	1.70556	0.646	0.072
LMO7	Type I Pneumocytes	1.76133e-22	4.46955e-18	1.5489	0.583	0.053
SDC1	Type I Pneumocytes	2.72833e-22	6.92341e-18	1.44441	0.479	0.027
PIGR	Type I Pneumocytes	3.24798e-22	8.24207e-18	1.67477	0.542	0.038
MBIP	Type I Pneumocytes	1.73145e-21	4.39372e-17	1.59228	0.667	0.109
SCGB1A1	Type I Pneumocytes	2.46469e-21	6.25439e-17	1.39581	0.604	0.077
BCAM	Type I Pneumocytes	3.09929e-21	7.86477e-17	1.38656	0.625	0.067
SFTPA1	Type I Pneumocytes	9.2356e-21	2.34363e-16	1.35807	0.792	0.199
EPCAM	Type I Pneumocytes	7.38981e-20	1.87524e-15	1.51691	0.604	0.094
KIAA1324	Type I Pneumocytes	9.37484e-20	2.37896e-15	1.23832	0.354	0.01
LOC705393	Type I Pneumocytes	2.04766e-19	5.19615e-15	1.94701	0.312	0.005
TACSTD2	Type I Pneumocytes	5.18298e-19	1.31523e-14	1.44495	0.521	0.045
MAL2	Type I Pneumocytes	5.59216e-19	1.41907e-14	1.13772	0.396	0.021
MUC1	Type I Pneumocytes	1.49375e-18	3.79053e-14	1.38511	0.542	0.055
CLU	Type I Pneumocytes	5.91293e-18	1.50046e-13	1.3874	0.562	0.065
GOLM1	Type I Pneumocytes	7.71806e-18	1.95853e-13	1.28266	0.333	0.015
SFTPC	Type I Pneumocytes	1.04486e-17	2.65145e-13	1.48301	0.833	0.439
LOC106997516	Type I Pneumocytes	1.12098e-17	2.84461e-13	1.4371	0.229	0.002
MEPE	Type I Pneumocytes	1.16326e-17	2.95188e-13	1.8609	0.208	0.001
ELF3	Type I Pneumocytes	6.6262e-17	1.68146e-12	1.425	0.479	0.043
OAT	Type I Pneumocytes	6.63269e-17	1.68311e-12	1.43691	0.438	0.045
RNF145	Type I Pneumocytes	7.02611e-17	1.78295e-12	1.31154	0.562	0.084
AGR2	Type I Pneumocytes	7.59644e-17	1.92767e-12	1.2758	0.604	0.091
AGER	Type I Pneumocytes	1.04021e-16	2.63962e-12	1.12598	0.312	0.01
CD2AP	Type I Pneumocytes	1.19042e-16	3.02081e-12	1.31232	0.625	0.2
TSTD1	Type I Pneumocytes	1.29804e-16	3.29392e-12	1.13024	0.458	0.039
ARC	Type I Pneumocytes	1.57095e-16	3.98643e-12	1.1759	0.271	0.008
LOC701715	Type I Pneumocytes	1.88089e-16	4.77293e-12	1.30939	0.604	0.1
NPNT	Type I Pneumocytes	2.07461e-16	5.26453e-12	1.36687	0.5	0.053
EGR1	Type I Pneumocytes	2.53699e-16	6.43787e-12	1.62651	0.521	0.126
DRAM1	Type I Pneumocytes	4.53927e-16	1.15189e-11	1.25147	0.708	0.232
GSTA3	Type I Pneumocytes	5.74908e-16	1.45889e-11	1.40606	0.604	0.096
FGFR2	Type I Pneumocytes	6.78759e-16	1.72242e-11	1.09003	0.417	0.032
SERPINB6	Type I Pneumocytes	6.83616e-16	1.73474e-11	1.03878	0.479	0.048
S100P	Type I Pneumocytes	6.94611e-16	1.76264e-11	1.31836	0.542	0.072
EMP2	Type I Pneumocytes	9.1418e-16	2.31982e-11	1.3086	0.479	0.05
CLDN4	Type I Pneumocytes	1.14824e-15	2.91379e-11	1.14788	0.5	0.058
ALB	Type I Pneumocytes	1.39396e-15	3.53731e-11	1.57791	0.229	0.003
BMP3	Type I Pneumocytes	1.73131e-15	4.39337e-11	1.23135	0.417	0.035
HOPX	Type I Pneumocytes	2.85677e-15	7.24934e-11	1.2578	0.604	0.106
SPINK1	Type I Pneumocytes	3.20244e-15	8.12652e-11	3.17536	0.188	0.003
SOX4	Type I Pneumocytes	7.71436e-15	1.9576e-10	1.52896	0.479	0.077
HGD	Type I Pneumocytes	8.40712e-15	2.13339e-10	1.13642	0.229	0.005
LOC709290	Type I Pneumocytes	8.58783e-15	2.17925e-10	1.31472	0.438	0.044
ST3GAL1	Type I Pneumocytes	1.54093e-14	3.91026e-10	1.34407	0.562	0.195
MTUS1	Type I Pneumocytes	3.34814e-14	8.49623e-10	1.1544	0.458	0.052
RAI14	Type I Pneumocytes	4.1865e-14	1.06237e-09	1.07068	0.396	0.036
LOC722086	Type I Pneumocytes	8.64717e-14	2.1943e-09	1.84249	0.333	0.034
BCL2L14	Type I Pneumocytes	1.05287e-13	2.67177e-09	1.05912	0.271	0.013
LOC698274	Type I Pneumocytes	1.62767e-13	4.13038e-09	1.24379	0.5	0.091
AGR3	Type I Pneumocytes	1.94402e-13	4.93314e-09	1.14449	0.5	0.095
CLIC5	Type I Pneumocytes	2.81535e-13	7.14422e-09	1.21167	0.438	0.056
BCAT1	Type I Pneumocytes	4.6266e-13	1.17405e-08	1.14048	0.438	0.051
LOC100424751	Type I Pneumocytes	6.75941e-13	1.71527e-08	1.06707	0.271	0.011
C19H19orf33	Type I Pneumocytes	1.005e-12	2.5503e-08	1.06467	0.396	0.041
GSTA1	Type I Pneumocytes	4.09901e-12	1.04016e-07	1.29238	0.354	0.031
CLDN18	Type I Pneumocytes	4.65828e-12	1.18208e-07	1.07128	0.438	0.063
CYP2A23	Type I Pneumocytes	5.48985e-12	1.3931e-07	1.16088	0.167	0.003
ANK3	Type I Pneumocytes	6.02777e-12	1.52961e-07	1.3379	0.333	0.039
CYB5A	Type I Pneumocytes	8.76345e-12	2.22381e-07	1.09736	0.646	0.232
ZNF385B	Type I Pneumocytes	1.12957e-11	2.86639e-07	1.17332	0.271	0.019
AKR1C1	Type I Pneumocytes	2.26595e-11	5.75008e-07	1.3324	0.312	0.027
C8H8orf4	Type I Pneumocytes	2.26993e-11	5.76016e-07	1.25602	0.396	0.051
CADM1	Type I Pneumocytes	8.82315e-11	2.23896e-06	1.07449	0.396	0.076
PHACTR2	Type I Pneumocytes	9.83752e-11	2.49637e-06	1.10682	0.375	0.086
EPHX1	Type I Pneumocytes	1.44953e-10	3.67834e-06	1.06359	0.458	0.088
HSPB1	Type I Pneumocytes	1.75067e-10	4.44249e-06	1.16624	0.5	0.112
LOC693382	Type I Pneumocytes	1.76433e-10	4.47716e-06	1.14002	0.375	0.046
IL1R1	Type I Pneumocytes	5.29268e-10	1.34307e-05	1.09004	0.417	0.071
ADGRF5	Type I Pneumocytes	1.21296e-09	3.078e-05	1.16725	0.375	0.066
LOC699655	Type I Pneumocytes	1.43525e-09	3.64208e-05	1.06562	0.396	0.18
ADIRF	Type I Pneumocytes	1.15442e-08	0.000292945	1.10613	0.396	0.075
PPP1R17	Type I Pneumocytes	4.0812e-08	0.00103564	1.18693	0.104	0.001
MBP-A	Type I Pneumocytes	1.49494e-07	0.00379356	1.14672	0.25	0.029
LOC702067	Type I Pneumocytes	9.62806e-06	0.244322	1.08928	0.333	0.081
SFTPC	Type II Pneumocytes	0	0	4.75761	1	0.407
SFTPA1	Type II Pneumocytes	0	0	4.60721	1	0.154
LOC701715	Type II Pneumocytes	0	0	4.10824	0.996	0.048
SFTPB	Type II Pneumocytes	0	0	4.01265	1	0.187
SFTPD	Type II Pneumocytes	0	0	3.86954	1	0.055
SLC34A2	Type II Pneumocytes	0	0	3.53217	0.992	0.051
NPC2	Type II Pneumocytes	0	0	2.14302	1	0.712
PLA2G1B	Type II Pneumocytes	5.71921743556592e-312	1.45131e-307	2.8164	0.966	0.02
LAMP3	Type II Pneumocytes	2.76885e-294	7.02623e-290	2.80262	0.916	0.017
LOC106994075	Type II Pneumocytes	6.65091e-289	1.68774e-284	2.92727	0.949	0.037
SFTA2	Type II Pneumocytes	1.23049e-284	3.12249e-280	2.80363	0.932	0.021
CLDN18	Type II Pneumocytes	1.45189e-264	3.68432e-260	2.59106	0.861	0.015
HHIP	Type II Pneumocytes	1.51197e-264	3.83677e-260	2.76853	0.852	0.01
AADAT	Type II Pneumocytes	1.35741e-248	3.44455e-244	2.4484	0.831	0.016
C20H16orf89	Type II Pneumocytes	3.56157e-243	9.03785e-239	2.35101	0.911	0.035
PGC	Type II Pneumocytes	1.44555e-235	3.66824e-231	3.66913	0.789	0.019
LOC708070	Type II Pneumocytes	1.25062e-211	3.17357e-207	2.14315	0.709	0.006
WFDC2	Type II Pneumocytes	2.24599e-201	5.69942e-197	2.34359	0.857	0.052
LPCAT1	Type II Pneumocytes	4.74618e-194	1.20439e-189	1.99696	0.743	0.023
GSTA3	Type II Pneumocytes	8.41623e-192	2.1357e-187	1.8522	0.852	0.053
CTSH	Type II Pneumocytes	5.06044e-188	1.28414e-183	1.65967	0.97	0.487
C5	Type II Pneumocytes	6.98022e-169	1.7713e-164	1.97348	0.675	0.018
C8H8orf4	Type II Pneumocytes	8.9558e-162	2.27263e-157	1.86378	0.65	0.016
SLC39A8	Type II Pneumocytes	8.86835e-158	2.25043e-153	2.13599	0.684	0.03
NPNT	Type II Pneumocytes	2.69927e-157	6.84968e-153	1.71924	0.65	0.019
SELENBP1	Type II Pneumocytes	8.47863e-157	2.15154e-152	1.73978	0.667	0.025
C3	Type II Pneumocytes	1.43361e-148	3.63793e-144	1.79367	0.713	0.045
MUC1	Type II Pneumocytes	6.38395e-146	1.61999e-141	1.70017	0.633	0.023
KITLG	Type II Pneumocytes	2.56768e-137	6.51575e-133	1.74468	0.599	0.022
SLC46A2	Type II Pneumocytes	7.81522e-135	1.98319e-130	1.64889	0.603	0.028
CXCL17	Type II Pneumocytes	3.22622e-134	8.18686e-130	1.66567	0.671	0.042
MBIP	Type II Pneumocytes	3.93985e-134	9.99775e-130	1.74743	0.7	0.078
LOC106995299	Type II Pneumocytes	4.60591e-134	1.1688e-129	1.86609	0.498	0.006
ETV1	Type II Pneumocytes	5.5612e-132	1.41121e-127	1.50062	0.489	0.005
AQP1	Type II Pneumocytes	1.66412e-131	4.22287e-127	1.65211	0.574	0.019
TTN	Type II Pneumocytes	6.13257e-130	1.5562e-125	2.0402	0.515	0.01
AGR2	Type II Pneumocytes	1.84193e-129	4.67409e-125	1.76089	0.7	0.057
BCAM	Type II Pneumocytes	6.76766e-129	1.71736e-124	1.63186	0.637	0.037
ADGRF5	Type II Pneumocytes	4.27642e-127	1.08519e-122	1.52431	0.603	0.035
ENPEP	Type II Pneumocytes	1.78844e-126	4.53835e-122	1.79814	0.468	0.005
ETV5	Type II Pneumocytes	5.68049e-126	1.44148e-121	1.55904	0.506	0.011
EMP2	Type II Pneumocytes	5.99527e-121	1.52136e-116	1.5228	0.557	0.022
GALNT5	Type II Pneumocytes	1.42066e-115	3.60507e-111	1.46109	0.468	0.009
P3H2	Type II Pneumocytes	4.51831e-115	1.14657e-110	1.36961	0.456	0.007
BCAT1	Type II Pneumocytes	6.22736e-115	1.58025e-110	1.45747	0.54	0.024
IL1R1	Type II Pneumocytes	9.35038e-115	2.37275e-110	1.51713	0.608	0.04
ATP8A1	Type II Pneumocytes	1.60906e-114	4.08314e-110	1.59669	0.557	0.033
RAI14	Type II Pneumocytes	4.28988e-114	1.0886e-109	1.39137	0.481	0.011
MFSD2A	Type II Pneumocytes	3.9444e-113	1.00093e-108	1.36226	0.46	0.009
DEFB2L	Type II Pneumocytes	2.53431e-112	6.43106e-108	1.58839	0.439	0.006
ABCA3	Type II Pneumocytes	7.77106e-108	1.97198e-103	1.26342	0.435	0.009
DHCR24	Type II Pneumocytes	9.5215e-108	2.41618e-103	1.45903	0.641	0.087
ACSL4	Type II Pneumocytes	2.78067e-107	7.05623e-103	1.46397	0.819	0.336
MALL	Type II Pneumocytes	3.61564e-107	9.17505e-103	1.45693	0.489	0.016
MYLK	Type II Pneumocytes	3.39798e-104	8.62271e-100	1.28969	0.443	0.01
MET	Type II Pneumocytes	7.11311e-104	1.80502e-99	1.30869	0.498	0.021
MTUS1	Type II Pneumocytes	6.9023e-99	1.75153e-94	1.36869	0.502	0.027
MBP-A	Type II Pneumocytes	1.25653e-95	3.18857e-91	1.53472	0.397	0.007
TSC22D1	Type II Pneumocytes	5.47126e-95	1.38839e-90	1.47334	0.692	0.118
FGFR2	Type II Pneumocytes	8.48642e-94	2.15351e-89	1.2972	0.418	0.012
CCDC141	Type II Pneumocytes	1.26337e-93	3.20594e-89	1.34954	0.363	0.005
ADIRF	Type II Pneumocytes	2.74368e-92	6.96236e-88	1.4111	0.544	0.048
DCXR	Type II Pneumocytes	4.56053e-92	1.15728e-87	1.43692	0.624	0.134
LRRK2	Type II Pneumocytes	2.0381e-91	5.17187e-87	1.49269	0.624	0.096
TMEM125	Type II Pneumocytes	3.49499e-90	8.86888e-86	1.1823	0.367	0.007
MRAP2	Type II Pneumocytes	4.18764e-90	1.06266e-85	1.0466	0.354	0.005
CP	Type II Pneumocytes	4.5036e-90	1.14283e-85	1.41766	0.515	0.037
PTPN13	Type II Pneumocytes	1.25281e-88	3.17912e-84	1.35489	0.574	0.064
PRR15L	Type II Pneumocytes	3.55345e-88	9.01724e-84	1.16303	0.397	0.012
HPN	Type II Pneumocytes	7.62199e-88	1.93416e-83	1.10602	0.35	0.006
SERPING1	Type II Pneumocytes	2.01969e-85	5.12517e-81	1.15621	0.46	0.028
DRAM1	Type II Pneumocytes	1.73941e-82	4.41392e-78	1.31999	0.688	0.208
LOC707412	Type II Pneumocytes	5.89462e-81	1.49582e-76	1.09281	0.384	0.013
HOPX	Type II Pneumocytes	2.35926e-80	5.98685e-76	1.28161	0.582	0.081
IGFBP3	Type II Pneumocytes	1.84275e-79	4.67616e-75	1.28833	0.342	0.009
MLPH	Type II Pneumocytes	4.2881e-79	1.08815e-74	1.20399	0.414	0.027
BMP3	Type II Pneumocytes	6.14574e-78	1.55954e-73	1.12828	0.388	0.017
LGALS17C	Type II Pneumocytes	5.0892e-77	1.29144e-72	1.19764	0.401	0.023
SDC4	Type II Pneumocytes	3.22164e-75	8.17525e-71	1.10728	0.367	0.014
RBL2	Type II Pneumocytes	2.24259e-74	5.69079e-70	1.23351	0.696	0.215
SFTA3	Type II Pneumocytes	4.85891e-74	1.233e-69	1.08252	0.325	0.007
CLDN4	Type II Pneumocytes	6.67281e-74	1.69329e-69	1.10327	0.447	0.038
LMO7	Type II Pneumocytes	5.02217e-72	1.27443e-67	1.09016	0.435	0.034
TRIM2	Type II Pneumocytes	1.65258e-70	4.19358e-66	1.08229	0.376	0.021
CSRP1	Type II Pneumocytes	2.56813e-70	6.51688e-66	1.18397	0.549	0.13
COBLL1	Type II Pneumocytes	4.47724e-69	1.13614e-64	1.10466	0.363	0.017
AQP4	Type II Pneumocytes	2.61031e-68	6.62392e-64	1.05418	0.295	0.006
EPCAM	Type II Pneumocytes	3.67507e-68	9.32586e-64	1.16149	0.519	0.073
EPDR1	Type II Pneumocytes	1.06405e-66	2.70012e-62	1.08017	0.392	0.032
LOC708371	Type II Pneumocytes	7.29393e-66	1.85091e-61	1.15156	0.519	0.093
RABGAP1L	Type II Pneumocytes	5.45573e-59	1.38445e-54	1.13057	0.616	0.167
PARM1	Type II Pneumocytes	8.51096e-59	2.15974e-54	1.04697	0.338	0.021
BTG3	Type II Pneumocytes	2.344e-57	5.94815e-53	1.05551	0.414	0.052
IL13RA1	Type II Pneumocytes	3.79908e-57	9.64055e-53	1.04971	0.692	0.277
AQP3	Type II Pneumocytes	1.64692e-56	4.17923e-52	1.16715	0.443	0.075
ABCD3	Type II Pneumocytes	2.15873e-56	5.47798e-52	1.06881	0.414	0.057
SLA	Type II Pneumocytes	8.10935e-56	2.05783e-51	1.10869	0.629	0.26
SERPINA3	Type II Pneumocytes	2.05162e-53	5.2062e-49	1.48537	0.27	0.011
HMGCS1	Type II Pneumocytes	5.95357e-53	1.51078e-48	1.20436	0.515	0.114
ATP1B1	Type II Pneumocytes	2.40702e-43	6.10806e-39	1.07798	0.481	0.126

## Sheet: Supplemental Table 1B
Supplemental Table 1
Related to Non Human Primate Adult Lung Tissue Collected at Necropsy, Figure 1C
Statistics for ACE2 and TMPRSS2 enrichment in lung epithelial cells (wilcox test implemented in R using Seurat package and function FindAllMarkers)
Gene	Cell Type	p-value	p_val_adj	average log fold change vs all other cells	% of Cell Type Expressing	% of Rest of Cells Expressing
TMPRSS2	Type I Pneumocytes	2.02119e-05	0.512898	0.329359	0.125	0.025
TMPRSS2	Type II Pneumocytes	3.4417e-157	8.73366e-153	0.89393	0.295	0.008
ACE2	Type II Pneumocytes	3.39828e-37	8.62347e-33	0.273043	0.063	0.001
TMPRSS2	Club Cells	1.47387e-15	3.7401e-11	0.458543	0.173	0.023

## Sheet: Supplemental Table 1C
Supplemental Table 1
Related to Non Human Primate Adult Lung Tissue Collected at Necropsy, Figure 1D
Differentially expressed genes between ACE2+ and ACE2- Type II Pneumocytes (tested using SCDE, Kharchenko et al Nature Methods 2014, default parameters)
Gene	Fold Change	Z-statistic	Corrected Z-statistic	p-value	Bonferroni adjusted p-value	Upregulated in
ACE2	-8.2839	-7.16085	-5.60903	8.01803e-13	2.03466e-08	ACE2pos Type II Pneumocytes
R3HCC1L	-1.95719	-3.90038	-3.02487	9.60421e-05	0.0024874	ACE2pos Type II Pneumocytes
NT5DC1	-1.31996	-3.77206	-2.96897	0.000161907	0.00298804	ACE2pos Type II Pneumocytes
gene1043	-2.18477	-3.69722	-2.88652	0.000217976	0.00389532	ACE2pos Type II Pneumocytes
gene13294	-1.1379	-3.60771	-2.78289	0.000308916	0.00538767	ACE2pos Type II Pneumocytes
LOC707358	-1.00135	-3.51799	-2.67624	0.000434825	0.00744542	ACE2pos Type II Pneumocytes
LOC693272	-0.955835	-3.37119	-2.49761	0.000748445	0.0125033	ACE2pos Type II Pneumocytes
LOC699013	-1.00135	-3.35071	-2.47168	0.000806043	0.0134478	ACE2pos Type II Pneumocytes
UBR2	-1.00135	-3.29663	-2.40324	0.000978521	0.0162506	ACE2pos Type II Pneumocytes
IFNGR2	-1.91167	-3.21201	-2.29818	0.0013181	0.0215516	ACE2pos Type II Pneumocytes
HNRNPH2	-1.04687	-3.19765	-2.28044	0.00138553	0.0225813	ACE2pos Type II Pneumocytes
LOC100427759	-0.910319	-3.18025	-2.25816	0.00147146	0.0239357	ACE2pos Type II Pneumocytes
TRIM27	-0.864803	-3.17105	-2.24645	0.00151887	0.0246754	ACE2pos Type II Pneumocytes
gene17493	-0.910319	-3.15789	-2.22969	0.00158916	0.0257678	ACE2pos Type II Pneumocytes
CAB39	-0.773771	-3.15421	-2.22505	0.00160933	0.0260781	ACE2pos Type II Pneumocytes
gene4235	-0.819287	-3.13706	-2.20417	0.0017065	0.0275121	ACE2pos Type II Pneumocytes
gene26521	-0.728255	-3.02996	-2.06971	0.00244588	0.0384791	ACE2pos Type II Pneumocytes
gene13674	-1.31996	-3.01297	-2.0504	0.00258707	0.0403253	ACE2pos Type II Pneumocytes
LOC100430019	-0.682739	-3.00181	-2.03809	0.0026838	0.0415405	ACE2pos Type II Pneumocytes
gene19110	-0.682739	-3.00054	-2.03701	0.00269498	0.0416491	ACE2pos Type II Pneumocytes
LOC100423136	-0.637223	-2.96615	-2.00205	0.00301552	0.0452792	ACE2pos Type II Pneumocytes
RBM5	-0.682739	-2.96232	-1.99731	0.00305325	0.0457916	ACE2pos Type II Pneumocytes
gene2646	-0.819287	-2.96036	-1.99561	0.00307282	0.0459763	ACE2pos Type II Pneumocytes
gene2734	-0.637223	-2.95353	-1.98775	0.00314158	0.0468394	ACE2pos Type II Pneumocytes
LOC696877	-0.682739	-2.95062	-1.98468	0.00317137	0.0471802	ACE2pos Type II Pneumocytes
ARL6IP1	-0.682739	-2.94942	-1.9836	0.00318372	0.0473009	ACE2pos Type II Pneumocytes
MRPS18B	-0.682739	-2.94534	-1.9785	0.00322596	0.0478725	ACE2pos Type II Pneumocytes
LOC100429000	-0.637223	-2.93344	-1.96437	0.00335233	0.0494873	ACE2pos Type II Pneumocytes
ARPC4	6.00811	2.92962	1.96011	0.00339378	0.0499829	ACE2neg Type II Pneumocytes
RELL1	5.64398	2.92996	1.96034	0.00339	0.0499563	ACE2neg Type II Pneumocytes
COL4A5	5.4164	2.931	1.96152	0.00337869	0.0498185	ACE2neg Type II Pneumocytes
CSNK2B	5.78053	2.932	1.96265	0.00336783	0.0496872	ACE2neg Type II Pneumocytes
TRPM5	2.54889	2.93488	1.96611	0.00333678	0.0492864	ACE2neg Type II Pneumocytes
UBLCP1	6.00811	2.93828	1.97053	0.00330041	0.0487776	ACE2neg Type II Pneumocytes
CISD1	6.09914	2.93941	1.97183	0.00328841	0.0486285	ACE2neg Type II Pneumocytes
GLYR1	5.96259	2.94072	1.97339	0.00327451	0.0484513	ACE2neg Type II Pneumocytes
gene25237	0.591707	2.94106	1.97361	0.00327087	0.0484257	ACE2neg Type II Pneumocytes
LOC710937	6.09914	2.94135	1.97376	0.00326781	0.0484086	ACE2neg Type II Pneumocytes
HEBP2	5.82604	2.94465	1.97802	0.00323318	0.0479261	ACE2neg Type II Pneumocytes
ADPRM	0.637223	2.94464	1.97802	0.00323335	0.0479261	ACE2neg Type II Pneumocytes
MLF1	5.91707	2.94718	1.98076	0.00320691	0.0476177	ACE2neg Type II Pneumocytes
RGL2	6.09914	2.95018	1.98438	0.00317593	0.047213	ACE2neg Type II Pneumocytes
YME1L1	5.96259	2.95057	1.98468	0.00317187	0.0471802	ACE2neg Type II Pneumocytes
ELL2	6.19017	2.95285	1.9873	0.00314859	0.0468889	ACE2neg Type II Pneumocytes
PDE8B	0.637223	2.95322	1.98757	0.00314478	0.0468596	ACE2neg Type II Pneumocytes
PSMA1	6.09914	2.954	1.98814	0.00313687	0.0467967	ACE2neg Type II Pneumocytes
NR1H2	6.14465	2.95472	1.98887	0.00312956	0.0467151	ACE2neg Type II Pneumocytes
COPS6	6.09914	2.95603	1.99009	0.00311631	0.0465807	ACE2neg Type II Pneumocytes
TRIOBP	3.09509	2.95588	1.99009	0.00311773	0.0465807	ACE2neg Type II Pneumocytes
PRR13	6.05362	2.95579	1.99009	0.00311872	0.0465807	ACE2neg Type II Pneumocytes
EMSY	2.54889	2.96117	1.99647	0.00306477	0.045883	ACE2neg Type II Pneumocytes
CCNL1	6.14465	2.96174	1.99686	0.00305906	0.0458407	ACE2neg Type II Pneumocytes
PSEN2	0.682739	2.96163	1.99686	0.00306014	0.0458407	ACE2neg Type II Pneumocytes
C15H9orf9	2.32131	2.96407	1.99945	0.00303601	0.0455598	ACE2neg Type II Pneumocytes
LAS1L	2.68544	2.96619	2.00205	0.00301511	0.0452792	ACE2neg Type II Pneumocytes
SFT2D1	6.14465	2.96665	2.00224	0.00301063	0.0452593	ACE2neg Type II Pneumocytes
C4H6orf203	0.637223	2.96906	2.00529	0.00298708	0.044932	ACE2neg Type II Pneumocytes
REV1	2.82199	2.96957	2.00558	0.00298215	0.0449006	ACE2neg Type II Pneumocytes
TACO1	1.86615	2.96946	2.00558	0.00298323	0.0449006	ACE2neg Type II Pneumocytes
HSP90AA1	6.09914	2.96995	2.00575	0.0029785	0.0448827	ACE2neg Type II Pneumocytes
HSBP1L1	6.09914	2.9702	2.00585	0.00297602	0.044872	ACE2neg Type II Pneumocytes
TP53I13	2.50338	2.97418	2.01104	0.00293773	0.0443209	ACE2neg Type II Pneumocytes
EXOC8	2.68544	2.97519	2.01217	0.0029281	0.044202	ACE2neg Type II Pneumocytes
RBMS3	6.05362	2.97785	2.01557	0.00290275	0.0438454	ACE2neg Type II Pneumocytes
FAM73B	2.54889	2.97824	2.01585	0.00289908	0.043816	ACE2neg Type II Pneumocytes
PRKCSH	6.05362	2.98012	2.01817	0.00288135	0.043574	ACE2neg Type II Pneumocytes
HNF1B	2.04822	2.98072	2.01865	0.0028757	0.043524	ACE2neg Type II Pneumocytes
CGN	2.91302	2.98065	2.01865	0.00287633	0.043524	ACE2neg Type II Pneumocytes
IPP	0.728255	2.98109	2.01874	0.00287223	0.0435139	ACE2neg Type II Pneumocytes
JAK1	5.96259	2.98158	2.01917	0.00286761	0.0434698	ACE2neg Type II Pneumocytes
ATF7	2.82199	2.98259	2.0203	0.00285818	0.0433527	ACE2neg Type II Pneumocytes
LOC702340	3.00405	2.98387	2.02128	0.00284631	0.0432504	ACE2neg Type II Pneumocytes
NADSYN1	2.63993	2.98369	2.02128	0.00284791	0.0432504	ACE2neg Type II Pneumocytes
SELT	6.23569	2.98352	2.02128	0.00284955	0.0432504	ACE2neg Type II Pneumocytes
ORC3	0.682739	2.9835	2.02128	0.00284973	0.0432504	ACE2neg Type II Pneumocytes
PTX3	2.82199	2.98433	2.0213	0.00284196	0.0432492	ACE2neg Type II Pneumocytes
ITGB6	6.19017	2.98424	2.0213	0.00284283	0.0432492	ACE2neg Type II Pneumocytes
PPM1G	6.09914	2.98467	2.02138	0.00283882	0.0432401	ACE2neg Type II Pneumocytes
EIF3G	6.41775	2.98512	2.02174	0.00283468	0.0432029	ACE2neg Type II Pneumocytes
TXNRD2	2.95854	2.98531	2.02176	0.00283287	0.0432013	ACE2neg Type II Pneumocytes
CASP3	3.04957	2.98643	2.02303	0.00282254	0.0430696	ACE2neg Type II Pneumocytes
ITGA1	3.18612	2.98783	2.02453	0.00280963	0.0429154	ACE2neg Type II Pneumocytes
EPS8	6.14465	2.98771	2.02453	0.00281074	0.0429154	ACE2neg Type II Pneumocytes
MAF1	6.41775	2.9884	2.02497	0.00280444	0.0428707	ACE2neg Type II Pneumocytes
PPFIBP2	3.36818	2.98977	2.02659	0.00279187	0.0427043	ACE2neg Type II Pneumocytes
SYNJ2BP	3.45921	2.99086	2.02783	0.00278191	0.0425777	ACE2neg Type II Pneumocytes
BCR	0.728255	2.99162	2.02861	0.00277501	0.0424977	ACE2neg Type II Pneumocytes
BACH1	3.55024	2.99284	2.02957	0.00276396	0.0423998	ACE2neg Type II Pneumocytes
RWDD1	6.2812	2.99266	2.02957	0.00276554	0.0423998	ACE2neg Type II Pneumocytes
ANKFY1	3.59576	2.99251	2.02957	0.00276695	0.0423998	ACE2neg Type II Pneumocytes
SLC25A16	3.32266	2.99318	2.02974	0.00276084	0.0423829	ACE2neg Type II Pneumocytes
BET1L	2.2758	2.99398	2.03058	0.00275362	0.0422977	ACE2neg Type II Pneumocytes
TSPYL2	3.68679	2.99422	2.03065	0.0027515	0.0422908	ACE2neg Type II Pneumocytes
RAP1B	6.14465	2.99478	2.03116	0.00274643	0.0422384	ACE2neg Type II Pneumocytes
NNT	3.18612	2.99519	2.03133	0.00274272	0.0422219	ACE2neg Type II Pneumocytes
NMI	3.55024	2.99508	2.03133	0.00274369	0.0422219	ACE2neg Type II Pneumocytes
RNF26	3.59576	2.99781	2.03442	0.00271927	0.0419092	ACE2neg Type II Pneumocytes
DNAJB12	3.82334	2.99772	2.03442	0.00272007	0.0419092	ACE2neg Type II Pneumocytes
LOC697207	0.864803	2.9986	2.03512	0.00271222	0.041839	ACE2neg Type II Pneumocytes
SYNRG	3.64128	2.99917	2.03547	0.00270715	0.0418033	ACE2neg Type II Pneumocytes
ZNF524	3.86886	2.99905	2.03547	0.00270825	0.0418033	ACE2neg Type II Pneumocytes
RNF14	3.59576	3.00142	2.03796	0.00268722	0.0415544	ACE2neg Type II Pneumocytes
CNN2	3.68679	3.00192	2.03809	0.00268282	0.0415405	ACE2neg Type II Pneumocytes
SUGP2	3.91437	3.00171	2.03809	0.00268468	0.0415405	ACE2neg Type II Pneumocytes
KIAA1468	2.04822	3.00275	2.03875	0.00267555	0.0414751	ACE2neg Type II Pneumocytes
ERC1	3.86886	3.00452	2.04092	0.00265998	0.0412589	ACE2neg Type II Pneumocytes
RNF169	0.728255	3.0065	2.04337	0.00264272	0.0410163	ACE2neg Type II Pneumocytes
ERCC5	4.0054	3.00691	2.04367	0.00263915	0.0409859	ACE2neg Type II Pneumocytes
FAM214A	3.86886	3.00875	2.04592	0.00262326	0.0407641	ACE2neg Type II Pneumocytes
LRP6	3.64128	3.00896	2.04596	0.00262143	0.0407607	ACE2neg Type II Pneumocytes
C1GALT1C1	3.73231	3.00931	2.04608	0.0026184	0.0407482	ACE2neg Type II Pneumocytes
SRRT	3.59576	3.00924	2.04608	0.00261903	0.0407482	ACE2neg Type II Pneumocytes
DBT	1.95719	3.01048	2.04727	0.00260834	0.0406318	ACE2neg Type II Pneumocytes
ZNF704	3.95989	3.01558	2.05371	0.00256489	0.0400041	ACE2neg Type II Pneumocytes
USP32	4.50608	3.01675	2.05505	0.00255502	0.0398746	ACE2neg Type II Pneumocytes
HIPK2	4.46056	3.01767	2.05604	0.00254727	0.0397782	ACE2neg Type II Pneumocytes
TMEM63B	6.2812	3.01839	2.05677	0.00254122	0.0397082	ACE2neg Type II Pneumocytes
EPT1	2.50338	3.01888	2.05719	0.00253711	0.0396684	ACE2neg Type II Pneumocytes
BRD9	4.5516	3.02263	2.06204	0.00250589	0.0392044	ACE2neg Type II Pneumocytes
PRPF40B	1.22893	3.02303	2.06233	0.00250254	0.0391761	ACE2neg Type II Pneumocytes
SLC2A12	0.728255	3.02408	2.06255	0.00249387	0.0391559	ACE2neg Type II Pneumocytes
TMEM57	4.36953	3.02391	2.06255	0.00249528	0.0391559	ACE2neg Type II Pneumocytes
PPP2R2D	4.41505	3.02373	2.06255	0.00249676	0.0391559	ACE2neg Type II Pneumocytes
GFM1	4.68814	3.02356	2.06255	0.00249818	0.0391559	ACE2neg Type II Pneumocytes
LOC720365	2.13925	3.02338	2.06255	0.0024997	0.0391559	ACE2neg Type II Pneumocytes
RAB20	4.5516	3.02478	2.06318	0.00248815	0.0390955	ACE2neg Type II Pneumocytes
GALNT4	4.2785	3.02902	2.0687	0.00245346	0.0385743	ACE2neg Type II Pneumocytes
SCIN	4.96124	3.0307	2.07047	0.00243986	0.0384082	ACE2neg Type II Pneumocytes
PSMB6	6.46327	3.03164	2.07149	0.00243233	0.0383133	ACE2neg Type II Pneumocytes
TMEM144	1.95719	3.03188	2.07156	0.0024304	0.0383067	ACE2neg Type II Pneumocytes
THRAP3	6.50878	3.03231	2.0719	0.00242687	0.0382748	ACE2neg Type II Pneumocytes
HAT1	2.91302	3.03281	2.07232	0.00242289	0.0382359	ACE2neg Type II Pneumocytes
UBE2R2	4.77918	3.03498	2.07502	0.0024055	0.0379851	ACE2neg Type II Pneumocytes
DDX54	4.87021	3.03736	2.07799	0.0023866	0.0377101	ACE2neg Type II Pneumocytes
LOC106995704	1.41099	3.0411	2.08281	0.00235718	0.0372684	ACE2neg Type II Pneumocytes
ADGRE5	5.05227	3.04234	2.08424	0.00234747	0.0371381	ACE2neg Type II Pneumocytes
PRDX2	5.00676	3.04258	2.08431	0.00234561	0.0371318	ACE2neg Type II Pneumocytes
GLCCI1	3.00405	3.04327	2.08499	0.00234024	0.0370705	ACE2neg Type II Pneumocytes
LOC705646	5.23434	3.04326	2.08499	0.00234028	0.0370705	ACE2neg Type II Pneumocytes
NRBF2	5.18882	3.04386	2.08529	0.00233561	0.0370427	ACE2neg Type II Pneumocytes
MRPL27	5.00676	3.04636	2.08842	0.00231632	0.0367598	ACE2neg Type II Pneumocytes
TERF2IP	5.27985	3.04704	2.08909	0.00231109	0.0366997	ACE2neg Type II Pneumocytes
TAZ	1.36548	3.05406	2.09836	0.00225766	0.0358738	ACE2neg Type II Pneumocytes
MYO5C	5.32537	3.05595	2.10066	0.00224349	0.0356709	ACE2neg Type II Pneumocytes
ZHX1	5.64398	3.05704	2.10188	0.00223533	0.0355635	ACE2neg Type II Pneumocytes
LOC714747	5.64398	3.06882	2.11756	0.00214906	0.0342125	ACE2neg Type II Pneumocytes
SCYL3	2.54889	3.07338	2.12346	0.00211649	0.0337151	ACE2neg Type II Pneumocytes
DIMT1	1.91167	3.07556	2.12615	0.00210109	0.0334907	ACE2neg Type II Pneumocytes
COPZ1	5.73501	3.07792	2.12908	0.00208452	0.0332475	ACE2neg Type II Pneumocytes
ARSK	2.32131	3.08054	2.13237	0.00206624	0.0329767	ACE2neg Type II Pneumocytes
MRPL11	5.87156	3.0828	2.13515	0.00205066	0.0327486	ACE2neg Type II Pneumocytes
SYS1	5.64398	3.08362	2.13601	0.00204498	0.0326785	ACE2neg Type II Pneumocytes
POR	5.91707	3.08537	2.13811	0.00203302	0.0325078	ACE2neg Type II Pneumocytes
gene24637	2.54889	3.09216	2.147	0.00198707	0.0317931	ACE2neg Type II Pneumocytes
SRSF7	6.19017	3.0971	2.1534	0.00195422	0.0312873	ACE2neg Type II Pneumocytes
ASH1L	6.37223	3.09768	2.15393	0.00195039	0.0312456	ACE2neg Type II Pneumocytes
MFSD8	2.45786	3.09916	2.15567	0.00194069	0.0311098	ACE2neg Type II Pneumocytes
FZD5	2.86751	3.11142	2.17186	0.00186192	0.0298661	ACE2neg Type II Pneumocytes
LOC705709	0.955835	3.11446	2.17557	0.00184279	0.0295877	ACE2neg Type II Pneumocytes
LOC717674	3.27715	3.11437	2.17557	0.0018434	0.0295877	ACE2neg Type II Pneumocytes
DPYD	1.91167	3.1154	2.17645	0.00183697	0.0295219	ACE2neg Type II Pneumocytes
COL5A2	2.54889	3.12311	2.18653	0.00178948	0.0287769	ACE2neg Type II Pneumocytes
SLC25A39	1.00135	3.12743	2.19206	0.0017634	0.0283754	ACE2neg Type II Pneumocytes
EIF1AD	1.36548	3.13361	2.20006	0.00172671	0.0278026	ACE2neg Type II Pneumocytes
PSPC1	1.77512	3.13381	2.20007	0.00172555	0.0278016	ACE2neg Type II Pneumocytes
LOC697065	2.50338	3.14016	2.20806	0.00168856	0.0272402	ACE2neg Type II Pneumocytes
DHX58	2.77647	3.14346	2.21221	0.00166965	0.0269523	ACE2neg Type II Pneumocytes
NUP188	2.73096	3.14753	2.21738	0.00164659	0.0265969	ACE2neg Type II Pneumocytes
CTSS	6.14465	3.14859	2.21855	0.00164061	0.0265172	ACE2neg Type II Pneumocytes
C2H3orf58	2.23028	3.14964	2.2197	0.00163474	0.0264392	ACE2neg Type II Pneumocytes
BORCS6	2.41235	3.15173	2.22224	0.00162307	0.0262673	ACE2neg Type II Pneumocytes
PLXNB1	3.1406	3.15235	2.22282	0.00161962	0.0262281	ACE2neg Type II Pneumocytes
XAB2	1.91167	3.16029	2.23264	0.00157614	0.025573	ACE2neg Type II Pneumocytes
SWT1	2.50338	3.16987	2.24512	0.00152509	0.0247604	ACE2neg Type II Pneumocytes
PPP2R5C	6.19017	3.17791	2.2553	0.00148341	0.0241147	ACE2neg Type II Pneumocytes
PCCB	2.59441	3.19364	2.27564	0.00140489	0.0228675	ACE2neg Type II Pneumocytes
MAPK8	2.0027	3.19556	2.27793	0.0013956	0.0227309	ACE2neg Type II Pneumocytes
ADNP2	2.32131	3.19786	2.28048	0.0013845	0.0225791	ACE2neg Type II Pneumocytes
IQSEC2	1.72961	3.20531	2.29007	0.00134917	0.0220171	ACE2neg Type II Pneumocytes
FCGR3	2.36683	3.20677	2.29176	0.00134234	0.0219197	ACE2neg Type II Pneumocytes
SLC16A9	1.22893	3.20979	2.29549	0.00132832	0.0217048	ACE2neg Type II Pneumocytes
LOC693843	1.95719	3.21269	2.29884	0.00131496	0.0215142	ACE2neg Type II Pneumocytes
LOC720438	2.50338	3.21289	2.29884	0.00131409	0.0215138	ACE2neg Type II Pneumocytes
gene33489	3.09509	3.21542	2.30195	0.00130252	0.0213381	ACE2neg Type II Pneumocytes
TECPR1	2.09373	3.21891	2.30629	0.00128681	0.0210944	ACE2neg Type II Pneumocytes
FAM136A	2.18477	3.22398	2.31272	0.00126424	0.0207378	ACE2neg Type II Pneumocytes
PPP2R5D	2.54889	3.22554	2.31453	0.00125737	0.0206385	ACE2neg Type II Pneumocytes
DUSP1	7.00946	3.22734	2.31666	0.00124948	0.0205223	ACE2neg Type II Pneumocytes
C5H4orf32	2.59441	3.22896	2.31855	0.00124241	0.0204193	ACE2neg Type II Pneumocytes
JAG1	3.18612	3.22996	2.31962	0.00123807	0.0203612	ACE2neg Type II Pneumocytes
LOC693354	1.77512	3.23146	2.32136	0.00123158	0.0202675	ACE2neg Type II Pneumocytes
USP37	2.59441	3.23298	2.32311	0.00122505	0.0201732	ACE2neg Type II Pneumocytes
AHNAK2	1.91167	3.23478	2.32524	0.00121735	0.0200593	ACE2neg Type II Pneumocytes
TRAF3IP2	2.41235	3.23625	2.32692	0.00121111	0.0199696	ACE2neg Type II Pneumocytes
FAM195B	2.2758	3.23657	2.32709	0.00120977	0.0199605	ACE2neg Type II Pneumocytes
TLE3	2.91302	3.24132	2.33309	0.00118978	0.0196434	ACE2neg Type II Pneumocytes
YTHDF1	2.18477	3.24276	2.33474	0.00118377	0.0195568	ACE2neg Type II Pneumocytes
ACAD11	2.50338	3.24979	2.34373	0.00115489	0.0190921	ACE2neg Type II Pneumocytes
ACAA1	2.45786	3.25746	2.35353	0.00112416	0.0185962	ACE2neg Type II Pneumocytes
SPP2	2.18477	3.26576	2.36416	0.00109169	0.0180709	ACE2neg Type II Pneumocytes
KIF12	2.50338	3.27558	2.37675	0.00105445	0.0174658	ACE2neg Type II Pneumocytes
RABGGTA	2.32131	3.27789	2.37953	0.00104584	0.0173346	ACE2neg Type II Pneumocytes
ARNT	2.36683	3.28357	2.3867	0.00102502	0.0170005	ACE2neg Type II Pneumocytes
NUFIP1	2.45786	3.28718	2.39117	0.00101195	0.0167949	ACE2neg Type II Pneumocytes
DAPK3	2.04822	3.30819	2.41804	0.000939004	0.0156046	ACE2neg Type II Pneumocytes
ST13	7.05497	3.31916	2.43204	0.000902887	0.0150142	ACE2neg Type II Pneumocytes
SH3BGRL2	2.18477	3.3199	2.43276	0.000900488	0.0149841	ACE2neg Type II Pneumocytes
SPATA13	2.32131	3.32741	2.44225	0.000876587	0.014596	ACE2neg Type II Pneumocytes
DAGLB	2.77647	3.33056	2.4461	0.000866713	0.014441	ACE2neg Type II Pneumocytes
PNPLA6	2.45786	3.33713	2.45437	0.000846474	0.0141131	ACE2neg Type II Pneumocytes
RAB3IP	2.77647	3.36523	2.49017	0.000764795	0.012768	ACE2neg Type II Pneumocytes
LDHD	2.41235	3.38615	2.51662	0.000708794	0.0118487	ACE2neg Type II Pneumocytes
TGOLN2	7.19152	3.39014	2.52151	0.000698563	0.0116854	ACE2neg Type II Pneumocytes
OSM	2.45786	3.39321	2.52521	0.000690777	0.0115628	ACE2neg Type II Pneumocytes
IKZF2	2.59441	3.39356	2.52543	0.000689905	0.0115558	ACE2neg Type II Pneumocytes
gene2258	2.2758	3.39827	2.53124	0.000678128	0.011366	ACE2neg Type II Pneumocytes
TRPS1	2.59441	3.40023	2.53352	0.000673292	0.0112924	ACE2neg Type II Pneumocytes
SCNM1	2.45786	3.40921	2.54479	0.000651507	0.0109343	ACE2neg Type II Pneumocytes
SDHAF4	2.82199	3.41336	2.54987	0.000641673	0.0107764	ACE2neg Type II Pneumocytes
ANOS1	2.50338	3.41861	2.55635	0.000629425	0.0105777	ACE2neg Type II Pneumocytes
GRWD1	2.23028	3.42101	2.55919	0.000623897	0.0104917	ACE2neg Type II Pneumocytes
ABCC10	2.45786	3.42572	2.56498	0.000613169	0.0103183	ACE2neg Type II Pneumocytes
SLC7A6OS	2.54889	3.42572	2.56498	0.000613179	0.0103183	ACE2neg Type II Pneumocytes
BMPR1A	3.23163	3.42917	2.56892	0.000605441	0.0102016	ACE2neg Type II Pneumocytes
SGK1	2.63993	3.42997	2.56972	0.000603646	0.0101782	ACE2neg Type II Pneumocytes
PPP1R21	2.50338	3.43625	2.57751	0.000589819	0.00995163	ACE2neg Type II Pneumocytes
GXYLT1	3.00405	3.43879	2.58051	0.000584317	0.00986535	ACE2neg Type II Pneumocytes
MRPL48	3.45921	3.43918	2.58078	0.000583478	0.00985774	ACE2neg Type II Pneumocytes
gene26471	2.50338	3.44606	2.58932	0.000568818	0.00961647	ACE2neg Type II Pneumocytes
ZBTB22	2.23028	3.44777	2.59127	0.000565241	0.00956237	ACE2neg Type II Pneumocytes
NAB1	2.68544	3.45329	2.59807	0.000553789	0.00937489	ACE2neg Type II Pneumocytes
TSGA10	2.18477	3.45516	2.6001	0.000549958	0.00931963	ACE2neg Type II Pneumocytes
RANBP6	2.45786	3.45507	2.6001	0.000550158	0.00931963	ACE2neg Type II Pneumocytes
gene11985	2.41235	3.47063	2.61934	0.000519244	0.00881	ACE2neg Type II Pneumocytes
JMY	3.1406	3.47056	2.61934	0.000519379	0.00881	ACE2neg Type II Pneumocytes
OPN3	3.04957	3.47118	2.61968	0.00051817	0.00880126	ACE2neg Type II Pneumocytes
RNF180	2.86751	3.47591	2.62545	0.000509129	0.00865348	ACE2neg Type II Pneumocytes
PRR5L	2.0027	3.47838	2.62836	0.000504458	0.00857984	ACE2neg Type II Pneumocytes
IGSF9	2.82199	3.47911	2.62906	0.000503078	0.00856211	ACE2neg Type II Pneumocytes
RGS16	2.41235	3.48545	2.63687	0.000491317	0.00836755	ACE2neg Type II Pneumocytes
CHML	2.50338	3.49259	2.6457	0.000478355	0.00815227	ACE2neg Type II Pneumocytes
LOC718864	3.23163	3.50462	2.66069	0.000457259	0.00779799	ACE2neg Type II Pneumocytes
LOC693665	2.41235	3.50504	2.661	0.00045654	0.00779097	ACE2neg Type II Pneumocytes
ZNF507	2.68544	3.50691	2.66314	0.000453341	0.00774158	ACE2neg Type II Pneumocytes
gene13325	2.63993	3.50995	2.66676	0.000448183	0.00765864	ACE2neg Type II Pneumocytes
MGRN1	2.23028	3.51517	2.67312	0.000439473	0.00751488	ACE2neg Type II Pneumocytes
CD3EAP	2.50338	3.51748	2.67581	0.000435671	0.00745488	ACE2neg Type II Pneumocytes
gene6363	2.36683	3.5222	2.68132	0.000427981	0.00733318	ACE2neg Type II Pneumocytes
COL18A1	2.50338	3.52446	2.68395	0.000424339	0.0072757	ACE2neg Type II Pneumocytes
PLAA	3.09509	3.52795	2.68812	0.000418796	0.00718551	ACE2neg Type II Pneumocytes
CHCHD3	2.82199	3.52956	2.68993	0.000416251	0.00714667	ACE2neg Type II Pneumocytes
TEX10	2.41235	3.54337	2.70711	0.000395049	0.00678724	ACE2neg Type II Pneumocytes
LOC708899	2.73096	3.54498	2.70891	0.000392641	0.00675045	ACE2neg Type II Pneumocytes
BIK	3.23163	3.54625	2.71028	0.000390754	0.00672256	ACE2neg Type II Pneumocytes
IMPA1	2.68544	3.54774	2.71193	0.000388553	0.00668923	ACE2neg Type II Pneumocytes
gene6962	2.63993	3.54837	2.7125	0.000387628	0.00667783	ACE2neg Type II Pneumocytes
KMT2B	2.18477	3.55315	2.7183	0.000380641	0.00656192	ACE2neg Type II Pneumocytes
VHL	2.2758	3.55407	2.71923	0.000379311	0.00654344	ACE2neg Type II Pneumocytes
TRIP6	2.36683	3.55571	2.72106	0.000376964	0.00650737	ACE2neg Type II Pneumocytes
LTBP3	3.00405	3.55626	2.72153	0.000376173	0.00649814	ACE2neg Type II Pneumocytes
NUP85	3.04957	3.56659	2.73428	0.000361655	0.00625161	ACE2neg Type II Pneumocytes
ZNF672	2.50338	3.57093	2.73951	0.000355715	0.00615312	ACE2neg Type II Pneumocytes
LOC107000162	2.91302	3.57207	2.74071	0.000354171	0.00613059	ACE2neg Type II Pneumocytes
OTULIN	2.91302	3.5771	2.7468	0.000347431	0.00601803	ACE2neg Type II Pneumocytes
CAPN6	2.2758	3.58221	2.75292	0.000340699	0.00590667	ACE2neg Type II Pneumocytes
GRB10	2.45786	3.58216	2.75292	0.000340769	0.00590667	ACE2neg Type II Pneumocytes
EDC3	2.50338	3.58392	2.75468	0.000338473	0.00587489	ACE2neg Type II Pneumocytes
RAPH1	2.2758	3.58748	2.75892	0.000333887	0.00579925	ACE2neg Type II Pneumocytes
ELAC2	2.23028	3.59166	2.76393	0.000328577	0.00571093	ACE2neg Type II Pneumocytes
STK40	2.18477	3.59455	2.76732	0.000324955	0.00565186	ACE2neg Type II Pneumocytes
ZBTB21	2.41235	3.60252	2.77707	0.000315151	0.0054851	ACE2neg Type II Pneumocytes
PIR	2.36683	3.60568	2.7808	0.000311338	0.00542245	ACE2neg Type II Pneumocytes
VPS50	2.50338	3.60731	2.78263	0.000309382	0.00539209	ACE2neg Type II Pneumocytes
LOC106996535	2.77647	3.60879	2.78403	0.000307625	0.00536884	ACE2neg Type II Pneumocytes
ZNF93	2.36683	3.60955	2.78475	0.000306729	0.00535689	ACE2neg Type II Pneumocytes
gene2724	2.45786	3.6154	2.79184	0.000299881	0.0052409	ACE2neg Type II Pneumocytes
RGS14	2.32131	3.62075	2.7983	0.000293752	0.00513731	ACE2neg Type II Pneumocytes
AVL9	2.32131	3.62996	2.80957	0.00028346	0.00496075	ACE2neg Type II Pneumocytes
STARD3	2.32131	3.63435	2.81482	0.000278679	0.00488044	ACE2neg Type II Pneumocytes
gene7677	2.63993	3.63547	2.81599	0.000277478	0.00486277	ACE2neg Type II Pneumocytes
UPF3B	3.36818	3.63596	2.81638	0.000276946	0.00485679	ACE2neg Type II Pneumocytes
NOL3	2.32131	3.63754	2.81813	0.000275254	0.00483045	ACE2neg Type II Pneumocytes
MIS18BP1	2.36683	3.63926	2.82005	0.000273418	0.00480156	ACE2neg Type II Pneumocytes
LIG4	2.36683	3.64143	2.82253	0.000271128	0.00476463	ACE2neg Type II Pneumocytes
LOC106995383	2.82199	3.64869	2.83135	0.000263582	0.00463525	ACE2neg Type II Pneumocytes
CRY1	2.77647	3.65173	2.83491	0.000260477	0.00458382	ACE2neg Type II Pneumocytes
SEC23B	3.04957	3.65464	2.8383	0.000257547	0.0045354	ACE2neg Type II Pneumocytes
NDUFB3	2.32131	3.65599	2.83976	0.000256193	0.00451468	ACE2neg Type II Pneumocytes
LOC722639	2.36683	3.6575	2.84142	0.000254692	0.00449135	ACE2neg Type II Pneumocytes
BLZF1	2.73096	3.65778	2.84155	0.000254408	0.00448946	ACE2neg Type II Pneumocytes
VTI1A	2.63993	3.65829	2.84196	0.000253905	0.00448371	ACE2neg Type II Pneumocytes
GSDMD	2.68544	3.66504	2.85013	0.000247299	0.0043701	ACE2neg Type II Pneumocytes
ZNF182	2.73096	3.66541	2.85037	0.000246945	0.00436689	ACE2neg Type II Pneumocytes
LOC698448	2.50338	3.66603	2.85091	0.000246348	0.00435936	ACE2neg Type II Pneumocytes
GLIPR2	2.50338	3.66814	2.85332	0.00024432	0.0043265	ACE2neg Type II Pneumocytes
TFCP2	2.95854	3.67122	2.85674	0.000241397	0.0042802	ACE2neg Type II Pneumocytes
GAREM1	3.00405	3.67118	2.85674	0.000241429	0.0042802	ACE2neg Type II Pneumocytes
RGS2	2.68544	3.67107	2.85674	0.000241537	0.0042802	ACE2neg Type II Pneumocytes
TFF1	2.86751	3.67566	2.86177	0.000237235	0.00421279	ACE2neg Type II Pneumocytes
TCF3	2.54889	3.68158	2.86889	0.000231797	0.0041191	ACE2neg Type II Pneumocytes
CHIC2	2.86751	3.68185	2.86901	0.00023155	0.0041176	ACE2neg Type II Pneumocytes
MRPL49	2.50338	3.68271	2.86986	0.000230766	0.00410653	ACE2neg Type II Pneumocytes
LRRC42	2.73096	3.68916	2.87764	0.000224992	0.00400659	ACE2neg Type II Pneumocytes
LOC100429388	2.86751	3.69149	2.8803	0.000222945	0.00397294	ACE2neg Type II Pneumocytes
ATP11C	2.82199	3.69306	2.88185	0.000221571	0.00395344	ACE2neg Type II Pneumocytes
HOMEZ	2.2758	3.69292	2.88185	0.000221696	0.00395344	ACE2neg Type II Pneumocytes
ZNF711	2.73096	3.69524	2.88429	0.000219677	0.00392295	ACE2neg Type II Pneumocytes
LOC106999829	2.68544	3.69763	2.88681	0.00021762	0.00389171	ACE2neg Type II Pneumocytes
PRKAA1	2.63993	3.70132	2.89115	0.000214484	0.00383833	ACE2neg Type II Pneumocytes
TTC4	2.73096	3.70155	2.89123	0.000214282	0.00383742	ACE2neg Type II Pneumocytes
LOC719288	2.54889	3.70176	2.89126	0.000214105	0.00383696	ACE2neg Type II Pneumocytes
LOC695046	3.1406	3.70249	2.89194	0.000213496	0.00382875	ACE2neg Type II Pneumocytes
RFWD3	2.54889	3.70457	2.89429	0.000211751	0.00380014	ACE2neg Type II Pneumocytes
LOC100429607	2.91302	3.70711	2.89722	0.000209636	0.00376484	ACE2neg Type II Pneumocytes
NR4A2	2.54889	3.70845	2.89865	0.000208536	0.00374773	ACE2neg Type II Pneumocytes
PITPNA	2.32131	3.7118	2.90258	0.000205788	0.00370097	ACE2neg Type II Pneumocytes
DCP1A	3.09509	3.7136	2.90458	0.000204334	0.00367743	ACE2neg Type II Pneumocytes
MAMU-DMB	2.41235	3.71437	2.90531	0.000203712	0.00366884	ACE2neg Type II Pneumocytes
GPC1	2.32131	3.71597	2.90707	0.000202427	0.00364828	ACE2neg Type II Pneumocytes
LOC712631	2.45786	3.71638	2.90736	0.000202095	0.00364489	ACE2neg Type II Pneumocytes
PSMD5	2.63993	3.71663	2.90745	0.000201898	0.00364392	ACE2neg Type II Pneumocytes
STRIP1	2.41235	3.71791	2.90881	0.000200879	0.00362811	ACE2neg Type II Pneumocytes
MGMT	2.63993	3.71954	2.91061	0.000199583	0.00360728	ACE2neg Type II Pneumocytes
SLC25A48	2.63993	3.7222	2.91367	0.000197495	0.00357208	ACE2neg Type II Pneumocytes
PITHD1	2.54889	3.7247	2.91654	0.000195549	0.00353941	ACE2neg Type II Pneumocytes
MEMO1	3.00405	3.72553	2.91734	0.000194908	0.00353032	ACE2neg Type II Pneumocytes
MVB12B	2.59441	3.72602	2.91772	0.000194528	0.00352596	ACE2neg Type II Pneumocytes
PLIN3	2.63993	3.72894	2.92112	0.000192286	0.00348781	ACE2neg Type II Pneumocytes
KPNA6	2.63993	3.72913	2.92112	0.000192144	0.00348773	ACE2neg Type II Pneumocytes
PPIL1	2.23028	3.73148	2.92381	0.000190359	0.0034578	ACE2neg Type II Pneumocytes
PELI1	2.45786	3.73375	2.92639	0.000188649	0.00342919	ACE2neg Type II Pneumocytes
ODC1	2.59441	3.73729	2.93054	0.000186013	0.0033837	ACE2neg Type II Pneumocytes
TUSC3	2.41235	3.74008	2.93376	0.000183961	0.00334878	ACE2neg Type II Pneumocytes
NIPA2	3.09509	3.74712	2.9421	0.000178878	0.00325999	ACE2neg Type II Pneumocytes
FZD3	2.2758	3.74701	2.9421	0.000178955	0.00325999	ACE2neg Type II Pneumocytes
LOC703700	2.54889	3.74946	2.94468	0.000177215	0.00323292	ACE2neg Type II Pneumocytes
EMID1	2.73096	3.75017	2.94533	0.000176716	0.00322614	ACE2neg Type II Pneumocytes
SUSD3	3.09509	3.75386	2.94966	0.00017413	0.00318122	ACE2neg Type II Pneumocytes
UIMC1	2.82199	3.75556	2.95153	0.000172955	0.00316203	ACE2neg Type II Pneumocytes
ZNF318	2.82199	3.75696	2.95284	0.000171989	0.00314867	ACE2neg Type II Pneumocytes
FAM118B	2.32131	3.75682	2.95284	0.000172089	0.00314867	ACE2neg Type II Pneumocytes
EPHA1	2.36683	3.7568	2.95284	0.0001721	0.00314867	ACE2neg Type II Pneumocytes
APBB2	2.68544	3.75782	2.95342	0.000171402	0.0031427	ACE2neg Type II Pneumocytes
LOC693475	2.54889	3.7598	2.95565	0.000170048	0.00312013	ACE2neg Type II Pneumocytes
SDSL	2.36683	3.76057	2.95637	0.00016953	0.00311287	ACE2neg Type II Pneumocytes
TTC31	2.63993	3.76177	2.95747	0.000168713	0.00310175	ACE2neg Type II Pneumocytes
LOC100425043	2.50338	3.76164	2.95747	0.000168802	0.00310175	ACE2neg Type II Pneumocytes
HTATIP2	2.77647	3.76382	2.95971	0.000167337	0.00307928	ACE2neg Type II Pneumocytes
LLGL2	2.45786	3.76459	2.96043	0.000166826	0.00307211	ACE2neg Type II Pneumocytes
C10H22orf29	3.09509	3.76591	2.96184	0.000165941	0.00305803	ACE2neg Type II Pneumocytes
MCCC2	2.63993	3.768	2.96419	0.000164562	0.00303483	ACE2neg Type II Pneumocytes
BCL7A	2.54889	3.77462	2.9719	0.000160251	0.00295963	ACE2neg Type II Pneumocytes
OCEL1	2.73096	3.77623	2.97366	0.000159218	0.00294268	ACE2neg Type II Pneumocytes
KAT5	2.82199	3.77721	2.97408	0.000158594	0.00293868	ACE2neg Type II Pneumocytes
AAK1	2.95854	3.77693	2.97408	0.000158774	0.00293868	ACE2neg Type II Pneumocytes
MGAT4B	3.1406	3.77686	2.97408	0.00015882	0.00293868	ACE2neg Type II Pneumocytes
LOC106999468	2.36683	3.77675	2.97408	0.000158885	0.00293868	ACE2neg Type II Pneumocytes
AP3M2	2.41235	3.77796	2.97467	0.000158119	0.00293306	ACE2neg Type II Pneumocytes
IFI35	2.77647	3.78036	2.9774	0.0001566	0.00290701	ACE2neg Type II Pneumocytes
LRIF1	2.73096	3.78196	2.97914	0.000155599	0.00289054	ACE2neg Type II Pneumocytes
LOC698671	2.86751	3.78465	2.98223	0.000153925	0.00286155	ACE2neg Type II Pneumocytes
TRAPPC12	2.82199	3.78522	2.9827	0.000153574	0.00285716	ACE2neg Type II Pneumocytes
SIGIRR	2.63993	3.78521	2.9827	0.000153577	0.00285716	ACE2neg Type II Pneumocytes
ARHGAP24	2.68544	3.78592	2.983	0.000153138	0.00285435	ACE2neg Type II Pneumocytes
gene19645	2.82199	3.78582	2.983	0.000153201	0.00285435	ACE2neg Type II Pneumocytes
PELI2	2.82199	3.78628	2.98311	0.000152921	0.00285332	ACE2neg Type II Pneumocytes
KIAA1671	2.86751	3.78799	2.985	0.000151871	0.00283583	ACE2neg Type II Pneumocytes
NCLN	2.68544	3.78873	2.98569	0.000151417	0.00282942	ACE2neg Type II Pneumocytes
KLHL22	2.50338	3.79138	2.98859	0.000149814	0.00280268	ACE2neg Type II Pneumocytes
ATIC	2.82199	3.79128	2.98859	0.000149875	0.00280268	ACE2neg Type II Pneumocytes
LOC704917	2.45786	3.79262	2.98979	0.000149067	0.00279168	ACE2neg Type II Pneumocytes
ATG4C	2.50338	3.79347	2.99061	0.000148559	0.00278423	ACE2neg Type II Pneumocytes
PRPSAP2	2.86751	3.79615	2.99287	0.00014696	0.00276366	ACE2neg Type II Pneumocytes
TRDMT1	2.77647	3.79601	2.99287	0.000147046	0.00276366	ACE2neg Type II Pneumocytes
RND3	2.77647	3.79577	2.99287	0.000147187	0.00276366	ACE2neg Type II Pneumocytes
POMGNT2	2.41235	3.79557	2.99287	0.000147305	0.00276366	ACE2neg Type II Pneumocytes
LOC100429752	2.63993	3.79549	2.99287	0.000147353	0.00276366	ACE2neg Type II Pneumocytes
BTBD2	3.27715	3.79647	2.99295	0.000146769	0.00276292	ACE2neg Type II Pneumocytes
ZNF140	2.54889	3.7969	2.99325	0.000146518	0.00276024	ACE2neg Type II Pneumocytes
COG2	2.54889	3.80029	2.9972	0.000144526	0.00272474	ACE2neg Type II Pneumocytes
PML	2.73096	3.80058	2.99733	0.000144358	0.00272359	ACE2neg Type II Pneumocytes
gene11140	2.59441	3.80119	2.99785	0.000144004	0.00271894	ACE2neg Type II Pneumocytes
METTL12	2.82199	3.80205	2.99868	0.000143503	0.00271148	ACE2neg Type II Pneumocytes
APLF	2.91302	3.80239	2.99887	0.000143309	0.00270985	ACE2neg Type II Pneumocytes
RAF1	2.77647	3.80324	2.9997	0.000142814	0.00270249	ACE2neg Type II Pneumocytes
SEC16A	2.77647	3.8044	3.00089	0.000142151	0.00269196	ACE2neg Type II Pneumocytes
LOC106995291	2.54889	3.80464	3.00096	0.00014201	0.00269131	ACE2neg Type II Pneumocytes
EIF2B5	2.59441	3.80522	3.00139	0.000141677	0.00268751	ACE2neg Type II Pneumocytes
gene2748	2.59441	3.80517	3.00139	0.000141704	0.00268751	ACE2neg Type II Pneumocytes
METTL3	2.54889	3.80597	3.00191	0.000141251	0.00268291	ACE2neg Type II Pneumocytes
CLN5	3.32266	3.80626	3.00204	0.000141083	0.00268174	ACE2neg Type II Pneumocytes
METTL23	2.45786	3.80691	3.00262	0.000140712	0.0026767	ACE2neg Type II Pneumocytes
B4GALT1	2.95854	3.80762	3.003	0.000140308	0.00267332	ACE2neg Type II Pneumocytes
CBFB	2.63993	3.80744	3.003	0.00014041	0.00267332	ACE2neg Type II Pneumocytes
USP20	2.41235	3.80742	3.003	0.000140423	0.00267332	ACE2neg Type II Pneumocytes
LOC711192	2.86751	3.80741	3.003	0.000140429	0.00267332	ACE2neg Type II Pneumocytes
LOC106998506	2.77647	3.80972	3.00493	0.000139124	0.00265643	ACE2neg Type II Pneumocytes
ZNF35	2.45786	3.8122	3.00775	0.000137736	0.00263192	ACE2neg Type II Pneumocytes
MROH1	2.54889	3.81239	3.00775	0.000137632	0.00263191	ACE2neg Type II Pneumocytes
LOC693353	2.73096	3.81449	3.01011	0.000136463	0.00261153	ACE2neg Type II Pneumocytes
TMX3	2.45786	3.81491	3.01039	0.000136233	0.0026091	ACE2neg Type II Pneumocytes
gene31405	2.86751	3.8154	3.01076	0.000135963	0.00260597	ACE2neg Type II Pneumocytes
ENOSF1	2.73096	3.81539	3.01076	0.000135967	0.00260597	ACE2neg Type II Pneumocytes
TANGO6	2.54889	3.81589	3.01092	0.000135691	0.0026046	ACE2neg Type II Pneumocytes
IRF2BPL	2.86751	3.81627	3.01114	0.000135487	0.00260266	ACE2neg Type II Pneumocytes
KIFC3	2.82199	3.8171	3.01194	0.000135029	0.00259583	ACE2neg Type II Pneumocytes
ZNF592	2.45786	3.81799	3.0128	0.000134545	0.00258849	ACE2neg Type II Pneumocytes
TTC9C	2.77647	3.81877	3.013	0.000134117	0.00258679	ACE2neg Type II Pneumocytes
ZBTB45	2.68544	3.81875	3.013	0.000134132	0.00258679	ACE2neg Type II Pneumocytes
FAM167A	2.59441	3.8187	3.013	0.000134156	0.00258679	ACE2neg Type II Pneumocytes
SETD1B	2.86751	3.8185	3.013	0.000134266	0.00258679	ACE2neg Type II Pneumocytes
LOC713300	2.95854	3.81834	3.013	0.000134355	0.00258679	ACE2neg Type II Pneumocytes
SGPL1	2.50338	3.8196	3.0134	0.00013367	0.00258341	ACE2neg Type II Pneumocytes
IVD	2.63993	3.82031	3.01404	0.000133283	0.0025779	ACE2neg Type II Pneumocytes
MORC4	3.36818	3.82073	3.01405	0.00013306	0.00257781	ACE2neg Type II Pneumocytes
CASP4	2.59441	3.82055	3.01405	0.000133152	0.00257781	ACE2neg Type II Pneumocytes
TMED8	2.63993	3.82051	3.01405	0.000133177	0.00257781	ACE2neg Type II Pneumocytes
CDKL2	2.63993	3.82161	3.01472	0.000132583	0.00257219	ACE2neg Type II Pneumocytes
ZSWIM8	2.68544	3.82205	3.01502	0.000132348	0.0025696	ACE2neg Type II Pneumocytes
gene14546	2.45786	3.82285	3.01577	0.000131919	0.00256331	ACE2neg Type II Pneumocytes
HEMK1	3.00405	3.82284	3.01577	0.000131923	0.00256331	ACE2neg Type II Pneumocytes
LOC106995222	3.1406	3.8239	3.01644	0.000131355	0.00255759	ACE2neg Type II Pneumocytes
GPM6B	2.54889	3.82377	3.01644	0.000131427	0.00255759	ACE2neg Type II Pneumocytes
ZRANB1	2.73096	3.82558	3.01821	0.000130463	0.00254272	ACE2neg Type II Pneumocytes
TFPT	2.59441	3.82604	3.01854	0.000130219	0.00253992	ACE2neg Type II Pneumocytes
ZBTB24	2.54889	3.82685	3.01925	0.000129792	0.00253398	ACE2neg Type II Pneumocytes
NANP	2.68544	3.82681	3.01925	0.000129815	0.00253398	ACE2neg Type II Pneumocytes
COBL	2.59441	3.82737	3.01937	0.000129519	0.00253299	ACE2neg Type II Pneumocytes
BTD	2.54889	3.82729	3.01937	0.000129564	0.00253299	ACE2neg Type II Pneumocytes
TARSL2	2.59441	3.8281	3.01991	0.000129134	0.00252847	ACE2neg Type II Pneumocytes
LOC106997902	2.63993	3.82921	3.02023	0.000128556	0.0025258	ACE2neg Type II Pneumocytes
DOCK4	2.68544	3.82885	3.02023	0.000128744	0.0025258	ACE2neg Type II Pneumocytes
IRF7	2.63993	3.82883	3.02023	0.000128752	0.0025258	ACE2neg Type II Pneumocytes
LOC106992554	2.73096	3.82866	3.02023	0.000128845	0.0025258	ACE2neg Type II Pneumocytes
RUVBL1	2.63993	3.82855	3.02023	0.000128898	0.0025258	ACE2neg Type II Pneumocytes
SLC46A3	2.68544	3.8297	3.02029	0.000128299	0.00252529	ACE2neg Type II Pneumocytes
PPWD1	2.73096	3.82956	3.02029	0.000128374	0.00252529	ACE2neg Type II Pneumocytes
PPID	2.82199	3.83016	3.02057	0.000128059	0.002523	ACE2neg Type II Pneumocytes
PKP3	2.86751	3.83054	3.02079	0.000127864	0.00252112	ACE2neg Type II Pneumocytes
MAMU-DQB1	2.59441	3.83111	3.02127	0.000127564	0.00251716	ACE2neg Type II Pneumocytes
TRIB1	2.82199	3.83156	3.02158	0.000127335	0.00251458	ACE2neg Type II Pneumocytes
C19H19orf52	2.73096	3.8321	3.02182	0.000127055	0.00251262	ACE2neg Type II Pneumocytes
NIP7	2.59441	3.832	3.02182	0.000127107	0.00251262	ACE2neg Type II Pneumocytes
LOC700495	2.63993	3.83194	3.02182	0.000127136	0.00251262	ACE2neg Type II Pneumocytes
ZNF107	2.82199	3.83252	3.02182	0.000126836	0.00251256	ACE2neg Type II Pneumocytes
LOC694593	2.73096	3.83311	3.02184	0.000126534	0.00251243	ACE2neg Type II Pneumocytes
HYAL2	2.59441	3.83282	3.02184	0.000126681	0.00251243	ACE2neg Type II Pneumocytes
ZBTB49	2.68544	3.83273	3.02184	0.00012673	0.00251243	ACE2neg Type II Pneumocytes
SELPLG	2.73096	3.83331	3.02184	0.000126432	0.00251241	ACE2neg Type II Pneumocytes
C7H14orf28	2.73096	3.83576	3.02189	0.000125178	0.00251203	ACE2neg Type II Pneumocytes
gene10530	2.59441	3.83527	3.02189	0.000125428	0.00251203	ACE2neg Type II Pneumocytes
POLR3B	2.63993	3.83485	3.02189	0.00012564	0.00251203	ACE2neg Type II Pneumocytes
NOP9	2.59441	3.83474	3.02189	0.000125699	0.00251203	ACE2neg Type II Pneumocytes
AIMP2	2.77647	3.83468	3.02189	0.00012573	0.00251203	ACE2neg Type II Pneumocytes
CCDC58	2.73096	3.83463	3.02189	0.000125755	0.00251203	ACE2neg Type II Pneumocytes
LOC716090	2.59441	3.83461	3.02189	0.000125765	0.00251203	ACE2neg Type II Pneumocytes
MED23	2.73096	3.83411	3.02189	0.00012602	0.00251203	ACE2neg Type II Pneumocytes
LOC702769	2.68544	3.83374	3.02189	0.000126208	0.00251203	ACE2neg Type II Pneumocytes
CERS5	2.73096	3.83369	3.02189	0.000126235	0.00251203	ACE2neg Type II Pneumocytes
gene14284	2.63993	3.83366	3.02189	0.000126248	0.00251203	ACE2neg Type II Pneumocytes
SPG11	2.77647	3.83356	3.02189	0.000126299	0.00251203	ACE2neg Type II Pneumocytes
SEPHS1	2.73096	3.83354	3.02189	0.000126314	0.00251203	ACE2neg Type II Pneumocytes
TNKS	2.73096	3.83678	3.02271	0.000124657	0.00250522	ACE2neg Type II Pneumocytes
ZNF76	2.82199	3.83675	3.02271	0.000124673	0.00250522	ACE2neg Type II Pneumocytes
ACER3	2.73096	3.83672	3.02271	0.000124688	0.00250522	ACE2neg Type II Pneumocytes
RLF	2.82199	3.83785	3.02338	0.000124115	0.00249965	ACE2neg Type II Pneumocytes
AP4E1	2.77647	3.83815	3.02351	0.000123965	0.0024986	ACE2neg Type II Pneumocytes
POLD3	2.68544	3.84285	3.0236	0.000121613	0.00249789	ACE2neg Type II Pneumocytes
FBXL20	2.63993	3.84234	3.0236	0.000121868	0.00249789	ACE2neg Type II Pneumocytes
SNX24	2.82199	3.84171	3.0236	0.00012218	0.00249789	ACE2neg Type II Pneumocytes
MAFF	2.77647	3.84168	3.0236	0.000122194	0.00249789	ACE2neg Type II Pneumocytes
CDC42EP1	2.82199	3.84166	3.0236	0.000122207	0.00249789	ACE2neg Type II Pneumocytes
STK11IP	2.68544	3.84162	3.0236	0.000122226	0.00249789	ACE2neg Type II Pneumocytes
RNF44	2.86751	3.84127	3.0236	0.0001224	0.00249789	ACE2neg Type II Pneumocytes
PTPN3	3.23163	3.8407	3.0236	0.000122686	0.00249789	ACE2neg Type II Pneumocytes
TMC6	2.82199	3.84061	3.0236	0.000122728	0.00249789	ACE2neg Type II Pneumocytes
JAM2	3.09509	3.84049	3.0236	0.000122788	0.00249789	ACE2neg Type II Pneumocytes
LOC696076	2.95854	3.84031	3.0236	0.000122879	0.00249789	ACE2neg Type II Pneumocytes
C12H2orf76	2.68544	3.83998	3.0236	0.000123044	0.00249789	ACE2neg Type II Pneumocytes
SNAP29	2.77647	3.83993	3.0236	0.00012307	0.00249789	ACE2neg Type II Pneumocytes
PTPN9	2.77647	3.8397	3.0236	0.000123187	0.00249789	ACE2neg Type II Pneumocytes
SAC3D1	2.82199	3.83941	3.0236	0.000123329	0.00249789	ACE2neg Type II Pneumocytes
ATG9A	2.77647	3.83922	3.0236	0.000123428	0.00249789	ACE2neg Type II Pneumocytes
DACT2	2.63993	3.8392	3.0236	0.000123436	0.00249789	ACE2neg Type II Pneumocytes
MEX3C	3.1406	3.83905	3.0236	0.000123512	0.00249789	ACE2neg Type II Pneumocytes
RPRD1B	2.77647	3.83878	3.0236	0.000123648	0.00249789	ACE2neg Type II Pneumocytes
gene31819	3.00405	3.83871	3.0236	0.00012368	0.00249789	ACE2neg Type II Pneumocytes
RGS5	2.63993	3.83862	3.0236	0.000123727	0.00249789	ACE2neg Type II Pneumocytes
SUGP1	2.77647	3.83854	3.0236	0.000123767	0.00249789	ACE2neg Type II Pneumocytes
GPATCH2	2.82199	3.83849	3.0236	0.000123792	0.00249789	ACE2neg Type II Pneumocytes
C11H12orf73	2.82199	3.83841	3.0236	0.000123831	0.00249789	ACE2neg Type II Pneumocytes
JKAMP	2.77647	3.84369	3.02405	0.000121199	0.00249411	ACE2neg Type II Pneumocytes
CXCR4	3.04957	3.84351	3.02405	0.000121285	0.00249411	ACE2neg Type II Pneumocytes
PCBD2	2.82199	3.84756	3.02441	0.0001193	0.00249116	ACE2neg Type II Pneumocytes
IL11RA	2.68544	3.84739	3.02441	0.000119384	0.00249116	ACE2neg Type II Pneumocytes
IGFBP2	2.91302	3.84687	3.02441	0.000119634	0.00249116	ACE2neg Type II Pneumocytes
SPOPL	2.86751	3.84652	3.02441	0.000119809	0.00249116	ACE2neg Type II Pneumocytes
ZNF302	2.86751	3.84631	3.02441	0.000119908	0.00249116	ACE2neg Type II Pneumocytes
LOC100427934	2.77647	3.84613	3.02441	0.00012	0.00249116	ACE2neg Type II Pneumocytes
WDTC1	3.00405	3.84601	3.02441	0.000120058	0.00249116	ACE2neg Type II Pneumocytes
HELZ2	2.82199	3.84594	3.02441	0.000120089	0.00249116	ACE2neg Type II Pneumocytes
GIGYF1	2.86751	3.84578	3.02441	0.00012017	0.00249116	ACE2neg Type II Pneumocytes
THEM6	2.73096	3.84576	3.02441	0.000120178	0.00249116	ACE2neg Type II Pneumocytes
FASTK	2.73096	3.84558	3.02441	0.000120268	0.00249116	ACE2neg Type II Pneumocytes
RASD2	2.73096	3.84524	3.02441	0.000120436	0.00249116	ACE2neg Type II Pneumocytes
TXLNA	2.63993	3.84491	3.02441	0.000120596	0.00249116	ACE2neg Type II Pneumocytes
LOC703345	2.82199	3.84489	3.02441	0.000120607	0.00249116	ACE2neg Type II Pneumocytes
SPTLC2	2.73096	3.84477	3.02441	0.000120666	0.00249116	ACE2neg Type II Pneumocytes
LRRC27	2.95854	3.84453	3.02441	0.000120782	0.00249116	ACE2neg Type II Pneumocytes
LOC106995797	2.95854	3.84445	3.02441	0.000120822	0.00249116	ACE2neg Type II Pneumocytes
ALG11	2.73096	3.8444	3.02441	0.00012085	0.00249116	ACE2neg Type II Pneumocytes
NOTCH2	3.00405	3.8442	3.02441	0.000120945	0.00249116	ACE2neg Type II Pneumocytes
RAB14	6.87291	4.82491	3.02487	1.40063e-06	0.0024874	ACE2neg Type II Pneumocytes
CITED2	6.46327	4.4304	3.02487	9.40575e-06	0.0024874	ACE2neg Type II Pneumocytes
ATG12	6.32672	4.33641	3.02487	1.4483e-05	0.0024874	ACE2neg Type II Pneumocytes
SCGB3A2	6.23569	4.29201	3.02487	1.77066e-05	0.0024874	ACE2neg Type II Pneumocytes
SERPINA3	6.14465	4.28768	3.02487	1.80551e-05	0.0024874	ACE2neg Type II Pneumocytes
PDCD10	6.23569	4.25194	3.02487	2.11925e-05	0.0024874	ACE2neg Type II Pneumocytes
GALNT1	6.19017	4.23368	3.02487	2.29899e-05	0.0024874	ACE2neg Type II Pneumocytes
PPT1	6.19017	4.21547	3.02487	2.49254e-05	0.0024874	ACE2neg Type II Pneumocytes
CAMLG	6.19017	4.21162	3.02487	2.53544e-05	0.0024874	ACE2neg Type II Pneumocytes
LOC702524	6.09914	4.20361	3.02487	2.6269e-05	0.0024874	ACE2neg Type II Pneumocytes
LOC708644	6.14465	4.19016	3.02487	2.78753e-05	0.0024874	ACE2neg Type II Pneumocytes
CLK1	6.05362	4.18957	3.02487	2.79485e-05	0.0024874	ACE2neg Type II Pneumocytes
HADH	6.09914	4.18761	3.02487	2.8191e-05	0.0024874	ACE2neg Type II Pneumocytes
FOXA2	6.09914	4.16599	3.02487	3.10004e-05	0.0024874	ACE2neg Type II Pneumocytes
PSMB4	6.05362	4.15849	3.02487	3.20363e-05	0.0024874	ACE2neg Type II Pneumocytes
STX12	6.00811	4.15712	3.02487	3.22292e-05	0.0024874	ACE2neg Type II Pneumocytes
CD99	5.96259	4.15451	3.02487	3.25987e-05	0.0024874	ACE2neg Type II Pneumocytes
LOC705671	6.00811	4.15347	3.02487	3.27464e-05	0.0024874	ACE2neg Type II Pneumocytes
RALY	5.91707	4.14914	3.02487	3.33726e-05	0.0024874	ACE2neg Type II Pneumocytes
ZNF207	6.05362	4.13758	3.02487	3.50991e-05	0.0024874	ACE2neg Type II Pneumocytes
SRP19	5.87156	4.13335	3.02487	3.57509e-05	0.0024874	ACE2neg Type II Pneumocytes
ITPR2	6.05362	4.13323	3.02487	3.57697e-05	0.0024874	ACE2neg Type II Pneumocytes
CDC37	5.91707	4.13204	3.02487	3.5955e-05	0.0024874	ACE2neg Type II Pneumocytes
TMF1	5.87156	4.12914	3.02487	3.64119e-05	0.0024874	ACE2neg Type II Pneumocytes
TXN2	5.87156	4.12774	3.02487	3.66343e-05	0.0024874	ACE2neg Type II Pneumocytes
GNPTG	5.96259	4.12629	3.02487	3.6866e-05	0.0024874	ACE2neg Type II Pneumocytes
SARS	5.91707	4.12446	3.02487	3.71601e-05	0.0024874	ACE2neg Type II Pneumocytes
SNX4	5.91707	4.11986	3.02487	3.79107e-05	0.0024874	ACE2neg Type II Pneumocytes
KPNB1	5.87156	4.11862	3.02487	3.81152e-05	0.0024874	ACE2neg Type II Pneumocytes
MAMU-DPA	5.87156	4.11749	3.02487	3.83021e-05	0.0024874	ACE2neg Type II Pneumocytes
DNAJC1	5.91707	4.11541	3.02487	3.86487e-05	0.0024874	ACE2neg Type II Pneumocytes
HDGF	5.91707	4.10925	3.02487	3.9694e-05	0.0024874	ACE2neg Type II Pneumocytes
SRSF1	5.82604	4.10871	3.02487	3.9787e-05	0.0024874	ACE2neg Type II Pneumocytes
VEZT	5.96259	4.10822	3.02487	3.98715e-05	0.0024874	ACE2neg Type II Pneumocytes
SMARCA2	5.91707	4.10811	3.02487	3.98913e-05	0.0024874	ACE2neg Type II Pneumocytes
XPC	5.82604	4.10683	3.02487	4.01133e-05	0.0024874	ACE2neg Type II Pneumocytes
MRPL34	5.91707	4.10483	3.02487	4.0461e-05	0.0024874	ACE2neg Type II Pneumocytes
UBE2E1	5.96259	4.10287	3.02487	4.08064e-05	0.0024874	ACE2neg Type II Pneumocytes
TRAPPC3	5.91707	4.10143	3.02487	4.10609e-05	0.0024874	ACE2neg Type II Pneumocytes
GFPT1	5.87156	4.1009	3.02487	4.11538e-05	0.0024874	ACE2neg Type II Pneumocytes
LOC107000925	5.82604	4.09932	3.02487	4.14361e-05	0.0024874	ACE2neg Type II Pneumocytes
SMARCA1	5.96259	4.09872	3.02487	4.15443e-05	0.0024874	ACE2neg Type II Pneumocytes
MKKS	5.91707	4.09552	3.02487	4.21224e-05	0.0024874	ACE2neg Type II Pneumocytes
AHCYL1	5.82604	4.09535	3.02487	4.21533e-05	0.0024874	ACE2neg Type II Pneumocytes
TMEM30B	5.37088	4.0946	3.02487	4.22894e-05	0.0024874	ACE2neg Type II Pneumocytes
CHMP2A	5.91707	4.09346	3.02487	4.2498e-05	0.0024874	ACE2neg Type II Pneumocytes
MTRF1L	5.73501	4.09094	3.02487	4.29631e-05	0.0024874	ACE2neg Type II Pneumocytes
DCAF8	5.78053	4.08997	3.02487	4.31428e-05	0.0024874	ACE2neg Type II Pneumocytes
gene18835	5.82604	4.0892	3.02487	4.3286e-05	0.0024874	ACE2neg Type II Pneumocytes
CEP70	5.68949	4.08854	3.02487	4.34092e-05	0.0024874	ACE2neg Type II Pneumocytes
ARHGEF28	5.73501	4.0853	3.02487	4.40202e-05	0.0024874	ACE2neg Type II Pneumocytes
LMBRD1	5.82604	4.08305	3.02487	4.44491e-05	0.0024874	ACE2neg Type II Pneumocytes
REXO2	5.68949	4.08279	3.02487	4.44986e-05	0.0024874	ACE2neg Type II Pneumocytes
TRIM5	5.87156	4.08149	3.02487	4.47486e-05	0.0024874	ACE2neg Type II Pneumocytes
XRN1	5.78053	4.08116	3.02487	4.48115e-05	0.0024874	ACE2neg Type II Pneumocytes
ZCCHC11	5.64398	4.07916	3.02487	4.51984e-05	0.0024874	ACE2neg Type II Pneumocytes
SMC6	5.78053	4.07875	3.02487	4.52779e-05	0.0024874	ACE2neg Type II Pneumocytes
TWF1	5.73501	4.07846	3.02487	4.53343e-05	0.0024874	ACE2neg Type II Pneumocytes
TPD52L2	5.73501	4.07836	3.02487	4.5355e-05	0.0024874	ACE2neg Type II Pneumocytes
TUBA1A	5.78053	4.07742	3.02487	4.55375e-05	0.0024874	ACE2neg Type II Pneumocytes
CHMP4C	5.78053	4.07693	3.02487	4.56348e-05	0.0024874	ACE2neg Type II Pneumocytes
MED29	5.82604	4.07643	3.02487	4.57328e-05	0.0024874	ACE2neg Type II Pneumocytes
PLGRKT	5.46191	4.07572	3.02487	4.58712e-05	0.0024874	ACE2neg Type II Pneumocytes
DHDDS	5.73501	4.07417	3.02487	4.61781e-05	0.0024874	ACE2neg Type II Pneumocytes
FGGY	5.78053	4.07062	3.02487	4.68874e-05	0.0024874	ACE2neg Type II Pneumocytes
LOC712614	5.73501	4.06954	3.02487	4.71066e-05	0.0024874	ACE2neg Type II Pneumocytes
CHMP4B	5.68949	4.06742	3.02487	4.75364e-05	0.0024874	ACE2neg Type II Pneumocytes
RPRD2	5.82604	4.0669	3.02487	4.76433e-05	0.0024874	ACE2neg Type II Pneumocytes
DENR	5.23434	4.06665	3.02487	4.76937e-05	0.0024874	ACE2neg Type II Pneumocytes
LOC106993579	5.87156	4.06617	3.02487	4.77927e-05	0.0024874	ACE2neg Type II Pneumocytes
CASK	5.73501	4.06614	3.02487	4.77981e-05	0.0024874	ACE2neg Type II Pneumocytes
LIMK2	5.32537	4.06531	3.02487	4.79678e-05	0.0024874	ACE2neg Type II Pneumocytes
KAT6A	5.32537	4.06458	3.02487	4.81187e-05	0.0024874	ACE2neg Type II Pneumocytes
DYRK1A	5.37088	4.06359	3.02487	4.83229e-05	0.0024874	ACE2neg Type II Pneumocytes
HADHB	5.78053	4.06349	3.02487	4.83448e-05	0.0024874	ACE2neg Type II Pneumocytes
FBP1	5.78053	4.06313	3.02487	4.84201e-05	0.0024874	ACE2neg Type II Pneumocytes
LAMTOR3	5.55295	4.06082	3.02487	4.89011e-05	0.0024874	ACE2neg Type II Pneumocytes
BRAP	5.73501	4.06062	3.02487	4.89425e-05	0.0024874	ACE2neg Type II Pneumocytes
USP3	5.4164	4.05912	3.02487	4.92584e-05	0.0024874	ACE2neg Type II Pneumocytes
C14H11orf73	5.46191	4.05876	3.02487	4.93341e-05	0.0024874	ACE2neg Type II Pneumocytes
CCND2	5.50743	4.05875	3.02487	4.9336e-05	0.0024874	ACE2neg Type II Pneumocytes
UBE2V2	5.50743	4.05672	3.02487	4.97664e-05	0.0024874	ACE2neg Type II Pneumocytes
LOC697829	5.55295	4.05443	3.02487	5.02557e-05	0.0024874	ACE2neg Type II Pneumocytes
LOC107000976	5.27985	4.05435	3.02487	5.02745e-05	0.0024874	ACE2neg Type II Pneumocytes
MRPL52	5.64398	4.05432	3.02487	5.02796e-05	0.0024874	ACE2neg Type II Pneumocytes
LRBA	5.4164	4.05263	3.02487	5.06449e-05	0.0024874	ACE2neg Type II Pneumocytes
FMO2	5.68949	4.05216	3.02487	5.07463e-05	0.0024874	ACE2neg Type II Pneumocytes
PMVK	5.50743	4.05047	3.02487	5.1115e-05	0.0024874	ACE2neg Type II Pneumocytes
SORBS2	5.23434	4.04977	3.02487	5.12672e-05	0.0024874	ACE2neg Type II Pneumocytes
ARFGEF2	4.96124	4.04829	3.02487	5.1594e-05	0.0024874	ACE2neg Type II Pneumocytes
EIF2S1	5.1433	4.04647	3.02487	5.19953e-05	0.0024874	ACE2neg Type II Pneumocytes
HSD17B7	5.64398	4.0462	3.02487	5.20555e-05	0.0024874	ACE2neg Type II Pneumocytes
PIGT	5.55295	4.04591	3.02487	5.21193e-05	0.0024874	ACE2neg Type II Pneumocytes
ANAPC5	5.64398	4.04511	3.02487	5.22984e-05	0.0024874	ACE2neg Type II Pneumocytes
RBM43	5.55295	4.04503	3.02487	5.23173e-05	0.0024874	ACE2neg Type II Pneumocytes
CANT1	4.96124	4.04444	3.02487	5.24494e-05	0.0024874	ACE2neg Type II Pneumocytes
CCDC56	4.77918	4.04378	3.02487	5.25972e-05	0.0024874	ACE2neg Type II Pneumocytes
ISG20	5.09779	4.04376	3.02487	5.26e-05	0.0024874	ACE2neg Type II Pneumocytes
ACAP2	5.46191	4.04358	3.02487	5.26419e-05	0.0024874	ACE2neg Type II Pneumocytes
MXD4	5.46191	4.04343	3.02487	5.26743e-05	0.0024874	ACE2neg Type II Pneumocytes
C1H1orf115	5.27985	4.04281	3.02487	5.28147e-05	0.0024874	ACE2neg Type II Pneumocytes
RSU1	5.4164	4.0428	3.02487	5.28163e-05	0.0024874	ACE2neg Type II Pneumocytes
LOC696872	5.32537	4.04244	3.02487	5.28978e-05	0.0024874	ACE2neg Type II Pneumocytes
TNS3	5.50743	4.04241	3.02487	5.29037e-05	0.0024874	ACE2neg Type II Pneumocytes
NT5C2	5.37088	4.04226	3.02487	5.2939e-05	0.0024874	ACE2neg Type II Pneumocytes
ARSD	5.55295	4.04212	3.02487	5.2971e-05	0.0024874	ACE2neg Type II Pneumocytes
TANC2	5.1433	4.04038	3.02487	5.33652e-05	0.0024874	ACE2neg Type II Pneumocytes
gene14541	5.59846	4.04012	3.02487	5.34243e-05	0.0024874	ACE2neg Type II Pneumocytes
BAG6	5.23434	4.03931	3.02487	5.36091e-05	0.0024874	ACE2neg Type II Pneumocytes
SGPP2	5.4164	4.03928	3.02487	5.36155e-05	0.0024874	ACE2neg Type II Pneumocytes
AHSA2	5.46191	4.03894	3.02487	5.36932e-05	0.0024874	ACE2neg Type II Pneumocytes
PTEN	5.50743	4.03862	3.02487	5.37674e-05	0.0024874	ACE2neg Type II Pneumocytes
gene1734	4.68814	4.03795	3.02487	5.39201e-05	0.0024874	ACE2neg Type II Pneumocytes
TBC1D15	5.18882	4.03673	3.02487	5.42019e-05	0.0024874	ACE2neg Type II Pneumocytes
POLR2D	5.50743	4.03644	3.02487	5.42676e-05	0.0024874	ACE2neg Type II Pneumocytes
gene5005	5.09779	4.03626	3.02487	5.43104e-05	0.0024874	ACE2neg Type II Pneumocytes
ZRANB2	5.46191	4.03566	3.02487	5.44481e-05	0.0024874	ACE2neg Type II Pneumocytes
ATE1	4.91572	4.0356	3.02487	5.44635e-05	0.0024874	ACE2neg Type II Pneumocytes
CDC42SE1	5.4164	4.03556	3.02487	5.44732e-05	0.0024874	ACE2neg Type II Pneumocytes
SMS	5.50743	4.03439	3.02487	5.47435e-05	0.0024874	ACE2neg Type II Pneumocytes
KLF3	5.09779	4.03395	3.02487	5.48469e-05	0.0024874	ACE2neg Type II Pneumocytes
TMEM184C	5.09779	4.0338	3.02487	5.48813e-05	0.0024874	ACE2neg Type II Pneumocytes
IST1	5.05227	4.03357	3.02487	5.49352e-05	0.0024874	ACE2neg Type II Pneumocytes
DAAM1	5.1433	4.03306	3.02487	5.50561e-05	0.0024874	ACE2neg Type II Pneumocytes
BEX2	5.37088	4.03255	3.02487	5.51752e-05	0.0024874	ACE2neg Type II Pneumocytes
PDE4B	5.18882	4.03218	3.02487	5.52614e-05	0.0024874	ACE2neg Type II Pneumocytes
PLEKHA5	5.1433	4.03194	3.02487	5.53183e-05	0.0024874	ACE2neg Type II Pneumocytes
MAPKAP1	5.37088	4.03184	3.02487	5.53408e-05	0.0024874	ACE2neg Type II Pneumocytes
NDUFA9	5.59846	4.03129	3.02487	5.54711e-05	0.0024874	ACE2neg Type II Pneumocytes
PFDN1	5.59846	4.03107	3.02487	5.55235e-05	0.0024874	ACE2neg Type II Pneumocytes
CAPN1	5.09779	4.031	3.02487	5.55402e-05	0.0024874	ACE2neg Type II Pneumocytes
TMX1	5.23434	4.02985	3.02487	5.58113e-05	0.0024874	ACE2neg Type II Pneumocytes
ZBED1	5.09779	4.02956	3.02487	5.58822e-05	0.0024874	ACE2neg Type II Pneumocytes
CRBN	5.23434	4.02949	3.02487	5.58985e-05	0.0024874	ACE2neg Type II Pneumocytes
PRDM2	5.4164	4.02943	3.02487	5.59125e-05	0.0024874	ACE2neg Type II Pneumocytes
DCTN6	5.18882	4.02918	3.02487	5.5971e-05	0.0024874	ACE2neg Type II Pneumocytes
ANKRD46	5.55295	4.0291	3.02487	5.59909e-05	0.0024874	ACE2neg Type II Pneumocytes
USP10	5.23434	4.02877	3.02487	5.607e-05	0.0024874	ACE2neg Type II Pneumocytes
TFDP2	5.50743	4.02816	3.02487	5.62154e-05	0.0024874	ACE2neg Type II Pneumocytes
AAED1	4.59711	4.02744	3.02487	5.63879e-05	0.0024874	ACE2neg Type II Pneumocytes
EXOSC7	5.18882	4.02733	3.02487	5.64136e-05	0.0024874	ACE2neg Type II Pneumocytes
SAFB2	5.55295	4.02696	3.02487	5.65018e-05	0.0024874	ACE2neg Type II Pneumocytes
HSPA9	5.18882	4.02674	3.02487	5.65543e-05	0.0024874	ACE2neg Type II Pneumocytes
gene32291	5.18882	4.0266	3.02487	5.65903e-05	0.0024874	ACE2neg Type II Pneumocytes
YLPM1	5.00676	4.02484	3.02487	5.70147e-05	0.0024874	ACE2neg Type II Pneumocytes
RBM42	5.18882	4.02479	3.02487	5.70254e-05	0.0024874	ACE2neg Type II Pneumocytes
TEX264	5.23434	4.02469	3.02487	5.70496e-05	0.0024874	ACE2neg Type II Pneumocytes
PKM	4.96124	4.02288	3.02487	5.74912e-05	0.0024874	ACE2neg Type II Pneumocytes
WDR26	5.05227	4.02285	3.02487	5.74991e-05	0.0024874	ACE2neg Type II Pneumocytes
MANF	5.4164	4.02279	3.02487	5.75122e-05	0.0024874	ACE2neg Type II Pneumocytes
IWS1	4.73366	4.0226	3.02487	5.75597e-05	0.0024874	ACE2neg Type II Pneumocytes
CORO1B	5.23434	4.02202	3.02487	5.77017e-05	0.0024874	ACE2neg Type II Pneumocytes
TTC1	5.1433	4.02169	3.02487	5.77828e-05	0.0024874	ACE2neg Type II Pneumocytes
NUP98	4.91572	4.02102	3.02487	5.79456e-05	0.0024874	ACE2neg Type II Pneumocytes
MFN2	5.37088	4.02077	3.02487	5.80087e-05	0.0024874	ACE2neg Type II Pneumocytes
ABR	4.77918	4.0199	3.02487	5.82225e-05	0.0024874	ACE2neg Type II Pneumocytes
ZC3H6	5.27985	4.01943	3.02487	5.83383e-05	0.0024874	ACE2neg Type II Pneumocytes
LOC702067	5.50743	4.01928	3.02487	5.83754e-05	0.0024874	ACE2neg Type II Pneumocytes
OGDH	5.23434	4.01923	3.02487	5.83877e-05	0.0024874	ACE2neg Type II Pneumocytes
ARHGAP12	4.96124	4.01879	3.02487	5.84976e-05	0.0024874	ACE2neg Type II Pneumocytes
PGGT1B	4.91572	4.0184	3.02487	5.85935e-05	0.0024874	ACE2neg Type II Pneumocytes
MBD1	5.05227	4.01709	3.02487	5.89222e-05	0.0024874	ACE2neg Type II Pneumocytes
TFAM	5.32537	4.01656	3.02487	5.90531e-05	0.0024874	ACE2neg Type II Pneumocytes
gene13592	5.05227	4.01595	3.02487	5.9208e-05	0.0024874	ACE2neg Type II Pneumocytes
UHRF1BP1L	5.09779	4.01576	3.02487	5.92544e-05	0.0024874	ACE2neg Type II Pneumocytes
MFAP1	4.73366	4.01427	3.02487	5.96297e-05	0.0024874	ACE2neg Type II Pneumocytes
LOC704658	4.82469	4.01361	3.02487	5.97969e-05	0.0024874	ACE2neg Type II Pneumocytes
MGST2	4.96124	4.01331	3.02487	5.98741e-05	0.0024874	ACE2neg Type II Pneumocytes
HELZ	4.87021	4.01317	3.02487	5.99089e-05	0.0024874	ACE2neg Type II Pneumocytes
ZNF292	5.00676	4.01264	3.02487	6.00439e-05	0.0024874	ACE2neg Type II Pneumocytes
SLC7A2	5.09779	4.01235	3.02487	6.01183e-05	0.0024874	ACE2neg Type II Pneumocytes
SNRNP200	4.91572	4.01205	3.02487	6.01941e-05	0.0024874	ACE2neg Type II Pneumocytes
WBP4	5.1433	4.01204	3.02487	6.01955e-05	0.0024874	ACE2neg Type II Pneumocytes
OXSR1	4.96124	4.01168	3.02487	6.02882e-05	0.0024874	ACE2neg Type II Pneumocytes
MKRN1	5.1433	4.01158	3.02487	6.0313e-05	0.0024874	ACE2neg Type II Pneumocytes
FAM172A	4.96124	4.01154	3.02487	6.03232e-05	0.0024874	ACE2neg Type II Pneumocytes
SRSF8	5.00676	4.01123	3.02487	6.04024e-05	0.0024874	ACE2neg Type II Pneumocytes
AGL	5.32537	4.01031	3.02487	6.06398e-05	0.0024874	ACE2neg Type II Pneumocytes
PBLD	4.96124	4.01023	3.02487	6.06584e-05	0.0024874	ACE2neg Type II Pneumocytes
DLD	4.91572	4.00969	3.02487	6.07995e-05	0.0024874	ACE2neg Type II Pneumocytes
SIL1	4.91572	4.00945	3.02487	6.08612e-05	0.0024874	ACE2neg Type II Pneumocytes
NGDN	4.73366	4.00926	3.02487	6.09097e-05	0.0024874	ACE2neg Type II Pneumocytes
LOC698693	4.73366	4.00925	3.02487	6.09122e-05	0.0024874	ACE2neg Type II Pneumocytes
R3HDM4	4.91572	4.00873	3.02487	6.10456e-05	0.0024874	ACE2neg Type II Pneumocytes
CNST	5.00676	4.00834	3.02487	6.11467e-05	0.0024874	ACE2neg Type II Pneumocytes
UQCRC2	4.87021	4.0083	3.02487	6.11576e-05	0.0024874	ACE2neg Type II Pneumocytes
CXCL8	5.59846	4.00827	3.02487	6.11643e-05	0.0024874	ACE2neg Type II Pneumocytes
ANAPC4	4.77918	4.00816	3.02487	6.11931e-05	0.0024874	ACE2neg Type II Pneumocytes
VCL	5.09779	4.00752	3.02487	6.13585e-05	0.0024874	ACE2neg Type II Pneumocytes
SND1	4.77918	4.00727	3.02487	6.14257e-05	0.0024874	ACE2neg Type II Pneumocytes
ABRACL	4.64263	4.00719	3.02487	6.14464e-05	0.0024874	ACE2neg Type II Pneumocytes
CETN2	4.64263	4.00677	3.02487	6.15547e-05	0.0024874	ACE2neg Type II Pneumocytes
CEP57	4.82469	4.00629	3.02487	6.16797e-05	0.0024874	ACE2neg Type II Pneumocytes
NECAP2	5.05227	4.00623	3.02487	6.16947e-05	0.0024874	ACE2neg Type II Pneumocytes
BCL2L14	4.68814	4.00598	3.02487	6.176e-05	0.0024874	ACE2neg Type II Pneumocytes
ARAF	4.5516	4.0057	3.02487	6.18334e-05	0.0024874	ACE2neg Type II Pneumocytes
TMEM167A	4.91572	4.0053	3.02487	6.19401e-05	0.0024874	ACE2neg Type II Pneumocytes
WDR61	4.64263	4.00452	3.02487	6.21432e-05	0.0024874	ACE2neg Type II Pneumocytes
TTC19	4.73366	4.00452	3.02487	6.2144e-05	0.0024874	ACE2neg Type II Pneumocytes
RPP14	4.77918	4.00449	3.02487	6.21503e-05	0.0024874	ACE2neg Type II Pneumocytes
CDC42BPA	5.05227	4.00354	3.02487	6.24012e-05	0.0024874	ACE2neg Type II Pneumocytes
DCAF12	4.87021	4.00332	3.02487	6.24609e-05	0.0024874	ACE2neg Type II Pneumocytes
SERPINH1	4.96124	4.0032	3.02487	6.24923e-05	0.0024874	ACE2neg Type II Pneumocytes
CARD19	5.05227	4.00279	3.02487	6.26005e-05	0.0024874	ACE2neg Type II Pneumocytes
CDCA7L	4.73366	4.00258	3.02487	6.26547e-05	0.0024874	ACE2neg Type II Pneumocytes
PAG1	5.05227	4.00256	3.02487	6.26613e-05	0.0024874	ACE2neg Type II Pneumocytes
EIF4EBP2	4.68814	4.00223	3.02487	6.27484e-05	0.0024874	ACE2neg Type II Pneumocytes
NDUFS1	5.00676	4.00197	3.02487	6.28163e-05	0.0024874	ACE2neg Type II Pneumocytes
EIF4E2	4.82469	4.00141	3.02487	6.2965e-05	0.0024874	ACE2neg Type II Pneumocytes
PIGP	5.00676	4.00115	3.02487	6.30355e-05	0.0024874	ACE2neg Type II Pneumocytes
USP33	5.09779	4.00113	3.02487	6.30401e-05	0.0024874	ACE2neg Type II Pneumocytes
CNOT8	4.41505	4.00078	3.02487	6.31353e-05	0.0024874	ACE2neg Type II Pneumocytes
CAPNS1	4.87021	4.00066	3.02487	6.31655e-05	0.0024874	ACE2neg Type II Pneumocytes
LOC721121	4.82469	4.00058	3.02487	6.31877e-05	0.0024874	ACE2neg Type II Pneumocytes
gene15962	4.77918	4.00017	3.02487	6.32965e-05	0.0024874	ACE2neg Type II Pneumocytes
JAGN1	4.64263	3.99997	3.02487	6.33497e-05	0.0024874	ACE2neg Type II Pneumocytes
DNAJC15	4.73366	3.99964	3.02487	6.34392e-05	0.0024874	ACE2neg Type II Pneumocytes
DCAF5	4.96124	3.99948	3.02487	6.34807e-05	0.0024874	ACE2neg Type II Pneumocytes
SLC17A5	4.64263	3.99946	3.02487	6.34876e-05	0.0024874	ACE2neg Type II Pneumocytes
HINT3	4.5516	3.99944	3.02487	6.34924e-05	0.0024874	ACE2neg Type II Pneumocytes
RNASEH2C	4.82469	3.99905	3.02487	6.35981e-05	0.0024874	ACE2neg Type II Pneumocytes
C7H15orf61	4.77918	3.99883	3.02487	6.36557e-05	0.0024874	ACE2neg Type II Pneumocytes
C1S	4.73366	3.99862	3.02487	6.37123e-05	0.0024874	ACE2neg Type II Pneumocytes
VKORC1	4.87021	3.99816	3.02487	6.38374e-05	0.0024874	ACE2neg Type II Pneumocytes
LOC106999399	5.05227	3.99812	3.02487	6.38477e-05	0.0024874	ACE2neg Type II Pneumocytes
GOLGA5	4.91572	3.99738	3.02487	6.4048e-05	0.0024874	ACE2neg Type II Pneumocytes
gene9620	4.41505	3.99732	3.02487	6.40643e-05	0.0024874	ACE2neg Type II Pneumocytes
TRMT1L	4.64263	3.99695	3.02487	6.41635e-05	0.0024874	ACE2neg Type II Pneumocytes
SUSD6	5.1433	3.99671	3.02487	6.42293e-05	0.0024874	ACE2neg Type II Pneumocytes
CCNDBP1	5.00676	3.99643	3.02487	6.4305e-05	0.0024874	ACE2neg Type II Pneumocytes
NHSL1	5.05227	3.99611	3.02487	6.43918e-05	0.0024874	ACE2neg Type II Pneumocytes
COQ10B	4.91572	3.99571	3.02487	6.45002e-05	0.0024874	ACE2neg Type II Pneumocytes
TMUB1	4.68814	3.99563	3.02487	6.45231e-05	0.0024874	ACE2neg Type II Pneumocytes
POP7	4.46056	3.99517	3.02487	6.46469e-05	0.0024874	ACE2neg Type II Pneumocytes
IMP3	4.91572	3.99517	3.02487	6.46484e-05	0.0024874	ACE2neg Type II Pneumocytes
WDR70	4.59711	3.99432	3.02487	6.48796e-05	0.0024874	ACE2neg Type II Pneumocytes
CCDC91	4.5516	3.99384	3.02487	6.50109e-05	0.0024874	ACE2neg Type II Pneumocytes
NRIP1	4.77918	3.99368	3.02487	6.50568e-05	0.0024874	ACE2neg Type II Pneumocytes
PDXDC1	4.87021	3.99289	3.02487	6.52715e-05	0.0024874	ACE2neg Type II Pneumocytes
GAS6	4.46056	3.99277	3.02487	6.53057e-05	0.0024874	ACE2neg Type II Pneumocytes
RNF187	4.32402	3.99211	3.02487	6.54879e-05	0.0024874	ACE2neg Type II Pneumocytes
UBXN6	4.73366	3.99182	3.02487	6.55678e-05	0.0024874	ACE2neg Type II Pneumocytes
LCA5	4.50608	3.99178	3.02487	6.55797e-05	0.0024874	ACE2neg Type II Pneumocytes
KIAA0319L	4.73366	3.99169	3.02487	6.56053e-05	0.0024874	ACE2neg Type II Pneumocytes
TM7SF2	4.64263	3.99125	3.02487	6.57266e-05	0.0024874	ACE2neg Type II Pneumocytes
DGKD	5.1433	3.99121	3.02487	6.57383e-05	0.0024874	ACE2neg Type II Pneumocytes
FBXL3	4.91572	3.99061	3.02487	6.59044e-05	0.0024874	ACE2neg Type II Pneumocytes
ATG5	4.64263	3.99047	3.02487	6.59428e-05	0.0024874	ACE2neg Type II Pneumocytes
SS18	4.41505	3.99031	3.02487	6.59857e-05	0.0024874	ACE2neg Type II Pneumocytes
TXNRD1	4.64263	3.98962	3.02487	6.61803e-05	0.0024874	ACE2neg Type II Pneumocytes
CDK2AP1	5.00676	3.98861	3.02487	6.64619e-05	0.0024874	ACE2neg Type II Pneumocytes
STX16	4.82469	3.9883	3.02487	6.65477e-05	0.0024874	ACE2neg Type II Pneumocytes
GPALPP1	4.36953	3.98745	3.02487	6.67871e-05	0.0024874	ACE2neg Type II Pneumocytes
ATP2B4	4.18747	3.98681	3.02487	6.69679e-05	0.0024874	ACE2neg Type II Pneumocytes
ATP13A4	4.05092	3.98669	3.02487	6.70012e-05	0.0024874	ACE2neg Type II Pneumocytes
MYLIP	4.91572	3.98625	3.02487	6.71257e-05	0.0024874	ACE2neg Type II Pneumocytes
BCAP29	4.91572	3.98563	3.02487	6.73016e-05	0.0024874	ACE2neg Type II Pneumocytes
SCAMP4	4.68814	3.98501	3.02487	6.74777e-05	0.0024874	ACE2neg Type II Pneumocytes
DENND2D	4.82469	3.98474	3.02487	6.75546e-05	0.0024874	ACE2neg Type II Pneumocytes
TBL1X	4.91572	3.98439	3.02487	6.76545e-05	0.0024874	ACE2neg Type II Pneumocytes
RANBP3	4.5516	3.98368	3.02487	6.7855e-05	0.0024874	ACE2neg Type II Pneumocytes
NCOA3	4.59711	3.98348	3.02487	6.79128e-05	0.0024874	ACE2neg Type II Pneumocytes
MXI1	4.82469	3.98311	3.02487	6.80188e-05	0.0024874	ACE2neg Type II Pneumocytes
ANXA4	4.77918	3.98304	3.02487	6.80402e-05	0.0024874	ACE2neg Type II Pneumocytes
SC5D	4.36953	3.98257	3.02487	6.81742e-05	0.0024874	ACE2neg Type II Pneumocytes
AIM1	4.64263	3.98257	3.02487	6.81744e-05	0.0024874	ACE2neg Type II Pneumocytes
LXN	4.87021	3.98187	3.02487	6.83744e-05	0.0024874	ACE2neg Type II Pneumocytes
PRRC1	4.64263	3.98166	3.02487	6.84355e-05	0.0024874	ACE2neg Type II Pneumocytes
SNX9	4.73366	3.98155	3.02487	6.84673e-05	0.0024874	ACE2neg Type II Pneumocytes
WARS	4.50608	3.98154	3.02487	6.84712e-05	0.0024874	ACE2neg Type II Pneumocytes
CDCP1	4.96124	3.98143	3.02487	6.85012e-05	0.0024874	ACE2neg Type II Pneumocytes
DDX23	4.50608	3.98137	3.02487	6.85185e-05	0.0024874	ACE2neg Type II Pneumocytes
PHC3	4.5516	3.98134	3.02487	6.8528e-05	0.0024874	ACE2neg Type II Pneumocytes
DIAPH2	4.59711	3.98132	3.02487	6.8535e-05	0.0024874	ACE2neg Type II Pneumocytes
gene26114	4.68814	3.98129	3.02487	6.8542e-05	0.0024874	ACE2neg Type II Pneumocytes
LOC706930	4.50608	3.98054	3.02487	6.87578e-05	0.0024874	ACE2neg Type II Pneumocytes
SRSF9	4.46056	3.98012	3.02487	6.88812e-05	0.0024874	ACE2neg Type II Pneumocytes
ARRB2	4.32402	3.97973	3.02487	6.89941e-05	0.0024874	ACE2neg Type II Pneumocytes
TNFAIP3	4.82469	3.97907	3.02487	6.91839e-05	0.0024874	ACE2neg Type II Pneumocytes
2020-09-10	4.41505	3.97873	3.02487	6.92836e-05	0.0024874	ACE2neg Type II Pneumocytes
AP5S1	4.41505	3.97871	3.02487	6.92912e-05	0.0024874	ACE2neg Type II Pneumocytes
WWC2	4.82469	3.9787	3.02487	6.92918e-05	0.0024874	ACE2neg Type II Pneumocytes
DHX36	4.73366	3.97849	3.02487	6.93534e-05	0.0024874	ACE2neg Type II Pneumocytes
NME4	4.68814	3.97826	3.02487	6.94227e-05	0.0024874	ACE2neg Type II Pneumocytes
DR1	4.68814	3.97821	3.02487	6.94368e-05	0.0024874	ACE2neg Type II Pneumocytes
2020-03-08	4.36953	3.97791	3.02487	6.95231e-05	0.0024874	ACE2neg Type II Pneumocytes
LOC106999455	4.41505	3.97776	3.02487	6.95685e-05	0.0024874	ACE2neg Type II Pneumocytes
FAM45A	4.41505	3.97754	3.02487	6.96328e-05	0.0024874	ACE2neg Type II Pneumocytes
ARHGAP21	4.73366	3.97742	3.02487	6.96678e-05	0.0024874	ACE2neg Type II Pneumocytes
SF3B3	4.68814	3.97723	3.02487	6.9723e-05	0.0024874	ACE2neg Type II Pneumocytes
ATF3	4.77918	3.97647	3.02487	6.99447e-05	0.0024874	ACE2neg Type II Pneumocytes
CRYL1	4.50608	3.97613	3.02487	7.0045e-05	0.0024874	ACE2neg Type II Pneumocytes
SOCS2	4.5516	3.97608	3.02487	7.00619e-05	0.0024874	ACE2neg Type II Pneumocytes
ACTR1A	4.5516	3.97592	3.02487	7.01075e-05	0.0024874	ACE2neg Type II Pneumocytes
PGM2	4.36953	3.97591	3.02487	7.01095e-05	0.0024874	ACE2neg Type II Pneumocytes
ATXN2L	4.2785	3.97581	3.02487	7.01394e-05	0.0024874	ACE2neg Type II Pneumocytes
MOB1B	4.41505	3.97578	3.02487	7.01475e-05	0.0024874	ACE2neg Type II Pneumocytes
ARL6IP6	4.46056	3.97557	3.02487	7.02111e-05	0.0024874	ACE2neg Type II Pneumocytes
SPPL2A	4.41505	3.97515	3.02487	7.03339e-05	0.0024874	ACE2neg Type II Pneumocytes
FEM1B	4.68814	3.97469	3.02487	7.047e-05	0.0024874	ACE2neg Type II Pneumocytes
ZADH2	4.5516	3.97458	3.02487	7.05047e-05	0.0024874	ACE2neg Type II Pneumocytes
FAM50A	4.36953	3.97447	3.02487	7.05349e-05	0.0024874	ACE2neg Type II Pneumocytes
RNF216	4.64263	3.97444	3.02487	7.05456e-05	0.0024874	ACE2neg Type II Pneumocytes
PSMD9	4.50608	3.97435	3.02487	7.05719e-05	0.0024874	ACE2neg Type II Pneumocytes
DUSP23	4.64263	3.974	3.02487	7.06758e-05	0.0024874	ACE2neg Type II Pneumocytes
LRCH2	4.46056	3.97363	3.02487	7.07855e-05	0.0024874	ACE2neg Type II Pneumocytes
LOC106992684	4.73366	3.97342	3.02487	7.08475e-05	0.0024874	ACE2neg Type II Pneumocytes
CREBBP	4.59711	3.97255	3.02487	7.11078e-05	0.0024874	ACE2neg Type II Pneumocytes
LOC100426197	4.50608	3.97195	3.02487	7.12855e-05	0.0024874	ACE2neg Type II Pneumocytes
ACBD5	4.64263	3.97192	3.02487	7.12955e-05	0.0024874	ACE2neg Type II Pneumocytes
TSPAN15	4.32402	3.97181	3.02487	7.13283e-05	0.0024874	ACE2neg Type II Pneumocytes
TPP2	4.36953	3.97162	3.02487	7.13845e-05	0.0024874	ACE2neg Type II Pneumocytes
SLC6A6	4.59711	3.97149	3.02487	7.14252e-05	0.0024874	ACE2neg Type II Pneumocytes
PHF20	4.5516	3.97137	3.02487	7.14611e-05	0.0024874	ACE2neg Type II Pneumocytes
ARID1A	4.41505	3.97132	3.02487	7.14759e-05	0.0024874	ACE2neg Type II Pneumocytes
MMADHC	4.5516	3.97129	3.02487	7.14842e-05	0.0024874	ACE2neg Type II Pneumocytes
FOXO3	4.87021	3.97111	3.02487	7.15384e-05	0.0024874	ACE2neg Type II Pneumocytes
MCCC1	4.59711	3.97097	3.02487	7.15815e-05	0.0024874	ACE2neg Type II Pneumocytes
C3H21orf59	4.32402	3.9709	3.02487	7.16016e-05	0.0024874	ACE2neg Type II Pneumocytes
ASB8	4.5516	3.97081	3.02487	7.1629e-05	0.0024874	ACE2neg Type II Pneumocytes
CCDC174	4.46056	3.97025	3.02487	7.17971e-05	0.0024874	ACE2neg Type II Pneumocytes
IRX5	4.50608	3.96999	3.02487	7.18759e-05	0.0024874	ACE2neg Type II Pneumocytes
FBXO8	4.36953	3.96977	3.02487	7.19435e-05	0.0024874	ACE2neg Type II Pneumocytes
ATAD1	4.32402	3.96976	3.02487	7.19439e-05	0.0024874	ACE2neg Type II Pneumocytes
PPIL3	4.2785	3.96966	3.02487	7.19755e-05	0.0024874	ACE2neg Type II Pneumocytes
LOC106999434	4.50608	3.96949	3.02487	7.20269e-05	0.0024874	ACE2neg Type II Pneumocytes
PGLS	4.41505	3.9693	3.02487	7.20829e-05	0.0024874	ACE2neg Type II Pneumocytes
LRRC16A	4.09644	3.96917	3.02487	7.21246e-05	0.0024874	ACE2neg Type II Pneumocytes
NHLRC2	4.68814	3.96906	3.02487	7.21553e-05	0.0024874	ACE2neg Type II Pneumocytes
LOC713060	4.64263	3.96885	3.02487	7.22197e-05	0.0024874	ACE2neg Type II Pneumocytes
NT5C3A	4.59711	3.9681	3.02487	7.24479e-05	0.0024874	ACE2neg Type II Pneumocytes
FBXW7	4.05092	3.96787	3.02487	7.25183e-05	0.0024874	ACE2neg Type II Pneumocytes
NEK1	4.50608	3.96777	3.02487	7.25484e-05	0.0024874	ACE2neg Type II Pneumocytes
NFU1	4.5516	3.96744	3.02487	7.26503e-05	0.0024874	ACE2neg Type II Pneumocytes
PEAK1	4.50608	3.96637	3.02487	7.29759e-05	0.0024874	ACE2neg Type II Pneumocytes
RNPC3	4.77918	3.96588	3.02487	7.31263e-05	0.0024874	ACE2neg Type II Pneumocytes
TANC1	4.59711	3.96587	3.02487	7.3129e-05	0.0024874	ACE2neg Type II Pneumocytes
AKIRIN2	4.46056	3.96539	3.02487	7.32765e-05	0.0024874	ACE2neg Type II Pneumocytes
ITFG2	4.2785	3.96479	3.02487	7.34597e-05	0.0024874	ACE2neg Type II Pneumocytes
MKLN1	4.2785	3.96445	3.02487	7.35667e-05	0.0024874	ACE2neg Type II Pneumocytes
ASF1A	4.41505	3.96436	3.02487	7.3594e-05	0.0024874	ACE2neg Type II Pneumocytes
GALE	4.32402	3.96378	3.02487	7.3771e-05	0.0024874	ACE2neg Type II Pneumocytes
RPL12	4.59711	3.96321	3.02487	7.39475e-05	0.0024874	ACE2neg Type II Pneumocytes
SNX12	4.14195	3.96254	3.02487	7.41578e-05	0.0024874	ACE2neg Type II Pneumocytes
NSMCE1	4.05092	3.9624	3.02487	7.41987e-05	0.0024874	ACE2neg Type II Pneumocytes
TC2N	4.41505	3.96223	3.02487	7.42541e-05	0.0024874	ACE2neg Type II Pneumocytes
MAX	4.50608	3.96144	3.02487	7.45005e-05	0.0024874	ACE2neg Type II Pneumocytes
ZNF451	4.5516	3.96116	3.02487	7.45878e-05	0.0024874	ACE2neg Type II Pneumocytes
SKIV2L2	4.50608	3.96112	3.02487	7.45991e-05	0.0024874	ACE2neg Type II Pneumocytes
FOXJ3	4.46056	3.96058	3.02487	7.4769e-05	0.0024874	ACE2neg Type II Pneumocytes
ST3GAL6	4.0054	3.96055	3.02487	7.47781e-05	0.0024874	ACE2neg Type II Pneumocytes
SLC50A1	4.09644	3.96041	3.02487	7.48222e-05	0.0024874	ACE2neg Type II Pneumocytes
SNX13	4.14195	3.95961	3.02487	7.50712e-05	0.0024874	ACE2neg Type II Pneumocytes
IL10RB	3.86886	3.95944	3.02487	7.51273e-05	0.0024874	ACE2neg Type II Pneumocytes
SRPK1	4.05092	3.95905	3.02487	7.52485e-05	0.0024874	ACE2neg Type II Pneumocytes
ADAMTS9	4.5516	3.95895	3.02487	7.52813e-05	0.0024874	ACE2neg Type II Pneumocytes
PABPC4	4.46056	3.95889	3.02487	7.52974e-05	0.0024874	ACE2neg Type II Pneumocytes
SLC44A3	4.18747	3.95883	3.02487	7.53177e-05	0.0024874	ACE2neg Type II Pneumocytes
MAPK1IP1L	4.14195	3.95868	3.02487	7.53643e-05	0.0024874	ACE2neg Type II Pneumocytes
GLRX2	4.0054	3.95866	3.02487	7.53699e-05	0.0024874	ACE2neg Type II Pneumocytes
ECI1	4.18747	3.95843	3.02487	7.54431e-05	0.0024874	ACE2neg Type II Pneumocytes
RNF128	4.36953	3.95839	3.02487	7.54577e-05	0.0024874	ACE2neg Type II Pneumocytes
NCKAP1	4.46056	3.95825	3.02487	7.55001e-05	0.0024874	ACE2neg Type II Pneumocytes
ZFYVE16	4.14195	3.95794	3.02487	7.55991e-05	0.0024874	ACE2neg Type II Pneumocytes
ATP6V0E2	4.2785	3.95777	3.02487	7.56524e-05	0.0024874	ACE2neg Type II Pneumocytes
HGS	4.0054	3.95756	3.02487	7.57205e-05	0.0024874	ACE2neg Type II Pneumocytes
GALK2	4.2785	3.95752	3.02487	7.57322e-05	0.0024874	ACE2neg Type II Pneumocytes
UEVLD	3.91437	3.95738	3.02487	7.5776e-05	0.0024874	ACE2neg Type II Pneumocytes
RPL7L1	4.14195	3.95717	3.02487	7.58437e-05	0.0024874	ACE2neg Type II Pneumocytes
ZC3H18	4.32402	3.95716	3.02487	7.58459e-05	0.0024874	ACE2neg Type II Pneumocytes
ERCC6	4.36953	3.95715	3.02487	7.58487e-05	0.0024874	ACE2neg Type II Pneumocytes
COPS3	4.50608	3.95712	3.02487	7.58585e-05	0.0024874	ACE2neg Type II Pneumocytes
PLPP5	4.36953	3.9564	3.02487	7.60878e-05	0.0024874	ACE2neg Type II Pneumocytes
XPR1	4.05092	3.95639	3.02487	7.60902e-05	0.0024874	ACE2neg Type II Pneumocytes
CTBP2	4.32402	3.95634	3.02487	7.61065e-05	0.0024874	ACE2neg Type II Pneumocytes
THOC5	4.23298	3.95548	3.02487	7.63809e-05	0.0024874	ACE2neg Type II Pneumocytes
PIAS3	4.41505	3.95544	3.02487	7.6395e-05	0.0024874	ACE2neg Type II Pneumocytes
PSME3	4.50608	3.95541	3.02487	7.64021e-05	0.0024874	ACE2neg Type II Pneumocytes
PDE6D	4.32402	3.95538	3.02487	7.64142e-05	0.0024874	ACE2neg Type II Pneumocytes
IKBKB	4.23298	3.95519	3.02487	7.64746e-05	0.0024874	ACE2neg Type II Pneumocytes
PRRC2B	3.91437	3.95516	3.02487	7.64819e-05	0.0024874	ACE2neg Type II Pneumocytes
ITGA6	4.32402	3.95485	3.02487	7.65813e-05	0.0024874	ACE2neg Type II Pneumocytes
GALNT10	3.73231	3.95455	3.02487	7.66794e-05	0.0024874	ACE2neg Type II Pneumocytes
SLC30A9	3.86886	3.95453	3.02487	7.66837e-05	0.0024874	ACE2neg Type II Pneumocytes
TMEM164	4.18747	3.95387	3.02487	7.68957e-05	0.0024874	ACE2neg Type II Pneumocytes
TMEM213	4.32402	3.95383	3.02487	7.69116e-05	0.0024874	ACE2neg Type II Pneumocytes
CNIH1	4.23298	3.95335	3.02487	7.70654e-05	0.0024874	ACE2neg Type II Pneumocytes
PBX1	3.91437	3.95328	3.02487	7.70872e-05	0.0024874	ACE2neg Type II Pneumocytes
TXNDC9	4.2785	3.95297	3.02487	7.71858e-05	0.0024874	ACE2neg Type II Pneumocytes
GALNT7	4.46056	3.95292	3.02487	7.72019e-05	0.0024874	ACE2neg Type II Pneumocytes
RPAIN	4.18747	3.95291	3.02487	7.72049e-05	0.0024874	ACE2neg Type II Pneumocytes
SLC44A2	4.18747	3.9524	3.02487	7.73726e-05	0.0024874	ACE2neg Type II Pneumocytes
SCYL2	4.64263	3.95229	3.02487	7.74076e-05	0.0024874	ACE2neg Type II Pneumocytes
PARP3	4.09644	3.95226	3.02487	7.74171e-05	0.0024874	ACE2neg Type II Pneumocytes
CLCC1	4.0054	3.95221	3.02487	7.74317e-05	0.0024874	ACE2neg Type II Pneumocytes
ZDHHC2	4.36953	3.95214	3.02487	7.74568e-05	0.0024874	ACE2neg Type II Pneumocytes
gene18845	4.46056	3.9518	3.02487	7.75672e-05	0.0024874	ACE2neg Type II Pneumocytes
LACTB2	4.46056	3.9515	3.02487	7.76639e-05	0.0024874	ACE2neg Type II Pneumocytes
LTV1	4.14195	3.95139	3.02487	7.76994e-05	0.0024874	ACE2neg Type II Pneumocytes
C11H12orf29	4.32402	3.95133	3.02487	7.77197e-05	0.0024874	ACE2neg Type II Pneumocytes
IFITM1	4.36953	3.95123	3.02487	7.77514e-05	0.0024874	ACE2neg Type II Pneumocytes
HOOK3	4.32402	3.95078	3.02487	7.78978e-05	0.0024874	ACE2neg Type II Pneumocytes
GRHPR	4.14195	3.95026	3.02487	7.80652e-05	0.0024874	ACE2neg Type II Pneumocytes
LOC106997201	4.09644	3.9502	3.02487	7.80865e-05	0.0024874	ACE2neg Type II Pneumocytes
MGA	4.46056	3.9501	3.02487	7.81195e-05	0.0024874	ACE2neg Type II Pneumocytes
ZFP91	4.18747	3.95007	3.02487	7.81286e-05	0.0024874	ACE2neg Type II Pneumocytes
HERPUD2	3.91437	3.94992	3.02487	7.81761e-05	0.0024874	ACE2neg Type II Pneumocytes
TNRC6C	4.14195	3.94969	3.02487	7.82521e-05	0.0024874	ACE2neg Type II Pneumocytes
LNPEP	4.2785	3.94944	3.02487	7.83331e-05	0.0024874	ACE2neg Type II Pneumocytes
CPSF3	4.23298	3.9493	3.02487	7.83808e-05	0.0024874	ACE2neg Type II Pneumocytes
TAB2	4.23298	3.9493	3.02487	7.83815e-05	0.0024874	ACE2neg Type II Pneumocytes
GMCL1	4.14195	3.94905	3.02487	7.84617e-05	0.0024874	ACE2neg Type II Pneumocytes
TIMM44	4.32402	3.94899	3.02487	7.84806e-05	0.0024874	ACE2neg Type II Pneumocytes
FAM174A	4.18747	3.94836	3.02487	7.86887e-05	0.0024874	ACE2neg Type II Pneumocytes
REV3L	4.32402	3.9482	3.02487	7.87413e-05	0.0024874	ACE2neg Type II Pneumocytes
CYP27A1	3.86886	3.94805	3.02487	7.87888e-05	0.0024874	ACE2neg Type II Pneumocytes
UBE2E2	4.36953	3.94799	3.02487	7.88087e-05	0.0024874	ACE2neg Type II Pneumocytes
CCDC39	4.05092	3.94785	3.02487	7.88546e-05	0.0024874	ACE2neg Type II Pneumocytes
ANKMY2	4.2785	3.94779	3.02487	7.88748e-05	0.0024874	ACE2neg Type II Pneumocytes
NCOA1	4.36953	3.94774	3.02487	7.88939e-05	0.0024874	ACE2neg Type II Pneumocytes
LARP4	3.77782	3.94769	3.02487	7.89078e-05	0.0024874	ACE2neg Type II Pneumocytes
ZNF518B	4.09644	3.94758	3.02487	7.89467e-05	0.0024874	ACE2neg Type II Pneumocytes
PCNA	4.0054	3.94752	3.02487	7.89651e-05	0.0024874	ACE2neg Type II Pneumocytes
MSL1	4.09644	3.94727	3.02487	7.90483e-05	0.0024874	ACE2neg Type II Pneumocytes
HIPK1	4.23298	3.94706	3.02487	7.91175e-05	0.0024874	ACE2neg Type II Pneumocytes
gene13136	3.68679	3.94677	3.02487	7.92129e-05	0.0024874	ACE2neg Type II Pneumocytes
CCDC59	4.41505	3.94583	3.02487	7.9524e-05	0.0024874	ACE2neg Type II Pneumocytes
gene11418	4.0054	3.94534	3.02487	7.96881e-05	0.0024874	ACE2neg Type II Pneumocytes
LOC717980	3.95989	3.94488	3.02487	7.98394e-05	0.0024874	ACE2neg Type II Pneumocytes
NIFK	4.05092	3.9446	3.02487	7.99326e-05	0.0024874	ACE2neg Type II Pneumocytes
PCGF5	4.05092	3.94428	3.02487	8.00395e-05	0.0024874	ACE2neg Type II Pneumocytes
LOC693392	4.14195	3.94401	3.02487	8.01313e-05	0.0024874	ACE2neg Type II Pneumocytes
LOC106999585	4.46056	3.94394	3.02487	8.01529e-05	0.0024874	ACE2neg Type II Pneumocytes
NMRAL1	3.86886	3.94361	3.02487	8.02625e-05	0.0024874	ACE2neg Type II Pneumocytes
MSL2	4.05092	3.94357	3.02487	8.02779e-05	0.0024874	ACE2neg Type II Pneumocytes
CTDSPL2	4.05092	3.94356	3.02487	8.02819e-05	0.0024874	ACE2neg Type II Pneumocytes
WDR41	4.32402	3.94277	3.02487	8.05461e-05	0.0024874	ACE2neg Type II Pneumocytes
CFI	4.09644	3.94269	3.02487	8.05726e-05	0.0024874	ACE2neg Type II Pneumocytes
DHPS	4.2785	3.94257	3.02487	8.06121e-05	0.0024874	ACE2neg Type II Pneumocytes
PURB	4.23298	3.94232	3.02487	8.0696e-05	0.0024874	ACE2neg Type II Pneumocytes
ORMDL2	4.09644	3.94201	3.02487	8.08033e-05	0.0024874	ACE2neg Type II Pneumocytes
TMEM259	4.05092	3.94183	3.02487	8.08627e-05	0.0024874	ACE2neg Type II Pneumocytes
ZNF395	3.91437	3.94166	3.02487	8.09205e-05	0.0024874	ACE2neg Type II Pneumocytes
GOT2	3.68679	3.94166	3.02487	8.09211e-05	0.0024874	ACE2neg Type II Pneumocytes
RMDN2	4.18747	3.94155	3.02487	8.09575e-05	0.0024874	ACE2neg Type II Pneumocytes
MAPKAPK2	4.2785	3.94134	3.02487	8.10284e-05	0.0024874	ACE2neg Type II Pneumocytes
PSME2	3.95989	3.94107	3.02487	8.11178e-05	0.0024874	ACE2neg Type II Pneumocytes
SLC16A7	3.64128	3.94101	3.02487	8.11388e-05	0.0024874	ACE2neg Type II Pneumocytes
URI1	3.86886	3.9407	3.02487	8.12451e-05	0.0024874	ACE2neg Type II Pneumocytes
RASGEF1B	4.14195	3.9406	3.02487	8.12776e-05	0.0024874	ACE2neg Type II Pneumocytes
IFT81	3.95989	3.9405	3.02487	8.13107e-05	0.0024874	ACE2neg Type II Pneumocytes
HMGXB4	4.14195	3.94032	3.02487	8.13731e-05	0.0024874	ACE2neg Type II Pneumocytes
GATAD1	4.09644	3.94003	3.02487	8.147e-05	0.0024874	ACE2neg Type II Pneumocytes
C15H9orf91	4.09644	3.94003	3.02487	8.14702e-05	0.0024874	ACE2neg Type II Pneumocytes
ASCC3	4.23298	3.93979	3.02487	8.15526e-05	0.0024874	ACE2neg Type II Pneumocytes
GOSR1	3.77782	3.93975	3.02487	8.15674e-05	0.0024874	ACE2neg Type II Pneumocytes
OAZ3	3.91437	3.9397	3.02487	8.15838e-05	0.0024874	ACE2neg Type II Pneumocytes
TAF3	4.0054	3.9395	3.02487	8.16523e-05	0.0024874	ACE2neg Type II Pneumocytes
KEAP1	4.09644	3.9393	3.02487	8.17203e-05	0.0024874	ACE2neg Type II Pneumocytes
IDE	4.0054	3.93897	3.02487	8.18336e-05	0.0024874	ACE2neg Type II Pneumocytes
LOC708147	3.82334	3.93886	3.02487	8.18714e-05	0.0024874	ACE2neg Type II Pneumocytes
SMAD4	3.82334	3.93875	3.02487	8.19076e-05	0.0024874	ACE2neg Type II Pneumocytes
SPSB3	3.91437	3.93844	3.02487	8.20146e-05	0.0024874	ACE2neg Type II Pneumocytes
USP14	3.73231	3.9379	3.02487	8.21993e-05	0.0024874	ACE2neg Type II Pneumocytes
BTBD7	4.18747	3.93756	3.02487	8.23151e-05	0.0024874	ACE2neg Type II Pneumocytes
SERPINI1	4.0054	3.93727	3.02487	8.24144e-05	0.0024874	ACE2neg Type II Pneumocytes
ETAA1	3.82334	3.93725	3.02487	8.24218e-05	0.0024874	ACE2neg Type II Pneumocytes
PLA2R1	3.73231	3.93722	3.02487	8.24318e-05	0.0024874	ACE2neg Type II Pneumocytes
LIMA1	4.18747	3.93705	3.02487	8.24882e-05	0.0024874	ACE2neg Type II Pneumocytes
ICE2	4.05092	3.93696	3.02487	8.25208e-05	0.0024874	ACE2neg Type II Pneumocytes
FAM184A	4.05092	3.93695	3.02487	8.25251e-05	0.0024874	ACE2neg Type II Pneumocytes
MLLT6	3.73231	3.93649	3.02487	8.26804e-05	0.0024874	ACE2neg Type II Pneumocytes
C5H4orf27	4.18747	3.936	3.02487	8.28511e-05	0.0024874	ACE2neg Type II Pneumocytes
COG6	3.77782	3.93564	3.02487	8.29764e-05	0.0024874	ACE2neg Type II Pneumocytes
PRKAG1	3.91437	3.93549	3.02487	8.30286e-05	0.0024874	ACE2neg Type II Pneumocytes
CYLD	3.91437	3.93547	3.02487	8.30344e-05	0.0024874	ACE2neg Type II Pneumocytes
MTG1	3.77782	3.93536	3.02487	8.30723e-05	0.0024874	ACE2neg Type II Pneumocytes
PSMD3	3.82334	3.93503	3.02487	8.3187e-05	0.0024874	ACE2neg Type II Pneumocytes
NCOA7	4.09644	3.93495	3.02487	8.32136e-05	0.0024874	ACE2neg Type II Pneumocytes
MVB12A	3.77782	3.93469	3.02487	8.33032e-05	0.0024874	ACE2neg Type II Pneumocytes
CMC2	4.09644	3.9341	3.02487	8.3509e-05	0.0024874	ACE2neg Type II Pneumocytes
CRYBG3	3.95989	3.93377	3.02487	8.36232e-05	0.0024874	ACE2neg Type II Pneumocytes
LOC696788	3.91437	3.93358	3.02487	8.36895e-05	0.0024874	ACE2neg Type II Pneumocytes
MAGOHB	3.91437	3.93357	3.02487	8.36935e-05	0.0024874	ACE2neg Type II Pneumocytes
LOC706570	4.0054	3.93357	3.02487	8.36944e-05	0.0024874	ACE2neg Type II Pneumocytes
ECH1	4.14195	3.93352	3.02487	8.371e-05	0.0024874	ACE2neg Type II Pneumocytes
MRPL1	4.05092	3.93329	3.02487	8.37916e-05	0.0024874	ACE2neg Type II Pneumocytes
MAVS	4.14195	3.93321	3.02487	8.3819e-05	0.0024874	ACE2neg Type II Pneumocytes
OSBPL11	3.73231	3.93315	3.02487	8.38403e-05	0.0024874	ACE2neg Type II Pneumocytes
PDXK	3.68679	3.93302	3.02487	8.38864e-05	0.0024874	ACE2neg Type II Pneumocytes
TCEAL1	4.09644	3.9328	3.02487	8.39623e-05	0.0024874	ACE2neg Type II Pneumocytes
SPNS1	4.05092	3.93256	3.02487	8.40471e-05	0.0024874	ACE2neg Type II Pneumocytes
KDSR	4.0054	3.93218	3.02487	8.41783e-05	0.0024874	ACE2neg Type II Pneumocytes
LSS	3.64128	3.93206	3.02487	8.42201e-05	0.0024874	ACE2neg Type II Pneumocytes
SLMAP	4.05092	3.93185	3.02487	8.42946e-05	0.0024874	ACE2neg Type II Pneumocytes
LOC696960	4.18747	3.93185	3.02487	8.42951e-05	0.0024874	ACE2neg Type II Pneumocytes
BTBD1	3.86886	3.93162	3.02487	8.43745e-05	0.0024874	ACE2neg Type II Pneumocytes
DRAM2	3.91437	3.93142	3.02487	8.44469e-05	0.0024874	ACE2neg Type II Pneumocytes
LOC106994404	4.0054	3.93124	3.02487	8.45091e-05	0.0024874	ACE2neg Type II Pneumocytes
ZNF518A	3.73231	3.93089	3.02487	8.46326e-05	0.0024874	ACE2neg Type II Pneumocytes
ELK4	3.91437	3.93082	3.02487	8.46572e-05	0.0024874	ACE2neg Type II Pneumocytes
OSGEP	3.91437	3.93061	3.02487	8.47292e-05	0.0024874	ACE2neg Type II Pneumocytes
MRPS17	4.09644	3.93056	3.02487	8.47481e-05	0.0024874	ACE2neg Type II Pneumocytes
IPO9	3.82334	3.93051	3.02487	8.47649e-05	0.0024874	ACE2neg Type II Pneumocytes
ACY1	3.95989	3.93039	3.02487	8.48084e-05	0.0024874	ACE2neg Type II Pneumocytes
RRM1	3.91437	3.93007	3.02487	8.49223e-05	0.0024874	ACE2neg Type II Pneumocytes
DICER1	4.18747	3.92988	3.02487	8.49877e-05	0.0024874	ACE2neg Type II Pneumocytes
ABL1	4.09644	3.92983	3.02487	8.50074e-05	0.0024874	ACE2neg Type II Pneumocytes
UBXN2A	3.95989	3.92959	3.02487	8.509e-05	0.0024874	ACE2neg Type II Pneumocytes
ATP13A3	3.91437	3.9295	3.02487	8.5122e-05	0.0024874	ACE2neg Type II Pneumocytes
PPP1CC	3.82334	3.92944	3.02487	8.51451e-05	0.0024874	ACE2neg Type II Pneumocytes
NEK9	4.0054	3.92922	3.02487	8.52222e-05	0.0024874	ACE2neg Type II Pneumocytes
LOC722148	3.91437	3.92906	3.02487	8.52774e-05	0.0024874	ACE2neg Type II Pneumocytes
GON4L	4.09644	3.92888	3.02487	8.53424e-05	0.0024874	ACE2neg Type II Pneumocytes
TAF10	4.05092	3.92876	3.02487	8.53838e-05	0.0024874	ACE2neg Type II Pneumocytes
ZFX	3.64128	3.92869	3.02487	8.54111e-05	0.0024874	ACE2neg Type II Pneumocytes
TAF1	3.91437	3.92857	3.02487	8.54537e-05	0.0024874	ACE2neg Type II Pneumocytes
ALKBH5	3.86886	3.92832	3.02487	8.55426e-05	0.0024874	ACE2neg Type II Pneumocytes
USF3	4.09644	3.92826	3.02487	8.5563e-05	0.0024874	ACE2neg Type II Pneumocytes
SMG1	3.95989	3.92777	3.02487	8.57374e-05	0.0024874	ACE2neg Type II Pneumocytes
LOC706126	3.95989	3.92765	3.02487	8.57798e-05	0.0024874	ACE2neg Type II Pneumocytes
LOC106995904	4.0054	3.92756	3.02487	8.58109e-05	0.0024874	ACE2neg Type II Pneumocytes
NDUFA10	4.14195	3.92727	3.02487	8.59168e-05	0.0024874	ACE2neg Type II Pneumocytes
ZBTB8OS	3.55024	3.92712	3.02487	8.59691e-05	0.0024874	ACE2neg Type II Pneumocytes
CYB5B	3.59576	3.92711	3.02487	8.59734e-05	0.0024874	ACE2neg Type II Pneumocytes
MRPS10	3.77782	3.92701	3.02487	8.60067e-05	0.0024874	ACE2neg Type II Pneumocytes
LOC722074	3.64128	3.92697	3.02487	8.60226e-05	0.0024874	ACE2neg Type II Pneumocytes
TBCC	4.05092	3.92697	3.02487	8.60243e-05	0.0024874	ACE2neg Type II Pneumocytes
TRIM56	3.82334	3.92693	3.02487	8.60356e-05	0.0024874	ACE2neg Type II Pneumocytes
RRAGC	4.05092	3.92683	3.02487	8.6072e-05	0.0024874	ACE2neg Type II Pneumocytes
DMXL1	4.23298	3.92678	3.02487	8.6089e-05	0.0024874	ACE2neg Type II Pneumocytes
RFXANK	3.73231	3.92659	3.02487	8.61575e-05	0.0024874	ACE2neg Type II Pneumocytes
CPD	3.77782	3.92658	3.02487	8.61615e-05	0.0024874	ACE2neg Type II Pneumocytes
ZNF281	3.82334	3.92655	3.02487	8.61731e-05	0.0024874	ACE2neg Type II Pneumocytes
SLC48A1	3.77782	3.92652	3.02487	8.61836e-05	0.0024874	ACE2neg Type II Pneumocytes
FAS	3.77782	3.92648	3.02487	8.6198e-05	0.0024874	ACE2neg Type II Pneumocytes
BIRC3	4.14195	3.92647	3.02487	8.62033e-05	0.0024874	ACE2neg Type II Pneumocytes
SHTN1	3.95989	3.92622	3.02487	8.6291e-05	0.0024874	ACE2neg Type II Pneumocytes
MAP3K2	3.77782	3.92599	3.02487	8.63723e-05	0.0024874	ACE2neg Type II Pneumocytes
RNF6	3.91437	3.92562	3.02487	8.65057e-05	0.0024874	ACE2neg Type II Pneumocytes
UBQLN2	3.95989	3.92554	3.02487	8.65365e-05	0.0024874	ACE2neg Type II Pneumocytes
LOC106999442	3.91437	3.92536	3.02487	8.66002e-05	0.0024874	ACE2neg Type II Pneumocytes
PPFIBP1	3.73231	3.92522	3.02487	8.665e-05	0.0024874	ACE2neg Type II Pneumocytes
RNF111	3.45921	3.9249	3.02487	8.67669e-05	0.0024874	ACE2neg Type II Pneumocytes
POLR2A	3.68679	3.92466	3.02487	8.68531e-05	0.0024874	ACE2neg Type II Pneumocytes
OSBPL2	3.77782	3.92442	3.02487	8.69395e-05	0.0024874	ACE2neg Type II Pneumocytes
LOC709417	3.77782	3.92433	3.02487	8.69703e-05	0.0024874	ACE2neg Type II Pneumocytes
gene7411	4.05092	3.92423	3.02487	8.70073e-05	0.0024874	ACE2neg Type II Pneumocytes
AK2	3.68679	3.92354	3.02487	8.72589e-05	0.0024874	ACE2neg Type II Pneumocytes
MAP1LC3B	3.86886	3.92349	3.02487	8.72741e-05	0.0024874	ACE2neg Type II Pneumocytes
UBN2	3.91437	3.92342	3.02487	8.7301e-05	0.0024874	ACE2neg Type II Pneumocytes
MMP15	3.73231	3.92336	3.02487	8.73232e-05	0.0024874	ACE2neg Type II Pneumocytes
SETD3	4.05092	3.92321	3.02487	8.73774e-05	0.0024874	ACE2neg Type II Pneumocytes
C19H19orf66	3.77782	3.92311	3.02487	8.74119e-05	0.0024874	ACE2neg Type II Pneumocytes
RAB22A	3.95989	3.92299	3.02487	8.74563e-05	0.0024874	ACE2neg Type II Pneumocytes
NUP214	3.82334	3.92288	3.02487	8.74966e-05	0.0024874	ACE2neg Type II Pneumocytes
ATXN7	4.09644	3.92269	3.02487	8.75656e-05	0.0024874	ACE2neg Type II Pneumocytes
POLE3	3.86886	3.92254	3.02487	8.76217e-05	0.0024874	ACE2neg Type II Pneumocytes
LOC106999187	3.77782	3.92248	3.02487	8.76406e-05	0.0024874	ACE2neg Type II Pneumocytes
NAB2	3.95989	3.92247	3.02487	8.76473e-05	0.0024874	ACE2neg Type II Pneumocytes
PGS1	3.91437	3.92209	3.02487	8.77833e-05	0.0024874	ACE2neg Type II Pneumocytes
H6PD	3.77782	3.92194	3.02487	8.7838e-05	0.0024874	ACE2neg Type II Pneumocytes
AKTIP	3.82334	3.92189	3.02487	8.78589e-05	0.0024874	ACE2neg Type II Pneumocytes
PLEK	4.0054	3.92178	3.02487	8.78956e-05	0.0024874	ACE2neg Type II Pneumocytes
ZZZ3	3.82334	3.92156	3.02487	8.7978e-05	0.0024874	ACE2neg Type II Pneumocytes
CCDC84	3.91437	3.92147	3.02487	8.80119e-05	0.0024874	ACE2neg Type II Pneumocytes
LOC100424314	3.64128	3.92141	3.02487	8.80337e-05	0.0024874	ACE2neg Type II Pneumocytes
PCIF1	3.91437	3.92132	3.02487	8.80663e-05	0.0024874	ACE2neg Type II Pneumocytes
UNC93B1	3.91437	3.92118	3.02487	8.81157e-05	0.0024874	ACE2neg Type II Pneumocytes
MED7	3.95989	3.92104	3.02487	8.81674e-05	0.0024874	ACE2neg Type II Pneumocytes
EIF2AK4	3.91437	3.92098	3.02487	8.81886e-05	0.0024874	ACE2neg Type II Pneumocytes
gene2293	3.86886	3.92093	3.02487	8.82072e-05	0.0024874	ACE2neg Type II Pneumocytes
PAK1IP1	3.82334	3.92083	3.02487	8.82439e-05	0.0024874	ACE2neg Type II Pneumocytes
STAT1	3.82334	3.92056	3.02487	8.83422e-05	0.0024874	ACE2neg Type II Pneumocytes
C4H6orf1	3.64128	3.92051	3.02487	8.83634e-05	0.0024874	ACE2neg Type II Pneumocytes
EPHA2	3.86886	3.92035	3.02487	8.84187e-05	0.0024874	ACE2neg Type II Pneumocytes
HAGH	3.68679	3.91995	3.02487	8.85676e-05	0.0024874	ACE2neg Type II Pneumocytes
MLLT3	3.73231	3.91993	3.02487	8.85748e-05	0.0024874	ACE2neg Type II Pneumocytes
TCTA	3.91437	3.9198	3.02487	8.86235e-05	0.0024874	ACE2neg Type II Pneumocytes
C11H12orf65	4.05092	3.91978	3.02487	8.86283e-05	0.0024874	ACE2neg Type II Pneumocytes
PAWR	3.86886	3.91965	3.02487	8.86776e-05	0.0024874	ACE2neg Type II Pneumocytes
LOC719286	3.59576	3.9195	3.02487	8.87319e-05	0.0024874	ACE2neg Type II Pneumocytes
C14H11orf52	3.73231	3.91899	3.02487	8.89205e-05	0.0024874	ACE2neg Type II Pneumocytes
RNF166	3.50473	3.91891	3.02487	8.89519e-05	0.0024874	ACE2neg Type II Pneumocytes
SEMA3B	4.09644	3.9189	3.02487	8.89532e-05	0.0024874	ACE2neg Type II Pneumocytes
SLC22A3	3.95989	3.91886	3.02487	8.89675e-05	0.0024874	ACE2neg Type II Pneumocytes
gene10624	3.82334	3.91875	3.02487	8.90105e-05	0.0024874	ACE2neg Type II Pneumocytes
LOC708375	3.64128	3.9185	3.02487	8.91023e-05	0.0024874	ACE2neg Type II Pneumocytes
ACOT13	3.95989	3.91836	3.02487	8.91544e-05	0.0024874	ACE2neg Type II Pneumocytes
ZNF654	3.55024	3.91827	3.02487	8.9187e-05	0.0024874	ACE2neg Type II Pneumocytes
LOC106999326	3.91437	3.91824	3.02487	8.91984e-05	0.0024874	ACE2neg Type II Pneumocytes
ALG5	3.86886	3.91818	3.02487	8.92197e-05	0.0024874	ACE2neg Type II Pneumocytes
JMJD6	3.45921	3.91802	3.02487	8.92776e-05	0.0024874	ACE2neg Type II Pneumocytes
TXLNG	3.86886	3.91797	3.02487	8.9297e-05	0.0024874	ACE2neg Type II Pneumocytes
PIAS4	3.55024	3.91794	3.02487	8.93078e-05	0.0024874	ACE2neg Type II Pneumocytes
LOC106997854	3.91437	3.91786	3.02487	8.93388e-05	0.0024874	ACE2neg Type II Pneumocytes
GTPBP1	3.50473	3.91777	3.02487	8.93726e-05	0.0024874	ACE2neg Type II Pneumocytes
SLC2A13	3.82334	3.91775	3.02487	8.93775e-05	0.0024874	ACE2neg Type II Pneumocytes
TSPYL1	3.91437	3.91748	3.02487	8.9479e-05	0.0024874	ACE2neg Type II Pneumocytes
LOC699631	3.91437	3.91736	3.02487	8.95256e-05	0.0024874	ACE2neg Type II Pneumocytes
TXNL4A	3.73231	3.91729	3.02487	8.95492e-05	0.0024874	ACE2neg Type II Pneumocytes
UBA1	3.55024	3.91729	3.02487	8.95492e-05	0.0024874	ACE2neg Type II Pneumocytes
SLC15A2	3.82334	3.91706	3.02487	8.9636e-05	0.0024874	ACE2neg Type II Pneumocytes
UNC5CL	3.64128	3.91689	3.02487	8.9697e-05	0.0024874	ACE2neg Type II Pneumocytes
PSMB10	3.64128	3.91671	3.02487	8.9765e-05	0.0024874	ACE2neg Type II Pneumocytes
BMP2K	3.64128	3.91668	3.02487	8.97783e-05	0.0024874	ACE2neg Type II Pneumocytes
NEK6	3.73231	3.91646	3.02487	8.98582e-05	0.0024874	ACE2neg Type II Pneumocytes
DVL3	3.82334	3.91632	3.02487	8.99126e-05	0.0024874	ACE2neg Type II Pneumocytes
STRA13	3.77782	3.91622	3.02487	8.99464e-05	0.0024874	ACE2neg Type II Pneumocytes
DAPK2	3.95989	3.91611	3.02487	8.99885e-05	0.0024874	ACE2neg Type II Pneumocytes
DYM	3.32266	3.9161	3.02487	8.99939e-05	0.0024874	ACE2neg Type II Pneumocytes
RPAP3	3.82334	3.91607	3.02487	9.00039e-05	0.0024874	ACE2neg Type II Pneumocytes
LOC700425	3.82334	3.91579	3.02487	9.01069e-05	0.0024874	ACE2neg Type II Pneumocytes
METTL14	3.82334	3.91542	3.02487	9.02455e-05	0.0024874	ACE2neg Type II Pneumocytes
TPRKB	3.59576	3.91508	3.02487	9.03729e-05	0.0024874	ACE2neg Type II Pneumocytes
UTP14A	3.86886	3.91498	3.02487	9.04111e-05	0.0024874	ACE2neg Type II Pneumocytes
CIAO1	3.82334	3.91498	3.02487	9.04132e-05	0.0024874	ACE2neg Type II Pneumocytes
HERC4	3.73231	3.91489	3.02487	9.04445e-05	0.0024874	ACE2neg Type II Pneumocytes
WDR13	3.77782	3.91482	3.02487	9.0473e-05	0.0024874	ACE2neg Type II Pneumocytes
BOLA2B	3.36818	3.91466	3.02487	9.053e-05	0.0024874	ACE2neg Type II Pneumocytes
UTP11L	3.59576	3.9145	3.02487	9.05931e-05	0.0024874	ACE2neg Type II Pneumocytes
SLC25A37	3.77782	3.91448	3.02487	9.05996e-05	0.0024874	ACE2neg Type II Pneumocytes
VWA5A	3.50473	3.91434	3.02487	9.06505e-05	0.0024874	ACE2neg Type II Pneumocytes
RORA	3.95989	3.9143	3.02487	9.06669e-05	0.0024874	ACE2neg Type II Pneumocytes
UPF2	3.95989	3.91402	3.02487	9.07713e-05	0.0024874	ACE2neg Type II Pneumocytes
MAPKAPK3	3.82334	3.914	3.02487	9.07812e-05	0.0024874	ACE2neg Type II Pneumocytes
UBAC1	3.64128	3.91395	3.02487	9.0797e-05	0.0024874	ACE2neg Type II Pneumocytes
ACTR6	3.86886	3.91385	3.02487	9.08354e-05	0.0024874	ACE2neg Type II Pneumocytes
EXOSC9	3.59576	3.91335	3.02487	9.1026e-05	0.0024874	ACE2neg Type II Pneumocytes
JADE2	3.77782	3.91332	3.02487	9.10354e-05	0.0024874	ACE2neg Type II Pneumocytes
LOC714265	3.4137	3.91328	3.02487	9.10501e-05	0.0024874	ACE2neg Type II Pneumocytes
MON1A	3.86886	3.91318	3.02487	9.1088e-05	0.0024874	ACE2neg Type II Pneumocytes
TFEB	3.73231	3.91318	3.02487	9.10891e-05	0.0024874	ACE2neg Type II Pneumocytes
TOM1L1	3.55024	3.91259	3.02487	9.13098e-05	0.0024874	ACE2neg Type II Pneumocytes
MANBAL	3.59576	3.91235	3.02487	9.14008e-05	0.0024874	ACE2neg Type II Pneumocytes
PPIC	3.68679	3.91219	3.02487	9.14635e-05	0.0024874	ACE2neg Type II Pneumocytes
WAPL	3.68679	3.91211	3.02487	9.14917e-05	0.0024874	ACE2neg Type II Pneumocytes
ACADM	3.77782	3.91206	3.02487	9.15117e-05	0.0024874	ACE2neg Type II Pneumocytes
ZMYM5	3.59576	3.91197	3.02487	9.15461e-05	0.0024874	ACE2neg Type II Pneumocytes
LOC100424334	3.86886	3.91192	3.02487	9.15646e-05	0.0024874	ACE2neg Type II Pneumocytes
TAF1B	3.64128	3.91189	3.02487	9.15773e-05	0.0024874	ACE2neg Type II Pneumocytes
EIF4ENIF1	3.68679	3.91182	3.02487	9.16023e-05	0.0024874	ACE2neg Type II Pneumocytes
PDLIM2	3.36818	3.91166	3.02487	9.16621e-05	0.0024874	ACE2neg Type II Pneumocytes
RBBP8	3.50473	3.91166	3.02487	9.16657e-05	0.0024874	ACE2neg Type II Pneumocytes
PHRF1	3.91437	3.91163	3.02487	9.16737e-05	0.0024874	ACE2neg Type II Pneumocytes
LOC701250	3.77782	3.91163	3.02487	9.16759e-05	0.0024874	ACE2neg Type II Pneumocytes
RRP9	3.82334	3.91129	3.02487	9.18038e-05	0.0024874	ACE2neg Type II Pneumocytes
PIGN	3.55024	3.91119	3.02487	9.18412e-05	0.0024874	ACE2neg Type II Pneumocytes
CPSF7	3.45921	3.91115	3.02487	9.18578e-05	0.0024874	ACE2neg Type II Pneumocytes
RASSF6	3.32266	3.91112	3.02487	9.18686e-05	0.0024874	ACE2neg Type II Pneumocytes
TRNT1	3.45921	3.91109	3.02487	9.18813e-05	0.0024874	ACE2neg Type II Pneumocytes
MGAT1	3.91437	3.91093	3.02487	9.19431e-05	0.0024874	ACE2neg Type II Pneumocytes
ZC3H4	3.73231	3.91069	3.02487	9.20325e-05	0.0024874	ACE2neg Type II Pneumocytes
GNA13	3.59576	3.91042	3.02487	9.21346e-05	0.0024874	ACE2neg Type II Pneumocytes
UBXN7	3.73231	3.91028	3.02487	9.21911e-05	0.0024874	ACE2neg Type II Pneumocytes
COG5	3.91437	3.91007	3.02487	9.227e-05	0.0024874	ACE2neg Type II Pneumocytes
MLH3	3.59576	3.90972	3.02487	9.24026e-05	0.0024874	ACE2neg Type II Pneumocytes
RAB4A	3.68679	3.90962	3.02487	9.24417e-05	0.0024874	ACE2neg Type II Pneumocytes
GPR89A	3.77782	3.9095	3.02487	9.24889e-05	0.0024874	ACE2neg Type II Pneumocytes
MSH6	3.64128	3.90933	3.02487	9.25527e-05	0.0024874	ACE2neg Type II Pneumocytes
B9D1	3.59576	3.90895	3.02487	9.26971e-05	0.0024874	ACE2neg Type II Pneumocytes
HECTD4	3.45921	3.90883	3.02487	9.27436e-05	0.0024874	ACE2neg Type II Pneumocytes
DUSP12	3.77782	3.90878	3.02487	9.27635e-05	0.0024874	ACE2neg Type II Pneumocytes
XIAP	3.45921	3.90874	3.02487	9.27782e-05	0.0024874	ACE2neg Type II Pneumocytes
LOC106999162	3.50473	3.90854	3.02487	9.28542e-05	0.0024874	ACE2neg Type II Pneumocytes
GNL1	3.59576	3.90853	3.02487	9.28601e-05	0.0024874	ACE2neg Type II Pneumocytes
PEF1	3.55024	3.90845	3.02487	9.2892e-05	0.0024874	ACE2neg Type II Pneumocytes
CHP1	3.27715	3.90835	3.02487	9.293e-05	0.0024874	ACE2neg Type II Pneumocytes
YEATS2	3.68679	3.90823	3.02487	9.29762e-05	0.0024874	ACE2neg Type II Pneumocytes
STK38	3.23163	3.90815	3.02487	9.30074e-05	0.0024874	ACE2neg Type II Pneumocytes
LOC702228	3.32266	3.90807	3.02487	9.30357e-05	0.0024874	ACE2neg Type II Pneumocytes
LOC708154	3.59576	3.90805	3.02487	9.30449e-05	0.0024874	ACE2neg Type II Pneumocytes
RIN2	3.86886	3.90781	3.02487	9.31356e-05	0.0024874	ACE2neg Type II Pneumocytes
HSF1	3.45921	3.90781	3.02487	9.31366e-05	0.0024874	ACE2neg Type II Pneumocytes
FBXO22	3.64128	3.90777	3.02487	9.31519e-05	0.0024874	ACE2neg Type II Pneumocytes
C16H17orf62	3.4137	3.90767	3.02487	9.31905e-05	0.0024874	ACE2neg Type II Pneumocytes
TLE1	3.82334	3.90749	3.02487	9.32598e-05	0.0024874	ACE2neg Type II Pneumocytes
PNPLA7	3.55024	3.90747	3.02487	9.3267e-05	0.0024874	ACE2neg Type II Pneumocytes
DOCK5	3.82334	3.9073	3.02487	9.33349e-05	0.0024874	ACE2neg Type II Pneumocytes
MDN1	3.73231	3.90713	3.02487	9.34001e-05	0.0024874	ACE2neg Type II Pneumocytes
ZNF595	3.59576	3.9069	3.02487	9.34885e-05	0.0024874	ACE2neg Type II Pneumocytes
TRIM26	3.4137	3.90651	3.02487	9.36399e-05	0.0024874	ACE2neg Type II Pneumocytes
FAM175B	3.77782	3.90621	3.02487	9.37566e-05	0.0024874	ACE2neg Type II Pneumocytes
TMEM11	3.32266	3.9061	3.02487	9.37969e-05	0.0024874	ACE2neg Type II Pneumocytes
RABEP2	3.77782	3.90592	3.02487	9.3868e-05	0.0024874	ACE2neg Type II Pneumocytes
TRAPPC10	3.32266	3.90568	3.02487	9.39618e-05	0.0024874	ACE2neg Type II Pneumocytes
TNRC18	3.59576	3.90553	3.02487	9.40193e-05	0.0024874	ACE2neg Type II Pneumocytes
CWC25	3.73231	3.90552	3.02487	9.40248e-05	0.0024874	ACE2neg Type II Pneumocytes
MTF1	3.68679	3.90549	3.02487	9.40341e-05	0.0024874	ACE2neg Type II Pneumocytes
RIC8A	3.73231	3.90541	3.02487	9.40648e-05	0.0024874	ACE2neg Type II Pneumocytes
KLHL28	3.73231	3.9054	3.02487	9.40683e-05	0.0024874	ACE2neg Type II Pneumocytes
POLR3G	3.73231	3.90513	3.02487	9.41733e-05	0.0024874	ACE2neg Type II Pneumocytes
CTSL	3.45921	3.90512	3.02487	9.41791e-05	0.0024874	ACE2neg Type II Pneumocytes
SIN3A	3.50473	3.90508	3.02487	9.41955e-05	0.0024874	ACE2neg Type II Pneumocytes
gene23224	3.59576	3.90487	3.02487	9.42751e-05	0.0024874	ACE2neg Type II Pneumocytes
USP28	3.64128	3.90486	3.02487	9.42817e-05	0.0024874	ACE2neg Type II Pneumocytes
LOC106994108	3.55024	3.90481	3.02487	9.42992e-05	0.0024874	ACE2neg Type II Pneumocytes
LOC708140	3.86886	3.90477	3.02487	9.43164e-05	0.0024874	ACE2neg Type II Pneumocytes
gene670	3.32266	3.90474	3.02487	9.43285e-05	0.0024874	ACE2neg Type II Pneumocytes
B3GNT8	3.55024	3.90466	3.02487	9.4359e-05	0.0024874	ACE2neg Type II Pneumocytes
DERL1	3.36818	3.90462	3.02487	9.43739e-05	0.0024874	ACE2neg Type II Pneumocytes
SRGAP2	3.55024	3.90387	3.02487	9.46647e-05	0.0024874	ACE2neg Type II Pneumocytes
LSM1	3.45921	3.90381	3.02487	9.469e-05	0.0024874	ACE2neg Type II Pneumocytes
ZHX3	3.55024	3.90381	3.02487	9.46904e-05	0.0024874	ACE2neg Type II Pneumocytes
VSIG2	3.32266	3.90376	3.02487	9.47085e-05	0.0024874	ACE2neg Type II Pneumocytes
STRBP	3.55024	3.90369	3.02487	9.47352e-05	0.0024874	ACE2neg Type II Pneumocytes
ZNF462	3.45921	3.90366	3.02487	9.47508e-05	0.0024874	ACE2neg Type II Pneumocytes
APELA	3.64128	3.90363	3.02487	9.47588e-05	0.0024874	ACE2neg Type II Pneumocytes
FAM53C	3.64128	3.90362	3.02487	9.47643e-05	0.0024874	ACE2neg Type II Pneumocytes
NDRG3	3.4137	3.9035	3.02487	9.48113e-05	0.0024874	ACE2neg Type II Pneumocytes
AP1M2	3.4137	3.90335	3.02487	9.48712e-05	0.0024874	ACE2neg Type II Pneumocytes
LOC697534	3.55024	3.90335	3.02487	9.48714e-05	0.0024874	ACE2neg Type II Pneumocytes
gene4238	3.77782	3.90318	3.02487	9.49379e-05	0.0024874	ACE2neg Type II Pneumocytes
BDH2	3.64128	3.90309	3.02487	9.49715e-05	0.0024874	ACE2neg Type II Pneumocytes
RAB9A	3.4137	3.90308	3.02487	9.49756e-05	0.0024874	ACE2neg Type II Pneumocytes
SAMM50	3.45921	3.90303	3.02487	9.49957e-05	0.0024874	ACE2neg Type II Pneumocytes
SEC24D	3.64128	3.90303	3.02487	9.49963e-05	0.0024874	ACE2neg Type II Pneumocytes
SP3	3.45921	3.9025	3.02487	9.52027e-05	0.0024874	ACE2neg Type II Pneumocytes
DCTD	3.64128	3.9025	3.02487	9.52046e-05	0.0024874	ACE2neg Type II Pneumocytes
LOC106996902	3.36818	3.90243	3.02487	9.52311e-05	0.0024874	ACE2neg Type II Pneumocytes
NUDT12	3.23163	3.90225	3.02487	9.53009e-05	0.0024874	ACE2neg Type II Pneumocytes
LOC708254	3.59576	3.90214	3.02487	9.53454e-05	0.0024874	ACE2neg Type II Pneumocytes
ZBTB7B	3.55024	3.90206	3.02487	9.53763e-05	0.0024874	ACE2neg Type II Pneumocytes
LOC710005	3.68679	3.90198	3.02487	9.54082e-05	0.0024874	ACE2neg Type II Pneumocytes
LOC106999448	3.77782	3.90188	3.02487	9.54492e-05	0.0024874	ACE2neg Type II Pneumocytes
CUEDC2	3.09509	3.90186	3.02487	9.54556e-05	0.0024874	ACE2neg Type II Pneumocytes
gene27400	3.4137	3.90185	3.02487	9.54594e-05	0.0024874	ACE2neg Type II Pneumocytes
FAM98A	3.50473	3.9016	3.02487	9.55599e-05	0.0024874	ACE2neg Type II Pneumocytes
IQGAP2	3.4137	3.90151	3.02487	9.55951e-05	0.0024874	ACE2neg Type II Pneumocytes
ATG16L1	3.4137	3.90136	3.02487	9.56539e-05	0.0024874	ACE2neg Type II Pneumocytes
TMEM101	3.55024	3.90121	3.02487	9.57143e-05	0.0024874	ACE2neg Type II Pneumocytes
ATP2C2	3.64128	3.90091	3.02487	9.58303e-05	0.0024874	ACE2neg Type II Pneumocytes
GALNT2	3.45921	3.90088	3.02487	9.58421e-05	0.0024874	ACE2neg Type II Pneumocytes
PPP1R8	3.4137	3.90071	3.02487	9.59104e-05	0.0024874	ACE2neg Type II Pneumocytes
USP53	3.59576	3.90067	3.02487	9.59254e-05	0.0024874	ACE2neg Type II Pneumocytes
NUP153	3.59576	3.90066	3.02487	9.59325e-05	0.0024874	ACE2neg Type II Pneumocytes
SGMS1	3.68679	3.90062	3.02487	9.59458e-05	0.0024874	ACE2neg Type II Pneumocytes
PHF1	3.68679	3.90054	3.02487	9.59793e-05	0.0024874	ACE2neg Type II Pneumocytes
C15H9orf3	3.45921	3.90051	3.02487	9.59892e-05	0.0024874	ACE2neg Type II Pneumocytes
EMC4	3.59576	3.90046	3.02487	9.60109e-05	0.0024874	ACE2neg Type II Pneumocytes
LOC703026	3.4137	3.90031	3.02487	9.60676e-05	0.0024874	ACE2neg Type II Pneumocytes
FAM179B	3.50473	3.90016	3.02487	9.61283e-05	0.0024874	ACE2neg Type II Pneumocytes
SKAP2	3.50473	3.89999	3.02487	9.6197e-05	0.0024874	ACE2neg Type II Pneumocytes
SNRK	3.50473	3.89981	3.02487	9.62662e-05	0.0024874	ACE2neg Type II Pneumocytes
RNF2	3.50473	3.89958	3.02487	9.6358e-05	0.0024874	ACE2neg Type II Pneumocytes
TPRG1L	3.64128	3.89953	3.02487	9.63776e-05	0.0024874	ACE2neg Type II Pneumocytes
KIAA2013	3.50473	3.89948	3.02487	9.64008e-05	0.0024874	ACE2neg Type II Pneumocytes
CRIM1	3.32266	3.89947	3.02487	9.64033e-05	0.0024874	ACE2neg Type II Pneumocytes
C11H12orf49	3.36818	3.89919	3.02487	9.65144e-05	0.0024874	ACE2neg Type II Pneumocytes
TMEM42	3.45921	3.8991	3.02487	9.65506e-05	0.0024874	ACE2neg Type II Pneumocytes
CD69	3.36818	3.899	3.02487	9.65927e-05	0.0024874	ACE2neg Type II Pneumocytes
KATNBL1	3.45921	3.89898	3.02487	9.65977e-05	0.0024874	ACE2neg Type II Pneumocytes
EIF2B4	3.50473	3.89892	3.02487	9.66215e-05	0.0024874	ACE2neg Type II Pneumocytes
UNC45A	3.59576	3.89882	3.02487	9.66615e-05	0.0024874	ACE2neg Type II Pneumocytes
UPF1	3.50473	3.89871	3.02487	9.67076e-05	0.0024874	ACE2neg Type II Pneumocytes
FIG4	3.50473	3.89859	3.02487	9.6753e-05	0.0024874	ACE2neg Type II Pneumocytes
LOC704498	3.45921	3.89824	3.02487	9.68926e-05	0.0024874	ACE2neg Type II Pneumocytes
UCKL1	3.77782	3.89809	3.02487	9.69552e-05	0.0024874	ACE2neg Type II Pneumocytes
CPT2	3.68679	3.89799	3.02487	9.69954e-05	0.0024874	ACE2neg Type II Pneumocytes
STK25	3.55024	3.89782	3.02487	9.70624e-05	0.0024874	ACE2neg Type II Pneumocytes
PATL1	3.1406	3.89767	3.02487	9.71215e-05	0.0024874	ACE2neg Type II Pneumocytes
CEP112	3.27715	3.89764	3.02487	9.71366e-05	0.0024874	ACE2neg Type II Pneumocytes
EBNA1BP2	3.32266	3.89749	3.02487	9.71929e-05	0.0024874	ACE2neg Type II Pneumocytes
LOC693992	3.23163	3.89746	3.02487	9.72059e-05	0.0024874	ACE2neg Type II Pneumocytes
PMPCA	3.59576	3.89727	3.02487	9.72818e-05	0.0024874	ACE2neg Type II Pneumocytes
GFRA1	3.50473	3.89716	3.02487	9.73282e-05	0.0024874	ACE2neg Type II Pneumocytes
CSGALNACT2	3.55024	3.89702	3.02487	9.73825e-05	0.0024874	ACE2neg Type II Pneumocytes
UBE2D1	3.45921	3.89701	3.02487	9.7389e-05	0.0024874	ACE2neg Type II Pneumocytes
LOC697585	3.27715	3.89701	3.02487	9.73891e-05	0.0024874	ACE2neg Type II Pneumocytes
GM2A	3.59576	3.89689	3.02487	9.74358e-05	0.0024874	ACE2neg Type II Pneumocytes
LOC696119	3.32266	3.89682	3.02487	9.74657e-05	0.0024874	ACE2neg Type II Pneumocytes
BLMH	3.59576	3.89675	3.02487	9.7494e-05	0.0024874	ACE2neg Type II Pneumocytes
USP38	3.4137	3.8965	3.02487	9.75947e-05	0.0024874	ACE2neg Type II Pneumocytes
C14H11orf1	3.59576	3.89641	3.02487	9.76286e-05	0.0024874	ACE2neg Type II Pneumocytes
LSM8	3.45921	3.8964	3.02487	9.76345e-05	0.0024874	ACE2neg Type II Pneumocytes
CPSF3L	3.64128	3.89596	3.02487	9.78103e-05	0.0024874	ACE2neg Type II Pneumocytes
GNB1	3.36818	3.89588	3.02487	9.78425e-05	0.0024874	ACE2neg Type II Pneumocytes
LPCAT3	3.4137	3.89575	3.02487	9.78948e-05	0.0024874	ACE2neg Type II Pneumocytes
LOC696890	3.45921	3.89567	3.02487	9.79259e-05	0.0024874	ACE2neg Type II Pneumocytes
PUM3	3.55024	3.89566	3.02487	9.79315e-05	0.0024874	ACE2neg Type II Pneumocytes
ARMCX2	3.4137	3.8956	3.02487	9.79577e-05	0.0024874	ACE2neg Type II Pneumocytes
TRIM24	3.45921	3.89554	3.02487	9.798e-05	0.0024874	ACE2neg Type II Pneumocytes
LLPH	3.1406	3.89524	3.02487	9.81028e-05	0.0024874	ACE2neg Type II Pneumocytes
SSBP3	3.50473	3.89517	3.02487	9.81279e-05	0.0024874	ACE2neg Type II Pneumocytes
CDK5RAP2	3.59576	3.89497	3.02487	9.82095e-05	0.0024874	ACE2neg Type II Pneumocytes
NSMCE2	3.4137	3.89495	3.02487	9.82182e-05	0.0024874	ACE2neg Type II Pneumocytes
LOC106999265	3.27715	3.8943	3.02487	9.84846e-05	0.0024874	ACE2neg Type II Pneumocytes
FNBP1	3.36818	3.8942	3.02487	9.8523e-05	0.0024874	ACE2neg Type II Pneumocytes
PDK2	3.64128	3.89407	3.02487	9.85757e-05	0.0024874	ACE2neg Type II Pneumocytes
PARP9	3.4137	3.89404	3.02487	9.85878e-05	0.0024874	ACE2neg Type II Pneumocytes
C6H5orf42	3.50473	3.89391	3.02487	9.86419e-05	0.0024874	ACE2neg Type II Pneumocytes
KBTBD2	3.36818	3.89386	3.02487	9.86636e-05	0.0024874	ACE2neg Type II Pneumocytes
gene24590	3.45921	3.89384	3.02487	9.86686e-05	0.0024874	ACE2neg Type II Pneumocytes
TIMM50	3.50473	3.89378	3.02487	9.86952e-05	0.0024874	ACE2neg Type II Pneumocytes
LOC106994956	3.32266	3.89371	3.02487	9.87227e-05	0.0024874	ACE2neg Type II Pneumocytes
gene31563	3.36818	3.89364	3.02487	9.87507e-05	0.0024874	ACE2neg Type II Pneumocytes
FAM114A2	3.4137	3.89352	3.02487	9.88014e-05	0.0024874	ACE2neg Type II Pneumocytes
CFAP20	3.45921	3.89348	3.02487	9.88152e-05	0.0024874	ACE2neg Type II Pneumocytes
LOC699759	3.45921	3.89322	3.02487	9.89213e-05	0.0024874	ACE2neg Type II Pneumocytes
POLR3C	3.45921	3.89321	3.02487	9.89268e-05	0.0024874	ACE2neg Type II Pneumocytes
B3GNT7	3.45921	3.89307	3.02487	9.89822e-05	0.0024874	ACE2neg Type II Pneumocytes
TOPBP1	3.36818	3.893	3.02487	9.90107e-05	0.0024874	ACE2neg Type II Pneumocytes
CD82	3.36818	3.8929	3.02487	9.90548e-05	0.0024874	ACE2neg Type II Pneumocytes
LOC697178	3.23163	3.89266	3.02487	9.91499e-05	0.0024874	ACE2neg Type II Pneumocytes
LSM5	3.45921	3.89263	3.02487	9.91651e-05	0.0024874	ACE2neg Type II Pneumocytes
AIF1	3.18612	3.89242	3.02487	9.92476e-05	0.0024874	ACE2neg Type II Pneumocytes
NOXA1	3.27715	3.89221	3.02487	9.93346e-05	0.0024874	ACE2neg Type II Pneumocytes
ZBTB8A	3.36818	3.89198	3.02487	9.94286e-05	0.0024874	ACE2neg Type II Pneumocytes
DNAJC24	3.36818	3.89193	3.02487	9.94481e-05	0.0024874	ACE2neg Type II Pneumocytes
CD24	3.32266	3.89183	3.02487	9.94929e-05	0.0024874	ACE2neg Type II Pneumocytes
COMMD5	3.4137	3.89173	3.02487	9.95311e-05	0.0024874	ACE2neg Type II Pneumocytes
TREM1	3.27715	3.89173	3.02487	9.95333e-05	0.0024874	ACE2neg Type II Pneumocytes
ANP32E	3.36818	3.89169	3.02487	9.95473e-05	0.0024874	ACE2neg Type II Pneumocytes
NPM3	3.09509	3.89147	3.02487	9.96399e-05	0.0024874	ACE2neg Type II Pneumocytes
PSIP1	3.36818	3.89144	3.02487	9.96498e-05	0.0024874	ACE2neg Type II Pneumocytes
TBCE	3.50473	3.8914	3.02487	9.96663e-05	0.0024874	ACE2neg Type II Pneumocytes
TMTC3	3.50473	3.89137	3.02487	9.96808e-05	0.0024874	ACE2neg Type II Pneumocytes
LOC723286	3.18612	3.89101	3.02487	9.98278e-05	0.0024874	ACE2neg Type II Pneumocytes
FXR2	3.4137	3.89084	3.02487	9.98985e-05	0.0024874	ACE2neg Type II Pneumocytes
PIBF1	3.45921	3.89077	3.02487	9.99276e-05	0.0024874	ACE2neg Type II Pneumocytes
MAP3K3	3.36818	3.89056	3.02487	0.000100012	0.0024874	ACE2neg Type II Pneumocytes
LOC106994500	3.45921	3.89045	3.02487	0.000100059	0.0024874	ACE2neg Type II Pneumocytes
PSMB9	3.23163	3.8903	3.02487	0.000100118	0.0024874	ACE2neg Type II Pneumocytes
TIMP1	3.36818	3.89028	3.02487	0.000100128	0.0024874	ACE2neg Type II Pneumocytes
POLK	3.55024	3.89027	3.02487	0.000100134	0.0024874	ACE2neg Type II Pneumocytes
RNF219	3.27715	3.89022	3.02487	0.000100153	0.0024874	ACE2neg Type II Pneumocytes
NOB1	3.55024	3.89018	3.02487	0.00010017	0.0024874	ACE2neg Type II Pneumocytes
GRINA	3.36818	3.88994	3.02487	0.000100268	0.0024874	ACE2neg Type II Pneumocytes
LOC696144	3.36818	3.88992	3.02487	0.000100277	0.0024874	ACE2neg Type II Pneumocytes
TFB1M	3.4137	3.88983	3.02487	0.000100312	0.0024874	ACE2neg Type II Pneumocytes
MFSD14B	3.18612	3.8897	3.02487	0.000100366	0.0024874	ACE2neg Type II Pneumocytes
CRKL	3.32266	3.88964	3.02487	0.000100391	0.0024874	ACE2neg Type II Pneumocytes
RAB8B	3.32266	3.88962	3.02487	0.000100403	0.0024874	ACE2neg Type II Pneumocytes
SNX19	3.55024	3.88961	3.02487	0.000100404	0.0024874	ACE2neg Type II Pneumocytes
CCDC30	3.32266	3.88958	3.02487	0.000100419	0.0024874	ACE2neg Type II Pneumocytes
PCID2	3.09509	3.8895	3.02487	0.00010045	0.0024874	ACE2neg Type II Pneumocytes
LOC100425508	3.4137	3.88935	3.02487	0.000100514	0.0024874	ACE2neg Type II Pneumocytes
LHFPL2	3.04957	3.88932	3.02487	0.000100526	0.0024874	ACE2neg Type II Pneumocytes
KIN	3.55024	3.88932	3.02487	0.000100527	0.0024874	ACE2neg Type II Pneumocytes
CRTC1	3.23163	3.88926	3.02487	0.000100552	0.0024874	ACE2neg Type II Pneumocytes
SCAPER	2.95854	3.88921	3.02487	0.000100571	0.0024874	ACE2neg Type II Pneumocytes
LOC696336	3.32266	3.8892	3.02487	0.000100575	0.0024874	ACE2neg Type II Pneumocytes
BCAT2	3.4137	3.8892	3.02487	0.000100577	0.0024874	ACE2neg Type II Pneumocytes
LOC718408	3.36818	3.88918	3.02487	0.000100585	0.0024874	ACE2neg Type II Pneumocytes
ATAD2	3.45921	3.88914	3.02487	0.0001006	0.0024874	ACE2neg Type II Pneumocytes
LOC706480	3.32266	3.88891	3.02487	0.000100694	0.0024874	ACE2neg Type II Pneumocytes
TAOK2	3.27715	3.88881	3.02487	0.000100736	0.0024874	ACE2neg Type II Pneumocytes
PAPD4	3.36818	3.88843	3.02487	0.000100896	0.0024874	ACE2neg Type II Pneumocytes
UBAP2	3.1406	3.88832	3.02487	0.00010094	0.0024874	ACE2neg Type II Pneumocytes
LOC106996026	3.55024	3.88815	3.02487	0.00010101	0.0024874	ACE2neg Type II Pneumocytes
TIMM21	3.36818	3.88815	3.02487	0.000101013	0.0024874	ACE2neg Type II Pneumocytes
SLC33A1	3.45921	3.88792	3.02487	0.000101108	0.0024874	ACE2neg Type II Pneumocytes
SIDT2	3.36818	3.88763	3.02487	0.000101227	0.0024874	ACE2neg Type II Pneumocytes
CAV2	3.55024	3.8876	3.02487	0.000101242	0.0024874	ACE2neg Type II Pneumocytes
GRHL2	3.4137	3.88727	3.02487	0.000101377	0.0024874	ACE2neg Type II Pneumocytes
RRP8	3.27715	3.88727	3.02487	0.00010138	0.0024874	ACE2neg Type II Pneumocytes
PROSC	3.32266	3.88721	3.02487	0.000101403	0.0024874	ACE2neg Type II Pneumocytes
DUSP16	3.45921	3.88716	3.02487	0.000101425	0.0024874	ACE2neg Type II Pneumocytes
TRIM8	3.55024	3.88714	3.02487	0.000101432	0.0024874	ACE2neg Type II Pneumocytes
FBXO33	3.36818	3.88707	3.02487	0.000101463	0.0024874	ACE2neg Type II Pneumocytes
MTFR1L	3.4137	3.88701	3.02487	0.000101488	0.0024874	ACE2neg Type II Pneumocytes
ANKRD37	3.18612	3.88699	3.02487	0.000101495	0.0024874	ACE2neg Type II Pneumocytes
KARS	3.1406	3.88699	3.02487	0.000101496	0.0024874	ACE2neg Type II Pneumocytes
TPRA1	3.50473	3.88691	3.02487	0.000101529	0.0024874	ACE2neg Type II Pneumocytes
LOC700337	3.27715	3.88684	3.02487	0.000101558	0.0024874	ACE2neg Type II Pneumocytes
SRBD1	3.36818	3.88663	3.02487	0.000101645	0.0024874	ACE2neg Type II Pneumocytes
LOC699389	3.23163	3.88662	3.02487	0.000101649	0.0024874	ACE2neg Type II Pneumocytes
MAFB	3.18612	3.88651	3.02487	0.000101696	0.0024874	ACE2neg Type II Pneumocytes
SMIM12	3.27715	3.88636	3.02487	0.000101757	0.0024874	ACE2neg Type II Pneumocytes
PRR15	3.23163	3.88629	3.02487	0.000101786	0.0024874	ACE2neg Type II Pneumocytes
MPHOSPH10	3.36818	3.88629	3.02487	0.000101787	0.0024874	ACE2neg Type II Pneumocytes
HEATR6	3.45921	3.88605	3.02487	0.000101887	0.0024874	ACE2neg Type II Pneumocytes
ZSCAN18	3.45921	3.88603	3.02487	0.000101897	0.0024874	ACE2neg Type II Pneumocytes
GNAQ	3.32266	3.88603	3.02487	0.000101898	0.0024874	ACE2neg Type II Pneumocytes
ABHD17C	3.18612	3.88549	3.02487	0.000102125	0.0024874	ACE2neg Type II Pneumocytes
NELFA	3.36818	3.88546	3.02487	0.000102136	0.0024874	ACE2neg Type II Pneumocytes
LOC721315	3.18612	3.88533	3.02487	0.00010219	0.0024874	ACE2neg Type II Pneumocytes
RNF130	3.18612	3.88533	3.02487	0.000102192	0.0024874	ACE2neg Type II Pneumocytes
GSN	3.36818	3.8853	3.02487	0.000102203	0.0024874	ACE2neg Type II Pneumocytes
CUL4A	3.36818	3.88523	3.02487	0.000102235	0.0024874	ACE2neg Type II Pneumocytes
CBR4	3.32266	3.88508	3.02487	0.000102297	0.0024874	ACE2neg Type II Pneumocytes
TXNL4B	3.23163	3.88506	3.02487	0.000102305	0.0024874	ACE2neg Type II Pneumocytes
TMEM135	3.27715	3.88505	3.02487	0.000102311	0.0024874	ACE2neg Type II Pneumocytes
MRPS28	3.27715	3.885	3.02487	0.000102328	0.0024874	ACE2neg Type II Pneumocytes
KIZ	3.27715	3.88499	3.02487	0.000102333	0.0024874	ACE2neg Type II Pneumocytes
ALG1	3.27715	3.88471	3.02487	0.000102453	0.0024874	ACE2neg Type II Pneumocytes
DNAJC17	3.27715	3.88471	3.02487	0.000102454	0.0024874	ACE2neg Type II Pneumocytes
ZNF263	3.36818	3.88466	3.02487	0.000102475	0.0024874	ACE2neg Type II Pneumocytes
HLTF	3.4137	3.88464	3.02487	0.00010248	0.0024874	ACE2neg Type II Pneumocytes
TMEM139	3.23163	3.88457	3.02487	0.00010251	0.0024874	ACE2neg Type II Pneumocytes
LOC694405	3.32266	3.88444	3.02487	0.000102564	0.0024874	ACE2neg Type II Pneumocytes
TMEM159	3.45921	3.88379	3.02487	0.000102842	0.0024874	ACE2neg Type II Pneumocytes
LOC698860	3.27715	3.88373	3.02487	0.000102865	0.0024874	ACE2neg Type II Pneumocytes
ZNF609	3.18612	3.88364	3.02487	0.000102906	0.0024874	ACE2neg Type II Pneumocytes
CNOT6	3.09509	3.88358	3.02487	0.000102929	0.0024874	ACE2neg Type II Pneumocytes
UCN3	3.27715	3.88357	3.02487	0.000102934	0.0024874	ACE2neg Type II Pneumocytes
TMEM131	3.32266	3.88341	3.02487	0.000103001	0.0024874	ACE2neg Type II Pneumocytes
WDR11	3.18612	3.88322	3.02487	0.000103081	0.0024874	ACE2neg Type II Pneumocytes
FEZ2	3.32266	3.88297	3.02487	0.000103189	0.0024874	ACE2neg Type II Pneumocytes
GGA1	3.27715	3.88293	3.02487	0.000103206	0.0024874	ACE2neg Type II Pneumocytes
MRPL39	3.36818	3.8829	3.02487	0.000103217	0.0024874	ACE2neg Type II Pneumocytes
LOC697342	3.36818	3.8829	3.02487	0.000103218	0.0024874	ACE2neg Type II Pneumocytes
LOC698305	3.18612	3.88287	3.02487	0.000103229	0.0024874	ACE2neg Type II Pneumocytes
TMEM9	3.32266	3.88282	3.02487	0.000103251	0.0024874	ACE2neg Type II Pneumocytes
RASA1	3.27715	3.88271	3.02487	0.000103297	0.0024874	ACE2neg Type II Pneumocytes
RNF213	3.23163	3.88257	3.02487	0.000103358	0.0024874	ACE2neg Type II Pneumocytes
BRD1	3.36818	3.88254	3.02487	0.00010337	0.0024874	ACE2neg Type II Pneumocytes
RAD1	3.32266	3.88254	3.02487	0.000103371	0.0024874	ACE2neg Type II Pneumocytes
NISCH	3.36818	3.88246	3.02487	0.000103404	0.0024874	ACE2neg Type II Pneumocytes
QRICH1	3.18612	3.88241	3.02487	0.000103428	0.0024874	ACE2neg Type II Pneumocytes
GSTZ1	3.23163	3.88235	3.02487	0.000103453	0.0024874	ACE2neg Type II Pneumocytes
LOC711061	2.91302	3.88229	3.02487	0.000103477	0.0024874	ACE2neg Type II Pneumocytes
CCAR2	3.27715	3.88212	3.02487	0.00010355	0.0024874	ACE2neg Type II Pneumocytes
PPP1R35	3.27715	3.88202	3.02487	0.00010359	0.0024874	ACE2neg Type II Pneumocytes
ID1	3.1406	3.88186	3.02487	0.000103661	0.0024874	ACE2neg Type II Pneumocytes
SHANK2	3.32266	3.88166	3.02487	0.000103745	0.0024874	ACE2neg Type II Pneumocytes
SNRPC	3.23163	3.88165	3.02487	0.000103749	0.0024874	ACE2neg Type II Pneumocytes
ZNF331	3.27715	3.88158	3.02487	0.00010378	0.0024874	ACE2neg Type II Pneumocytes
CSNK1E	3.32266	3.88157	3.02487	0.000103783	0.0024874	ACE2neg Type II Pneumocytes
CCDC112	3.09509	3.88151	3.02487	0.00010381	0.0024874	ACE2neg Type II Pneumocytes
C9H10orf11	3.27715	3.88128	3.02487	0.000103909	0.0024874	ACE2neg Type II Pneumocytes
CEP295	3.32266	3.88116	3.02487	0.00010396	0.0024874	ACE2neg Type II Pneumocytes
GPR107	3.27715	3.88113	3.02487	0.000103973	0.0024874	ACE2neg Type II Pneumocytes
CUL2	3.27715	3.88107	3.02487	0.000104	0.0024874	ACE2neg Type II Pneumocytes
LOC693860	3.32266	3.88104	3.02487	0.000104009	0.0024874	ACE2neg Type II Pneumocytes
MAEA	3.36818	3.88099	3.02487	0.000104031	0.0024874	ACE2neg Type II Pneumocytes
KANSL2	3.18612	3.88076	3.02487	0.000104133	0.0024874	ACE2neg Type II Pneumocytes
TRAP1	3.09509	3.88073	3.02487	0.000104144	0.0024874	ACE2neg Type II Pneumocytes
LOC694457	3.4137	3.88067	3.02487	0.000104169	0.0024874	ACE2neg Type II Pneumocytes
PTK2B	3.09509	3.88061	3.02487	0.000104193	0.0024874	ACE2neg Type II Pneumocytes
LOC100429876	3.23163	3.88058	3.02487	0.000104206	0.0024874	ACE2neg Type II Pneumocytes
KDM7A	3.1406	3.88046	3.02487	0.000104257	0.0024874	ACE2neg Type II Pneumocytes
PARL	3.00405	3.88029	3.02487	0.000104332	0.0024874	ACE2neg Type II Pneumocytes
KCTD18	2.95854	3.88026	3.02487	0.000104343	0.0024874	ACE2neg Type II Pneumocytes
TNPO2	3.04957	3.88021	3.02487	0.000104365	0.0024874	ACE2neg Type II Pneumocytes
RUFY2	2.95854	3.88014	3.02487	0.000104398	0.0024874	ACE2neg Type II Pneumocytes
AMMECR1	3.23163	3.87988	3.02487	0.000104506	0.0024874	ACE2neg Type II Pneumocytes
WDR59	3.1406	3.87987	3.02487	0.00010451	0.0024874	ACE2neg Type II Pneumocytes
C1H1orf35	3.27715	3.87977	3.02487	0.000104557	0.0024874	ACE2neg Type II Pneumocytes
IL7R	3.23163	3.8797	3.02487	0.000104586	0.0024874	ACE2neg Type II Pneumocytes
LOC706691	2.95854	3.87969	3.02487	0.00010459	0.0024874	ACE2neg Type II Pneumocytes
BHLHB9	3.32266	3.8796	3.02487	0.000104627	0.0024874	ACE2neg Type II Pneumocytes
LOC708759	3.23163	3.87949	3.02487	0.000104677	0.0024874	ACE2neg Type II Pneumocytes
TRAPPC8	3.32266	3.87946	3.02487	0.00010469	0.0024874	ACE2neg Type II Pneumocytes
LOC106999368	3.1406	3.87945	3.02487	0.000104694	0.0024874	ACE2neg Type II Pneumocytes
NRAS	3.32266	3.8793	3.02487	0.000104756	0.0024874	ACE2neg Type II Pneumocytes
PI4K2B	3.09509	3.8792	3.02487	0.0001048	0.0024874	ACE2neg Type II Pneumocytes
SLC4A1AP	3.23163	3.8791	3.02487	0.000104843	0.0024874	ACE2neg Type II Pneumocytes
ECHDC3	3.23163	3.87901	3.02487	0.000104884	0.0024874	ACE2neg Type II Pneumocytes
TSC22D2	3.32266	3.87896	3.02487	0.000104906	0.0024874	ACE2neg Type II Pneumocytes
LOC705992	3.27715	3.87892	3.02487	0.000104922	0.0024874	ACE2neg Type II Pneumocytes
TBC1D22A	3.32266	3.87886	3.02487	0.000104945	0.0024874	ACE2neg Type II Pneumocytes
PEPD	3.36818	3.87882	3.02487	0.000104966	0.0024874	ACE2neg Type II Pneumocytes
SYTL1	3.27715	3.87855	3.02487	0.000105081	0.0024874	ACE2neg Type II Pneumocytes
MED25	3.18612	3.87854	3.02487	0.000105084	0.0024874	ACE2neg Type II Pneumocytes
MPPE1	3.27715	3.87853	3.02487	0.000105088	0.0024874	ACE2neg Type II Pneumocytes
LOC100427190	3.23163	3.87848	3.02487	0.000105113	0.0024874	ACE2neg Type II Pneumocytes
XRCC4	3.18612	3.87847	3.02487	0.000105114	0.0024874	ACE2neg Type II Pneumocytes
HDDC3	3.18612	3.87846	3.02487	0.00010512	0.0024874	ACE2neg Type II Pneumocytes
SOS2	3.09509	3.87842	3.02487	0.000105137	0.0024874	ACE2neg Type II Pneumocytes
FAM160B1	2.86751	3.87835	3.02487	0.000105167	0.0024874	ACE2neg Type II Pneumocytes
LDB1	3.23163	3.8783	3.02487	0.000105188	0.0024874	ACE2neg Type II Pneumocytes
CTSZ	3.1406	3.87808	3.02487	0.000105283	0.0024874	ACE2neg Type II Pneumocytes
NR2F6	3.18612	3.87806	3.02487	0.000105292	0.0024874	ACE2neg Type II Pneumocytes
GTF2H3	3.32266	3.87778	3.02487	0.000105413	0.0024874	ACE2neg Type II Pneumocytes
GATB	3.23163	3.87763	3.02487	0.000105478	0.0024874	ACE2neg Type II Pneumocytes
PARD3	3.18612	3.8776	3.02487	0.000105491	0.0024874	ACE2neg Type II Pneumocytes
DCBLD1	3.23163	3.87752	3.02487	0.000105525	0.0024874	ACE2neg Type II Pneumocytes
FXYD5	3.27715	3.8775	3.02487	0.000105534	0.0024874	ACE2neg Type II Pneumocytes
ANKRD13A	3.27715	3.87738	3.02487	0.000105585	0.0024874	ACE2neg Type II Pneumocytes
JARID2	3.27715	3.87719	3.02487	0.000105671	0.0024874	ACE2neg Type II Pneumocytes
COX10	3.09509	3.87703	3.02487	0.000105737	0.0024874	ACE2neg Type II Pneumocytes
MRPL10	3.18612	3.87658	3.02487	0.000105937	0.0024874	ACE2neg Type II Pneumocytes
DNAJB9	3.23163	3.87653	3.02487	0.000105956	0.0024874	ACE2neg Type II Pneumocytes
USP45	3.27715	3.8765	3.02487	0.000105969	0.0024874	ACE2neg Type II Pneumocytes
ARL4C	3.04957	3.87645	3.02487	0.000105993	0.0024874	ACE2neg Type II Pneumocytes
MCM7	3.1406	3.87639	3.02487	0.000106019	0.0024874	ACE2neg Type II Pneumocytes
ALG14	3.32266	3.87621	3.02487	0.000106096	0.0024874	ACE2neg Type II Pneumocytes
ZW10	3.23163	3.87613	3.02487	0.000106133	0.0024874	ACE2neg Type II Pneumocytes
TLR5	3.32266	3.87612	3.02487	0.000106135	0.0024874	ACE2neg Type II Pneumocytes
AAMDC	3.23163	3.87611	3.02487	0.000106139	0.0024874	ACE2neg Type II Pneumocytes
AP3S1	3.1406	3.87604	3.02487	0.000106172	0.0024874	ACE2neg Type II Pneumocytes
NREP	3.04957	3.87602	3.02487	0.000106181	0.0024874	ACE2neg Type II Pneumocytes
LOC719029	3.18612	3.87601	3.02487	0.000106184	0.0024874	ACE2neg Type II Pneumocytes
PPCDC	3.09509	3.87597	3.02487	0.000106199	0.0024874	ACE2neg Type II Pneumocytes
GINS1	3.23163	3.87569	3.02487	0.000106323	0.0024874	ACE2neg Type II Pneumocytes
MED28	3.27715	3.87561	3.02487	0.000106358	0.0024874	ACE2neg Type II Pneumocytes
C2H3orf38	3.27715	3.87555	3.02487	0.000106386	0.0024874	ACE2neg Type II Pneumocytes
DHCR7	3.1406	3.87551	3.02487	0.000106399	0.0024874	ACE2neg Type II Pneumocytes
ERN1	3.1406	3.87545	3.02487	0.000106429	0.0024874	ACE2neg Type II Pneumocytes
AGRN	3.18612	3.87545	3.02487	0.000106429	0.0024874	ACE2neg Type II Pneumocytes
YARS2	3.23163	3.8752	3.02487	0.000106538	0.0024874	ACE2neg Type II Pneumocytes
gene2605	3.32266	3.87516	3.02487	0.000106553	0.0024874	ACE2neg Type II Pneumocytes
PRPF39	3.09509	3.87504	3.02487	0.000106607	0.0024874	ACE2neg Type II Pneumocytes
TMEM223	3.18612	3.87486	3.02487	0.000106686	0.0024874	ACE2neg Type II Pneumocytes
METTL21A	3.18612	3.87482	3.02487	0.000106702	0.0024874	ACE2neg Type II Pneumocytes
ZNF7	3.23163	3.87481	3.02487	0.000106706	0.0024874	ACE2neg Type II Pneumocytes
RNPEPL1	3.09509	3.87466	3.02487	0.000106776	0.0024874	ACE2neg Type II Pneumocytes
TDG	3.1406	3.87458	3.02487	0.000106808	0.0024874	ACE2neg Type II Pneumocytes
CLEC4A	3.1406	3.87436	3.02487	0.000106903	0.0024874	ACE2neg Type II Pneumocytes
PKIB	3.04957	3.87418	3.02487	0.000106985	0.0024874	ACE2neg Type II Pneumocytes
APAF1	3.09509	3.87406	3.02487	0.000107038	0.0024874	ACE2neg Type II Pneumocytes
STOX2	3.09509	3.87401	3.02487	0.000107058	0.0024874	ACE2neg Type II Pneumocytes
UHRF1BP1	3.18612	3.87392	3.02487	0.0001071	0.0024874	ACE2neg Type II Pneumocytes
USF1	3.09509	3.87381	3.02487	0.000107147	0.0024874	ACE2neg Type II Pneumocytes
ADGRG6	3.1406	3.87368	3.02487	0.000107203	0.0024874	ACE2neg Type II Pneumocytes
PARP14	3.18612	3.87368	3.02487	0.000107205	0.0024874	ACE2neg Type II Pneumocytes
EIF2AK2	3.04957	3.87359	3.02487	0.000107242	0.0024874	ACE2neg Type II Pneumocytes
DNAL4	3.18612	3.87352	3.02487	0.000107274	0.0024874	ACE2neg Type II Pneumocytes
HELQ	3.09509	3.8735	3.02487	0.000107283	0.0024874	ACE2neg Type II Pneumocytes
CPEB4	3.09509	3.87348	3.02487	0.000107292	0.0024874	ACE2neg Type II Pneumocytes
LANCL1	3.1406	3.87324	3.02487	0.000107399	0.0024874	ACE2neg Type II Pneumocytes
TMEM173	3.09509	3.87297	3.02487	0.000107516	0.0024874	ACE2neg Type II Pneumocytes
PIGB	3.27715	3.87291	3.02487	0.000107545	0.0024874	ACE2neg Type II Pneumocytes
ACYP1	2.95854	3.87276	3.02487	0.000107612	0.0024874	ACE2neg Type II Pneumocytes
RHOF	3.09509	3.87274	3.02487	0.00010762	0.0024874	ACE2neg Type II Pneumocytes
SLC25A29	2.86751	3.87272	3.02487	0.000107627	0.0024874	ACE2neg Type II Pneumocytes
PBX2	3.1406	3.87256	3.02487	0.000107697	0.0024874	ACE2neg Type II Pneumocytes
ANKLE2	3.1406	3.87245	3.02487	0.000107747	0.0024874	ACE2neg Type II Pneumocytes
EZH1	3.09509	3.87238	3.02487	0.000107776	0.0024874	ACE2neg Type II Pneumocytes
LOC706181	3.18612	3.87223	3.02487	0.000107843	0.0024874	ACE2neg Type II Pneumocytes
CEP83	3.23163	3.87223	3.02487	0.000107845	0.0024874	ACE2neg Type II Pneumocytes
PRKAG2	3.09509	3.872	3.02487	0.000107948	0.0024874	ACE2neg Type II Pneumocytes
ATP7A	3.04957	3.87196	3.02487	0.000107964	0.0024874	ACE2neg Type II Pneumocytes
CARKD	3.18612	3.87158	3.02487	0.000108131	0.0024874	ACE2neg Type II Pneumocytes
MAML2	3.04957	3.87148	3.02487	0.000108179	0.0024874	ACE2neg Type II Pneumocytes
PIK3R4	3.04957	3.87144	3.02487	0.000108192	0.0024874	ACE2neg Type II Pneumocytes
APEH	3.1406	3.8714	3.02487	0.000108212	0.0024874	ACE2neg Type II Pneumocytes
MAML1	2.82199	3.87136	3.02487	0.000108229	0.0024874	ACE2neg Type II Pneumocytes
DMRTA1	3.09509	3.8713	3.02487	0.000108258	0.0024874	ACE2neg Type II Pneumocytes
PHB2	3.00405	3.87108	3.02487	0.000108355	0.0024874	ACE2neg Type II Pneumocytes
APPL2	3.04957	3.87108	3.02487	0.000108356	0.0024874	ACE2neg Type II Pneumocytes
RCAN2	3.1406	3.87088	3.02487	0.000108445	0.0024874	ACE2neg Type II Pneumocytes
ZYX	3.1406	3.87072	3.02487	0.000108516	0.0024874	ACE2neg Type II Pneumocytes
gene8573	3.18612	3.8707	3.02487	0.000108525	0.0024874	ACE2neg Type II Pneumocytes
CASP8	2.86751	3.87068	3.02487	0.00010853	0.0024874	ACE2neg Type II Pneumocytes
CRYZ	3.09509	3.87067	3.02487	0.000108536	0.0024874	ACE2neg Type II Pneumocytes
DTNB	3.23163	3.87063	3.02487	0.000108556	0.0024874	ACE2neg Type II Pneumocytes
ANKRD29	3.27715	3.87048	3.02487	0.000108622	0.0024874	ACE2neg Type II Pneumocytes
MBD4	3.27715	3.87038	3.02487	0.000108666	0.0024874	ACE2neg Type II Pneumocytes
ATL3	3.18612	3.87004	3.02487	0.000108817	0.0024874	ACE2neg Type II Pneumocytes
FAM118A	3.09509	3.86977	3.02487	0.000108938	0.0024874	ACE2neg Type II Pneumocytes
FAM189A2	3.18612	3.86974	3.02487	0.000108953	0.0024874	ACE2neg Type II Pneumocytes
MOGS	3.09509	3.86973	3.02487	0.000108955	0.0024874	ACE2neg Type II Pneumocytes
HAUS1	2.95854	3.8695	3.02487	0.000109057	0.0024874	ACE2neg Type II Pneumocytes
PLEKHM1	3.04957	3.86877	3.02487	0.000109384	0.0024874	ACE2neg Type II Pneumocytes
ARHGEF19	3.1406	3.86865	3.02487	0.000109439	0.0024874	ACE2neg Type II Pneumocytes
ZFYVE9	3.1406	3.86864	3.02487	0.000109445	0.0024874	ACE2neg Type II Pneumocytes
RABIF	3.04957	3.86835	3.02487	0.000109574	0.0024874	ACE2neg Type II Pneumocytes
TTC33	3.18612	3.86826	3.02487	0.000109613	0.0024874	ACE2neg Type II Pneumocytes
CXXC1	3.04957	3.86799	3.02487	0.000109735	0.0024874	ACE2neg Type II Pneumocytes
DPH6	3.04957	3.86785	3.02487	0.000109798	0.0024874	ACE2neg Type II Pneumocytes
PTGS2	3.00405	3.86771	3.02487	0.000109862	0.0024874	ACE2neg Type II Pneumocytes
gene2360	3.04957	3.86766	3.02487	0.000109885	0.0024874	ACE2neg Type II Pneumocytes
SLC29A1	3.04957	3.86765	3.02487	0.00010989	0.0024874	ACE2neg Type II Pneumocytes
LOC715711	2.91302	3.86763	3.02487	0.000109899	0.0024874	ACE2neg Type II Pneumocytes
FGL2	3.27715	3.86755	3.02487	0.000109934	0.0024874	ACE2neg Type II Pneumocytes
KIAA1462	3.18612	3.86751	3.02487	0.00010995	0.0024874	ACE2neg Type II Pneumocytes
LOC709603	3.18612	3.86735	3.02487	0.000110025	0.0024874	ACE2neg Type II Pneumocytes
AKAP10	3.18612	3.86726	3.02487	0.000110064	0.0024874	ACE2neg Type II Pneumocytes
MAP4K4	3.1406	3.8672	3.02487	0.000110092	0.0024874	ACE2neg Type II Pneumocytes
SLC39A1	2.86751	3.86718	3.02487	0.000110103	0.0024874	ACE2neg Type II Pneumocytes
MRPS35	3.1406	3.86714	3.02487	0.000110119	0.0024874	ACE2neg Type II Pneumocytes
gene31746	3.04957	3.86714	3.02487	0.000110119	0.0024874	ACE2neg Type II Pneumocytes
MUS81	2.95854	3.86714	3.02487	0.000110121	0.0024874	ACE2neg Type II Pneumocytes
ZC2HC1A	2.91302	3.86711	3.02487	0.000110134	0.0024874	ACE2neg Type II Pneumocytes
THAP2	2.91302	3.86693	3.02487	0.000110214	0.0024874	ACE2neg Type II Pneumocytes
LOC106992427	3.1406	3.8665	3.02487	0.00011041	0.0024874	ACE2neg Type II Pneumocytes
ELP5	3.09509	3.86639	3.02487	0.000110456	0.0024874	ACE2neg Type II Pneumocytes
PPP1R14B	3.00405	3.8662	3.02487	0.000110543	0.0024874	ACE2neg Type II Pneumocytes
DHX38	3.1406	3.86611	3.02487	0.000110587	0.0024874	ACE2neg Type II Pneumocytes
MADD	3.04957	3.86591	3.02487	0.000110677	0.0024874	ACE2neg Type II Pneumocytes
LOC703827	2.86751	3.86591	3.02487	0.000110678	0.0024874	ACE2neg Type II Pneumocytes
PHOSPHO2	3.1406	3.86568	3.02487	0.000110782	0.0024874	ACE2neg Type II Pneumocytes
IFI44	3.09509	3.86561	3.02487	0.000110811	0.0024874	ACE2neg Type II Pneumocytes
C6H5orf34	3.04957	3.86554	3.02487	0.000110844	0.0024874	ACE2neg Type II Pneumocytes
DDAH2	2.95854	3.8653	3.02487	0.000110955	0.0024874	ACE2neg Type II Pneumocytes
YAF2	3.09509	3.86516	3.02487	0.000111016	0.0024874	ACE2neg Type II Pneumocytes
gene5863	2.95854	3.865	3.02487	0.000111089	0.0024874	ACE2neg Type II Pneumocytes
ERICH1	2.95854	3.86483	3.02487	0.000111167	0.0024874	ACE2neg Type II Pneumocytes
TMEM176A	3.00405	3.86464	3.02487	0.000111254	0.0024874	ACE2neg Type II Pneumocytes
AP2A1	2.91302	3.86458	3.02487	0.000111278	0.0024874	ACE2neg Type II Pneumocytes
ITGA3	3.23163	3.86436	3.02487	0.000111379	0.0024874	ACE2neg Type II Pneumocytes
TMEM127	2.95854	3.86433	3.02487	0.000111393	0.0024874	ACE2neg Type II Pneumocytes
MRPL45	3.04957	3.86419	3.02487	0.000111458	0.0024874	ACE2neg Type II Pneumocytes
IDH3G	2.95854	3.86409	3.02487	0.000111503	0.0024874	ACE2neg Type II Pneumocytes
MED17	3.1406	3.86408	3.02487	0.000111509	0.0024874	ACE2neg Type II Pneumocytes
RAB12	3.00405	3.86387	3.02487	0.000111605	0.0024874	ACE2neg Type II Pneumocytes
ARHGAP31	3.09509	3.86372	3.02487	0.000111675	0.0024874	ACE2neg Type II Pneumocytes
TFDP1	3.00405	3.86365	3.02487	0.000111704	0.0024874	ACE2neg Type II Pneumocytes
RAB43	2.95854	3.86357	3.02487	0.000111742	0.0024874	ACE2neg Type II Pneumocytes
MAP2K4	3.04957	3.86343	3.02487	0.000111804	0.0024874	ACE2neg Type II Pneumocytes
KIF26B	3.04957	3.86341	3.02487	0.000111814	0.0024874	ACE2neg Type II Pneumocytes
MYL6B	2.95854	3.86329	3.02487	0.00011187	0.0024874	ACE2neg Type II Pneumocytes
DENND4A	2.95854	3.8631	3.02487	0.000111959	0.0024874	ACE2neg Type II Pneumocytes
ZNF605	3.00405	3.86306	3.02487	0.000111977	0.0024874	ACE2neg Type II Pneumocytes
POLA1	3.04957	3.86304	3.02487	0.000111984	0.0024874	ACE2neg Type II Pneumocytes
PSMG3	3.1406	3.86298	3.02487	0.000112011	0.0024874	ACE2neg Type II Pneumocytes
FGFR3	3.09509	3.86274	3.02487	0.000112123	0.0024874	ACE2neg Type II Pneumocytes
IFT27	2.95854	3.8627	3.02487	0.000112139	0.0024874	ACE2neg Type II Pneumocytes
ASUN	3.00405	3.86264	3.02487	0.00011217	0.0024874	ACE2neg Type II Pneumocytes
MTM1	3.09509	3.86262	3.02487	0.000112178	0.0024874	ACE2neg Type II Pneumocytes
WWP2	3.00405	3.86217	3.02487	0.000112386	0.0024874	ACE2neg Type II Pneumocytes
NDST1	2.68544	3.86215	3.02487	0.000112392	0.0024874	ACE2neg Type II Pneumocytes
gene31589	3.04957	3.86185	3.02487	0.000112533	0.0024874	ACE2neg Type II Pneumocytes
CSTF3	3.04957	3.86177	3.02487	0.000112569	0.0024874	ACE2neg Type II Pneumocytes
LAMC1	3.09509	3.86171	3.02487	0.000112595	0.0024874	ACE2neg Type II Pneumocytes
gene2174	2.77647	3.86144	3.02487	0.000112721	0.0024874	ACE2neg Type II Pneumocytes
DNPEP	2.95854	3.86141	3.02487	0.000112735	0.0024874	ACE2neg Type II Pneumocytes
ANTXR1	2.91302	3.86137	3.02487	0.000112753	0.0024874	ACE2neg Type II Pneumocytes
WSB2	3.00405	3.86127	3.02487	0.0001128	0.0024874	ACE2neg Type II Pneumocytes
LOC107000928	2.86751	3.86107	3.02487	0.00011289	0.0024874	ACE2neg Type II Pneumocytes
ZNF510	3.00405	3.86107	3.02487	0.00011289	0.0024874	ACE2neg Type II Pneumocytes
CLPP	2.95854	3.8609	3.02487	0.000112972	0.0024874	ACE2neg Type II Pneumocytes
ZNF160	3.04957	3.86089	3.02487	0.000112975	0.0024874	ACE2neg Type II Pneumocytes
LOC697857	3.04957	3.86087	3.02487	0.000112984	0.0024874	ACE2neg Type II Pneumocytes
PCP2	3.09509	3.86073	3.02487	0.000113048	0.0024874	ACE2neg Type II Pneumocytes
CHI3L1	2.86751	3.8606	3.02487	0.000113111	0.0024874	ACE2neg Type II Pneumocytes
PTRH1	3.09509	3.86029	3.02487	0.000113254	0.0024874	ACE2neg Type II Pneumocytes
gene20267	3.04957	3.86019	3.02487	0.000113297	0.0024874	ACE2neg Type II Pneumocytes
GGH	3.32266	3.86018	3.02487	0.000113303	0.0024874	ACE2neg Type II Pneumocytes
CRTAP	2.86751	3.86004	3.02487	0.000113367	0.0024874	ACE2neg Type II Pneumocytes
SKIV2L	2.95854	3.85992	3.02487	0.000113425	0.0024874	ACE2neg Type II Pneumocytes
TMEM260	3.00405	3.85981	3.02487	0.000113474	0.0024874	ACE2neg Type II Pneumocytes
MANSC1	3.00405	3.85978	3.02487	0.000113488	0.0024874	ACE2neg Type II Pneumocytes
FMNL2	2.86751	3.85978	3.02487	0.000113491	0.0024874	ACE2neg Type II Pneumocytes
TMEM79	2.73096	3.85972	3.02487	0.000113517	0.0024874	ACE2neg Type II Pneumocytes
LOC715936	2.82199	3.85966	3.02487	0.000113544	0.0024874	ACE2neg Type II Pneumocytes
FOXO4	3.00405	3.85951	3.02487	0.000113613	0.0024874	ACE2neg Type II Pneumocytes
C1QTNF9	3.00405	3.85947	3.02487	0.000113632	0.0024874	ACE2neg Type II Pneumocytes
LIG3	2.77647	3.85918	3.02487	0.000113768	0.0024874	ACE2neg Type II Pneumocytes
BRMS1L	2.91302	3.85909	3.02487	0.000113811	0.0024874	ACE2neg Type II Pneumocytes
CDC42BPG	3.00405	3.85897	3.02487	0.000113865	0.0024874	ACE2neg Type II Pneumocytes
RRP1	2.95854	3.85868	3.02487	0.000114002	0.0024874	ACE2neg Type II Pneumocytes
SLBP	3.04957	3.85857	3.02487	0.000114053	0.0024874	ACE2neg Type II Pneumocytes
LOC713714	2.91302	3.85854	3.02487	0.000114066	0.0024874	ACE2neg Type II Pneumocytes
GBF1	2.95854	3.8584	3.02487	0.000114134	0.0024874	ACE2neg Type II Pneumocytes
OXNAD1	2.95854	3.85837	3.02487	0.000114144	0.0024874	ACE2neg Type II Pneumocytes
NHLRC3	2.91302	3.85817	3.02487	0.00011424	0.0024874	ACE2neg Type II Pneumocytes
NT5C	2.50338	3.85808	3.02487	0.000114281	0.0024874	ACE2neg Type II Pneumocytes
PDIK1L	2.95854	3.858	3.02487	0.000114318	0.0024874	ACE2neg Type II Pneumocytes
DEDD2	2.95854	3.85796	3.02487	0.000114338	0.0024874	ACE2neg Type II Pneumocytes
DNAJC16	2.82199	3.85764	3.02487	0.000114487	0.0024874	ACE2neg Type II Pneumocytes
LOC695407	2.95854	3.85743	3.02487	0.000114584	0.0024874	ACE2neg Type II Pneumocytes
LZTFL1	3.00405	3.85728	3.02487	0.000114658	0.0024874	ACE2neg Type II Pneumocytes
ZNF791	3.00405	3.85727	3.02487	0.000114659	0.0024874	ACE2neg Type II Pneumocytes
PIGG	2.95854	3.85726	3.02487	0.000114665	0.0024874	ACE2neg Type II Pneumocytes
MAP3K8	2.68544	3.85715	3.02487	0.000114717	0.0024874	ACE2neg Type II Pneumocytes
SNX27	2.77647	3.85708	3.02487	0.000114747	0.0024874	ACE2neg Type II Pneumocytes
KLHL7	3.04957	3.85702	3.02487	0.000114776	0.0024874	ACE2neg Type II Pneumocytes
LOC100430842	2.73096	3.85698	3.02487	0.000114795	0.0024874	ACE2neg Type II Pneumocytes
SPARC	2.91302	3.85677	3.02487	0.000114897	0.0024874	ACE2neg Type II Pneumocytes
DTD1	2.91302	3.85677	3.02487	0.000114897	0.0024874	ACE2neg Type II Pneumocytes
UBE2E3	3.00405	3.85657	3.02487	0.00011499	0.0024874	ACE2neg Type II Pneumocytes
GUCD1	2.95854	3.85649	3.02487	0.000115028	0.0024874	ACE2neg Type II Pneumocytes
LDOC1	3.09509	3.85637	3.02487	0.000115081	0.0024874	ACE2neg Type II Pneumocytes
KDM1B	2.95854	3.85628	3.02487	0.000115127	0.0024874	ACE2neg Type II Pneumocytes
KDM1A	2.91302	3.85584	3.02487	0.000115332	0.0024874	ACE2neg Type II Pneumocytes
PPP1R13B	2.91302	3.85563	3.02487	0.000115432	0.0024874	ACE2neg Type II Pneumocytes
ZNF561	2.86751	3.85539	3.02487	0.000115543	0.0024874	ACE2neg Type II Pneumocytes
IAH1	2.95854	3.85506	3.02487	0.000115703	0.0024874	ACE2neg Type II Pneumocytes
MICB	2.95854	3.85501	3.02487	0.000115724	0.0024874	ACE2neg Type II Pneumocytes
ANKRD49	2.91302	3.8546	3.02487	0.000115919	0.0024874	ACE2neg Type II Pneumocytes
MED10	2.95854	3.85458	3.02487	0.000115928	0.0024874	ACE2neg Type II Pneumocytes
U2AF2	2.86751	3.85453	3.02487	0.000115952	0.0024874	ACE2neg Type II Pneumocytes
PIGX	2.86751	3.85443	3.02487	0.000115997	0.0024874	ACE2neg Type II Pneumocytes
CDC16	2.77647	3.85436	3.02487	0.000116031	0.0024874	ACE2neg Type II Pneumocytes
DPF2	3.55024	3.85435	3.02487	0.000116038	0.0024874	ACE2neg Type II Pneumocytes
MUL1	3.00405	3.85411	3.02487	0.000116152	0.0024874	ACE2neg Type II Pneumocytes
PECAM1	2.86751	3.85409	3.02487	0.000116159	0.0024874	ACE2neg Type II Pneumocytes
PHTF1	2.91302	3.85408	3.02487	0.000116167	0.0024874	ACE2neg Type II Pneumocytes
ZDHHC13	2.91302	3.85407	3.02487	0.000116172	0.0024874	ACE2neg Type II Pneumocytes
DUSP11	3.36818	3.85407	3.02487	0.000116172	0.0024874	ACE2neg Type II Pneumocytes
CABLES1	2.91302	3.85397	3.02487	0.000116218	0.0024874	ACE2neg Type II Pneumocytes
HS2ST1	2.91302	3.85375	3.02487	0.000116322	0.0024874	ACE2neg Type II Pneumocytes
ANKRD27	2.95854	3.85354	3.02487	0.000116421	0.0024874	ACE2neg Type II Pneumocytes
SCRN1	2.86751	3.85341	3.02487	0.000116485	0.0024874	ACE2neg Type II Pneumocytes
ZMIZ2	3.04957	3.85326	3.02487	0.000116554	0.0024874	ACE2neg Type II Pneumocytes
TBRG4	2.95854	3.85318	3.02487	0.000116593	0.0024874	ACE2neg Type II Pneumocytes
G6PD	2.95854	3.85314	3.02487	0.000116612	0.0024874	ACE2neg Type II Pneumocytes
TUBGCP4	2.77647	3.85292	3.02487	0.000116719	0.0024874	ACE2neg Type II Pneumocytes
NPHP3	2.82199	3.85277	3.02487	0.000116789	0.0024874	ACE2neg Type II Pneumocytes
VPS72	2.82199	3.8527	3.02487	0.000116821	0.0024874	ACE2neg Type II Pneumocytes
ACTR8	2.95854	3.8526	3.02487	0.000116871	0.0024874	ACE2neg Type II Pneumocytes
NLN	2.86751	3.85257	3.02487	0.000116885	0.0024874	ACE2neg Type II Pneumocytes
COLEC12	2.91302	3.85247	3.02487	0.000116935	0.0024874	ACE2neg Type II Pneumocytes
GLRX5	2.95854	3.85217	3.02487	0.000117075	0.0024874	ACE2neg Type II Pneumocytes
UBE3C	2.82199	3.85205	3.02487	0.000117133	0.0024874	ACE2neg Type II Pneumocytes
CPPED1	2.91302	3.85162	3.02487	0.000117341	0.0024874	ACE2neg Type II Pneumocytes
FAM174B	2.95854	3.8516	3.02487	0.000117348	0.0024874	ACE2neg Type II Pneumocytes
LOC106995221	2.82199	3.85111	3.02487	0.000117585	0.0024874	ACE2neg Type II Pneumocytes
ZCCHC8	2.91302	3.85099	3.02487	0.000117642	0.0024874	ACE2neg Type II Pneumocytes
PDE1A	2.77647	3.8509	3.02487	0.000117683	0.0024874	ACE2neg Type II Pneumocytes
C4H6orf47	2.73096	3.85078	3.02487	0.000117741	0.0024874	ACE2neg Type II Pneumocytes
PLOD2	2.68544	3.85069	3.02487	0.000117788	0.0024874	ACE2neg Type II Pneumocytes
KIAA0196	3.00405	3.85044	3.02487	0.000117907	0.0024874	ACE2neg Type II Pneumocytes
AGPAT1	2.91302	3.85032	3.02487	0.000117965	0.0024874	ACE2neg Type II Pneumocytes
DPY19L4	2.77647	3.85031	3.02487	0.000117967	0.0024874	ACE2neg Type II Pneumocytes
ARFIP2	2.95854	3.85027	3.02487	0.000117986	0.0024874	ACE2neg Type II Pneumocytes
GXYLT2	2.91302	3.85015	3.02487	0.000118045	0.0024874	ACE2neg Type II Pneumocytes
RGS1	2.68544	3.84974	3.02487	0.000118242	0.0024874	ACE2neg Type II Pneumocytes
gene24650	2.91302	3.84963	3.02487	0.000118296	0.0024874	ACE2neg Type II Pneumocytes
MTRNR2L3	3.23163	3.84926	3.02487	0.000118474	0.0024874	ACE2neg Type II Pneumocytes
PAGR1	2.95854	3.84911	3.02487	0.000118547	0.0024874	ACE2neg Type II Pneumocytes
MMGT1	2.68544	3.84877	3.02487	0.000118714	0.0024874	ACE2neg Type II Pneumocytes
LOC106997555	2.68544	3.84873	3.02487	0.000118733	0.0024874	ACE2neg Type II Pneumocytes
CHCHD6	2.91302	3.8487	3.02487	0.000118748	0.0024874	ACE2neg Type II Pneumocytes
LOC100425466	2.82199	3.84858	3.02487	0.000118804	0.0024874	ACE2neg Type II Pneumocytes
SLC6A9	2.95854	3.84857	3.02487	0.000118811	0.0024874	ACE2neg Type II Pneumocytes
SEPN1	2.82199	3.84839	3.02487	0.000118895	0.0024874	ACE2neg Type II Pneumocytes
CEP120	2.82199	3.84838	3.02487	0.000118901	0.0024874	ACE2neg Type II Pneumocytes
