# Supplementary material for: SARS-CoV-2 Receptor ACE2 Is an Interferon-Stimulated Gene in Human Airway Epithelial Cells and Is Detected in Specific Cell Subsets across Tissues
Source: Cell. 2020 May 28;181(5):1016–1035.e19. doi: 10.1016/j.cell.2020.04.035 (PMC7252096; doi:10.1016/j.cell.2020.04.035)
Supplement: Table S2 — Statistics and Gene Lists Related to Figure 2 (Human Lung) A. Cluster defining genes for cell types presented in Figure 2. B. ACE2 and TMPRSS2 statistics by cell type. C. Differentially expressed genes between ACE2+TMPRSS2+ versus rest Type II Pneumocytes. [file mmc3.xls]

## Sheet: Supplemental Table 2A
Supplemental Table 2
Related to Human Lung Tissue, Figure 2C
Statistics for Cell Type Defining Genes (likelihood-ratio test implemented in R using Seurat package and function FindAllMarkers)
Gene	Cell Type	p-value	p_val_adj	average log fold change vs all other cells	% of Cell Type Expressing	% of Rest of Cells Expressing
CAPS	Ciliated Cells	0	0	3.61072	0.912	0.011
TSPAN1	Ciliated Cells	0	0	3.51018	0.825	0.009
TPPP3	Ciliated Cells	0	0	3.01315	0.895	0.019
C20orf85	Ciliated Cells	0	0	2.83206	0.667	0
FAM216B	Ciliated Cells	0	0	2.78827	0.719	0.001
C9orf24	Ciliated Cells	0	0	2.56006	0.684	0.001
RSPH1	Ciliated Cells	0	0	2.50439	0.684	0.001
LRRIQ1	Ciliated Cells	0	0	2.43262	0.596	0.001
CDHR3	Ciliated Cells	0	0	2.42947	0.614	0.005
WDR96	Ciliated Cells	0	0	2.36838	0.649	0.001
PIFO	Ciliated Cells	0	0	2.33487	0.772	0.002
CCDC170	Ciliated Cells	0	0	2.31776	0.719	0.017
SLC44A4	Ciliated Cells	0	0	2.23885	0.684	0.01
ZMYND10	Ciliated Cells	0	0	2.23055	0.684	0.002
C1orf173	Ciliated Cells	0	0	2.20756	0.632	0.001
SNTN	Ciliated Cells	0	0	2.16946	0.509	0
TMEM190	Ciliated Cells	0	0	2.12263	0.632	0.001
DNAH5	Ciliated Cells	0	0	2.09394	0.614	0.005
C11orf88	Ciliated Cells	0	0	2.0883	0.491	0
FAM183A	Ciliated Cells	0	0	2.05863	0.632	0.001
CCDC113	Ciliated Cells	0	0	2.05159	0.667	0.002
CLDN1	Ciliated Cells	0	0	2.03918	0.509	0.008
SPATA18	Ciliated Cells	0	0	2.03118	0.667	0.004
CCDC146	Ciliated Cells	0	0	1.96913	0.702	0.015
DNAH11	Ciliated Cells	0	0	1.91351	0.526	0.004
SPAG17	Ciliated Cells	0	0	1.87715	0.579	0.001
CLDN3	Ciliated Cells	0	0	1.86875	0.561	0.006
SPEF2	Ciliated Cells	0	0	1.83239	0.561	0.009
WDR52	Ciliated Cells	0	0	1.83232	0.561	0.01
SPAG6	Ciliated Cells	0	0	1.82779	0.561	0.001
ALOX15	Ciliated Cells	0	0	1.77541	0.439	0.003
UBXN10	Ciliated Cells	0	0	1.77324	0.579	0.006
CCDC65	Ciliated Cells	0	0	1.74991	0.491	0.002
FAM92B	Ciliated Cells	0	0	1.7491	0.596	0.001
MAATS1	Ciliated Cells	0	0	1.74775	0.579	0.002
MS4A8	Ciliated Cells	0	0	1.74315	0.509	0.002
CDHR4	Ciliated Cells	0	0	1.74273	0.404	0
SMIM22	Ciliated Cells	0	0	1.73034	0.561	0.004
DNAAF1	Ciliated Cells	0	0	1.69007	0.526	0.009
DNAH9	Ciliated Cells	0	0	1.67138	0.509	0.003
CCDC176	Ciliated Cells	0	0	1.63851	0.474	0.006
DNALI1	Ciliated Cells	0	0	1.62271	0.561	0.009
C1orf194	Ciliated Cells	0	0	1.61811	0.561	0.001
RSPH9	Ciliated Cells	0	0	1.61601	0.544	0.005
WDR16	Ciliated Cells	0	0	1.60648	0.491	0.001
ARMC3	Ciliated Cells	0	0	1.59794	0.526	0
STK33	Ciliated Cells	0	0	1.5823	0.491	0.004
C9orf116	Ciliated Cells	0	0	1.57956	0.456	0.003
EFCAB1	Ciliated Cells	0	0	1.57081	0.579	0
ROPN1L	Ciliated Cells	0	0	1.54952	0.579	0.009
ENKUR	Ciliated Cells	0	0	1.54064	0.491	0
DRC1	Ciliated Cells	0	0	1.53676	0.491	0.001
OSBPL6	Ciliated Cells	0	0	1.53006	0.456	0.006
CCDC173	Ciliated Cells	0	0	1.52669	0.491	0.002
NME5	Ciliated Cells	0	0	1.5248	0.509	0.002
MORN5	Ciliated Cells	0	0	1.48626	0.491	0
C6orf118	Ciliated Cells	0	0	1.48093	0.456	0
DNAH3	Ciliated Cells	0	0	1.4792	0.439	0.001
GSTA1	Ciliated Cells	0	0	1.47309	0.316	0.002
AC104809.3	Ciliated Cells	0	0	1.47293	0.298	0
CCDC11	Ciliated Cells	0	0	1.4592	0.474	0.001
TEKT1	Ciliated Cells	0	0	1.45889	0.439	0
C5orf49	Ciliated Cells	0	0	1.44631	0.456	0.001
TMEM232	Ciliated Cells	0	0	1.44391	0.491	0.003
CHST9	Ciliated Cells	0	0	1.4398	0.509	0.001
CCDC17	Ciliated Cells	0	0	1.43124	0.386	0.002
MNS1	Ciliated Cells	0	0	1.42908	0.509	0.004
CCDC19	Ciliated Cells	0	0	1.42467	0.544	0.006
CAPSL	Ciliated Cells	0	0	1.41715	0.368	0
TTC25	Ciliated Cells	0	0	1.4165	0.439	0.001
DNAH12	Ciliated Cells	0	0	1.4018	0.509	0
C2orf40	Ciliated Cells	0	0	1.3974	0.421	0.002
FAM154B	Ciliated Cells	0	0	1.38565	0.509	0.001
HYDIN	Ciliated Cells	0	0	1.38067	0.456	0.001
FAM229B	Ciliated Cells	0	0	1.37082	0.491	0.008
PACRG	Ciliated Cells	0	0	1.3696	0.474	0
DNAH6	Ciliated Cells	0	0	1.36229	0.491	0.002
OXTR	Ciliated Cells	0	0	1.36029	0.404	0.001
RP11-356K23.1	Ciliated Cells	0	0	1.35415	0.456	0
C9orf117	Ciliated Cells	0	0	1.34906	0.474	0.003
DNAH7	Ciliated Cells	0	0	1.33921	0.439	0.002
FANK1	Ciliated Cells	0	0	1.32773	0.404	0.002
RIBC1	Ciliated Cells	0	0	1.32286	0.368	0.002
NEK10	Ciliated Cells	0	0	1.32107	0.491	0.002
WDR66	Ciliated Cells	0	0	1.31676	0.491	0.003
WDR78	Ciliated Cells	0	0	1.31152	0.456	0.003
PRSS12	Ciliated Cells	0	0	1.30789	0.474	0.007
C17orf72	Ciliated Cells	0	0	1.29433	0.456	0.004
DNAH2	Ciliated Cells	0	0	1.29021	0.386	0.001
WDR63	Ciliated Cells	0	0	1.28672	0.439	0.001
C9orf135	Ciliated Cells	0	0	1.286	0.421	0
C11orf70	Ciliated Cells	0	0	1.27274	0.316	0
MUC15	Ciliated Cells	0	0	1.27256	0.439	0.003
WDR86-AS1	Ciliated Cells	0	0	1.26183	0.439	0.001
AGBL2	Ciliated Cells	0	0	1.25911	0.386	0.001
RSPH4A	Ciliated Cells	0	0	1.25633	0.456	0.001
IQCA1	Ciliated Cells	0	0	1.24688	0.351	0.003
FABP6	Ciliated Cells	0	0	1.2453	0.351	0
STOX1	Ciliated Cells	0	0	1.23967	0.404	0.001
TTC18	Ciliated Cells	0	0	1.23966	0.491	0.002
CCDC42B	Ciliated Cells	0	0	1.23873	0.456	0.001
EFHB	Ciliated Cells	0	0	1.23308	0.404	0.001
CCDC39	Ciliated Cells	0	0	1.22011	0.404	0.001
FOXJ1	Ciliated Cells	0	0	1.21935	0.439	0.001
SPEF1	Ciliated Cells	0	0	1.20785	0.281	0
PLCH1	Ciliated Cells	0	0	1.20068	0.439	0.005
FAM81B	Ciliated Cells	0	0	1.19978	0.421	0.001
OMG	Ciliated Cells	0	0	1.19476	0.386	0.002
RGS22	Ciliated Cells	0	0	1.1942	0.456	0.002
CCDC108	Ciliated Cells	0	0	1.18256	0.404	0.001
C6	Ciliated Cells	0	0	1.17988	0.491	0.002
DNAAF3	Ciliated Cells	0	0	1.16945	0.316	0.001
TUSC3	Ciliated Cells	0	0	1.16736	0.456	0.007
PPIL6	Ciliated Cells	0	0	1.1587	0.421	0.004
C1orf87	Ciliated Cells	0	0	1.14951	0.298	0
ZBBX	Ciliated Cells	0	0	1.14635	0.421	0
ABCA13	Ciliated Cells	0	0	1.14549	0.333	0.002
EFHC1	Ciliated Cells	0	0	1.14147	0.456	0.005
DNAH10	Ciliated Cells	0	0	1.13913	0.421	0.002
ECT2L	Ciliated Cells	0	0	1.13535	0.333	0
CCDC40	Ciliated Cells	0	0	1.1319	0.404	0.005
AK7	Ciliated Cells	0	0	1.12681	0.386	0.001
TSPAN19	Ciliated Cells	0	0	1.10332	0.316	0
MAP3K19	Ciliated Cells	0	0	1.10111	0.368	0
TJP3	Ciliated Cells	0	0	1.09188	0.421	0.004
IQUB	Ciliated Cells	0	0	1.09177	0.316	0
IQCD	Ciliated Cells	0	0	1.08633	0.404	0.001
SOX2	Ciliated Cells	0	0	1.07858	0.316	0.002
PLEKHS1	Ciliated Cells	0	0	1.07854	0.351	0.001
BCAS1	Ciliated Cells	0	0	1.07413	0.316	0.002
STOML3	Ciliated Cells	0	0	1.06571	0.333	0
LRRC48	Ciliated Cells	0	0	1.06224	0.333	0.002
AC013264.2	Ciliated Cells	0	0	1.05285	0.404	0.002
C12orf55	Ciliated Cells	0	0	1.04592	0.333	0.001
VWA3B	Ciliated Cells	0	0	1.0454	0.386	0.001
TMEM231	Ciliated Cells	0	0	1.04065	0.404	0.004
PLEKHG7	Ciliated Cells	0	0	1.03708	0.333	0.001
PROM1	Ciliated Cells	0	0	1.01503	0.316	0.003
C22orf15	Ciliated Cells	0	0	0.982854	0.281	0
C9orf9	Ciliated Cells	0	0	0.975916	0.386	0.004
STMND1	Ciliated Cells	0	0	0.971382	0.386	0.001
LRRC46	Ciliated Cells	0	0	0.962187	0.333	0.001
ANKRD66	Ciliated Cells	0	0	0.961172	0.281	0
SPATA17	Ciliated Cells	0	0	0.955889	0.386	0.001
SRGAP3-AS2	Ciliated Cells	0	0	0.943757	0.333	0
TRIM29	Ciliated Cells	0	0	0.931369	0.281	0.001
GRIN3B	Ciliated Cells	0	0	0.931134	0.316	0
NWD1	Ciliated Cells	0	0	0.925439	0.298	0
PFN2	Ciliated Cells	0	0	0.925025	0.386	0.005
WDR65	Ciliated Cells	0	0	0.923636	0.386	0.001
TMPRSS4	Ciliated Cells	0	0	0.921224	0.281	0.001
RHPN2	Ciliated Cells	0	0	0.888102	0.386	0.003
TTC29	Ciliated Cells	0	0	0.880515	0.351	0
MAP6	Ciliated Cells	0	0	0.876554	0.386	0.004
2020-03-10	Ciliated Cells	0	0	0.870864	0.281	0
PTPRT	Ciliated Cells	0	0	0.87037	0.333	0.001
C21orf58	Ciliated Cells	0	0	0.869652	0.351	0.003
TEX9	Ciliated Cells	0	0	0.867094	0.368	0.004
LDLRAD1	Ciliated Cells	0	0	0.863724	0.351	0
KLHDC9	Ciliated Cells	0	0	0.860832	0.298	0.002
DYNLRB2	Ciliated Cells	0	0	0.85886	0.351	0
DYDC2	Ciliated Cells	0	0	0.857941	0.333	0
TMEM212	Ciliated Cells	0	0	0.852066	0.298	0
ARMC4	Ciliated Cells	0	0	0.84891	0.351	0
MDH1B	Ciliated Cells	0	0	0.84598	0.333	0.001
CAPS2	Ciliated Cells	0	0	0.843204	0.351	0.002
C1orf192	Ciliated Cells	0	0	0.833818	0.298	0
NPHP1	Ciliated Cells	0	0	0.829181	0.386	0.005
ADGB	Ciliated Cells	0	0	0.827102	0.316	0
TTC40	Ciliated Cells	0	0	0.826287	0.316	0
KIF6	Ciliated Cells	0	0	0.824766	0.281	0.001
TTC16	Ciliated Cells	0	0	0.808112	0.298	0.003
EFHC2	Ciliated Cells	0	0	0.787733	0.351	0.004
RP11-275I14.4	Ciliated Cells	0	0	0.780868	0.263	0.002
TEKT2	Ciliated Cells	0	0	0.755662	0.281	0
CCDC37	Ciliated Cells	0	0	0.755033	0.263	0
CATSPERD	Ciliated Cells	0	0	0.748547	0.298	0
LRRC71	Ciliated Cells	0	0	0.743613	0.281	0
CCDC181	Ciliated Cells	0	0	0.739297	0.281	0
CCDC114	Ciliated Cells	0	0	0.736802	0.333	0
CASC1	Ciliated Cells	0	0	0.718069	0.333	0.001
RAB36	Ciliated Cells	0	0	0.704985	0.298	0.002
APOBEC4	Ciliated Cells	0	0	0.703949	0.263	0
NEK5	Ciliated Cells	0	0	0.703307	0.281	0
C10orf107	Ciliated Cells	0	0	0.698164	0.351	0
PIH1D3	Ciliated Cells	0	0	0.686089	0.263	0
TSNAXIP1	Ciliated Cells	0	0	0.684813	0.263	0.001
LRRC10B	Ciliated Cells	0	0	0.681575	0.263	0
DNAI1	Ciliated Cells	0	0	0.680392	0.298	0
CCDC13	Ciliated Cells	0	0	0.668455	0.298	0.003
PIH1D2	Ciliated Cells	0	0	0.656575	0.316	0.001
EFCAB10	Ciliated Cells	0	0	0.646634	0.298	0
IQCH	Ciliated Cells	0	0	0.620615	0.263	0.001
DAW1	Ciliated Cells	0	0	0.580109	0.298	0.001
CCDC74A	Ciliated Cells	0	0	0.579357	0.333	0.002
RP11-1C1.7	Ciliated Cells	0	0	0.540969	0.263	0.001
CCDC148	Ciliated Cells	0	0	0.533392	0.281	0.001
C2orf73	Ciliated Cells	0	0	0.533035	0.281	0
MORN3	Ciliated Cells	0	0	0.532132	0.298	0.002
SIX1	Ciliated Cells	0	0	0.522179	0.298	0.002
HHLA2	Ciliated Cells	0	0	0.503354	0.263	0
DCDC1	Ciliated Cells	0	0	0.498668	0.281	0.001
C1orf222	Ciliated Cells	0	0	0.492293	0.316	0.001
LRRC43	Ciliated Cells	0	0	0.423437	0.263	0.001
SAA2	Ciliated Cells	3.27433e-304	7.38688e-300	1.84194	0.298	0.003
BAIAP3	Ciliated Cells	3.68364e-304	8.31029e-300	1.4287	0.386	0.005
LRRC23	Ciliated Cells	9.88008e-298	2.22895e-293	1.71299	0.596	0.013
AGR3	Ciliated Cells	9.40935e-296	2.12275e-291	1.9681	0.684	0.017
CCDC30	Ciliated Cells	2.49909e-290	5.63794e-286	1.30083	0.404	0.006
DCDC2	Ciliated Cells	3.92358e-290	8.8516e-286	0.742552	0.298	0.003
DSP	Ciliated Cells	2.92449e-287	6.59764e-283	1.78529	0.579	0.012
FXYD3	Ciliated Cells	3.26551e-285	7.36699e-281	1.78524	0.632	0.015
TMC5	Ciliated Cells	5.37729e-284	1.21312e-279	2.15135	0.649	0.016
LCA5	Ciliated Cells	1.31826e-282	2.97399e-278	1.5671	0.368	0.005
MUC16	Ciliated Cells	2.2515e-276	5.07938e-272	0.795915	0.281	0.003
OSCP1	Ciliated Cells	2.3997e-273	5.41373e-269	1.08592	0.386	0.006
TSPAN6	Ciliated Cells	2.63448e-270	5.94338e-266	1.44733	0.474	0.009
DTHD1	Ciliated Cells	5.78976e-269	1.30617e-264	1.58798	0.491	0.009
TTC26	Ciliated Cells	3.29674e-265	7.43745e-261	0.830729	0.351	0.005
CLIC6	Ciliated Cells	6.4813e-262	1.46218e-257	1.53892	0.544	0.012
KIAA1377	Ciliated Cells	2.32345e-260	5.2417e-256	1.69499	0.491	0.01
GPR110	Ciliated Cells	2.60506e-259	5.87702e-255	0.817836	0.263	0.002
ST6GALNAC1	Ciliated Cells	2.32058e-258	5.23522e-254	1.10707	0.316	0.004
SPAG16	Ciliated Cells	5.1155e-256	1.15406e-251	1.28643	0.474	0.009
TSGA10	Ciliated Cells	9.6773e-256	2.1832e-251	0.911507	0.368	0.005
FAM149A	Ciliated Cells	4.44542e-253	1.00289e-248	0.664594	0.351	0.005
RASSF6	Ciliated Cells	5.80448e-253	1.30949e-248	1.14246	0.316	0.004
MORN2	Ciliated Cells	1.65848e-249	3.74154e-245	1.78966	0.596	0.016
MOK	Ciliated Cells	1.78793e-248	4.03357e-244	1.09648	0.421	0.007
SPA17	Ciliated Cells	9.85096e-246	2.22238e-241	1.59195	0.526	0.012
GGT6	Ciliated Cells	3.90585e-243	8.81159e-239	0.565477	0.263	0.003
B9D1	Ciliated Cells	5.25787e-243	1.18617e-238	0.597253	0.263	0.003
TCTEX1D2	Ciliated Cells	9.05747e-242	2.04337e-237	0.556012	0.298	0.004
CCDC64B	Ciliated Cells	1.70752e-239	3.85216e-235	0.409109	0.281	0.003
SPATA6L	Ciliated Cells	5.11054e-239	1.15294e-234	0.778048	0.263	0.003
TNFRSF19	Ciliated Cells	2.03164e-238	4.58338e-234	1.04606	0.351	0.005
CYP4B1	Ciliated Cells	1.73681e-237	3.91825e-233	2.07059	0.526	0.013
CCDC153	Ciliated Cells	1.8455e-235	4.16346e-231	1.41964	0.421	0.008
KIAA1211L	Ciliated Cells	1.96745e-235	4.43858e-231	0.875249	0.421	0.008
KIAA1407	Ciliated Cells	3.69104e-235	8.32699e-231	1.32188	0.526	0.013
PLXNB1	Ciliated Cells	9.3256e-232	2.10385e-227	1.4371	0.456	0.009
RABL5	Ciliated Cells	1.44801e-230	3.26671e-226	1.64984	0.509	0.012
AK9	Ciliated Cells	6.23147e-228	1.40582e-223	1.28162	0.509	0.012
IRX3	Ciliated Cells	1.42127e-227	3.20638e-223	1.11573	0.386	0.007
ALS2CR12	Ciliated Cells	1.44763e-227	3.26584e-223	0.992739	0.281	0.003
MAK	Ciliated Cells	1.8452e-226	4.16276e-222	0.991485	0.456	0.01
AP1M2	Ciliated Cells	2.72184e-224	6.14047e-220	0.76295	0.351	0.006
CLDN4	Ciliated Cells	3.21292e-222	7.24836e-218	2.61732	0.737	0.028
DLEC1	Ciliated Cells	2.8401e-221	6.40726e-217	1.00971	0.316	0.005
C7orf63	Ciliated Cells	1.8432e-215	4.15826e-211	1.0541	0.386	0.007
PCDP1	Ciliated Cells	2.05599e-215	4.63832e-211	1.1816	0.333	0.005
MARVELD2	Ciliated Cells	2.49853e-215	5.63668e-211	0.676234	0.351	0.006
NEK11	Ciliated Cells	1.38545e-214	3.12558e-210	1.42024	0.474	0.011
MISP	Ciliated Cells	6.83873e-214	1.54282e-209	0.675845	0.281	0.004
FAM179A	Ciliated Cells	1.02155e-212	2.30462e-208	0.728201	0.298	0.004
WDR54	Ciliated Cells	1.04791e-211	2.36409e-207	1.50947	0.561	0.016
LAMC2	Ciliated Cells	4.96108e-206	1.11922e-201	1.64433	0.474	0.012
IQCK	Ciliated Cells	1.38673e-204	3.12846e-200	0.729109	0.316	0.005
CST6	Ciliated Cells	5.94158e-204	1.34042e-199	1.09498	0.333	0.006
TMEM67	Ciliated Cells	3.49161e-203	7.87707e-199	0.952175	0.368	0.007
LRTOMT	Ciliated Cells	5.8208e-203	1.31317e-198	1.07412	0.368	0.007
PPAP2C	Ciliated Cells	1.08245e-199	2.44201e-195	0.699289	0.281	0.004
CELSR1	Ciliated Cells	6.57956e-199	1.48435e-194	1.37773	0.439	0.01
DPCD	Ciliated Cells	1.019e-197	2.29887e-193	0.930854	0.439	0.01
PVRL4	Ciliated Cells	3.16911e-194	7.14951e-190	0.418961	0.298	0.005
EHF	Ciliated Cells	5.99247e-192	1.3519e-187	1.51051	0.596	0.02
LRRC6	Ciliated Cells	5.52763e-191	1.24703e-186	1.00938	0.351	0.007
GPR162	Ciliated Cells	1.96525e-189	4.43361e-185	0.631387	0.298	0.005
DMKN	Ciliated Cells	2.17981e-189	4.91765e-185	1.40106	0.421	0.01
PLEKHB1	Ciliated Cells	1.20365e-188	2.71543e-184	0.79323	0.439	0.011
FBXW9	Ciliated Cells	2.49674e-185	5.63264e-181	0.666801	0.281	0.004
CKB	Ciliated Cells	3.52618e-184	7.95507e-180	1.70865	0.649	0.026
MUC4	Ciliated Cells	2.61595e-183	5.90158e-179	1.19497	0.316	0.006
C14orf79	Ciliated Cells	1.8471e-179	4.16705e-175	0.670421	0.333	0.007
CGN	Ciliated Cells	3.0922e-178	6.976e-174	0.904106	0.421	0.011
SAA1	Ciliated Cells	3.29637e-178	7.43661e-174	1.95169	0.263	0.004
ELF3	Ciliated Cells	3.77902e-177	8.52548e-173	2.16101	0.702	0.031
CDS1	Ciliated Cells	8.31157e-175	1.87509e-170	1.49681	0.509	0.016
IRX5	Ciliated Cells	3.85898e-171	8.70587e-167	0.537698	0.263	0.004
EPCAM	Ciliated Cells	2.24383e-170	5.06208e-166	1.42999	0.579	0.022
IRF6	Ciliated Cells	2.65633e-170	5.99268e-166	0.804847	0.351	0.008
GAS8	Ciliated Cells	1.69303e-168	3.81947e-164	0.963783	0.351	0.008
PTPRF	Ciliated Cells	5.26087e-168	1.18685e-163	1.64023	0.579	0.022
TMC4	Ciliated Cells	1.09483e-167	2.46994e-163	1.0848	0.351	0.008
CCDC157	Ciliated Cells	2.21898e-167	5.00601e-163	0.778814	0.281	0.005
GRHL2	Ciliated Cells	3.27114e-164	7.3797e-160	0.512756	0.281	0.005
CCDC24	Ciliated Cells	1.39311e-161	3.14286e-157	0.808909	0.281	0.005
ENKD1	Ciliated Cells	2.96911e-161	6.69831e-157	1.42489	0.509	0.018
IQCG	Ciliated Cells	3.17693e-161	7.16715e-157	1.76635	0.632	0.028
DMD	Ciliated Cells	1.19942e-159	2.70589e-155	1.09225	0.421	0.012
CBY1	Ciliated Cells	6.35774e-159	1.43431e-154	0.474643	0.298	0.006
TRIM2	Ciliated Cells	7.40131e-156	1.66973e-151	1.1087	0.509	0.018
ATP9A	Ciliated Cells	7.69884e-156	1.73686e-151	1.21069	0.509	0.018
DYNC2H1	Ciliated Cells	5.33869e-154	1.20441e-149	1.35276	0.526	0.02
C6orf132	Ciliated Cells	5.70774e-154	1.28767e-149	0.775513	0.333	0.008
FHAD1	Ciliated Cells	2.51759e-153	5.67968e-149	1.59399	0.596	0.026
MYH14	Ciliated Cells	3.33122e-152	7.51524e-148	0.803352	0.386	0.011
TRAF3IP1	Ciliated Cells	1.0376e-149	2.34083e-145	1.6287	0.526	0.021
AGR2	Ciliated Cells	1.56041e-148	3.52028e-144	1.61511	0.456	0.015
LCN2	Ciliated Cells	5.47114e-146	1.23429e-141	1.72387	0.333	0.008
CCDC96	Ciliated Cells	2.41602e-145	5.45055e-141	0.97435	0.333	0.008
CMTM4	Ciliated Cells	4.75195e-144	1.07204e-139	1.0796	0.298	0.007
IFT27	Ciliated Cells	1.09443e-141	2.46904e-137	0.961097	0.491	0.019
ARMC2	Ciliated Cells	1.56577e-140	3.53237e-136	1.0828	0.333	0.009
IFT81	Ciliated Cells	4.46927e-137	1.00827e-132	0.644851	0.333	0.009
ULK4	Ciliated Cells	5.47185e-136	1.23445e-131	1.05074	0.439	0.016
IFT46	Ciliated Cells	6.57282e-136	1.48283e-131	0.924094	0.439	0.016
CC2D2A	Ciliated Cells	1.23119e-135	2.77755e-131	1.29195	0.509	0.021
NAT14	Ciliated Cells	1.58483e-135	3.57537e-131	0.533688	0.316	0.008
TACSTD2	Ciliated Cells	6.44123e-134	1.45314e-129	2.49509	0.719	0.044
PERP	Ciliated Cells	1.55134e-133	3.49982e-129	1.64411	0.596	0.03
CP	Ciliated Cells	4.7766e-132	1.0776e-127	1.57151	0.404	0.014
SOX9	Ciliated Cells	2.86426e-130	6.46177e-126	0.617176	0.316	0.008
PLS1	Ciliated Cells	6.54202e-128	1.47588e-123	0.546579	0.281	0.007
DNAL1	Ciliated Cells	2.98528e-127	6.7348e-123	1.0871	0.404	0.014
DDR1	Ciliated Cells	3.42746e-126	7.73235e-122	0.780108	0.368	0.012
DENND6B	Ciliated Cells	1.69899e-124	3.83291e-120	0.424385	0.263	0.006
KIF21A	Ciliated Cells	1.32602e-123	2.9915e-119	1.33455	0.544	0.026
IFT140	Ciliated Cells	1.33146e-123	3.00377e-119	1.1206	0.298	0.008
WDR49	Ciliated Cells	2.94002e-123	6.63268e-119	1.04705	0.333	0.01
RFX3	Ciliated Cells	5.45316e-123	1.23023e-118	1.48811	0.526	0.025
RASSF9	Ciliated Cells	3.81828e-121	8.61403e-117	0.753175	0.263	0.006
DZIP3	Ciliated Cells	1.99458e-120	4.49978e-116	1.40168	0.509	0.024
BAIAP2L1	Ciliated Cells	1.91597e-119	4.32243e-115	0.919077	0.368	0.012
ZNF440	Ciliated Cells	9.56885e-118	2.15873e-113	0.792843	0.386	0.014
WFDC2	Ciliated Cells	3.86456e-117	8.71845e-113	1.39517	0.474	0.021
INTU	Ciliated Cells	5.45656e-117	1.231e-112	0.571041	0.263	0.006
KRT19	Ciliated Cells	1.29759e-116	2.92737e-112	1.64318	0.596	0.034
SORBS2	Ciliated Cells	5.14503e-116	1.16072e-111	0.600836	0.281	0.007
TTC21A	Ciliated Cells	1.93074e-115	4.35575e-111	0.826357	0.263	0.006
LRRC4	Ciliated Cells	7.22414e-115	1.62977e-110	1.08389	0.526	0.026
CETN2	Ciliated Cells	3.35093e-114	7.5597e-110	2.38305	0.754	0.06
GDF15	Ciliated Cells	2.00015e-112	4.51234e-108	1.78318	0.386	0.015
ANKMY1	Ciliated Cells	1.8578e-111	4.1912e-107	0.753122	0.333	0.011
WWC1	Ciliated Cells	2.604e-111	5.87462e-107	0.747894	0.404	0.016
KIF9	Ciliated Cells	7.84451e-111	1.76972e-106	0.776324	0.386	0.015
C12orf75	Ciliated Cells	8.27549e-111	1.86695e-106	0.792039	0.421	0.017
TNFAIP8L1	Ciliated Cells	1.4222e-109	3.20848e-105	0.932947	0.404	0.016
C11orf49	Ciliated Cells	1.96941e-109	4.44299e-105	0.705948	0.368	0.014
SPATA7	Ciliated Cells	1.41909e-107	3.20148e-103	0.767891	0.316	0.01
CCDC34	Ciliated Cells	1.44692e-105	3.26426e-101	1.03508	0.263	0.007
LMO3	Ciliated Cells	1.50261e-105	3.38988e-101	0.652005	0.333	0.011
IFT80	Ciliated Cells	1.18096e-103	2.66424e-99	0.838605	0.316	0.011
CROCC	Ciliated Cells	6.54166e-102	1.4758e-97	0.654956	0.298	0.009
ENPP5	Ciliated Cells	4.33143e-101	9.7717e-97	0.956314	0.263	0.007
NME7	Ciliated Cells	5.09893e-101	1.15032e-96	0.907606	0.386	0.016
IFT172	Ciliated Cells	2.1634e-100	4.88063e-96	0.823959	0.333	0.012
LRP11	Ciliated Cells	3.76228e-100	8.48771e-96	1.23852	0.421	0.02
SLFN13	Ciliated Cells	3.69591e-99	8.33797e-95	0.716604	0.386	0.016
KRT8	Ciliated Cells	5.21725e-99	1.17701e-94	1.16373	0.439	0.021
HAGHL	Ciliated Cells	7.8516e-99	1.77132e-94	0.801944	0.298	0.01
MAP9	Ciliated Cells	2.38072e-98	5.37091e-94	1.05507	0.386	0.017
EFNA1	Ciliated Cells	4.11369e-98	9.28048e-94	1.36652	0.439	0.022
ABCA5	Ciliated Cells	2.92999e-97	6.61006e-93	0.949768	0.421	0.02
CYB561	Ciliated Cells	7.04645e-97	1.58968e-92	1.28805	0.561	0.037
MDM1	Ciliated Cells	1.23761e-96	2.79205e-92	0.970811	0.368	0.015
TTLL1	Ciliated Cells	4.29165e-95	9.68196e-91	1.05787	0.281	0.009
APBB1	Ciliated Cells	4.65227e-95	1.04955e-90	0.676351	0.333	0.013
MYO5B	Ciliated Cells	8.57156e-95	1.93374e-90	0.708623	0.281	0.009
SH3BGRL2	Ciliated Cells	1.79498e-94	4.04947e-90	0.74113	0.281	0.009
FDXR	Ciliated Cells	5.86038e-94	1.3221e-89	0.593863	0.333	0.013
KIAA1244	Ciliated Cells	1.28634e-93	2.90199e-89	1.22139	0.439	0.023
COBL	Ciliated Cells	1.5826e-93	3.57035e-89	0.905698	0.333	0.013
FAM174A	Ciliated Cells	3.16955e-93	7.15051e-89	0.733084	0.386	0.018
NSUN7	Ciliated Cells	4.58668e-92	1.03475e-87	1.00093	0.316	0.012
ICA1L	Ciliated Cells	6.52424e-92	1.47187e-87	0.523925	0.263	0.008
MEIS2	Ciliated Cells	1.21403e-91	2.73886e-87	0.801655	0.281	0.009
TCTN2	Ciliated Cells	8.54927e-91	1.92871e-86	0.6255	0.281	0.01
WRB	Ciliated Cells	1.23843e-90	2.79389e-86	0.740375	0.368	0.017
MAL2	Ciliated Cells	3.21206e-90	7.24642e-86	0.809847	0.404	0.02
ATP2C2	Ciliated Cells	3.35406e-90	7.56676e-86	0.518051	0.316	0.012
KRT18	Ciliated Cells	5.4932e-90	1.23927e-85	1.37311	0.526	0.034
ALMS1	Ciliated Cells	1.99383e-88	4.49809e-84	1.23655	0.544	0.037
SLC22A23	Ciliated Cells	8.65919e-88	1.95351e-83	0.61721	0.281	0.01
WDR19	Ciliated Cells	2.10292e-87	4.74418e-83	0.602375	0.316	0.013
SLC7A2	Ciliated Cells	2.92559e-87	6.60012e-83	0.894278	0.404	0.02
PIGR	Ciliated Cells	5.47877e-87	1.23601e-82	2.27191	0.596	0.046
HOOK1	Ciliated Cells	3.97972e-86	8.97825e-82	0.524303	0.316	0.013
ABHD11	Ciliated Cells	1.43559e-85	3.23869e-81	0.524585	0.298	0.011
TMEM30B	Ciliated Cells	1.2211e-83	2.7548e-79	0.464934	0.316	0.013
MAP1B	Ciliated Cells	3.70396e-83	8.35614e-79	1.27421	0.421	0.023
FAM47E-STBD1	Ciliated Cells	3.86284e-83	8.71456e-79	0.475617	0.281	0.01
ERBB3	Ciliated Cells	6.7421e-83	1.52102e-78	0.50554	0.281	0.01
ANKRD54	Ciliated Cells	9.39493e-83	2.1195e-78	1.30702	0.439	0.026
P4HTM	Ciliated Cells	8.42245e-82	1.90011e-77	1.3861	0.509	0.035
C1orf116	Ciliated Cells	9.26678e-82	2.09059e-77	0.872072	0.316	0.013
NAV2	Ciliated Cells	3.66442e-81	8.26693e-77	0.651081	0.316	0.013
ESRP1	Ciliated Cells	2.09592e-80	4.72839e-76	0.583825	0.263	0.009
CDH1	Ciliated Cells	3.40611e-80	7.68419e-76	1.23934	0.474	0.03
MLF1	Ciliated Cells	1.93721e-79	4.37035e-75	1.30882	0.544	0.041
TTC12	Ciliated Cells	4.15202e-79	9.36695e-75	0.687114	0.316	0.014
SHROOM3	Ciliated Cells	7.80414e-79	1.76061e-74	0.944122	0.368	0.019
EXPH5	Ciliated Cells	8.13987e-79	1.83636e-74	0.904282	0.351	0.017
LPAR3	Ciliated Cells	1.01542e-78	2.29078e-74	0.694049	0.298	0.012
GLB1L	Ciliated Cells	1.57929e-78	3.56287e-74	1.03807	0.333	0.016
FAM184A	Ciliated Cells	2.33839e-78	5.27542e-74	0.625358	0.386	0.021
UNC119B	Ciliated Cells	3.48355e-78	7.85889e-74	0.837047	0.316	0.014
CLUAP1	Ciliated Cells	1.36736e-77	3.08476e-73	0.677241	0.298	0.013
EPS8L1	Ciliated Cells	1.67336e-77	3.77509e-73	0.425016	0.281	0.011
PPOX	Ciliated Cells	2.91124e-77	6.56776e-73	0.843046	0.316	0.014
RAB3IP	Ciliated Cells	1.37474e-76	3.10141e-72	0.675946	0.386	0.021
NELL2	Ciliated Cells	1.48887e-75	3.3589e-71	0.831059	0.368	0.019
WDR35	Ciliated Cells	6.89909e-75	1.55644e-70	0.63651	0.281	0.012
SLC22A4	Ciliated Cells	2.9539e-74	6.66399e-70	1.28324	0.491	0.036
HSPA4L	Ciliated Cells	1.88954e-73	4.2628e-69	0.693817	0.263	0.01
CSPP1	Ciliated Cells	2.12403e-73	4.79182e-69	1.22899	0.544	0.044
PPP1R16A	Ciliated Cells	2.1725e-73	4.90116e-69	0.441484	0.263	0.01
SLC27A2	Ciliated Cells	7.63654e-73	1.7228e-68	0.528193	0.298	0.013
HN1L	Ciliated Cells	1.02491e-72	2.3122e-68	1.09999	0.439	0.029
HSPBP1	Ciliated Cells	1.31982e-72	2.97752e-68	0.867873	0.386	0.023
IFT88	Ciliated Cells	5.36358e-72	1.21002e-67	0.966328	0.368	0.021
TCTN1	Ciliated Cells	6.02038e-70	1.3582e-65	0.716816	0.351	0.02
STPG1	Ciliated Cells	2.57519e-69	5.80963e-65	0.729092	0.263	0.011
GPR116	Ciliated Cells	3.64974e-68	8.23381e-64	1.38546	0.456	0.033
EFCAB2	Ciliated Cells	1.3182e-67	2.97386e-63	0.786408	0.281	0.013
C21orf59	Ciliated Cells	1.60591e-67	3.62293e-63	1.09142	0.474	0.037
TEAD1	Ciliated Cells	1.98269e-67	4.47296e-63	1.1422	0.386	0.024
RASEF	Ciliated Cells	2.19864e-66	4.96012e-62	0.92212	0.316	0.016
KIF3A	Ciliated Cells	3.13018e-66	7.06168e-62	0.673834	0.404	0.027
HMGN5	Ciliated Cells	3.66626e-66	8.27108e-62	0.418131	0.263	0.012
CXADR	Ciliated Cells	4.3227e-66	9.752e-62	0.517758	0.263	0.012
MIPEP	Ciliated Cells	5.56288e-66	1.25499e-61	0.410402	0.263	0.012
SPATA6	Ciliated Cells	7.6865e-66	1.73407e-61	0.915477	0.351	0.021
FSD1L	Ciliated Cells	1.54464e-65	3.48471e-61	0.442704	0.281	0.013
ODF2L	Ciliated Cells	7.62777e-65	1.72082e-60	1.41602	0.561	0.053
IFT43	Ciliated Cells	8.1641e-65	1.84182e-60	0.722196	0.351	0.021
LMLN	Ciliated Cells	1.01275e-64	2.28476e-60	0.67348	0.298	0.015
PPP1R9A	Ciliated Cells	1.87368e-64	4.22703e-60	0.490732	0.263	0.012
LMO7	Ciliated Cells	1.01993e-63	2.30096e-59	1.38044	0.491	0.04
CLDN7	Ciliated Cells	1.17886e-63	2.6595e-59	1.00506	0.421	0.031
SFN	Ciliated Cells	1.55012e-63	3.49708e-59	1.97781	0.281	0.014
PLAC8	Ciliated Cells	2.13394e-63	4.81416e-59	1.34599	0.544	0.051
SLC34A2	Ciliated Cells	6.1713e-63	1.39225e-58	1.36888	0.509	0.043
MECOM	Ciliated Cells	1.15652e-62	2.6091e-58	0.569803	0.316	0.017
METTL7A	Ciliated Cells	3.87817e-62	8.74914e-58	1.84714	0.719	0.096
KIAA1841	Ciliated Cells	5.7308e-62	1.29287e-57	0.963169	0.386	0.027
KRT7	Ciliated Cells	8.60919e-62	1.94223e-57	0.720345	0.351	0.021
MAGEF1	Ciliated Cells	1.19398e-60	2.69363e-56	0.734911	0.263	0.013
ZNF487	Ciliated Cells	1.23158e-60	2.77844e-56	0.5819	0.298	0.016
FAIM	Ciliated Cells	2.46851e-60	5.56896e-56	0.873523	0.281	0.014
DUOX1	Ciliated Cells	8.43389e-60	1.90268e-55	0.738833	0.281	0.014
ECI2	Ciliated Cells	3.18438e-59	7.18397e-55	0.898063	0.421	0.033
RRAD	Ciliated Cells	1.19807e-58	2.70284e-54	1.74644	0.649	0.078
TTLL5	Ciliated Cells	1.40271e-58	3.1645e-54	0.561454	0.368	0.025
RUVBL2	Ciliated Cells	1.76321e-58	3.97781e-54	1.18942	0.456	0.039
PALMD	Ciliated Cells	1.06946e-57	2.41269e-53	0.737376	0.263	0.013
PTPRN2	Ciliated Cells	2.03091e-57	4.58173e-53	0.563655	0.316	0.019
SELENBP1	Ciliated Cells	3.8911e-57	8.77832e-53	0.802031	0.421	0.033
DDAH1	Ciliated Cells	4.14257e-57	9.34563e-53	0.75225	0.298	0.017
ZNF33B	Ciliated Cells	5.08101e-57	1.14628e-52	0.505341	0.316	0.019
LIMCH1	Ciliated Cells	8.19826e-57	1.84953e-52	1.1527	0.456	0.039
KLF5	Ciliated Cells	1.3386e-56	3.01989e-52	1.01847	0.614	0.069
ODF3B	Ciliated Cells	1.49731e-56	3.37792e-52	1.35149	0.474	0.044
BBS9	Ciliated Cells	4.43935e-56	1.00152e-51	0.648938	0.281	0.015
C14orf142	Ciliated Cells	1.8209e-55	4.10794e-51	0.649158	0.333	0.022
IFT74	Ciliated Cells	1.8528e-55	4.17992e-51	0.640996	0.368	0.027
IGFBP5	Ciliated Cells	3.95059e-55	8.91253e-51	0.753996	0.368	0.026
MAP1A	Ciliated Cells	5.44895e-55	1.22928e-50	0.66655	0.333	0.022
WDR60	Ciliated Cells	5.5284e-55	1.24721e-50	1.35423	0.509	0.051
ALDH3B1	Ciliated Cells	6.07383e-55	1.37026e-50	1.76833	0.649	0.088
NBEA	Ciliated Cells	2.26055e-54	5.09981e-50	0.460923	0.263	0.014
FLNB	Ciliated Cells	3.94231e-54	8.89384e-50	1.41019	0.561	0.062
LZTFL1	Ciliated Cells	4.75566e-54	1.07288e-49	0.702692	0.316	0.02
CEP41	Ciliated Cells	6.44521e-54	1.45404e-49	0.579094	0.281	0.016
SLC37A1	Ciliated Cells	1.0943e-53	2.46874e-49	0.926221	0.368	0.028
DSG2	Ciliated Cells	1.72593e-53	3.89369e-49	0.970125	0.316	0.02
PBX1	Ciliated Cells	3.66447e-53	8.26704e-49	0.721615	0.439	0.038
ENAH	Ciliated Cells	1.31756e-52	2.97241e-48	0.72168	0.456	0.041
ANK3	Ciliated Cells	1.96092e-52	4.42383e-48	0.888295	0.404	0.033
DZIP1L	Ciliated Cells	2.15482e-52	4.86127e-48	0.657004	0.281	0.017
ITGA2	Ciliated Cells	2.45512e-52	5.53876e-48	0.768705	0.351	0.025
CCDC104	Ciliated Cells	6.42025e-52	1.44841e-47	1.13361	0.526	0.057
HMGN3	Ciliated Cells	6.48263e-52	1.46248e-47	1.70852	0.632	0.086
PPL	Ciliated Cells	1.24041e-51	2.79837e-47	0.554975	0.263	0.015
SLPI	Ciliated Cells	6.34221e-51	1.4308e-46	1.2676	0.596	0.071
CTTN	Ciliated Cells	6.60431e-51	1.48993e-46	0.826466	0.386	0.031
GRAMD3	Ciliated Cells	8.22777e-51	1.85619e-46	0.721567	0.316	0.021
SPAG1	Ciliated Cells	1.17412e-50	2.64882e-46	0.90229	0.368	0.029
HSPB11	Ciliated Cells	1.23543e-50	2.78713e-46	0.769819	0.368	0.029
EVA1C	Ciliated Cells	1.66185e-50	3.74913e-46	0.633672	0.368	0.029
RP11-468E2.2	Ciliated Cells	3.02019e-50	6.81356e-46	0.438287	0.316	0.022
ABI2	Ciliated Cells	5.74555e-50	1.2962e-45	0.965615	0.491	0.051
NDFIP2	Ciliated Cells	1.38637e-49	3.12765e-45	0.567049	0.368	0.029
CEACAM6	Ciliated Cells	3.35316e-49	7.56474e-45	0.327563	0.263	0.015
IGFBP2	Ciliated Cells	4.48456e-49	1.01172e-44	0.658351	0.351	0.027
TMEM98	Ciliated Cells	1.46473e-48	3.30442e-44	0.831001	0.281	0.018
IGF2BP2	Ciliated Cells	2.6023e-48	5.87079e-44	0.5382	0.263	0.016
KIAA0556	Ciliated Cells	9.37942e-48	2.116e-43	0.580293	0.281	0.018
KIAA1009	Ciliated Cells	1.02761e-47	2.31829e-43	0.748567	0.368	0.03
PARVA	Ciliated Cells	3.21674e-47	7.25697e-43	1.25025	0.316	0.023
GNA11	Ciliated Cells	3.28061e-47	7.40106e-43	0.886555	0.404	0.037
CYB5D1	Ciliated Cells	6.54324e-47	1.47616e-42	0.82763	0.421	0.04
CCP110	Ciliated Cells	6.7737e-47	1.52815e-42	1.17839	0.474	0.051
CLMN	Ciliated Cells	1.29656e-46	2.92504e-42	1.00476	0.474	0.051
DUSP14	Ciliated Cells	2.21826e-46	5.0044e-42	0.491733	0.333	0.026
SLC25A4	Ciliated Cells	2.60773e-46	5.88305e-42	0.888147	0.298	0.021
ALDH5A1	Ciliated Cells	2.68496e-46	6.05728e-42	0.363947	0.281	0.019
PARD3	Ciliated Cells	6.44686e-46	1.45441e-41	0.627337	0.281	0.019
ZNF688	Ciliated Cells	8.20026e-46	1.84998e-41	0.646343	0.263	0.017
SLC25A29	Ciliated Cells	8.33078e-46	1.87942e-41	0.333586	0.263	0.017
ENDOG	Ciliated Cells	8.56206e-46	1.9316e-41	0.797837	0.263	0.017
FOLR1	Ciliated Cells	1.21019e-45	2.73018e-41	1.04149	0.386	0.035
ITPKC	Ciliated Cells	1.39336e-45	3.14343e-41	1.40982	0.509	0.059
RCAN3	Ciliated Cells	1.53118e-45	3.45434e-41	1.09127	0.561	0.071
MUC1	Ciliated Cells	1.74133e-45	3.92843e-41	0.88194	0.368	0.032
BBS4	Ciliated Cells	2.57988e-45	5.82022e-41	1.11424	0.316	0.024
ANKRD42	Ciliated Cells	3.77076e-45	8.50685e-41	1.12709	0.368	0.032
IQCE	Ciliated Cells	4.9665e-45	1.12044e-40	1.09848	0.351	0.03
TSPAN15	Ciliated Cells	1.22773e-44	2.76975e-40	0.348864	0.298	0.022
PEX6	Ciliated Cells	2.63991e-44	5.95563e-40	0.740823	0.281	0.019
KIAA1737	Ciliated Cells	3.15527e-44	7.11829e-40	0.731995	0.263	0.017
ARHGAP32	Ciliated Cells	4.51441e-44	1.01845e-39	0.75548	0.298	0.022
MSI2	Ciliated Cells	1.0581e-43	2.38707e-39	1.0459	0.491	0.058
NEDD4L	Ciliated Cells	1.13033e-43	2.55002e-39	0.756014	0.456	0.049
PGM2L1	Ciliated Cells	1.38612e-43	3.12709e-39	0.893478	0.351	0.03
IFT57	Ciliated Cells	1.55108e-43	3.49924e-39	1.38332	0.596	0.088
NET1	Ciliated Cells	1.82668e-43	4.121e-39	1.10727	0.456	0.051
YAP1	Ciliated Cells	5.46163e-43	1.23214e-38	0.541743	0.404	0.039
RUVBL1	Ciliated Cells	8.98081e-43	2.02607e-38	1.02631	0.404	0.041
C7orf41	Ciliated Cells	9.87342e-43	2.22744e-38	0.652623	0.298	0.022
SLC2A1	Ciliated Cells	1.78512e-42	4.02723e-38	1.02255	0.368	0.034
SQLE	Ciliated Cells	9.37886e-42	2.11587e-37	1.00482	0.421	0.045
SLC20A2	Ciliated Cells	9.41802e-42	2.12471e-37	0.781164	0.351	0.031
ARL3	Ciliated Cells	1.14239e-41	2.57723e-37	1.07146	0.386	0.039
USP54	Ciliated Cells	1.16222e-41	2.62197e-37	0.329089	0.263	0.018
TMEM107	Ciliated Cells	1.22127e-41	2.75519e-37	1.35619	0.316	0.026
RSPH3	Ciliated Cells	1.34405e-41	3.03219e-37	1.00157	0.404	0.043
UBAC1	Ciliated Cells	1.42702e-41	3.21936e-37	1.178	0.491	0.063
SH3RF1	Ciliated Cells	1.46945e-41	3.31507e-37	0.642965	0.298	0.023
BAIAP2	Ciliated Cells	1.64976e-41	3.72187e-37	0.887302	0.386	0.039
DGKH	Ciliated Cells	3.18819e-41	7.19255e-37	0.779439	0.368	0.034
XPNPEP3	Ciliated Cells	4.74013e-41	1.06937e-36	0.765055	0.316	0.026
STRBP	Ciliated Cells	1.12821e-40	2.54525e-36	1.15162	0.386	0.039
RPGR	Ciliated Cells	1.60428e-40	3.61926e-36	1.10721	0.421	0.047
PSENEN	Ciliated Cells	1.64467e-40	3.71038e-36	1.46091	0.544	0.079
CTD-2319I12.1	Ciliated Cells	4.13708e-40	9.33325e-36	0.68579	0.263	0.019
IPO11	Ciliated Cells	4.93179e-40	1.11261e-35	0.275604	0.263	0.019
ZC2HC1A	Ciliated Cells	4.96673e-40	1.12049e-35	0.723789	0.298	0.024
PAWR	Ciliated Cells	5.18629e-40	1.17003e-35	0.553786	0.316	0.027
SCRN1	Ciliated Cells	1.00266e-39	2.262e-35	0.56999	0.351	0.033
GOLM1	Ciliated Cells	1.76941e-39	3.9918e-35	1.2666	0.439	0.052
CRIP2	Ciliated Cells	1.81513e-39	4.09494e-35	0.5996	0.386	0.039
MRPS31	Ciliated Cells	2.082e-39	4.697e-35	0.477076	0.316	0.027
PIBF1	Ciliated Cells	2.69843e-39	6.08765e-35	0.722932	0.368	0.036
EPS8	Ciliated Cells	2.8579e-39	6.44742e-35	0.960157	0.456	0.054
TSPAN13	Ciliated Cells	9.48013e-39	2.13872e-34	0.542625	0.316	0.027
MMAB	Ciliated Cells	1.41305e-38	3.18784e-34	0.526529	0.298	0.025
APPL2	Ciliated Cells	2.60521e-38	5.87735e-34	0.989461	0.421	0.048
FAM179B	Ciliated Cells	2.63238e-38	5.93866e-34	0.971606	0.351	0.035
EPN2	Ciliated Cells	3.18868e-38	7.19365e-34	0.624624	0.316	0.028
MET	Ciliated Cells	4.75162e-38	1.07197e-33	1.04458	0.368	0.037
B9D2	Ciliated Cells	5.57225e-38	1.2571e-33	0.611995	0.298	0.026
ST5	Ciliated Cells	7.11519e-38	1.60519e-33	0.530173	0.281	0.022
DALRD3	Ciliated Cells	9.81305e-38	2.21382e-33	0.592451	0.386	0.042
ODF2	Ciliated Cells	1.11774e-37	2.52162e-33	0.685016	0.404	0.045
MLLT4	Ciliated Cells	2.1039e-37	4.74639e-33	1.23648	0.491	0.068
FAM114A1	Ciliated Cells	2.87788e-37	6.4925e-33	0.725205	0.333	0.031
SMYD2	Ciliated Cells	5.43984e-37	1.22723e-32	0.748795	0.351	0.036
FARP1	Ciliated Cells	6.03544e-37	1.3616e-32	0.67367	0.333	0.032
INADL	Ciliated Cells	1.5101e-36	3.4068e-32	0.583176	0.316	0.028
VNN3	Ciliated Cells	2.42482e-36	5.47039e-32	0.475978	0.368	0.038
EPHX1	Ciliated Cells	2.62321e-36	5.91797e-32	0.645274	0.298	0.027
ARHGAP12	Ciliated Cells	2.73857e-36	6.1782e-32	0.673548	0.386	0.042
P4HA2	Ciliated Cells	3.83097e-36	8.64267e-32	0.789595	0.368	0.04
SEPW1	Ciliated Cells	5.05538e-36	1.14049e-31	1.49133	0.614	0.111
DYNLT1	Ciliated Cells	6.12774e-36	1.38242e-31	1.16709	0.544	0.086
THRA	Ciliated Cells	1.05487e-35	2.37979e-31	0.312362	0.281	0.023
IGF1R	Ciliated Cells	1.26836e-35	2.86142e-31	0.394103	0.439	0.053
WLS	Ciliated Cells	3.61045e-35	8.14517e-31	1.29065	0.544	0.086
ALDH1A1	Ciliated Cells	3.96148e-35	8.93709e-31	1.38616	0.667	0.133
RP11-1008C21.1	Ciliated Cells	4.06191e-35	9.16367e-31	0.813139	0.298	0.027
COQ4	Ciliated Cells	8.24531e-35	1.86014e-30	0.998411	0.351	0.038
PRDX5	Ciliated Cells	1.17957e-34	2.66111e-30	1.83437	0.737	0.186
C16orf80	Ciliated Cells	1.27857e-34	2.88446e-30	0.74371	0.386	0.044
BACE2	Ciliated Cells	1.47822e-34	3.33485e-30	0.776794	0.333	0.034
POLR2I	Ciliated Cells	2.17668e-34	4.91058e-30	0.843852	0.404	0.05
B3GNT7	Ciliated Cells	2.44186e-34	5.50883e-30	0.64995	0.333	0.035
RAB11FIP4	Ciliated Cells	2.52645e-34	5.69968e-30	0.499692	0.333	0.033
UGDH	Ciliated Cells	3.89766e-34	8.79312e-30	1.28369	0.491	0.073
NCALD	Ciliated Cells	5.49538e-34	1.23976e-29	0.346453	0.298	0.028
STXBP1	Ciliated Cells	5.73677e-34	1.29422e-29	0.455787	0.263	0.022
IFFO2	Ciliated Cells	5.80394e-34	1.30937e-29	0.839557	0.368	0.041
DNPH1	Ciliated Cells	6.98289e-34	1.57534e-29	1.06891	0.439	0.06
C11orf63	Ciliated Cells	1.07428e-33	2.42357e-29	0.436821	0.263	0.022
MNAT1	Ciliated Cells	1.18027e-33	2.66268e-29	0.422057	0.263	0.022
NCOA7	Ciliated Cells	1.27984e-33	2.88732e-29	1.52228	0.649	0.131
ZNF3	Ciliated Cells	1.57783e-33	3.55958e-29	0.551423	0.281	0.025
STYXL1	Ciliated Cells	1.63524e-33	3.68909e-29	0.683046	0.333	0.035
DHRS3	Ciliated Cells	2.48503e-33	5.60624e-29	0.824397	0.439	0.06
ZSCAN18	Ciliated Cells	2.74396e-33	6.19037e-29	0.766515	0.298	0.029
SH3D19	Ciliated Cells	4.33732e-33	9.78499e-29	0.36442	0.281	0.025
ITGB8	Ciliated Cells	4.39526e-33	9.91571e-29	1.11543	0.439	0.059
PRMT5	Ciliated Cells	5.51876e-33	1.24503e-28	0.769687	0.316	0.032
KIF3B	Ciliated Cells	6.40696e-33	1.44541e-28	1.02965	0.421	0.056
LRIG1	Ciliated Cells	1.56144e-32	3.5226e-28	0.698655	0.386	0.046
CLU	Ciliated Cells	1.65263e-32	3.72834e-28	1.40091	0.614	0.115
DCBLD2	Ciliated Cells	1.73779e-32	3.92046e-28	0.952692	0.298	0.029
LBH	Ciliated Cells	2.05725e-32	4.64116e-28	1.03559	0.439	0.06
DUSP18	Ciliated Cells	2.88388e-32	6.50604e-28	0.608844	0.281	0.026
CD38	Ciliated Cells	3.09211e-32	6.9758e-28	0.401376	0.298	0.029
RFX2	Ciliated Cells	5.7187e-32	1.29014e-27	0.566795	0.456	0.064
NUCB2	Ciliated Cells	6.395e-32	1.44271e-27	1.5964	0.614	0.123
GBP3	Ciliated Cells	8.57898e-32	1.93542e-27	0.919569	0.474	0.072
PCYT2	Ciliated Cells	8.95251e-32	2.01969e-27	0.332419	0.263	0.023
KIAA1217	Ciliated Cells	9.94878e-32	2.24444e-27	0.351453	0.281	0.026
DHCR24	Ciliated Cells	1.05154e-31	2.37227e-27	1.21912	0.526	0.088
SSBP4	Ciliated Cells	1.68825e-31	3.80869e-27	0.70411	0.333	0.038
ARHGEF28	Ciliated Cells	4.31984e-31	9.74556e-27	0.40204	0.263	0.024
IQCB1	Ciliated Cells	4.38029e-31	9.88194e-27	0.506728	0.316	0.033
IGFBP7	Ciliated Cells	5.6515e-31	1.27498e-26	0.531572	0.632	0.114
ST6GALNAC2	Ciliated Cells	1.10182e-30	2.4857e-26	0.538761	0.386	0.049
CFH	Ciliated Cells	1.24273e-30	2.8036e-26	0.643911	0.491	0.073
RUNDC1	Ciliated Cells	1.37286e-30	3.09718e-26	0.65791	0.263	0.024
GBAS	Ciliated Cells	1.49015e-30	3.36177e-26	1.11919	0.544	0.098
PSD3	Ciliated Cells	1.68931e-30	3.81107e-26	0.452873	0.351	0.041
SURF6	Ciliated Cells	2.33339e-30	5.26413e-26	0.84784	0.316	0.034
STEAP3	Ciliated Cells	2.78033e-30	6.27243e-26	0.62641	0.316	0.035
SPR	Ciliated Cells	4.02782e-30	9.08675e-26	0.759443	0.333	0.039
CIB1	Ciliated Cells	5.27323e-30	1.18964e-25	1.2739	0.702	0.172
CEP89	Ciliated Cells	6.52437e-30	1.4719e-25	0.654521	0.281	0.028
ZC3H6	Ciliated Cells	8.85228e-30	1.99707e-25	0.538755	0.421	0.058
SRI	Ciliated Cells	8.93999e-30	2.01686e-25	1.00598	0.526	0.095
CXCL17	Ciliated Cells	9.43333e-30	2.12816e-25	0.319944	0.263	0.024
KCNE1	Ciliated Cells	1.21779e-29	2.74732e-25	0.521337	0.298	0.032
GFPT1	Ciliated Cells	1.69807e-29	3.83085e-25	1.04712	0.474	0.075
MPZL3	Ciliated Cells	1.72701e-29	3.89613e-25	0.934176	0.333	0.038
ALCAM	Ciliated Cells	2.1041e-29	4.74686e-25	1.28665	0.719	0.173
TJP1	Ciliated Cells	2.27141e-29	5.1243e-25	0.886185	0.368	0.047
GLT8D1	Ciliated Cells	2.36995e-29	5.34662e-25	1.03542	0.298	0.032
FTO	Ciliated Cells	2.86755e-29	6.46919e-25	0.912903	0.281	0.029
PTGR1	Ciliated Cells	3.73776e-29	8.43238e-25	0.451631	0.298	0.032
TMEM9	Ciliated Cells	4.4749e-29	1.00954e-24	0.684891	0.281	0.029
CCDC66	Ciliated Cells	4.57049e-29	1.0311e-24	0.453838	0.386	0.05
NFIB	Ciliated Cells	7.3901e-29	1.66721e-24	0.539902	0.404	0.054
ABCC5	Ciliated Cells	1.21267e-28	2.73577e-24	0.396823	0.333	0.039
TSTD1	Ciliated Cells	1.41377e-28	3.18947e-24	0.631983	0.368	0.049
TSPAN3	Ciliated Cells	2.015e-28	4.54585e-24	1.20713	0.632	0.141
SOX4	Ciliated Cells	2.22674e-28	5.02353e-24	1.36704	0.509	0.092
EMP2	Ciliated Cells	4.03823e-28	9.11024e-24	0.384316	0.386	0.052
COQ7	Ciliated Cells	5.88088e-28	1.32673e-23	0.469982	0.281	0.03
FOXC1	Ciliated Cells	1.41574e-27	3.19391e-23	0.335718	0.281	0.029
ACACA	Ciliated Cells	1.91089e-27	4.31097e-23	0.536409	0.263	0.027
PRRG4	Ciliated Cells	2.02011e-27	4.55736e-23	0.658447	0.298	0.034
ARSD	Ciliated Cells	2.37581e-27	5.35984e-23	0.516252	0.456	0.074
IK	Ciliated Cells	3.67053e-27	8.28073e-23	1.32003	0.649	0.161
DSTN	Ciliated Cells	3.96022e-27	8.93425e-23	1.32639	0.702	0.187
TRIM37	Ciliated Cells	4.41704e-27	9.96485e-23	0.502535	0.333	0.042
KANSL1L	Ciliated Cells	5.71882e-27	1.29017e-22	0.486101	0.298	0.034
CCDC41	Ciliated Cells	5.95057e-27	1.34245e-22	0.604457	0.281	0.031
MACC1	Ciliated Cells	6.00079e-27	1.35378e-22	0.932343	0.439	0.07
ANXA4	Ciliated Cells	1.55709e-26	3.51279e-22	1.21474	0.579	0.119
TRAK1	Ciliated Cells	1.81501e-26	4.09466e-22	0.661498	0.456	0.078
FAM60A	Ciliated Cells	1.89918e-26	4.28456e-22	0.523897	0.298	0.035
NUDC	Ciliated Cells	2.1994e-26	4.96186e-22	1.19202	0.579	0.131
GCLC	Ciliated Cells	4.1051e-26	9.26111e-22	0.824058	0.351	0.048
OCIAD2	Ciliated Cells	4.53334e-26	1.02272e-21	0.572758	0.263	0.028
LAMB3	Ciliated Cells	5.43602e-26	1.22637e-21	1.02033	0.509	0.093
AKR1C3	Ciliated Cells	5.8273e-26	1.31464e-21	0.526222	0.298	0.036
NT5DC1	Ciliated Cells	6.66214e-26	1.50298e-21	0.584665	0.333	0.044
ZNF664	Ciliated Cells	1.0768e-25	2.42925e-21	0.725536	0.386	0.057
DYNLL1	Ciliated Cells	1.35967e-25	3.06742e-21	1.4681	0.754	0.238
CCDC125	Ciliated Cells	1.56961e-25	3.54105e-21	1.11905	0.351	0.05
UNC13B	Ciliated Cells	1.67028e-25	3.76816e-21	0.389216	0.263	0.028
SGMS2	Ciliated Cells	2.30089e-25	5.19082e-21	1.1991	0.632	0.147
TPRG1L	Ciliated Cells	2.73135e-25	6.16192e-21	0.765368	0.439	0.075
PKIG	Ciliated Cells	3.90362e-25	8.80657e-21	0.453912	0.316	0.04
UFC1	Ciliated Cells	4.13167e-25	9.32105e-21	1.50945	0.614	0.16
TC2N	Ciliated Cells	4.60611e-25	1.03914e-20	0.345181	0.368	0.052
CCND1	Ciliated Cells	7.56468e-25	1.70659e-20	0.781709	0.281	0.033
TAF1B	Ciliated Cells	1.23945e-24	2.7962e-20	0.568026	0.281	0.034
CYB5A	Ciliated Cells	1.28934e-24	2.90875e-20	1.24983	0.474	0.088
SUN1	Ciliated Cells	1.35646e-24	3.06017e-20	0.504589	0.386	0.059
NEK4	Ciliated Cells	1.53857e-24	3.47101e-20	0.5492	0.263	0.03
DNAJA4	Ciliated Cells	1.88169e-24	4.24508e-20	1.27509	0.579	0.132
OSBPL3	Ciliated Cells	2.06224e-24	4.65242e-20	0.397979	0.316	0.041
ATXN2	Ciliated Cells	2.12281e-24	4.78905e-20	0.757387	0.368	0.056
TOMM34	Ciliated Cells	2.82058e-24	6.36323e-20	0.57049	0.298	0.038
NDUFAF3	Ciliated Cells	4.08318e-24	9.21164e-20	0.559607	0.439	0.077
SLC35A3	Ciliated Cells	5.24791e-24	1.18393e-19	0.589841	0.281	0.034
CD59	Ciliated Cells	5.31466e-24	1.19899e-19	1.49631	0.772	0.279
RPA3	Ciliated Cells	6.40841e-24	1.44574e-19	0.492167	0.298	0.038
ATPIF1	Ciliated Cells	7.23422e-24	1.63204e-19	1.18282	0.649	0.171
PLXNB2	Ciliated Cells	8.47623e-24	1.91224e-19	0.921038	0.421	0.075
C5orf42	Ciliated Cells	8.81491e-24	1.98864e-19	0.566377	0.281	0.034
SPINT2	Ciliated Cells	9.60697e-24	2.16733e-19	1.07333	0.456	0.086
VRK3	Ciliated Cells	1.54767e-23	3.49154e-19	0.700989	0.333	0.047
GSTP1	Ciliated Cells	2.04911e-23	4.6228e-19	1.68349	0.737	0.279
CEP290	Ciliated Cells	2.16445e-23	4.88301e-19	0.948528	0.333	0.048
C5orf45	Ciliated Cells	3.20908e-23	7.23968e-19	0.540184	0.368	0.057
ERGIC3	Ciliated Cells	4.42279e-23	9.97782e-19	1.21569	0.579	0.138
SPTBN1	Ciliated Cells	6.35049e-23	1.43267e-18	1.11231	0.667	0.17
TBC1D8	Ciliated Cells	9.5028e-23	2.14383e-18	0.592719	0.298	0.04
FAM13A	Ciliated Cells	1.17829e-22	2.65823e-18	0.505219	0.333	0.048
TRMT1L	Ciliated Cells	1.25506e-22	2.83141e-18	0.309534	0.263	0.032
PITPNM1	Ciliated Cells	1.27377e-22	2.87363e-18	0.696005	0.281	0.036
DAPP1	Ciliated Cells	1.27449e-22	2.87525e-18	0.485578	0.368	0.058
TNFRSF21	Ciliated Cells	1.40033e-22	3.15914e-18	0.570006	0.281	0.036
SIGIRR	Ciliated Cells	1.64834e-22	3.71865e-18	0.510197	0.316	0.043
RRM2B	Ciliated Cells	1.94306e-22	4.38354e-18	0.69138	0.368	0.059
NFIA	Ciliated Cells	2.51709e-22	5.67856e-18	0.727422	0.368	0.059
DNTTIP1	Ciliated Cells	2.72396e-22	6.14524e-18	0.62413	0.368	0.059
LRBA	Ciliated Cells	2.85641e-22	6.44406e-18	0.250279	0.351	0.052
WWTR1	Ciliated Cells	3.10778e-22	7.01116e-18	0.950194	0.386	0.064
DHX40	Ciliated Cells	4.93165e-22	1.11258e-17	0.608714	0.368	0.06
H2AFJ	Ciliated Cells	5.86927e-22	1.32411e-17	0.759317	0.404	0.073
CYSTM1	Ciliated Cells	6.48865e-22	1.46384e-17	1.05809	0.491	0.104
ARHGAP5	Ciliated Cells	8.13363e-22	1.83495e-17	0.997294	0.491	0.103
PNMA1	Ciliated Cells	8.67148e-22	1.95629e-17	0.727156	0.298	0.041
SMIM14	Ciliated Cells	9.26368e-22	2.08989e-17	1.12198	0.526	0.122
COPRS	Ciliated Cells	1.23585e-21	2.78809e-17	0.53252	0.316	0.047
EFEMP1	Ciliated Cells	1.24117e-21	2.80008e-17	0.644428	0.333	0.049
ATP1B1	Ciliated Cells	1.25064e-21	2.82145e-17	0.954895	0.614	0.156
SH3BP4	Ciliated Cells	1.78962e-21	4.03738e-17	0.503313	0.333	0.051
HMGCL	Ciliated Cells	1.93881e-21	4.37397e-17	0.704856	0.281	0.038
EGFR	Ciliated Cells	1.97505e-21	4.45571e-17	0.377689	0.263	0.033
ZDHHC4	Ciliated Cells	3.22227e-21	7.26943e-17	0.456441	0.263	0.033
PSMB5	Ciliated Cells	4.08385e-21	9.21317e-17	0.906303	0.439	0.085
HES1	Ciliated Cells	4.28082e-21	9.65753e-17	0.666385	0.281	0.038
KLHDC10	Ciliated Cells	4.37979e-21	9.8808e-17	0.445366	0.298	0.042
RAB11FIP1	Ciliated Cells	4.61806e-21	1.04183e-16	1.17351	0.737	0.242
CES1	Ciliated Cells	5.38108e-21	1.21397e-16	0.655349	0.351	0.057
VWA5A	Ciliated Cells	5.59628e-21	1.26252e-16	0.37425	0.351	0.056
AKAP9	Ciliated Cells	6.10171e-21	1.37655e-16	1.33172	0.667	0.218
CALM2	Ciliated Cells	6.29726e-21	1.42066e-16	1.14495	0.86	0.384
WEE1	Ciliated Cells	6.44351e-21	1.45365e-16	0.560649	0.333	0.051
PGRMC1	Ciliated Cells	7.62842e-21	1.72097e-16	0.976337	0.474	0.103
STAM2	Ciliated Cells	1.0072e-20	2.27225e-16	0.936203	0.386	0.069
ARHGEF12	Ciliated Cells	1.28782e-20	2.90531e-16	0.511776	0.456	0.089
NUDT14	Ciliated Cells	1.34185e-20	3.02722e-16	0.533002	0.281	0.039
MRPL40	Ciliated Cells	1.82263e-20	4.11186e-16	0.393866	0.316	0.048
MFSD6	Ciliated Cells	2.00587e-20	4.52524e-16	0.405551	0.404	0.074
SPATS2L	Ciliated Cells	2.09069e-20	4.7166e-16	0.864133	0.526	0.126
ABCD3	Ciliated Cells	2.62493e-20	5.92184e-16	0.272165	0.263	0.035
YIPF6	Ciliated Cells	3.97988e-20	8.9786e-16	0.651505	0.404	0.077
MYO1B	Ciliated Cells	4.01635e-20	9.06089e-16	0.424202	0.316	0.047
KIAA1430	Ciliated Cells	5.7445e-20	1.29596e-15	0.645248	0.351	0.059
CCDC88C	Ciliated Cells	5.89746e-20	1.33047e-15	0.528663	0.368	0.064
TRAPPC9	Ciliated Cells	8.54477e-20	1.9277e-15	0.631216	0.281	0.04
PDK4	Ciliated Cells	8.61377e-20	1.94327e-15	0.343313	0.351	0.058
MSMO1	Ciliated Cells	9.24649e-20	2.08601e-15	1.18194	0.281	0.041
SDC4	Ciliated Cells	9.89941e-20	2.23331e-15	0.914437	0.579	0.152
STX2	Ciliated Cells	1.05326e-19	2.37616e-15	0.740129	0.263	0.036
HSBP1	Ciliated Cells	1.22025e-19	2.75288e-15	1.41329	0.579	0.155
C5orf15	Ciliated Cells	1.56001e-19	3.51938e-15	0.432572	0.298	0.046
ENOSF1	Ciliated Cells	1.81614e-19	4.09721e-15	0.670561	0.316	0.051
CLSTN1	Ciliated Cells	2.11728e-19	4.77657e-15	0.593119	0.456	0.097
TSC22D1	Ciliated Cells	2.67731e-19	6.04001e-15	0.921778	0.649	0.185
UNC93B1	Ciliated Cells	3.45336e-19	7.79077e-15	0.591641	0.333	0.058
CEBPG	Ciliated Cells	4.09148e-19	9.23039e-15	0.601627	0.421	0.085
ATXN7L3B	Ciliated Cells	4.9826e-19	1.12408e-14	0.754339	0.439	0.093
KREMEN1	Ciliated Cells	5.13851e-19	1.15925e-14	0.603564	0.281	0.041
SMAD5	Ciliated Cells	5.18786e-19	1.17038e-14	0.529911	0.316	0.051
TRADD	Ciliated Cells	5.86219e-19	1.32251e-14	0.455673	0.281	0.041
BTBD1	Ciliated Cells	7.07628e-19	1.59641e-14	0.622998	0.439	0.091
SMEK2	Ciliated Cells	7.33215e-19	1.65413e-14	0.99821	0.614	0.172
TP53INP1	Ciliated Cells	7.80811e-19	1.76151e-14	0.523636	0.263	0.037
NELFE	Ciliated Cells	1.09678e-18	2.47433e-14	0.626549	0.474	0.107
HADH	Ciliated Cells	1.20893e-18	2.72735e-14	0.43817	0.263	0.038
GMPR2	Ciliated Cells	1.34475e-18	3.03376e-14	1.05519	0.404	0.081
MLPH	Ciliated Cells	1.3607e-18	3.06974e-14	0.588137	0.386	0.073
IFI27	Ciliated Cells	1.40498e-18	3.16964e-14	0.875906	0.421	0.086
UGCG	Ciliated Cells	1.47709e-18	3.33231e-14	1.0444	0.632	0.187
IMPA2	Ciliated Cells	2.3805e-18	5.37041e-14	0.25995	0.281	0.042
TM4SF1	Ciliated Cells	2.65789e-18	5.99621e-14	0.866213	0.404	0.08
REXO2	Ciliated Cells	3.30936e-18	7.46592e-14	0.572307	0.351	0.064
KIF2A	Ciliated Cells	3.42805e-18	7.73367e-14	0.793009	0.386	0.076
CRIM1	Ciliated Cells	4.01869e-18	9.06617e-14	0.711422	0.333	0.059
AKR7A2	Ciliated Cells	4.3727e-18	9.8648e-14	0.568842	0.263	0.039
DHX30	Ciliated Cells	4.81289e-18	1.08579e-13	0.525644	0.298	0.048
GCC2	Ciliated Cells	6.12854e-18	1.3826e-13	1.19966	0.579	0.163
CTBP2	Ciliated Cells	6.86211e-18	1.54809e-13	0.77386	0.404	0.084
VGLL4	Ciliated Cells	8.11963e-18	1.83179e-13	0.519201	0.333	0.059
SYNE1	Ciliated Cells	8.74774e-18	1.97349e-13	0.808986	0.632	0.181
ERCC3	Ciliated Cells	1.12539e-17	2.53888e-13	0.433363	0.281	0.044
RARRES3	Ciliated Cells	1.41423e-17	3.19051e-13	0.878777	0.421	0.093
PTPLAD2	Ciliated Cells	1.60251e-17	3.61526e-13	0.504859	0.421	0.091
ARL1	Ciliated Cells	1.74397e-17	3.9344e-13	0.448746	0.368	0.071
VDAC3	Ciliated Cells	1.91341e-17	4.31665e-13	0.702514	0.404	0.085
RARRES1	Ciliated Cells	2.08207e-17	4.69715e-13	0.414996	0.263	0.039
UBN2	Ciliated Cells	2.37237e-17	5.35208e-13	0.498694	0.263	0.039
NEK1	Ciliated Cells	2.69988e-17	6.09094e-13	0.36769	0.263	0.04
IRF3	Ciliated Cells	2.73778e-17	6.17643e-13	0.584349	0.263	0.04
CNN3	Ciliated Cells	3.03476e-17	6.84643e-13	0.57817	0.333	0.059
ASXL2	Ciliated Cells	3.11767e-17	7.03347e-13	0.346703	0.386	0.077
ACTR1B	Ciliated Cells	3.20274e-17	7.22537e-13	0.459328	0.316	0.055
IDH3A	Ciliated Cells	4.01538e-17	9.0587e-13	0.534719	0.263	0.041
PRPSAP1	Ciliated Cells	4.24297e-17	9.57215e-13	0.568786	0.263	0.04
ANKRD13D	Ciliated Cells	4.29618e-17	9.69218e-13	0.398703	0.351	0.067
CTGF	Ciliated Cells	4.30935e-17	9.7219e-13	0.492429	0.351	0.065
PER2	Ciliated Cells	4.46993e-17	1.00842e-12	0.54565	0.439	0.098
MEAF6	Ciliated Cells	4.80554e-17	1.08413e-12	0.315698	0.333	0.061
POFUT2	Ciliated Cells	5.45432e-17	1.23049e-12	0.571521	0.333	0.061
SMARCA4	Ciliated Cells	6.15816e-17	1.38928e-12	0.581442	0.456	0.107
GNG12	Ciliated Cells	6.46381e-17	1.45823e-12	0.539165	0.351	0.068
MAP3K13	Ciliated Cells	6.6386e-17	1.49767e-12	0.328689	0.351	0.067
WRNIP1	Ciliated Cells	8.13678e-17	1.83566e-12	0.314566	0.263	0.041
HDAC2	Ciliated Cells	8.81238e-17	1.98807e-12	0.367609	0.421	0.091
FMN1	Ciliated Cells	9.1132e-17	2.05594e-12	0.599012	0.298	0.051
WDR13	Ciliated Cells	1.0558e-16	2.38188e-12	0.60541	0.368	0.076
ANAPC4	Ciliated Cells	1.38866e-16	3.13282e-12	0.448806	0.263	0.041
DPY30	Ciliated Cells	1.75109e-16	3.95045e-12	0.417623	0.316	0.058
RBM38	Ciliated Cells	1.91701e-16	4.32478e-12	0.331436	0.298	0.051
ELK3	Ciliated Cells	1.96105e-16	4.42412e-12	0.86087	0.439	0.102
PHF17	Ciliated Cells	2.38769e-16	5.38664e-12	0.348922	0.333	0.062
CFDP1	Ciliated Cells	2.52739e-16	5.70178e-12	0.342084	0.351	0.07
NDUFB7	Ciliated Cells	2.79482e-16	6.30512e-12	0.878562	0.421	0.097
XPR1	Ciliated Cells	4.29756e-16	9.69529e-12	0.342253	0.298	0.052
PMPCA	Ciliated Cells	4.77025e-16	1.07617e-11	0.4823	0.263	0.043
ZNF217	Ciliated Cells	6.49102e-16	1.46437e-11	0.852585	0.509	0.136
CSNK1G1	Ciliated Cells	9.40411e-16	2.12157e-11	0.44783	0.263	0.043
NBEAL1	Ciliated Cells	9.54741e-16	2.1539e-11	0.399315	0.281	0.048
PCNXL4	Ciliated Cells	1.02412e-15	2.31041e-11	0.485812	0.316	0.058
HDGF	Ciliated Cells	1.08652e-15	2.4512e-11	1.23763	0.632	0.22
ANKRD37	Ciliated Cells	1.3392e-15	3.02123e-11	0.593584	0.281	0.049
ATXN10	Ciliated Cells	1.35095e-15	3.04775e-11	0.339297	0.333	0.065
APP	Ciliated Cells	1.59512e-15	3.59859e-11	0.782124	0.544	0.158
GSE1	Ciliated Cells	1.60071e-15	3.61121e-11	0.311245	0.281	0.048
AQP3	Ciliated Cells	1.90678e-15	4.30171e-11	0.795479	0.421	0.101
RNF20	Ciliated Cells	1.97808e-15	4.46256e-11	0.310803	0.316	0.059
SLFN5	Ciliated Cells	2.0961e-15	4.7288e-11	0.641287	0.491	0.128
DYNLRB1	Ciliated Cells	2.16249e-15	4.87858e-11	0.731848	0.526	0.149
CTNND1	Ciliated Cells	2.54196e-15	5.73467e-11	0.740323	0.368	0.081
TMEM173	Ciliated Cells	2.56274e-15	5.78154e-11	0.615779	0.439	0.106
CLK4	Ciliated Cells	2.69928e-15	6.08958e-11	0.519667	0.281	0.049
DDX52	Ciliated Cells	2.8131e-15	6.34635e-11	0.349952	0.298	0.054
GPX4	Ciliated Cells	2.95332e-15	6.66269e-11	0.699277	0.667	0.226
CALM1	Ciliated Cells	3.26054e-15	7.35579e-11	0.9136	0.947	0.602
TPGS2	Ciliated Cells	4.47843e-15	1.01033e-10	0.466639	0.316	0.062
TRIP11	Ciliated Cells	4.88982e-15	1.10314e-10	0.500652	0.439	0.107
PHIP	Ciliated Cells	5.47857e-15	1.23597e-10	0.878406	0.526	0.158
JKAMP	Ciliated Cells	5.78566e-15	1.30524e-10	0.292991	0.281	0.05
EP400	Ciliated Cells	7.42168e-15	1.67433e-10	0.573427	0.333	0.069
TCTA	Ciliated Cells	8.26769e-15	1.86519e-10	0.507078	0.281	0.051
ECI1	Ciliated Cells	9.0204e-15	2.035e-10	0.272024	0.298	0.056
TP53BP1	Ciliated Cells	9.12732e-15	2.05912e-10	0.485639	0.351	0.075
EMC8	Ciliated Cells	1.05087e-14	2.37075e-10	0.740484	0.281	0.051
ATP2A2	Ciliated Cells	1.07494e-14	2.42506e-10	0.763289	0.667	0.246
MBTPS1	Ciliated Cells	1.33511e-14	3.012e-10	0.962921	0.386	0.09
KCTD12	Ciliated Cells	1.45944e-14	3.2925e-10	0.835069	0.579	0.185
EXOC4	Ciliated Cells	1.52431e-14	3.43885e-10	0.39417	0.333	0.069
GPRC5A	Ciliated Cells	1.53679e-14	3.46701e-10	1.12448	0.421	0.105
LONP1	Ciliated Cells	1.66244e-14	3.75046e-10	0.369077	0.281	0.051
TRIM8	Ciliated Cells	1.99202e-14	4.494e-10	0.725477	0.281	0.052
CDC16	Ciliated Cells	2.16352e-14	4.8809e-10	0.52745	0.386	0.09
TUBB4B	Ciliated Cells	2.33408e-14	5.26569e-10	1.0782	0.737	0.364
ABHD2	Ciliated Cells	2.67598e-14	6.03701e-10	0.859887	0.614	0.218
MRPL33	Ciliated Cells	2.82054e-14	6.36315e-10	0.398471	0.333	0.069
SF3B2	Ciliated Cells	2.9225e-14	6.59316e-10	0.98195	0.667	0.249
PHTF1	Ciliated Cells	3.16233e-14	7.13421e-10	0.268393	0.333	0.068
STOML2	Ciliated Cells	3.55373e-14	8.01722e-10	0.639622	0.316	0.065
INTS10	Ciliated Cells	4.24541e-14	9.57765e-10	0.461634	0.351	0.078
ALDH3A2	Ciliated Cells	4.26654e-14	9.62532e-10	0.801281	0.404	0.1
CLTA	Ciliated Cells	4.50412e-14	1.01613e-09	0.741001	0.561	0.18
HAGH	Ciliated Cells	4.55948e-14	1.02862e-09	0.265535	0.298	0.059
SSRP1	Ciliated Cells	6.48691e-14	1.46345e-09	0.609756	0.456	0.124
IDH2	Ciliated Cells	6.79386e-14	1.5327e-09	0.329413	0.351	0.078
MTUS1	Ciliated Cells	6.86967e-14	1.5498e-09	0.255062	0.281	0.052
MRPL21	Ciliated Cells	8.69011e-14	1.96049e-09	0.462714	0.298	0.059
ZBTB18	Ciliated Cells	9.16069e-14	2.06665e-09	0.250947	0.263	0.047
S100A13	Ciliated Cells	9.47944e-14	2.13856e-09	0.410634	0.298	0.06
SLC12A7	Ciliated Cells	1.00316e-13	2.26313e-09	0.400167	0.298	0.06
SERPINB6	Ciliated Cells	1.09836e-13	2.47789e-09	0.665933	0.456	0.128
MYO6	Ciliated Cells	1.09998e-13	2.48154e-09	0.434461	0.351	0.08
PLEKHA5	Ciliated Cells	1.25343e-13	2.82773e-09	0.572768	0.263	0.048
DAAM1	Ciliated Cells	1.98574e-13	4.47982e-09	0.332632	0.298	0.06
HIPK1	Ciliated Cells	2.03555e-13	4.59221e-09	0.535573	0.614	0.208
ANKS1A	Ciliated Cells	2.06585e-13	4.66056e-09	0.494322	0.298	0.061
CAPN2	Ciliated Cells	2.14995e-13	4.8503e-09	0.807694	0.632	0.235
ING2	Ciliated Cells	2.18019e-13	4.91851e-09	0.835296	0.281	0.055
SECISBP2L	Ciliated Cells	2.55713e-13	5.76888e-09	1.20812	0.509	0.156
RGL2	Ciliated Cells	2.66348e-13	6.00881e-09	0.310906	0.298	0.06
NUDT5	Ciliated Cells	3.25071e-13	7.33361e-09	0.34056	0.298	0.062
AIG1	Ciliated Cells	3.25456e-13	7.34229e-09	0.266675	0.263	0.05
MORF4L2	Ciliated Cells	3.43291e-13	7.74463e-09	0.891047	0.614	0.227
DYNC1LI2	Ciliated Cells	3.89902e-13	8.79618e-09	0.598778	0.421	0.11
PALLD	Ciliated Cells	4.05125e-13	9.13962e-09	0.396547	0.351	0.079
PDCD6	Ciliated Cells	4.11936e-13	9.29327e-09	0.391231	0.368	0.089
ARPC1A	Ciliated Cells	4.35838e-13	9.8325e-09	0.314846	0.263	0.05
HEBP2	Ciliated Cells	6.08128e-13	1.37194e-08	0.444383	0.439	0.117
PCM1	Ciliated Cells	6.40274e-13	1.44446e-08	0.753102	0.684	0.284
SYNE2	Ciliated Cells	6.87315e-13	1.55058e-08	0.382075	0.649	0.21
PTK2	Ciliated Cells	9.4021e-13	2.12111e-08	0.290025	0.281	0.055
GADD45G	Ciliated Cells	1.0567e-12	2.38393e-08	0.63817	0.316	0.072
KRT10	Ciliated Cells	1.12979e-12	2.5488e-08	0.545492	0.351	0.083
ORMDL2	Ciliated Cells	1.15271e-12	2.60052e-08	0.927252	0.351	0.085
EZR	Ciliated Cells	1.23659e-12	2.78976e-08	0.764268	0.877	0.551
GTF2I	Ciliated Cells	1.64573e-12	3.71276e-08	0.723922	0.421	0.116
PPP1R7	Ciliated Cells	1.82846e-12	4.125e-08	0.280913	0.386	0.098
YWHAH	Ciliated Cells	2.28672e-12	5.15884e-08	0.861892	0.509	0.158
RAD50	Ciliated Cells	2.5331e-12	5.71467e-08	0.372397	0.351	0.086
PSIP1	Ciliated Cells	2.8316e-12	6.3881e-08	0.423397	0.351	0.084
HSP90AA1	Ciliated Cells	2.93252e-12	6.61576e-08	0.638528	0.982	0.798
TMCO1	Ciliated Cells	3.03407e-12	6.84487e-08	0.36173	0.456	0.13
CASC4	Ciliated Cells	3.10855e-12	7.01289e-08	0.560819	0.509	0.157
WBSCR22	Ciliated Cells	3.26738e-12	7.37121e-08	0.500662	0.404	0.112
ERRFI1	Ciliated Cells	3.35156e-12	7.56113e-08	0.587731	0.526	0.169
CLCN3	Ciliated Cells	3.52548e-12	7.95349e-08	0.388638	0.351	0.086
ARL13B	Ciliated Cells	4.58618e-12	1.03464e-07	0.25786	0.263	0.052
OAZ2	Ciliated Cells	5.07509e-12	1.14494e-07	0.584172	0.298	0.066
VEZF1	Ciliated Cells	5.12244e-12	1.15562e-07	0.6411	0.421	0.121
ECH1	Ciliated Cells	5.92658e-12	1.33704e-07	0.749872	0.439	0.128
PTOV1	Ciliated Cells	6.47008e-12	1.45965e-07	0.527242	0.316	0.074
PTGES3	Ciliated Cells	6.54222e-12	1.47592e-07	0.649154	0.509	0.175
ELP2	Ciliated Cells	7.00899e-12	1.58123e-07	0.343385	0.263	0.053
MAPK8	Ciliated Cells	7.41489e-12	1.6728e-07	0.273054	0.263	0.053
PPP2CB	Ciliated Cells	7.58586e-12	1.71137e-07	0.375309	0.351	0.087
EAPP	Ciliated Cells	8.47314e-12	1.91154e-07	0.533507	0.298	0.065
CTNNA1	Ciliated Cells	8.8304e-12	1.99214e-07	0.802464	0.614	0.242
CORO2A	Ciliated Cells	1.0727e-11	2.42001e-07	0.43035	0.281	0.061
LONP2	Ciliated Cells	1.10183e-11	2.48573e-07	0.298087	0.404	0.11
CHCHD1	Ciliated Cells	1.17062e-11	2.64092e-07	0.402533	0.263	0.056
PTPLAD1	Ciliated Cells	1.27318e-11	2.8723e-07	0.350162	0.333	0.082
HMGXB3	Ciliated Cells	1.32087e-11	2.97988e-07	0.285576	0.263	0.055
PSMD6	Ciliated Cells	1.32644e-11	2.99246e-07	0.320093	0.386	0.101
TRAP1	Ciliated Cells	1.52627e-11	3.44327e-07	0.313179	0.263	0.055
ACADM	Ciliated Cells	1.57469e-11	3.5525e-07	0.343583	0.263	0.056
PIN1	Ciliated Cells	1.84188e-11	4.15527e-07	0.44611	0.298	0.069
WWC2	Ciliated Cells	1.85639e-11	4.18801e-07	0.358221	0.263	0.055
MRPS35	Ciliated Cells	2.2301e-11	5.03111e-07	0.370266	0.351	0.088
CELF1	Ciliated Cells	2.69479e-11	6.07944e-07	0.481075	0.386	0.109
KIAA0319L	Ciliated Cells	2.7035e-11	6.0991e-07	0.5298	0.368	0.098
PAPSS1	Ciliated Cells	3.03539e-11	6.84783e-07	0.969988	0.368	0.1
MRPL51	Ciliated Cells	3.33996e-11	7.53495e-07	0.536494	0.351	0.093
RBBP4	Ciliated Cells	3.61299e-11	8.15091e-07	0.604401	0.281	0.063
TTC1	Ciliated Cells	3.67657e-11	8.29435e-07	0.406601	0.386	0.103
SRCAP	Ciliated Cells	4.30307e-11	9.70774e-07	0.401046	0.263	0.057
SCAMP1	Ciliated Cells	5.17984e-11	1.16857e-06	0.282033	0.263	0.057
SIN3A	Ciliated Cells	5.37841e-11	1.21337e-06	0.332791	0.404	0.113
VPS35	Ciliated Cells	5.79939e-11	1.30834e-06	0.93882	0.491	0.17
RAB11A	Ciliated Cells	6.23339e-11	1.40625e-06	0.386498	0.439	0.13
CPNE3	Ciliated Cells	7.60601e-11	1.71592e-06	0.319334	0.421	0.126
CDC5L	Ciliated Cells	7.93947e-11	1.79115e-06	0.641986	0.456	0.143
CTTNBP2NL	Ciliated Cells	7.97041e-11	1.79812e-06	0.337344	0.281	0.064
LYRM2	Ciliated Cells	8.64769e-11	1.95092e-06	0.504685	0.263	0.058
FAM177A1	Ciliated Cells	8.67854e-11	1.95788e-06	0.429481	0.491	0.158
STX10	Ciliated Cells	9.10197e-11	2.0534e-06	0.366822	0.298	0.071
NDUFAB1	Ciliated Cells	9.70212e-11	2.1888e-06	0.306365	0.316	0.079
AGPAT2	Ciliated Cells	9.75731e-11	2.20125e-06	0.343633	0.316	0.079
ZDHHC2	Ciliated Cells	9.91029e-11	2.23576e-06	0.629757	0.281	0.065
ING1	Ciliated Cells	9.99289e-11	2.2544e-06	0.724391	0.263	0.058
MDM2	Ciliated Cells	1.0305e-10	2.32482e-06	0.834212	0.509	0.179
ANAPC5	Ciliated Cells	1.0823e-10	2.44167e-06	0.713014	0.421	0.131
ATP5I	Ciliated Cells	1.08711e-10	2.45252e-06	0.508152	0.526	0.182
GSDMD	Ciliated Cells	1.22398e-10	2.76129e-06	0.534458	0.351	0.095
SENP2	Ciliated Cells	1.36604e-10	3.08178e-06	0.368731	0.281	0.066
MOB1B	Ciliated Cells	1.5555e-10	3.5092e-06	0.401233	0.263	0.058
TUBGCP2	Ciliated Cells	1.58727e-10	3.58087e-06	0.367963	0.386	0.11
LDLR	Ciliated Cells	1.58977e-10	3.58652e-06	0.806268	0.544	0.201
ZCRB1	Ciliated Cells	1.73255e-10	3.90864e-06	0.392249	0.316	0.082
C17orf85	Ciliated Cells	1.74573e-10	3.93836e-06	0.536502	0.351	0.095
RAD23A	Ciliated Cells	1.78998e-10	4.03819e-06	0.516303	0.439	0.136
PAF1	Ciliated Cells	1.88152e-10	4.2447e-06	0.486777	0.456	0.145
ZKSCAN1	Ciliated Cells	2.05551e-10	4.63723e-06	0.335566	0.333	0.089
ARHGAP18	Ciliated Cells	2.30374e-10	5.19724e-06	0.639297	0.526	0.188
SOD1	Ciliated Cells	2.35332e-10	5.3091e-06	0.74223	0.614	0.264
TMEM123	Ciliated Cells	2.423e-10	5.46629e-06	0.786014	0.667	0.289
AES	Ciliated Cells	2.5596e-10	5.77446e-06	0.564402	0.491	0.173
KDM3B	Ciliated Cells	2.71839e-10	6.13268e-06	0.436162	0.333	0.089
RALGAPA2	Ciliated Cells	2.86943e-10	6.47344e-06	0.36029	0.281	0.067
TMF1	Ciliated Cells	2.96925e-10	6.69863e-06	0.553266	0.579	0.215
PRKAR2A	Ciliated Cells	3.2201e-10	7.26455e-06	0.270079	0.421	0.128
NDUFS3	Ciliated Cells	3.36296e-10	7.58683e-06	0.25166	0.281	0.067
OTUB1	Ciliated Cells	3.60093e-10	8.12371e-06	0.441308	0.316	0.082
EIF2AK1	Ciliated Cells	4.08583e-10	9.21763e-06	0.590617	0.456	0.151
MLXIP	Ciliated Cells	4.4106e-10	9.95031e-06	0.369748	0.281	0.068
UBE2H	Ciliated Cells	4.52058e-10	1.01984e-05	0.559739	0.474	0.162
GALC	Ciliated Cells	4.97366e-10	1.12206e-05	0.342936	0.368	0.104
CD9	Ciliated Cells	5.01499e-10	1.13138e-05	0.613067	0.509	0.18
MPC2	Ciliated Cells	5.40378e-10	1.21909e-05	0.312433	0.351	0.099
TAX1BP1	Ciliated Cells	5.42812e-10	1.22458e-05	0.689013	0.719	0.344
OXR1	Ciliated Cells	5.57638e-10	1.25803e-05	0.292096	0.298	0.076
SAR1B	Ciliated Cells	5.74521e-10	1.29612e-05	0.81546	0.333	0.092
PPP4R1	Ciliated Cells	5.8153e-10	1.31193e-05	0.534466	0.439	0.142
COX6A1	Ciliated Cells	6.1355e-10	1.38417e-05	0.490695	0.351	0.1
TOB2	Ciliated Cells	6.28355e-10	1.41757e-05	0.486202	0.456	0.152
YWHAE	Ciliated Cells	6.44107e-10	1.4531e-05	0.70645	0.596	0.269
ACLY	Ciliated Cells	6.73786e-10	1.52006e-05	0.661088	0.368	0.107
TFG	Ciliated Cells	6.94036e-10	1.56574e-05	0.724502	0.386	0.115
SYPL1	Ciliated Cells	7.26935e-10	1.63997e-05	0.329041	0.298	0.077
SPTLC2	Ciliated Cells	7.9594e-10	1.79564e-05	0.66335	0.386	0.116
SMDT1	Ciliated Cells	8.38925e-10	1.89261e-05	0.400552	0.386	0.119
KPNA3	Ciliated Cells	8.66436e-10	1.95468e-05	0.370262	0.386	0.115
HECTD1	Ciliated Cells	8.78531e-10	1.98197e-05	0.875442	0.474	0.176
SS18	Ciliated Cells	8.83373e-10	1.99289e-05	0.405918	0.263	0.063
AZIN1	Ciliated Cells	8.92972e-10	2.01454e-05	0.570406	0.544	0.216
DYNC1I2	Ciliated Cells	9.34066e-10	2.10725e-05	0.404545	0.298	0.078
TMEM14B	Ciliated Cells	9.56127e-10	2.15702e-05	0.283845	0.281	0.07
IMP3	Ciliated Cells	1.0668e-09	2.4067e-05	0.398261	0.298	0.078
ZNF106	Ciliated Cells	1.13027e-09	2.5499e-05	0.368042	0.491	0.174
RSF1	Ciliated Cells	1.15999e-09	2.61694e-05	0.328806	0.456	0.151
SMIM15	Ciliated Cells	1.22755e-09	2.76936e-05	0.274195	0.263	0.063
FNTA	Ciliated Cells	1.41899e-09	3.20125e-05	0.320695	0.263	0.063
CD46	Ciliated Cells	1.61761e-09	3.64934e-05	0.614339	0.596	0.243
CERS6	Ciliated Cells	1.67928e-09	3.78845e-05	0.478742	0.351	0.103
SLCO3A1	Ciliated Cells	1.70812e-09	3.85351e-05	0.398756	0.351	0.101
CCT7	Ciliated Cells	1.84376e-09	4.15953e-05	0.624983	0.368	0.114
GLRX3	Ciliated Cells	1.89843e-09	4.28287e-05	0.54673	0.281	0.073
SNRPC	Ciliated Cells	2.0756e-09	4.68254e-05	0.292681	0.298	0.079
DNMT1	Ciliated Cells	2.07898e-09	4.69017e-05	0.377676	0.351	0.101
WDR45B	Ciliated Cells	2.16443e-09	4.88295e-05	0.39878	0.386	0.12
RNF6	Ciliated Cells	2.24035e-09	5.05422e-05	0.324098	0.298	0.079
SCCPDH	Ciliated Cells	2.54656e-09	5.74505e-05	0.304237	0.281	0.072
PI4KA	Ciliated Cells	2.55166e-09	5.75656e-05	0.336182	0.263	0.064
NUPR1	Ciliated Cells	2.55591e-09	5.76613e-05	0.860217	0.404	0.129
ERLEC1	Ciliated Cells	2.75855e-09	6.22329e-05	0.399447	0.404	0.13
COPS5	Ciliated Cells	2.85565e-09	6.44235e-05	0.25296	0.281	0.07
MPZL1	Ciliated Cells	2.86152e-09	6.4556e-05	0.790201	0.316	0.091
TMBIM6	Ciliated Cells	2.88846e-09	6.51636e-05	0.696292	0.825	0.538
CNTRL	Ciliated Cells	2.89011e-09	6.52009e-05	0.3721	0.404	0.13
SEC11C	Ciliated Cells	2.98119e-09	6.72557e-05	0.573192	0.368	0.11
GAPVD1	Ciliated Cells	3.0315e-09	6.83905e-05	0.317033	0.404	0.129
SLC11A2	Ciliated Cells	3.10086e-09	6.99554e-05	0.342464	0.298	0.081
ZMYND8	Ciliated Cells	3.26056e-09	7.35583e-05	0.50888	0.263	0.066
EID1	Ciliated Cells	3.58896e-09	8.0967e-05	0.615332	0.509	0.187
SLC25A36	Ciliated Cells	3.62372e-09	8.17511e-05	0.476289	0.351	0.104
PPDPF	Ciliated Cells	3.62757e-09	8.18381e-05	0.318127	0.386	0.121
SIVA1	Ciliated Cells	3.73077e-09	8.41662e-05	0.670695	0.351	0.105
TMED4	Ciliated Cells	3.73643e-09	8.42938e-05	0.361105	0.386	0.121
TMEM131	Ciliated Cells	3.92711e-09	8.85955e-05	0.328313	0.368	0.111
ZFHX3	Ciliated Cells	3.9783e-09	8.97504e-05	0.328243	0.281	0.074
TMEM59	Ciliated Cells	4.1325e-09	9.32293e-05	0.47181	0.526	0.216
FAM120AOS	Ciliated Cells	4.22221e-09	9.52532e-05	0.350296	0.333	0.096
ETFB	Ciliated Cells	4.24404e-09	9.57456e-05	0.363841	0.316	0.089
CHKA	Ciliated Cells	4.34532e-09	9.80304e-05	0.443065	0.281	0.074
PRKAR1A	Ciliated Cells	4.34837e-09	9.80993e-05	0.602255	0.544	0.227
LINC00963	Ciliated Cells	4.35615e-09	9.82748e-05	0.809459	0.404	0.134
ATF3	Ciliated Cells	4.75152e-09	0.000107194	0.789947	0.649	0.312
MVP	Ciliated Cells	5.25187e-09	0.000118482	0.451575	0.456	0.162
KPNA6	Ciliated Cells	5.43456e-09	0.000122604	0.306326	0.298	0.081
RBM47	Ciliated Cells	5.48784e-09	0.000123806	0.544849	0.491	0.184
FAM120A	Ciliated Cells	5.84955e-09	0.000131966	0.638217	0.509	0.197
TMEM154	Ciliated Cells	6.02099e-09	0.000135834	0.25022	0.386	0.116
HIPK3	Ciliated Cells	6.67443e-09	0.000150575	0.46425	0.561	0.22
SMC3	Ciliated Cells	6.99813e-09	0.000157878	0.443083	0.333	0.097
GADD45GIP1	Ciliated Cells	7.50121e-09	0.000169227	0.32132	0.316	0.091
ATRAID	Ciliated Cells	7.9872e-09	0.000180191	0.311938	0.316	0.091
CAPN1	Ciliated Cells	8.02637e-09	0.000181075	0.379601	0.298	0.084
PRDX3	Ciliated Cells	9.07579e-09	0.00020475	0.446816	0.281	0.076
FAM46A	Ciliated Cells	9.3347e-09	0.000210591	0.32805	0.351	0.106
ETNK1	Ciliated Cells	9.87908e-09	0.000222872	0.499767	0.316	0.093
ZMPSTE24	Ciliated Cells	1.03942e-08	0.000234492	0.358604	0.316	0.09
UBL3	Ciliated Cells	1.17801e-08	0.00026576	0.294977	0.474	0.174
TSPYL1	Ciliated Cells	1.26974e-08	0.000286453	0.376231	0.316	0.09
SNRPD3	Ciliated Cells	1.2827e-08	0.000289377	0.325939	0.368	0.115
NR1D2	Ciliated Cells	1.31439e-08	0.000296527	0.794443	0.351	0.108
HDLBP	Ciliated Cells	1.42011e-08	0.000320376	0.819018	0.614	0.306
PSMA4	Ciliated Cells	1.51173e-08	0.000341047	0.617852	0.491	0.189
ANXA2	Ciliated Cells	1.60469e-08	0.000362018	0.763578	0.789	0.442
NBR1	Ciliated Cells	1.77835e-08	0.000401196	0.519375	0.333	0.103
CDK5RAP3	Ciliated Cells	1.95784e-08	0.00044169	0.590099	0.281	0.076
SMAD2	Ciliated Cells	2.01673e-08	0.000454974	0.342741	0.316	0.091
DNAJB2	Ciliated Cells	2.1193e-08	0.000478114	0.679533	0.333	0.107
MGAT5	Ciliated Cells	2.24114e-08	0.000505602	0.80589	0.298	0.085
ATP5H	Ciliated Cells	2.58723e-08	0.000583679	0.390616	0.439	0.158
NDUFB10	Ciliated Cells	2.68874e-08	0.00060658	0.600877	0.404	0.141
ZDHHC5	Ciliated Cells	2.69459e-08	0.0006079	0.318922	0.351	0.108
RBX1	Ciliated Cells	2.80126e-08	0.000631963	0.471506	0.316	0.094
YBX3	Ciliated Cells	3.06748e-08	0.000692023	0.378657	0.702	0.322
PSMD2	Ciliated Cells	3.10891e-08	0.00070137	0.446119	0.509	0.201
ATP6V1D	Ciliated Cells	3.68417e-08	0.000831148	0.288901	0.316	0.095
ALKBH5	Ciliated Cells	4.22277e-08	0.000952656	0.458839	0.333	0.105
UQCR10	Ciliated Cells	4.22728e-08	0.000953674	0.477468	0.386	0.134
TUBB2A	Ciliated Cells	4.4604e-08	0.00100627	0.844592	0.316	0.097
MGLL	Ciliated Cells	4.62139e-08	0.00104259	0.294126	0.281	0.079
OAS2	Ciliated Cells	5.58104e-08	0.00125908	0.758267	0.263	0.073
EMC4	Ciliated Cells	5.87815e-08	0.00132611	0.317689	0.386	0.131
PIGT	Ciliated Cells	6.4389e-08	0.00145262	0.397378	0.333	0.108
NEDD9	Ciliated Cells	7.17507e-08	0.0016187	0.515793	0.544	0.222
NDUFS6	Ciliated Cells	7.58815e-08	0.00171189	0.383703	0.333	0.108
SLC30A9	Ciliated Cells	7.69593e-08	0.0017362	0.497126	0.316	0.097
MAGED2	Ciliated Cells	7.76658e-08	0.00175214	0.273526	0.281	0.082
ANXA7	Ciliated Cells	8.33321e-08	0.00187997	0.323069	0.404	0.144
SYTL3	Ciliated Cells	8.38774e-08	0.00189228	0.336336	0.404	0.137
DNAJC10	Ciliated Cells	9.07258e-08	0.00204677	0.451832	0.316	0.101
CLINT1	Ciliated Cells	9.29107e-08	0.00209607	0.417059	0.474	0.185
ROCK2	Ciliated Cells	9.62134e-08	0.00217057	0.347744	0.368	0.123
GADD45A	Ciliated Cells	1.03739e-07	0.00234035	0.631828	0.386	0.14
XPO1	Ciliated Cells	1.04216e-07	0.00235111	0.531165	0.368	0.127
SF3A3	Ciliated Cells	1.04405e-07	0.00235539	0.360178	0.298	0.09
ECHS1	Ciliated Cells	1.2573e-07	0.00283648	0.517649	0.298	0.092
ADSS	Ciliated Cells	1.4426e-07	0.00325451	0.313014	0.316	0.099
PYURF	Ciliated Cells	1.54867e-07	0.00349379	0.403963	0.316	0.099
C1QBP	Ciliated Cells	1.65203e-07	0.00372697	0.661431	0.263	0.077
BAG6	Ciliated Cells	1.69208e-07	0.00381733	0.266175	0.421	0.155
BAZ1B	Ciliated Cells	1.72056e-07	0.00388159	0.494854	0.456	0.172
MMP24-AS1	Ciliated Cells	1.78342e-07	0.0040234	0.584282	0.281	0.084
PLIN3	Ciliated Cells	1.78668e-07	0.00403075	0.421877	0.439	0.169
ZBTB44	Ciliated Cells	1.80765e-07	0.00407807	0.653716	0.263	0.075
PAIP2	Ciliated Cells	1.81847e-07	0.00410248	0.513626	0.509	0.212
CHCHD2	Ciliated Cells	1.8948e-07	0.00427468	0.413573	0.456	0.175
DAP	Ciliated Cells	1.90387e-07	0.00429512	0.664232	0.333	0.112
TUFM	Ciliated Cells	1.92702e-07	0.00434736	0.7187	0.421	0.171
PSMD4	Ciliated Cells	2.02701e-07	0.00457292	0.46248	0.351	0.121
PPP2R2A	Ciliated Cells	2.0512e-07	0.00462752	0.687087	0.404	0.147
MIDN	Ciliated Cells	2.21568e-07	0.00499857	0.609587	0.474	0.189
GRSF1	Ciliated Cells	2.27099e-07	0.00512336	0.34251	0.333	0.109
DPP7	Ciliated Cells	2.30843e-07	0.00520782	0.321603	0.386	0.134
PDZD8	Ciliated Cells	2.30905e-07	0.00520921	0.286847	0.439	0.161
EIF4EBP2	Ciliated Cells	2.34125e-07	0.00528186	0.423203	0.368	0.132
GDE1	Ciliated Cells	2.35741e-07	0.00531832	0.430077	0.351	0.119
SHFM1	Ciliated Cells	2.44806e-07	0.00552281	0.422446	0.263	0.077
STOM	Ciliated Cells	2.46868e-07	0.00556935	0.688032	0.526	0.23
GOLPH3	Ciliated Cells	2.86064e-07	0.00645361	0.592727	0.404	0.152
KIAA0040	Ciliated Cells	3.03715e-07	0.00685181	0.402252	0.298	0.092
COX7A2L	Ciliated Cells	3.08709e-07	0.00696448	0.430778	0.298	0.094
TM9SF2	Ciliated Cells	3.45731e-07	0.00779969	0.566812	0.439	0.183
DDX17	Ciliated Cells	3.70693e-07	0.00836283	0.544626	0.684	0.376
HINT1	Ciliated Cells	3.75097e-07	0.00846219	0.326777	0.509	0.211
NAP1L4	Ciliated Cells	3.88326e-07	0.00876063	0.330001	0.316	0.106
H1FX	Ciliated Cells	4.0473e-07	0.00913071	0.255202	0.316	0.101
FDPS	Ciliated Cells	4.15861e-07	0.00938183	0.282864	0.298	0.096
RASAL2	Ciliated Cells	4.17725e-07	0.00942388	0.330133	0.263	0.077
PRRC2B	Ciliated Cells	4.384e-07	0.0098903	0.331655	0.386	0.14
CAMK1D	Ciliated Cells	4.53523e-07	0.0102315	0.374718	0.263	0.079
CHD7	Ciliated Cells	4.53938e-07	0.0102409	0.651429	0.333	0.115
PDLIM1	Ciliated Cells	4.85172e-07	0.0109455	0.276016	0.386	0.141
ATP2C1	Ciliated Cells	5.15934e-07	0.0116395	0.531942	0.386	0.143
EIF4G3	Ciliated Cells	5.22673e-07	0.0117915	0.288409	0.386	0.141
SCFD1	Ciliated Cells	5.44429e-07	0.0122823	0.273457	0.281	0.088
DDX1	Ciliated Cells	5.48314e-07	0.01237	0.320457	0.316	0.104
ALDH9A1	Ciliated Cells	5.68182e-07	0.0128182	0.564426	0.298	0.098
WBP2	Ciliated Cells	5.76287e-07	0.013001	0.431508	0.368	0.132
ATP5A1	Ciliated Cells	5.91437e-07	0.0133428	0.745526	0.509	0.224
PUM2	Ciliated Cells	6.08228e-07	0.0137216	0.553216	0.386	0.143
COPB2	Ciliated Cells	6.08276e-07	0.0137227	0.33876	0.439	0.173
BRWD1	Ciliated Cells	6.12802e-07	0.0138248	0.473487	0.298	0.095
VAPA	Ciliated Cells	6.62651e-07	0.0149494	0.662927	0.614	0.291
MICU2	Ciliated Cells	6.94751e-07	0.0156736	0.348709	0.263	0.078
TMEM219	Ciliated Cells	6.9726e-07	0.0157302	0.442985	0.351	0.121
CSNK1E	Ciliated Cells	7.23671e-07	0.016326	0.481062	0.298	0.097
SEC31A	Ciliated Cells	7.4895e-07	0.0168963	0.431233	0.491	0.207
PUM1	Ciliated Cells	7.87222e-07	0.0177597	0.380652	0.333	0.118
JTB	Ciliated Cells	7.96506e-07	0.0179692	0.451137	0.474	0.2
URI1	Ciliated Cells	8.67365e-07	0.0195678	0.366869	0.281	0.089
TMOD3	Ciliated Cells	8.72071e-07	0.0196739	0.274199	0.439	0.17
FKBP2	Ciliated Cells	8.94409e-07	0.0201779	0.495724	0.333	0.119
NFE2L1	Ciliated Cells	9.03124e-07	0.0203745	0.580626	0.404	0.157
SLC38A10	Ciliated Cells	9.14929e-07	0.0206408	0.336271	0.316	0.106
MARCKS	Ciliated Cells	9.16869e-07	0.0206846	0.273224	0.474	0.192
DCAF6	Ciliated Cells	9.76799e-07	0.0220366	0.253697	0.281	0.089
TMED10	Ciliated Cells	9.93684e-07	0.0224175	0.387236	0.491	0.209
SPPL2A	Ciliated Cells	1.00181e-06	0.0226009	0.501267	0.351	0.127
PUF60	Ciliated Cells	1.0043e-06	0.0226569	0.29382	0.386	0.145
MRFAP1	Ciliated Cells	1.08322e-06	0.0244374	0.412941	0.509	0.235
DIAPH2	Ciliated Cells	1.11758e-06	0.0252126	0.27368	0.298	0.097
GOLGB1	Ciliated Cells	1.12825e-06	0.0254534	0.587334	0.561	0.29
PPM1G	Ciliated Cells	1.18235e-06	0.0266739	0.439419	0.404	0.157
HSF1	Ciliated Cells	1.26085e-06	0.0284448	0.340645	0.263	0.083
SCGB1A1	Ciliated Cells	1.28686e-06	0.0290316	1.41822	0.263	0.084
SKP1	Ciliated Cells	1.29046e-06	0.0291128	0.274208	0.526	0.232
MDH1	Ciliated Cells	1.40694e-06	0.0317405	0.554973	0.333	0.118
ZNF326	Ciliated Cells	1.42526e-06	0.0321538	0.585946	0.263	0.083
LGALS3BP	Ciliated Cells	1.71565e-06	0.0387051	0.468589	0.404	0.15
MYLIP	Ciliated Cells	1.76168e-06	0.0397436	0.686656	0.386	0.142
PAN3	Ciliated Cells	1.77265e-06	0.039991	0.261824	0.263	0.08
RRP12	Ciliated Cells	1.91066e-06	0.0431044	0.317899	0.298	0.101
CIRBP	Ciliated Cells	1.92188e-06	0.0433575	0.628732	0.526	0.263
VAMP8	Ciliated Cells	2.07373e-06	0.0467834	0.300601	0.544	0.245
HNRNPF	Ciliated Cells	2.18348e-06	0.0492594	0.3376	0.491	0.224
SEC63	Ciliated Cells	2.34165e-06	0.0528277	0.621565	0.439	0.185
CEBPD	Ciliated Cells	2.7779e-06	0.0626694	0.495873	0.561	0.246
EHD4	Ciliated Cells	2.87067e-06	0.0647623	0.352846	0.351	0.131
NDUFA4	Ciliated Cells	2.95977e-06	0.0667724	0.304368	0.491	0.209
PSME4	Ciliated Cells	3.09325e-06	0.0697837	0.362523	0.474	0.206
UBB	Ciliated Cells	3.47331e-06	0.0783579	0.518151	0.825	0.571
NEMF	Ciliated Cells	3.53121e-06	0.0796641	0.89144	0.368	0.141
COX5B	Ciliated Cells	3.59708e-06	0.0811501	0.481013	0.544	0.253
ST13	Ciliated Cells	3.5971e-06	0.0811506	0.370097	0.351	0.132
VPS28	Ciliated Cells	3.74053e-06	0.0843863	0.328974	0.333	0.127
GNL1	Ciliated Cells	3.96295e-06	0.0894041	0.383551	0.316	0.114
ANAPC11	Ciliated Cells	3.9649e-06	0.0894482	0.330315	0.298	0.101
PTP4A1	Ciliated Cells	4.05138e-06	0.0913991	0.436808	0.561	0.271
PRMT2	Ciliated Cells	4.18957e-06	0.0945166	0.253403	0.368	0.141
TUBA1A	Ciliated Cells	4.82084e-06	0.108758	0.533749	0.614	0.308
SIK1	Ciliated Cells	4.88632e-06	0.110235	0.331034	0.351	0.134
PTTG1IP	Ciliated Cells	5.57187e-06	0.125701	0.489772	0.632	0.329
SSB	Ciliated Cells	5.58782e-06	0.126061	0.408103	0.368	0.146
PITPNA	Ciliated Cells	6.08127e-06	0.137193	0.40502	0.456	0.202
MTCH1	Ciliated Cells	6.88906e-06	0.155417	0.341769	0.526	0.244
AHSA1	Ciliated Cells	7.33197e-06	0.165409	0.504737	0.351	0.147
TSG101	Ciliated Cells	8.12153e-06	0.183222	0.397629	0.281	0.1
P4HA1	Ciliated Cells	8.71801e-06	0.196678	0.410787	0.298	0.109
SENP6	Ciliated Cells	8.9442e-06	0.201781	0.372815	0.439	0.196
NDUFB6	Ciliated Cells	1.00937e-05	0.227714	0.33481	0.263	0.091
LDHB	Ciliated Cells	1.06192e-05	0.239568	0.325476	0.509	0.232
FEM1B	Ciliated Cells	1.07324e-05	0.242124	0.920099	0.263	0.092
OCIAD1	Ciliated Cells	1.10988e-05	0.250389	0.295909	0.351	0.145
KIF13A	Ciliated Cells	1.16414e-05	0.26263	0.263332	0.281	0.099
TXNRD1	Ciliated Cells	1.1765e-05	0.265419	0.628938	0.474	0.224
DNMBP	Ciliated Cells	1.18879e-05	0.268191	0.293207	0.263	0.09
RNF145	Ciliated Cells	1.19657e-05	0.269947	0.262229	0.368	0.145
UQCRQ	Ciliated Cells	1.21951e-05	0.275122	0.362738	0.491	0.22
PPP4C	Ciliated Cells	1.24835e-05	0.281628	0.637308	0.263	0.092
CDKN1A	Ciliated Cells	1.39334e-05	0.314337	0.749766	0.702	0.393
TPP2	Ciliated Cells	1.48343e-05	0.334661	0.429799	0.281	0.102
HIVEP2	Ciliated Cells	1.50779e-05	0.340158	0.559179	0.351	0.143
CHMP5	Ciliated Cells	1.51251e-05	0.341221	0.309979	0.263	0.093
FAM129B	Ciliated Cells	1.78367e-05	0.402397	0.413694	0.298	0.113
BCLAF1	Ciliated Cells	1.80463e-05	0.407125	0.382825	0.474	0.212
PRKCD	Ciliated Cells	2.05171e-05	0.462865	0.322033	0.281	0.101
CUTA	Ciliated Cells	2.21298e-05	0.499247	0.28565	0.368	0.156
AHCYL1	Ciliated Cells	2.42346e-05	0.546732	0.324788	0.439	0.201
CLIP1	Ciliated Cells	2.42648e-05	0.547414	0.319562	0.509	0.247
CD164	Ciliated Cells	2.53129e-05	0.571059	0.3082	0.579	0.285
C9orf72	Ciliated Cells	3.46373e-05	0.781417	0.401457	0.281	0.105
CAST	Ciliated Cells	3.59428e-05	0.810869	0.350324	0.737	0.442
TXN2	Ciliated Cells	3.89734e-05	0.879241	0.413575	0.263	0.098
FNBP4	Ciliated Cells	4.07923e-05	0.920274	0.514072	0.351	0.143
KTN1	Ciliated Cells	4.52824e-05	1	0.649936	0.544	0.312
SUPT16H	Ciliated Cells	4.89291e-05	1	0.394226	0.316	0.129
HSDL2	Ciliated Cells	5.20605e-05	1	0.45243	0.298	0.119
RB1CC1	Ciliated Cells	5.43673e-05	1	0.306027	0.439	0.206
PSMA3	Ciliated Cells	5.8454e-05	1	0.311082	0.316	0.129
KLF3	Ciliated Cells	6.34535e-05	1	0.373695	0.351	0.151
EIF6	Ciliated Cells	6.57346e-05	1	0.315197	0.316	0.128
DDB1	Ciliated Cells	6.71656e-05	1	0.347228	0.298	0.119
SNHG16	Ciliated Cells	6.86311e-05	1	0.560643	0.263	0.098
WBP11	Ciliated Cells	7.18798e-05	1	0.269503	0.351	0.146
SPCS1	Ciliated Cells	7.55996e-05	1	0.535716	0.316	0.132
GTF2F1	Ciliated Cells	7.77846e-05	1	0.289688	0.333	0.145
KIAA1191	Ciliated Cells	9.08406e-05	1	0.312481	0.281	0.111
DHX15	Ciliated Cells	9.1329e-05	1	0.314031	0.298	0.121
NCEH1	Ciliated Cells	9.25186e-05	1	0.41863	0.298	0.121
CCT2	Ciliated Cells	9.44886e-05	1	0.284752	0.404	0.189
CNDP2	Ciliated Cells	9.58248e-05	1	0.387639	0.368	0.17
STX7	Ciliated Cells	0.000106242	1	0.439122	0.298	0.122
COX7A2	Ciliated Cells	0.000115245	1	0.390756	0.526	0.281
MORF4L1	Ciliated Cells	0.000117464	1	0.268507	0.456	0.227
PAPOLA	Ciliated Cells	0.000120949	1	0.276913	0.579	0.305
STRN3	Ciliated Cells	0.000126458	1	0.416468	0.263	0.104
PLP2	Ciliated Cells	0.000137299	1	0.266879	0.368	0.162
NOP56	Ciliated Cells	0.000137386	1	0.270002	0.351	0.155
CCAR1	Ciliated Cells	0.000137458	1	0.507415	0.316	0.139
C4orf3	Ciliated Cells	0.000150907	1	0.416977	0.439	0.22
TBC1D15	Ciliated Cells	0.000168292	1	0.828262	0.333	0.144
RPL41	Ciliated Cells	0.000197352	1	0.454446	0.281	0.115
SLC25A5	Ciliated Cells	0.000207261	1	0.282712	0.421	0.202
PARK7	Ciliated Cells	0.000208153	1	0.330015	0.456	0.229
ERP29	Ciliated Cells	0.000213604	1	0.273939	0.491	0.241
CSNK1A1	Ciliated Cells	0.000214016	1	0.382634	0.526	0.282
CLIC1	Ciliated Cells	0.000236181	1	0.444599	0.491	0.242
RSL24D1	Ciliated Cells	0.000237254	1	0.264797	0.351	0.16
PLK2	Ciliated Cells	0.000255244	1	0.376269	0.281	0.12
PPP2CA	Ciliated Cells	0.000267279	1	0.395754	0.561	0.299
TMED2	Ciliated Cells	0.000269361	1	0.320518	0.368	0.174
SON	Ciliated Cells	0.000281603	1	0.337881	0.649	0.384
ATP1A1	Ciliated Cells	0.00035536	1	0.27756	0.632	0.366
NUCKS1	Ciliated Cells	0.000388673	1	0.258925	0.509	0.27
RABAC1	Ciliated Cells	0.000422225	1	0.263602	0.263	0.11
KDELR2	Ciliated Cells	0.00042518	1	0.706931	0.263	0.107
MT-ND2	Ciliated Cells	0.000482757	1	0.346932	0.596	0.349
KHDRBS1	Ciliated Cells	0.000540297	1	0.558665	0.439	0.228
MED29	Ciliated Cells	0.000582896	1	0.313562	0.316	0.141
S100A6	Ciliated Cells	0.000694595	1	0.327482	0.842	0.536
PARP14	Ciliated Cells	0.000750094	1	0.331826	0.439	0.233
PCNP	Ciliated Cells	0.00084179	1	0.569747	0.298	0.136
RAB10	Ciliated Cells	0.000963386	1	0.359619	0.456	0.25
BRD2	Ciliated Cells	0.00102086	1	0.399695	0.719	0.487
MT-ND3	Ciliated Cells	0.0010327	1	0.321326	0.509	0.306
UBXN4	Ciliated Cells	0.00103898	1	0.25894	0.509	0.285
ATP6AP1	Ciliated Cells	0.0011281	1	0.355646	0.404	0.204
YWHAG	Ciliated Cells	0.00114277	1	0.417853	0.439	0.233
PSMC2	Ciliated Cells	0.0011643	1	0.453449	0.281	0.126
EIF3G	Ciliated Cells	0.00129305	1	0.374481	0.421	0.215
ASPH	Ciliated Cells	0.0013062	1	0.294635	0.386	0.198
UBXN1	Ciliated Cells	0.00153766	1	0.438371	0.368	0.187
UBE2A	Ciliated Cells	0.00162115	1	0.25297	0.263	0.122
GABARAPL2	Ciliated Cells	0.00164188	1	0.56355	0.351	0.178
LRRFIP2	Ciliated Cells	0.00164227	1	0.445667	0.281	0.138
GUK1	Ciliated Cells	0.00167535	1	0.575902	0.509	0.283
THRAP3	Ciliated Cells	0.00178466	1	0.286472	0.439	0.238
TCP1	Ciliated Cells	0.00180503	1	0.31487	0.509	0.28
ATF4	Ciliated Cells	0.00200243	1	0.269856	0.684	0.433
JUN	Ciliated Cells	0.0024301	1	0.767359	0.825	0.591
PPP1CC	Ciliated Cells	0.00282237	1	0.420705	0.333	0.169
USO1	Ciliated Cells	0.00297983	1	0.428263	0.333	0.167
SNAP23	Ciliated Cells	0.003844	1	0.283238	0.281	0.135
BLVRB	Ciliated Cells	0.00424853	1	0.368079	0.263	0.128
EIF5	Ciliated Cells	0.00429375	1	0.270968	0.649	0.414
BTF3	Ciliated Cells	0.00448677	1	0.332163	0.509	0.296
LMAN2	Ciliated Cells	0.00522617	1	0.490174	0.351	0.197
UBALD2	Ciliated Cells	0.00524382	1	0.775694	0.351	0.187
SERTAD1	Ciliated Cells	0.00556368	1	0.511709	0.439	0.25
EIF3D	Ciliated Cells	0.00597987	1	0.281005	0.404	0.23
HSPB1	Ciliated Cells	0.00687996	1	0.495439	0.263	0.14
RNA28S5	Ciliated Cells	0.00788159	1	0.313705	0.947	0.812
C1QB	Macrophage1	0	0	2.09067	0.985	0.121
C1QA	Macrophage1	0	0	2.07864	0.993	0.139
FABP4	Macrophage1	0	0	2.05213	0.925	0.069
MARCO	Macrophage1	0	0	1.98035	0.936	0.102
MSR1	Macrophage1	0	0	1.81523	0.966	0.137
VSIG4	Macrophage1	0	0	1.74607	0.916	0.081
INHBA	Macrophage1	0	0	1.68892	0.95	0.173
GRN	Macrophage1	0	0	1.62803	0.997	0.327
HLA-DQA1	Macrophage1	0	0	1.62161	0.923	0.179
FBP1	Macrophage1	0	0	1.61489	0.969	0.157
CCL18	Macrophage1	0	0	1.61355	0.687	0.061
CXCL5	Macrophage1	0	0	1.58012	0.607	0.047
ALDH2	Macrophage1	0	0	1.56209	0.981	0.256
CTSD	Macrophage1	0	0	1.55023	0.998	0.358
APOC1	Macrophage1	0	0	1.53805	0.977	0.157
C19orf59	Macrophage1	0	0	1.53059	0.954	0.173
C1QC	Macrophage1	0	0	1.52128	0.862	0.064
LGALS3	Macrophage1	0	0	1.51391	0.98	0.27
MS4A7	Macrophage1	0	0	1.51026	0.938	0.142
CD52	Macrophage1	0	0	1.5074	0.935	0.191
RND3	Macrophage1	0	0	1.50604	0.632	0.081
HLA-DQB1	Macrophage1	0	0	1.49161	0.931	0.184
CXCL3	Macrophage1	0	0	1.46128	0.824	0.142
LPL	Macrophage1	0	0	1.46058	0.856	0.088
FTL	Macrophage1	0	0	1.42447	1	0.644
HLA-DRB1	Macrophage1	0	0	1.39943	1	0.456
FN1	Macrophage1	0	0	1.34691	0.88	0.203
CYP27A1	Macrophage1	0	0	1.32914	0.844	0.087
CTSC	Macrophage1	0	0	1.3262	0.927	0.165
HLA-DRA	Macrophage1	0	0	1.32173	1	0.479
SCD	Macrophage1	0	0	1.30532	0.736	0.079
GPD1	Macrophage1	0	0	1.28769	0.632	0.014
ACP5	Macrophage1	0	0	1.28005	0.817	0.069
LGALS3BP	Macrophage1	0	0	1.27333	0.792	0.094
CD81	Macrophage1	0	0	1.26968	0.963	0.271
CD68	Macrophage1	0	0	1.26624	0.97	0.249
PLIN2	Macrophage1	0	0	1.26333	0.918	0.281
CD74	Macrophage1	0	0	1.25588	1	0.597
HLA-DRB5	Macrophage1	0	0	1.22309	0.797	0.105
PCOLCE2	Macrophage1	0	0	1.21769	0.611	0.022
FCGR3A	Macrophage1	0	0	1.17252	0.922	0.2
TSPO	Macrophage1	0	0	1.17223	0.965	0.33
CAPG	Macrophage1	0	0	1.1687	0.895	0.174
PNPLA6	Macrophage1	0	0	1.16458	0.719	0.06
CCL20	Macrophage1	0	0	1.1442	0.367	0.05
RMDN3	Macrophage1	0	0	1.14374	0.728	0.075
PPARG	Macrophage1	0	0	1.14299	0.743	0.068
HLA-DPA1	Macrophage1	0	0	1.14184	0.997	0.379
LTA4H	Macrophage1	0	0	1.14172	0.886	0.168
VAT1	Macrophage1	0	0	1.11118	0.787	0.107
IFI6	Macrophage1	0	0	1.10644	0.753	0.106
GAA	Macrophage1	0	0	1.10474	0.787	0.109
OLR1	Macrophage1	0	0	1.10087	0.976	0.274
SERPING1	Macrophage1	0	0	1.09839	0.828	0.142
SNX10	Macrophage1	0	0	1.09826	0.777	0.111
SERPINA1	Macrophage1	0	0	1.09702	0.97	0.313
HLA-DPB1	Macrophage1	0	0	1.0849	0.998	0.367
IL1A	Macrophage1	0	0	1.07897	0.396	0.025
CYBB	Macrophage1	0	0	1.07236	0.958	0.287
APOE	Macrophage1	0	0	1.06215	0.928	0.154
COLEC12	Macrophage1	0	0	1.05721	0.588	0.058
HLA-DQA2	Macrophage1	0	0	1.05646	0.644	0.077
SPN	Macrophage1	0	0	1.0558	0.802	0.114
CTSZ	Macrophage1	0	0	1.05046	0.895	0.196
DAB2	Macrophage1	0	0	1.04765	0.773	0.103
CST3	Macrophage1	0	0	1.03944	0.929	0.27
ALOX5	Macrophage1	0	0	1.03432	0.841	0.155
TNF	Macrophage1	0	0	1.0248	0.421	0.047
CD163	Macrophage1	0	0	1.02429	0.802	0.158
HEXB	Macrophage1	0	0	1.01772	0.812	0.151
CSTB	Macrophage1	0	0	1.01628	0.811	0.156
SLCO2B1	Macrophage1	0	0	1.01327	0.625	0.036
MGST3	Macrophage1	0	0	1.00454	0.728	0.093
2020-09-11	Macrophage1	0	0	1.00348	0.802	0.129
GLIPR2	Macrophage1	0	0	0.999701	0.894	0.224
CSF1	Macrophage1	0	0	0.999412	0.474	0.065
IFI30	Macrophage1	0	0	0.999029	0.997	0.44
ABCG1	Macrophage1	0	0	0.994103	0.631	0.058
CCDC88A	Macrophage1	0	0	0.993057	0.885	0.197
SAMHD1	Macrophage1	0	0	0.98727	0.915	0.252
HLA-DMA	Macrophage1	0	0	0.985002	0.82	0.146
CTSB	Macrophage1	0	0	0.982433	0.997	0.449
VAMP8	Macrophage1	0	0	0.980632	0.869	0.19
FAM89A	Macrophage1	0	0	0.977226	0.613	0.036
LRPAP1	Macrophage1	0	0	0.973763	0.853	0.205
NUPR1	Macrophage1	0	0	0.965014	0.647	0.083
BHLHE41	Macrophage1	0	0	0.962935	0.584	0.036
ANXA2	Macrophage1	0	0	0.958536	0.977	0.396
TGM2	Macrophage1	0	0	0.950848	0.657	0.104
MACC1	Macrophage1	0	0	0.943145	0.544	0.029
ATP6AP1	Macrophage1	0	0	0.942172	0.786	0.153
UBB	Macrophage1	0	0	0.93997	0.99	0.534
STAC	Macrophage1	0	0	0.93742	0.537	0.014
RETN	Macrophage1	0	0	0.930919	0.57	0.053
COLGALT1	Macrophage1	0	0	0.927947	0.656	0.074
NCEH1	Macrophage1	0	0	0.920805	0.676	0.072
GCHFR	Macrophage1	0	0	0.919052	0.593	0.042
DNASE2	Macrophage1	0	0	0.918467	0.73	0.086
FCGRT	Macrophage1	0	0	0.910735	0.898	0.269
ADAM17	Macrophage1	0	0	0.909915	0.799	0.168
S100A10	Macrophage1	0	0	0.907633	0.967	0.39
TFRC	Macrophage1	0	0	0.89821	0.885	0.27
MS4A4A	Macrophage1	0	0	0.895231	0.613	0.05
MMP19	Macrophage1	0	0	0.893651	0.815	0.18
RASGEF1B	Macrophage1	0	0	0.893319	0.876	0.254
TCF7L2	Macrophage1	0	0	0.890679	0.588	0.044
GLRX	Macrophage1	0	0	0.890474	0.689	0.106
CD9	Macrophage1	0	0	0.887715	0.732	0.131
LY6E	Macrophage1	0	0	0.874739	0.613	0.061
HLA-DMB	Macrophage1	0	0	0.870087	0.79	0.136
GLDN	Macrophage1	0	0	0.866529	0.472	0.014
LAIR1	Macrophage1	0	0	0.861088	0.718	0.111
SIGLEC1	Macrophage1	0	0	0.860148	0.488	0.023
FHL1	Macrophage1	0	0	0.854303	0.61	0.061
TRPV2	Macrophage1	0	0	0.853198	0.638	0.061
CCL4	Macrophage1	0	0	0.848145	0.384	0.073
OSCAR	Macrophage1	0	0	0.845679	0.568	0.047
SNX2	Macrophage1	0	0	0.839097	0.681	0.106
SLC31A2	Macrophage1	0	0	0.837524	0.732	0.118
AQP3	Macrophage1	0	0	0.836927	0.587	0.059
CES1	Macrophage1	0	0	0.835578	0.369	0.03
S100A11	Macrophage1	0	0	0.83458	0.867	0.241
NUCB1	Macrophage1	0	0	0.828345	0.766	0.164
FKBP15	Macrophage1	0	0	0.824851	0.693	0.115
ENPP4	Macrophage1	0	0	0.824495	0.582	0.048
PLA2G16	Macrophage1	0	0	0.819269	0.598	0.059
SORT1	Macrophage1	0	0	0.818839	0.728	0.125
MT-ND2	Macrophage1	0	0	0.818072	0.827	0.307
OASL	Macrophage1	0	0	0.817625	0.598	0.052
TMBIM1	Macrophage1	0	0	0.812689	0.689	0.124
GPNMB	Macrophage1	0	0	0.807612	0.927	0.16
ACER3	Macrophage1	0	0	0.804295	0.618	0.074
CORO1C	Macrophage1	0	0	0.796374	0.807	0.19
SLC7A7	Macrophage1	0	0	0.795299	0.687	0.102
COMT	Macrophage1	0	0	0.791665	0.647	0.086
PRDX1	Macrophage1	0	0	0.786983	0.811	0.204
ANXA5	Macrophage1	0	0	0.786768	0.945	0.378
HLA-DQB2	Macrophage1	0	0	0.781903	0.497	0.048
SYNGR2	Macrophage1	0	0	0.774728	0.744	0.142
CD151	Macrophage1	0	0	0.771819	0.671	0.1
PDLIM1	Macrophage1	0	0	0.768007	0.676	0.094
CD300LF	Macrophage1	0	0	0.766691	0.578	0.054
SCPEP1	Macrophage1	0	0	0.764135	0.696	0.122
SLC31A1	Macrophage1	0	0	0.76267	0.633	0.09
MLPH	Macrophage1	0	0	0.76166	0.484	0.038
ADAMTSL4	Macrophage1	0	0	0.757856	0.492	0.028
DNAJA4	Macrophage1	0	0	0.755976	0.491	0.101
GPX4	Macrophage1	0	0	0.755676	0.772	0.178
LAMP1	Macrophage1	0	0	0.754124	0.795	0.199
CCL3	Macrophage1	0	0	0.74722	0.42	0.088
ALDH1A1	Macrophage1	0	0	0.744591	0.64	0.089
AMIGO2	Macrophage1	0	0	0.744414	0.464	0.022
GLB1	Macrophage1	0	0	0.742208	0.589	0.073
TGFBI	Macrophage1	0	0	0.739792	0.829	0.19
HLA-DOA	Macrophage1	0	0	0.738943	0.684	0.099
ITGB8	Macrophage1	0	0	0.738154	0.428	0.027
S100A4	Macrophage1	0	0	0.738056	0.929	0.376
GSTO1	Macrophage1	0	0	0.73397	0.834	0.233
SLC15A3	Macrophage1	0	0	0.733784	0.697	0.136
LIPA	Macrophage1	0	0	0.731791	0.716	0.129
BLVRA	Macrophage1	0	0	0.719391	0.622	0.09
PEBP1	Macrophage1	0	0	0.717892	0.792	0.196
C2	Macrophage1	0	0	0.717396	0.514	0.065
UBASH3B	Macrophage1	0	0	0.714928	0.589	0.079
GPX1	Macrophage1	0	0	0.714723	0.849	0.249
CDC42BPB	Macrophage1	0	0	0.713003	0.58	0.079
S100A6	Macrophage1	0	0	0.70839	0.976	0.498
MYL6	Macrophage1	0	0	0.707339	0.994	0.724
PPT1	Macrophage1	0	0	0.706844	0.822	0.208
OTUD1	Macrophage1	0	0	0.705237	0.546	0.096
C1orf162	Macrophage1	0	0	0.704176	0.741	0.135
FMNL2	Macrophage1	0	0	0.703863	0.617	0.083
ACO1	Macrophage1	0	0	0.701893	0.512	0.049
CNDP2	Macrophage1	0	0	0.697206	0.688	0.124
ARRDC4	Macrophage1	0	0	0.696138	0.468	0.044
ATP6V1F	Macrophage1	0	0	0.695394	0.693	0.142
TUBA1B	Macrophage1	0	0	0.692685	0.885	0.308
FCER1G	Macrophage1	0	0	0.690186	0.927	0.318
PLA2G15	Macrophage1	0	0	0.688117	0.452	0.027
TSPAN3	Macrophage1	0	0	0.68692	0.632	0.099
GGA2	Macrophage1	0	0	0.685376	0.642	0.102
HEXA	Macrophage1	0	0	0.685306	0.602	0.083
GM2A	Macrophage1	0	0	0.680662	0.769	0.177
LPXN	Macrophage1	0	0	0.678934	0.579	0.077
RTN4	Macrophage1	0	0	0.677625	0.92	0.38
GRINA	Macrophage1	0	0	0.676428	0.658	0.111
ACOT7	Macrophage1	0	0	0.674081	0.469	0.038
VMO1	Macrophage1	0	0	0.673531	0.452	0.034
SH3BGRL	Macrophage1	0	0	0.67279	0.833	0.235
ARHGAP18	Macrophage1	0	0	0.671682	0.74	0.139
AKR1A1	Macrophage1	0	0	0.6715	0.658	0.118
OPN3	Macrophage1	0	0	0.666579	0.539	0.061
LRP1	Macrophage1	0	0	0.666255	0.727	0.145
OSBPL11	Macrophage1	0	0	0.666011	0.624	0.105
CD83	Macrophage1	0	0	0.665897	0.878	0.286
TXN	Macrophage1	0	0	0.665501	0.761	0.204
P2RX4	Macrophage1	0	0	0.663935	0.524	0.062
CXCL16	Macrophage1	0	0	0.661008	0.842	0.24
BSG	Macrophage1	0	0	0.658634	0.544	0.094
FLVCR2	Macrophage1	0	0	0.655865	0.503	0.052
ATP6V0B	Macrophage1	0	0	0.654376	0.824	0.257
YWHAH	Macrophage1	0	0	0.65146	0.656	0.114
PSMA7	Macrophage1	0	0	0.647776	0.836	0.268
APOL1	Macrophage1	0	0	0.646129	0.594	0.083
POR	Macrophage1	0	0	0.645683	0.681	0.145
CD164	Macrophage1	0	0	0.645027	0.801	0.24
AIF1	Macrophage1	0	0	0.644163	0.861	0.243
M6PR	Macrophage1	0	0	0.642712	0.642	0.124
RGCC	Macrophage1	0	0	0.640107	0.848	0.276
ATP5G3	Macrophage1	0	0	0.634672	0.688	0.142
RNH1	Macrophage1	0	0	0.630458	0.703	0.158
CDCP1	Macrophage1	0	0	0.630066	0.49	0.056
AKR1B1	Macrophage1	0	0	0.62959	0.497	0.057
EVL	Macrophage1	0	0	0.628533	0.641	0.108
CORO2A	Macrophage1	0	0	0.624367	0.429	0.029
ALDOA	Macrophage1	0	0	0.62084	0.916	0.383
CTSA	Macrophage1	0	0	0.619412	0.708	0.183
ARL6IP1	Macrophage1	0	0	0.619397	0.719	0.174
PSAP	Macrophage1	0	0	0.618871	1	0.744
ARPC1B	Macrophage1	0	0	0.617607	0.881	0.314
CITED2	Macrophage1	0	0	0.615754	0.671	0.165
ATP10A	Macrophage1	0	0	0.614046	0.411	0.024
DOK2	Macrophage1	0	0	0.612279	0.532	0.069
RCAN1	Macrophage1	0	0	0.611803	0.37	0.059
MDH1	Macrophage1	0	0	0.608792	0.577	0.077
SIDT2	Macrophage1	0	0	0.606578	0.416	0.029
MRC1L1	Macrophage1	0	0	0.605953	0.437	0.018
TREM2	Macrophage1	0	0	0.60514	0.457	0.05
KIAA1598	Macrophage1	0	0	0.604854	0.541	0.076
SVIL	Macrophage1	0	0	0.604631	0.622	0.108
STX12	Macrophage1	0	0	0.602971	0.585	0.094
ATP1B1	Macrophage1	0	0	0.60006	0.653	0.113
ASAH1	Macrophage1	0	0	0.599728	0.913	0.344
TGOLN2	Macrophage1	0	0	0.59789	0.861	0.315
ABL2	Macrophage1	0	0	0.59692	0.735	0.174
LGALS9	Macrophage1	0	0	0.594327	0.575	0.087
FRMD4A	Macrophage1	0	0	0.593406	0.449	0.032
DENND4C	Macrophage1	0	0	0.591841	0.573	0.092
MITF	Macrophage1	0	0	0.591505	0.483	0.051
SLC27A3	Macrophage1	0	0	0.591471	0.429	0.043
TIMP2	Macrophage1	0	0	0.590806	0.804	0.215
PEPD	Macrophage1	0	0	0.590191	0.498	0.067
THBD	Macrophage1	0	0	0.59018	0.77	0.222
ECH1	Macrophage1	0	0	0.589254	0.582	0.089
DECR1	Macrophage1	0	0	0.588848	0.564	0.08
SCARB2	Macrophage1	0	0	0.587355	0.687	0.143
SLC19A3	Macrophage1	0	0	0.585453	0.284	0.006
LGALS1	Macrophage1	0	0	0.58375	0.801	0.251
AP2S1	Macrophage1	0	0	0.583736	0.572	0.1
KCTD12	Macrophage1	0	0	0.583416	0.68	0.141
TPP1	Macrophage1	0	0	0.58328	0.714	0.17
DEFB1	Macrophage1	0	0	0.583062	0.304	0.007
TCEB2	Macrophage1	0	0	0.581713	0.738	0.193
PTPN6	Macrophage1	0	0	0.579263	0.582	0.095
PVR	Macrophage1	0	0	0.578955	0.421	0.039
ATP6V1E1	Macrophage1	0	0	0.578886	0.598	0.11
PSME4	Macrophage1	0	0	0.574131	0.636	0.169
UBE2L6	Macrophage1	0	0	0.573469	0.615	0.11
RASAL2	Macrophage1	0	0	0.571373	0.433	0.046
PDE4DIP	Macrophage1	0	0	0.570961	0.622	0.131
SPATS2L	Macrophage1	0	0	0.568604	0.576	0.087
ATP2C1	Macrophage1	0	0	0.568112	0.597	0.103
CD276	Macrophage1	0	0	0.565596	0.462	0.049
DPYSL2	Macrophage1	0	0	0.564344	0.562	0.106
FFAR4	Macrophage1	0	0	0.564211	0.34	0.007
SCCPDH	Macrophage1	0	0	0.563751	0.447	0.039
KMO	Macrophage1	0	0	0.562888	0.388	0.033
ALOX5AP	Macrophage1	0	0	0.558578	0.918	0.283
DST	Macrophage1	0	0	0.556975	0.736	0.148
QSOX1	Macrophage1	0	0	0.556476	0.691	0.181
PAPSS1	Macrophage1	0	0	0.556451	0.503	0.065
CYBA	Macrophage1	0	0	0.554987	0.866	0.306
SUMF2	Macrophage1	0	0	0.554	0.539	0.086
BCAP31	Macrophage1	0	0	0.552651	0.648	0.133
ACADVL	Macrophage1	0	0	0.550081	0.707	0.194
PFN1	Macrophage1	0	0	0.549165	0.772	0.237
LY86	Macrophage1	0	0	0.547536	0.516	0.076
LEPROT	Macrophage1	0	0	0.546178	0.701	0.16
CAT	Macrophage1	0	0	0.54606	0.616	0.118
FIG4	Macrophage1	0	0	0.545211	0.406	0.032
PLBD1	Macrophage1	0	0	0.543052	0.802	0.213
GUSB	Macrophage1	0	0	0.54294	0.566	0.098
RSU1	Macrophage1	0	0	0.542001	0.597	0.112
CPE	Macrophage1	0	0	0.54109	0.428	0.037
PLD3	Macrophage1	0	0	0.541071	0.451	0.074
CTSH	Macrophage1	0	0	0.539644	0.894	0.29
DYNLL1	Macrophage1	0	0	0.537714	0.714	0.197
PHLDA3	Macrophage1	0	0	0.537328	0.39	0.015
TRIM14	Macrophage1	0	0	0.537269	0.416	0.039
TMED9	Macrophage1	0	0	0.53426	0.674	0.168
CD101	Macrophage1	0	0	0.534084	0.322	0.018
NRP1	Macrophage1	0	0	0.53046	0.554	0.092
MR1	Macrophage1	0	0	0.530136	0.514	0.076
ACVRL1	Macrophage1	0	0	0.528347	0.421	0.033
RPS27L	Macrophage1	0	0	0.527096	0.553	0.096
NDUFA4	Macrophage1	0	0	0.52659	0.671	0.169
MAN2B2	Macrophage1	0	0	0.525857	0.527	0.078
BACE1	Macrophage1	0	0	0.525447	0.411	0.038
HSPB1	Macrophage1	0	0	0.52387	0.566	0.102
ESYT1	Macrophage1	0	0	0.523724	0.497	0.063
RP11-598F7.3	Macrophage1	0	0	0.521807	0.33	0.009
PYCARD	Macrophage1	0	0	0.521261	0.578	0.09
EDEM2	Macrophage1	0	0	0.52093	0.415	0.031
SELPLG	Macrophage1	0	0	0.519652	0.621	0.117
SNX3	Macrophage1	0	0	0.518459	0.695	0.177
AOC3	Macrophage1	0	0	0.517413	0.292	0.022
CCRL2	Macrophage1	0	0	0.516619	0.528	0.098
SLC3A2	Macrophage1	0	0	0.516472	0.727	0.213
CA2	Macrophage1	0	0	0.516039	0.307	0.034
OAS1	Macrophage1	0	0	0.514431	0.409	0.037
GPATCH11	Macrophage1	0	0	0.512617	0.388	0.033
AXL	Macrophage1	0	0	0.512068	0.387	0.035
ALAS1	Macrophage1	0	0	0.511675	0.514	0.097
SDC4	Macrophage1	0	0	0.511125	0.586	0.115
MOB3B	Macrophage1	0	0	0.511114	0.405	0.037
SCIMP	Macrophage1	0	0	0.510731	0.465	0.052
GBP3	Macrophage1	0	0	0.509523	0.397	0.045
PLXDC2	Macrophage1	0	0	0.508941	0.818	0.256
IGSF6	Macrophage1	0	0	0.508541	0.658	0.154
RAC1	Macrophage1	0	0	0.508478	0.769	0.233
CAPNS1	Macrophage1	0	0	0.506683	0.774	0.254
JSRP1	Macrophage1	0	0	0.505735	0.38	0.056
NPC2	Macrophage1	0	0	0.504252	0.752	0.214
CYB5R3	Macrophage1	0	0	0.497957	0.542	0.096
APOL6	Macrophage1	0	0	0.4979	0.712	0.167
SEC11A	Macrophage1	0	0	0.497463	0.687	0.18
ATP6V0E1	Macrophage1	0	0	0.495013	0.791	0.257
KIF16B	Macrophage1	0	0	0.494886	0.388	0.046
ALDH3A2	Macrophage1	0	0	0.493547	0.471	0.068
CTSL	Macrophage1	0	0	0.493257	0.809	0.219
FGD5	Macrophage1	0	0	0.491619	0.359	0.029
RAB11FIP1	Macrophage1	0	0	0.489935	0.755	0.198
KCNA3	Macrophage1	0	0	0.488245	0.428	0.041
RP11-290F20.3	Macrophage1	0	0	0.486843	0.62	0.121
RPN2	Macrophage1	0	0	0.482072	0.732	0.213
TMED5	Macrophage1	0	0	0.481845	0.683	0.176
HBEGF	Macrophage1	0	0	0.481356	0.844	0.285
MGAT1	Macrophage1	0	0	0.478726	0.634	0.15
C19orf10	Macrophage1	0	0	0.47803	0.539	0.094
SCP2	Macrophage1	0	0	0.477939	0.595	0.123
AGPS	Macrophage1	0	0	0.47759	0.479	0.073
SLC7A8	Macrophage1	0	0	0.475455	0.335	0.023
OSBPL1A	Macrophage1	0	0	0.474952	0.459	0.065
CHCHD10	Macrophage1	0	0	0.474819	0.502	0.082
ADTRP	Macrophage1	0	0	0.474689	0.322	0.01
ABCG2	Macrophage1	0	0	0.473367	0.292	0.009
SLC16A10	Macrophage1	0	0	0.468729	0.443	0.091
MAN2B1	Macrophage1	0	0	0.468319	0.376	0.043
SAMD9L	Macrophage1	0	0	0.467119	0.517	0.087
IRF8	Macrophage1	0	0	0.466065	0.51	0.073
GNPTG	Macrophage1	0	0	0.464459	0.542	0.103
RP11-701P16.5	Macrophage1	0	0	0.463375	0.423	0.056
MYL12A	Macrophage1	0	0	0.46225	0.822	0.291
EGR2	Macrophage1	0	0	0.462198	0.382	0.063
AGRP	Macrophage1	0	0	0.461332	0.293	0.006
REEP5	Macrophage1	0	0	0.461038	0.689	0.189
PGD	Macrophage1	0	0	0.460525	0.739	0.211
CLIP4	Macrophage1	0	0	0.460288	0.433	0.059
AGPAT2	Macrophage1	0	0	0.459829	0.436	0.048
CCND3	Macrophage1	0	0	0.459633	0.523	0.101
CD33	Macrophage1	0	0	0.458416	0.372	0.037
SLC25A24	Macrophage1	0	0	0.458162	0.461	0.059
NDUFB2	Macrophage1	0	0	0.457856	0.618	0.148
DOCK11	Macrophage1	0	0	0.457292	0.631	0.136
SEL1L	Macrophage1	0	0	0.455242	0.609	0.134
OAS2	Macrophage1	0	0	0.455153	0.401	0.044
HMOX2	Macrophage1	0	0	0.45406	0.453	0.058
CD86	Macrophage1	0	0	0.453966	0.694	0.149
RAB10	Macrophage1	0	0	0.45332	0.723	0.208
ANXA4	Macrophage1	0	0	0.451729	0.48	0.088
NOP10	Macrophage1	0	0	0.451275	0.568	0.112
ALCAM	Macrophage1	0	0	0.450054	0.625	0.134
FCGR1A	Macrophage1	0	0	0.449258	0.389	0.034
P4HA1	Macrophage1	0	0	0.448835	0.48	0.077
NCKAP1L	Macrophage1	0	0	0.448059	0.614	0.123
SNTB1	Macrophage1	0	0	0.446025	0.398	0.041
DBI	Macrophage1	0	0	0.442322	0.685	0.18
NEU1	Macrophage1	0	0	0.441769	0.568	0.129
TMEM63A	Macrophage1	0	0	0.44031	0.352	0.036
GNS	Macrophage1	0	0	0.440172	0.762	0.238
HNMT	Macrophage1	0	0	0.437206	0.404	0.039
SMCO4	Macrophage1	0	0	0.435734	0.368	0.036
MFSD1	Macrophage1	0	0	0.435701	0.663	0.164
ETHE1	Macrophage1	0	0	0.434608	0.364	0.041
ARHGAP10	Macrophage1	0	0	0.433683	0.405	0.052
ABHD5	Macrophage1	0	0	0.43342	0.502	0.083
LAMTOR1	Macrophage1	0	0	0.433386	0.515	0.088
INF2	Macrophage1	0	0	0.4323	0.336	0.03
PTPMT1	Macrophage1	0	0	0.432223	0.335	0.02
TNFAIP2	Macrophage1	0	0	0.431182	0.584	0.131
RNPEP	Macrophage1	0	0	0.429913	0.497	0.081
LAP3	Macrophage1	0	0	0.428148	0.603	0.138
SLC47A1	Macrophage1	0	0	0.427002	0.277	0.014
TANC2	Macrophage1	0	0	0.426922	0.398	0.048
GALNT12	Macrophage1	0	0	0.426463	0.314	0.018
CCT5	Macrophage1	0	0	0.426067	0.654	0.191
MGLL	Macrophage1	0	0	0.424981	0.393	0.052
RHBDD2	Macrophage1	0	0	0.423208	0.483	0.071
SLC25A25	Macrophage1	0	0	0.422851	0.414	0.06
GPRIN3	Macrophage1	0	0	0.422819	0.689	0.172
CSF1R	Macrophage1	0	0	0.419415	0.537	0.101
MYO6	Macrophage1	0	0	0.418783	0.42	0.051
ADIPOR2	Macrophage1	0	0	0.417828	0.537	0.119
B3GNT5	Macrophage1	0	0	0.416773	0.826	0.28
TUBA1C	Macrophage1	0	0	0.415887	0.644	0.184
EPB41L1	Macrophage1	0	0	0.415717	0.302	0.021
PTPRO	Macrophage1	0	0	0.415698	0.293	0.016
VEGFB	Macrophage1	0	0	0.415559	0.467	0.075
OAS3	Macrophage1	0	0	0.414682	0.38	0.054
STOM	Macrophage1	0	0	0.414554	0.694	0.19
YWHAG	Macrophage1	0	0	0.413812	0.673	0.194
C20orf27	Macrophage1	0	0	0.413312	0.314	0.017
FUCA2	Macrophage1	0	0	0.412996	0.476	0.084
UROD	Macrophage1	0	0	0.412707	0.402	0.058
BRI3	Macrophage1	0	0	0.411119	0.754	0.231
SERPINB6	Macrophage1	0	0	0.410801	0.499	0.096
FAM134B	Macrophage1	0	0	0.410497	0.341	0.038
PFKL	Macrophage1	0	0	0.409462	0.469	0.085
COL4A3BP	Macrophage1	0	0	0.40923	0.564	0.13
NDUFA13	Macrophage1	0	0	0.409111	0.432	0.064
BTK	Macrophage1	0	0	0.408907	0.441	0.065
DYNLRB1	Macrophage1	0	0	0.408406	0.55	0.115
NEDD8	Macrophage1	0	0	0.407296	0.635	0.167
SIRPA	Macrophage1	0	0	0.406967	0.539	0.1
GALNT6	Macrophage1	0	0	0.406175	0.405	0.058
ATP6V0D1	Macrophage1	0	0	0.406021	0.568	0.12
SUN2	Macrophage1	0	0	0.405617	0.712	0.21
GAS2L3	Macrophage1	0	0	0.405342	0.323	0.041
DSC2	Macrophage1	0	0	0.403746	0.34	0.04
EMC10	Macrophage1	0	0	0.402294	0.521	0.102
ADRBK2	Macrophage1	0	0	0.402091	0.457	0.075
PEX19	Macrophage1	0	0	0.401324	0.348	0.037
TMEM219	Macrophage1	0	0	0.399812	0.503	0.088
RP5-839B4.8	Macrophage1	0	0	0.399175	0.252	0.003
TMEM147	Macrophage1	0	0	0.398312	0.405	0.058
ITPK1	Macrophage1	0	0	0.397172	0.479	0.079
GPI	Macrophage1	0	0	0.397044	0.535	0.104
CPED1	Macrophage1	0	0	0.396662	0.322	0.03
MRPS35	Macrophage1	0	0	0.396464	0.402	0.061
ATP6AP2	Macrophage1	0	0	0.396357	0.683	0.201
PAQR5	Macrophage1	0	0	0.395249	0.266	0.013
HSD3B7	Macrophage1	0	0	0.394462	0.322	0.027
HEATR5B	Macrophage1	0	0	0.394304	0.341	0.033
HSD17B4	Macrophage1	0	0	0.393153	0.465	0.091
ORMDL2	Macrophage1	0	0	0.392979	0.4	0.058
PSMA6	Macrophage1	0	0	0.391176	0.599	0.152
NARS	Macrophage1	0	0	0.390926	0.547	0.116
CECR1	Macrophage1	0	0	0.390915	0.62	0.146
UGP2	Macrophage1	0	0	0.390325	0.634	0.155
S100A13	Macrophage1	0	0	0.390013	0.349	0.035
TMEM173	Macrophage1	0	0	0.388766	0.463	0.075
MME	Macrophage1	0	0	0.386954	0.712	0.159
RRAGD	Macrophage1	0	0	0.386826	0.42	0.06
GPX3	Macrophage1	0	0	0.386774	0.376	0.051
SPG21	Macrophage1	0	0	0.38656	0.499	0.094
RP11-284N8.3	Macrophage1	0	0	0.385978	0.335	0.03
PILRA	Macrophage1	0	0	0.384546	0.662	0.149
HCK	Macrophage1	0	0	0.38344	0.631	0.14
DPP7	Macrophage1	0	0	0.383432	0.492	0.102
GPD2	Macrophage1	0	0	0.383315	0.368	0.045
CAMSAP1	Macrophage1	0	0	0.38269	0.394	0.062
VTI1B	Macrophage1	0	0	0.38212	0.495	0.089
NAA20	Macrophage1	0	0	0.381752	0.387	0.056
PDCD6IP	Macrophage1	0	0	0.38064	0.566	0.133
COX5B	Macrophage1	0	0	0.380351	0.702	0.214
ADAP2	Macrophage1	0	0	0.378917	0.327	0.037
FDFT1	Macrophage1	0	0	0.378026	0.4	0.059
EMP3	Macrophage1	0	0	0.377165	0.474	0.1
HK1	Macrophage1	0	0	0.376893	0.58	0.149
ZMPSTE24	Macrophage1	0	0	0.375117	0.396	0.064
APOL4	Macrophage1	0	0	0.374496	0.251	0.013
MAN1A1	Macrophage1	0	0	0.374414	0.647	0.171
CD4	Macrophage1	0	0	0.374212	0.569	0.122
GNG5	Macrophage1	0	0	0.374016	0.604	0.159
CLTA	Macrophage1	0	0	0.373643	0.582	0.145
MRC1	Macrophage1	0	0	0.373194	0.277	0.014
NECAP2	Macrophage1	0	0	0.372444	0.442	0.071
LIMA1	Macrophage1	0	0	0.372153	0.5	0.092
ENG	Macrophage1	0	0	0.370858	0.47	0.073
GYPC	Macrophage1	0	0	0.369436	0.459	0.066
HDDC2	Macrophage1	0	0	0.368718	0.324	0.028
SPRED1	Macrophage1	0	0	0.36766	0.39	0.067
DHRS3	Macrophage1	0	0	0.367403	0.328	0.037
IDH1	Macrophage1	0	0	0.367184	0.34	0.039
C10orf128	Macrophage1	0	0	0.366353	0.365	0.06
EIF6	Macrophage1	0	0	0.366108	0.458	0.1
DUSP3	Macrophage1	0	0	0.365116	0.447	0.088
RAB13	Macrophage1	0	0	0.364816	0.384	0.054
FKBP1A	Macrophage1	0	0	0.364107	0.557	0.121
ECHDC1	Macrophage1	0	0	0.364085	0.476	0.088
UQCRQ	Macrophage1	0	0	0.363719	0.654	0.183
HADHB	Macrophage1	0	0	0.363672	0.467	0.091
PTPN18	Macrophage1	0	0	0.363132	0.448	0.084
MTHFD1	Macrophage1	0	0	0.362309	0.348	0.038
PCMT1	Macrophage1	0	0	0.361957	0.479	0.097
PSMA4	Macrophage1	0	0	0.361691	0.595	0.154
PLOD3	Macrophage1	0	0	0.361399	0.336	0.04
COMMD9	Macrophage1	0	0	0.360704	0.367	0.043
VDAC1	Macrophage1	0	0	0.360547	0.47	0.093
MINK1	Macrophage1	0	0	0.359729	0.364	0.04
LYAR	Macrophage1	0	0	0.359467	0.437	0.076
PDIA4	Macrophage1	0	0	0.359035	0.543	0.112
ATOX1	Macrophage1	0	0	0.356313	0.378	0.052
SGMS2	Macrophage1	0	0	0.356172	0.569	0.111
MYOF	Macrophage1	0	0	0.355967	0.508	0.101
NPTN	Macrophage1	0	0	0.355769	0.487	0.092
PHB	Macrophage1	0	0	0.355494	0.416	0.065
MAP7D1	Macrophage1	0	0	0.355465	0.605	0.162
HAUS2	Macrophage1	0	0	0.355454	0.35	0.042
LSM4	Macrophage1	0	0	0.355005	0.375	0.053
TTC39B	Macrophage1	0	0	0.35492	0.335	0.036
PDXK	Macrophage1	0	0	0.354681	0.542	0.137
ABHD12	Macrophage1	0	0	0.354341	0.384	0.05
BLOC1S1	Macrophage1	0	0	0.353961	0.387	0.053
NDUFS5	Macrophage1	0	0	0.353866	0.687	0.203
TMC6	Macrophage1	0	0	0.353183	0.488	0.087
EMC7	Macrophage1	0	0	0.351802	0.482	0.094
TMEM59	Macrophage1	0	0	0.35177	0.636	0.179
CREG1	Macrophage1	0	0	0.350943	0.63	0.174
UNC93B1	Macrophage1	0	0	0.350647	0.33	0.034
CBR1	Macrophage1	0	0	0.350554	0.307	0.034
CHMP3	Macrophage1	0	0	0.350094	0.517	0.115
SDCCAG8	Macrophage1	0	0	0.349801	0.439	0.074
HN1	Macrophage1	0	0	0.349451	0.518	0.106
UBE2E2	Macrophage1	0	0	0.34918	0.329	0.032
HK3	Macrophage1	0	0	0.347748	0.378	0.049
TMED3	Macrophage1	0	0	0.345184	0.373	0.059
KAL1	Macrophage1	0	0	0.344672	0.281	0.017
SYK	Macrophage1	0	0	0.344616	0.634	0.163
PARP12	Macrophage1	0	0	0.344484	0.308	0.03
ACO2	Macrophage1	0	0	0.34433	0.443	0.081
IFI35	Macrophage1	0	0	0.344232	0.328	0.042
GDE1	Macrophage1	0	0	0.344188	0.486	0.087
AHCYL1	Macrophage1	0	0	0.343228	0.616	0.165
LACTB	Macrophage1	0	0	0.34282	0.539	0.122
COX5A	Macrophage1	0	0	0.342361	0.466	0.099
SSR3	Macrophage1	0	0	0.34232	0.649	0.18
COX8A	Macrophage1	0	0	0.342172	0.599	0.151
CISD3	Macrophage1	0	0	0.341842	0.33	0.043
KCNAB2	Macrophage1	0	0	0.341802	0.55	0.115
MPV17	Macrophage1	0	0	0.341724	0.338	0.043
ATP5J2	Macrophage1	0	0	0.341241	0.438	0.075
CEBPA	Macrophage1	0	0	0.341193	0.302	0.035
NDUFB5	Macrophage1	0	0	0.340614	0.373	0.058
GSTK1	Macrophage1	0	0	0.34028	0.66	0.188
TRIP6	Macrophage1	0	0	0.339878	0.33	0.042
SMIM14	Macrophage1	0	0	0.339457	0.48	0.091
USMG5	Macrophage1	0	0	0.33906	0.525	0.121
SEPN1	Macrophage1	0	0	0.337753	0.301	0.032
GSN	Macrophage1	0	0	0.337502	0.708	0.176
RSPH3	Macrophage1	0	0	0.33623	0.271	0.023
PROCR	Macrophage1	0	0	0.335979	0.275	0.02
APIP	Macrophage1	0	0	0.335771	0.305	0.023
EIF4EBP1	Macrophage1	0	0	0.335265	0.295	0.025
ACAA2	Macrophage1	0	0	0.335257	0.399	0.062
COX6B1	Macrophage1	0	0	0.334779	0.638	0.176
HAGH	Macrophage1	0	0	0.333201	0.328	0.036
C11orf31	Macrophage1	0	0	0.333099	0.32	0.034
REEP3	Macrophage1	0	0	0.332239	0.433	0.077
NAGLU	Macrophage1	0	0	0.331753	0.286	0.021
FEZ2	Macrophage1	0	0	0.331594	0.396	0.063
AP2M1	Macrophage1	0	0	0.330925	0.606	0.159
C7orf50	Macrophage1	0	0	0.330867	0.396	0.063
PYGB	Macrophage1	0	0	0.330218	0.384	0.064
CALU	Macrophage1	0	0	0.329648	0.564	0.139
VRK2	Macrophage1	0	0	0.32954	0.423	0.083
B3GNT7	Macrophage1	0	0	0.328989	0.253	0.016
PSMD3	Macrophage1	0	0	0.328225	0.378	0.058
VPS29	Macrophage1	0	0	0.327988	0.481	0.089
C19orf60	Macrophage1	0	0	0.326875	0.463	0.087
NAGA	Macrophage1	0	0	0.326829	0.443	0.084
KYNU	Macrophage1	0	0	0.326698	0.504	0.109
CSTA	Macrophage1	0	0	0.326502	0.532	0.109
SNX17	Macrophage1	0	0	0.325828	0.415	0.066
ITGB5	Macrophage1	0	0	0.325552	0.38	0.047
TMEM14C	Macrophage1	0	0	0.323363	0.485	0.099
ERP44	Macrophage1	0	0	0.322644	0.481	0.098
ADCY3	Macrophage1	0	0	0.321934	0.287	0.029
COX14	Macrophage1	0	0	0.321878	0.407	0.077
SUMO3	Macrophage1	0	0	0.321741	0.472	0.094
TFEC	Macrophage1	0	0	0.320623	0.382	0.049
NCLN	Macrophage1	0	0	0.320251	0.321	0.042
BLOC1S2	Macrophage1	0	0	0.319219	0.48	0.097
ACTN4	Macrophage1	0	0	0.318238	0.588	0.153
PSMD8	Macrophage1	0	0	0.318061	0.601	0.156
PPCS	Macrophage1	0	0	0.317317	0.395	0.064
ABCC3	Macrophage1	0	0	0.317269	0.285	0.022
VAMP3	Macrophage1	0	0	0.316826	0.556	0.14
PSME2	Macrophage1	0	0	0.316667	0.534	0.117
ARHGAP31	Macrophage1	0	0	0.316254	0.411	0.081
KCTD5	Macrophage1	0	0	0.315551	0.275	0.028
ATP5J	Macrophage1	0	0	0.315291	0.445	0.089
TMEM261	Macrophage1	0	0	0.314867	0.301	0.035
TBC1D9	Macrophage1	0	0	0.31478	0.382	0.062
NDUFB7	Macrophage1	0	0	0.314028	0.397	0.071
ACP2	Macrophage1	0	0	0.313833	0.273	0.033
NENF	Macrophage1	0	0	0.313751	0.41	0.078
SYS1	Macrophage1	0	0	0.313612	0.458	0.085
COX6A1	Macrophage1	0	0	0.312262	0.418	0.072
TMEM33	Macrophage1	0	0	0.312061	0.482	0.091
CSRP1	Macrophage1	0	0	0.311526	0.465	0.09
SPR	Macrophage1	0	0	0.311304	0.257	0.02
PHYH	Macrophage1	0	0	0.310986	0.306	0.035
SLC38A10	Macrophage1	0	0	0.310937	0.422	0.078
SLFN11	Macrophage1	0	0	0.310589	0.454	0.09
PSMD14	Macrophage1	0	0	0.310032	0.459	0.095
TNS3	Macrophage1	0	0	0.309892	0.323	0.041
ZMYM6NB	Macrophage1	0	0	0.309682	0.344	0.047
COPZ1	Macrophage1	0	0	0.309649	0.423	0.086
RAB5C	Macrophage1	0	0	0.309633	0.425	0.081
ISG15	Macrophage1	0	0	0.309414	0.442	0.081
ITGAL	Macrophage1	0	0	0.309293	0.539	0.111
PDE8A	Macrophage1	0	0	0.308738	0.378	0.062
IMPAD1	Macrophage1	0	0	0.308708	0.503	0.12
FDX1	Macrophage1	0	0	0.308503	0.322	0.047
TTC1	Macrophage1	0	0	0.308416	0.428	0.075
PPDPF	Macrophage1	0	0	0.3083	0.459	0.092
ARHGEF10L	Macrophage1	0	0	0.308285	0.268	0.02
IFI27L2	Macrophage1	0	0	0.308035	0.451	0.091
TWF2	Macrophage1	0	0	0.307829	0.334	0.04
TUBB	Macrophage1	0	0	0.30782	0.602	0.142
CERS6	Macrophage1	0	0	0.307272	0.412	0.076
HIATL1	Macrophage1	0	0	0.307134	0.404	0.067
PLOD1	Macrophage1	0	0	0.305501	0.338	0.047
PCK2	Macrophage1	0	0	0.304113	0.263	0.03
SSB	Macrophage1	0	0	0.303377	0.51	0.114
CNIH4	Macrophage1	0	0	0.302786	0.421	0.077
SLC25A11	Macrophage1	0	0	0.302606	0.328	0.046
DTX4	Macrophage1	0	0	0.301232	0.264	0.015
TCEAL4	Macrophage1	0	0	0.301206	0.376	0.061
UQCRC1	Macrophage1	0	0	0.300597	0.529	0.128
CHD1L	Macrophage1	0	0	0.300439	0.343	0.05
FAR2	Macrophage1	0	0	0.300404	0.27	0.026
SEMA3C	Macrophage1	0	0	0.300352	0.399	0.059
EML4	Macrophage1	0	0	0.300075	0.701	0.205
SUMF1	Macrophage1	0	0	0.297581	0.346	0.044
RBX1	Macrophage1	0	0	0.297434	0.392	0.068
TBXAS1	Macrophage1	0	0	0.297299	0.526	0.125
RP11-138I1.4	Macrophage1	0	0	0.29723	0.255	0.027
EMR1	Macrophage1	0	0	0.296075	0.277	0.036
LSAMP	Macrophage1	0	0	0.296018	0.255	0.022
CIB1	Macrophage1	0	0	0.294448	0.563	0.138
TTC7A	Macrophage1	0	0	0.294165	0.38	0.062
MPDU1	Macrophage1	0	0	0.293919	0.353	0.058
RAB8A	Macrophage1	0	0	0.29354	0.522	0.126
SOAT1	Macrophage1	0	0	0.293444	0.512	0.121
AES	Macrophage1	0	0	0.293054	0.576	0.138
RDH11	Macrophage1	0	0	0.292089	0.378	0.07
MLX	Macrophage1	0	0	0.291786	0.345	0.052
ADPGK	Macrophage1	0	0	0.291633	0.485	0.107
MPHOSPH6	Macrophage1	0	0	0.290705	0.359	0.056
FUOM	Macrophage1	0	0	0.290617	0.269	0.021
PRDX3	Macrophage1	0	0	0.290033	0.346	0.053
FAM96A	Macrophage1	0	0	0.288327	0.329	0.047
ARRB1	Macrophage1	0	0	0.287474	0.29	0.034
APOBR	Macrophage1	0	0	0.287301	0.474	0.096
SLC8A1	Macrophage1	0	0	0.285646	0.455	0.099
PBDC1	Macrophage1	0	0	0.284453	0.306	0.046
NEK6	Macrophage1	0	0	0.284187	0.335	0.052
DNASE1L1	Macrophage1	0	0	0.283417	0.374	0.07
ATP6V1D	Macrophage1	0	0	0.283317	0.394	0.069
TRAPPC3	Macrophage1	0	0	0.282951	0.386	0.065
SLC35F6	Macrophage1	0	0	0.282547	0.3	0.034
SLC39A1	Macrophage1	0	0	0.282142	0.361	0.063
ADPRH	Macrophage1	0	0	0.281117	0.279	0.032
HTATIP2	Macrophage1	0	0	0.280389	0.397	0.065
MRPS15	Macrophage1	0	0	0.280016	0.423	0.076
CASP7	Macrophage1	0	0	0.279209	0.284	0.033
GSAP	Macrophage1	0	0	0.278726	0.378	0.064
ACOX1	Macrophage1	0	0	0.27864	0.469	0.091
CLIC4	Macrophage1	0	0	0.277532	0.531	0.117
MANBA	Macrophage1	0	0	0.277343	0.398	0.07
IL18	Macrophage1	0	0	0.277298	0.277	0.036
DDHD1	Macrophage1	0	0	0.276084	0.325	0.048
ECHS1	Macrophage1	0	0	0.275344	0.378	0.067
EFTUD2	Macrophage1	0	0	0.275199	0.396	0.072
GCNT1	Macrophage1	0	0	0.274375	0.252	0.021
XAF1	Macrophage1	0	0	0.274085	0.465	0.101
ZDHHC3	Macrophage1	0	0	0.27381	0.535	0.125
C20orf24	Macrophage1	0	0	0.273772	0.366	0.06
PSMA3	Macrophage1	0	0	0.273643	0.464	0.1
SGPP1	Macrophage1	0	0	0.27363	0.264	0.027
GNB2	Macrophage1	0	0	0.273196	0.545	0.13
MTMR14	Macrophage1	0	0	0.273112	0.333	0.045
BTN2A2	Macrophage1	0	0	0.27303	0.289	0.039
TNFSF12	Macrophage1	0	0	0.272697	0.286	0.029
ALDH3B1	Macrophage1	0	0	0.272628	0.384	0.064
RP11-1143G9.4	Macrophage1	0	0	0.272385	0.369	0.068
CETN2	Macrophage1	0	0	0.272016	0.31	0.04
ACOT13	Macrophage1	0	0	0.271769	0.292	0.038
OSTM1	Macrophage1	0	0	0.271751	0.441	0.092
DUSP23	Macrophage1	0	0	0.271421	0.314	0.048
CMAS	Macrophage1	0	0	0.271252	0.264	0.034
NHLRC3	Macrophage1	0	0	0.269629	0.297	0.034
MDH2	Macrophage1	0	0	0.26899	0.441	0.091
SQRDL	Macrophage1	0	0	0.26818	0.409	0.077
ALAD	Macrophage1	0	0	0.267949	0.314	0.046
BST2	Macrophage1	0	0	0.267884	0.44	0.087
ATRAID	Macrophage1	0	0	0.267801	0.378	0.066
RAD23A	Macrophage1	0	0	0.267395	0.477	0.106
NDUFAF3	Macrophage1	0	0	0.266979	0.346	0.054
MX1	Macrophage1	0	0	0.266128	0.511	0.118
CPVL	Macrophage1	0	0	0.265236	0.678	0.168
PYURF	Macrophage1	0	0	0.264404	0.395	0.073
TIMMDC1	Macrophage1	0	0	0.263731	0.331	0.052
VWA8	Macrophage1	0	0	0.263655	0.255	0.03
SPINT2	Macrophage1	0	0	0.26328	0.356	0.063
UQCR10	Macrophage1	0	0	0.262917	0.499	0.102
ILVBL	Macrophage1	0	0	0.262437	0.279	0.035
G6PD	Macrophage1	0	0	0.261414	0.387	0.062
[truncated: 5,054 more rows]

## Sheet: Supplemental Table 2B
Supplemental Table 2
Related to Human Lung Tissue, Figure 2C
Statistics for ACE2 and TMPRSS2 enrichment in lung epithelial cells (likelihood ratio test implemented in R using Seurat package and function FindAllMarkers)
Cell Type	Gene	p-value	p_val_adj	average log fold change vs all other cells	% of Cell Type Expressing	% of Rest of Cells Expressing
ACE2	Ciliated Cells	2.2168e-68	5.0011e-64	0.117105	0.07	0.001
TMPRSS2	Ciliated Cells	1.68634e-34	3.80438e-30	0.230197	0.246	0.019
TMPRSS2	Type I Pneumocytes	0	0	1.34656	0.373	0.012
TMPRSS2	Type II Pneumocytes	0	0	1.24904	0.342	0.009
ACE2	Type II Pneumocytes	6.00007e-26	1.35361e-21	0.0159806	0.014	0

## Sheet: Supplemental Table 2C
Supplemental Table 2
Related to Human Lung Tissue, Figure 2D
Differentially expressed genes between ACE2+/TMPRSS2+ Type II Pneumocytes Cells vs. Rest of Type II Pneumocytes (tested using likelihood ratio test, Seurat FindMarkers)
Gene	p-value	p_val_adj	average log fold change vs all other cells	% of Cell Type Expressing	% of Rest of Cells Expressing	Upregulated in
VCAN	1.74e-06	0.0391609	2.11002	0.6	0.061	ACE2+/TMPRSS2+ Type II Pneumocytes
DDX3Y	4.92e-11	1.11e-06	1.1661	1	0.092	ACE2+/TMPRSS2+ Type II Pneumocytes
HRH1	3.26e-10	7.36e-06	1.04947	0.6	0.037	ACE2+/TMPRSS2+ Type II Pneumocytes
JHDM1D-AS1	1.5e-08	0.000337296	1.01971	1	0.125	ACE2+/TMPRSS2+ Type II Pneumocytes
SCGB3A1	1.1e-07	0.00248949	1.00103	0.8	0.087	ACE2+/TMPRSS2+ Type II Pneumocytes
RPS4Y1	2.41e-10	5.45e-06	0.984323	1	0.096	ACE2+/TMPRSS2+ Type II Pneumocytes
DENND4A	1.11e-06	0.0249779	0.872334	1	0.171	ACE2+/TMPRSS2+ Type II Pneumocytes
IBTK	6.93e-08	0.0015624	0.854761	1	0.129	ACE2+/TMPRSS2+ Type II Pneumocytes
GLUD1	7.99e-07	0.0180142	0.76476	1	0.157	ACE2+/TMPRSS2+ Type II Pneumocytes
SLC30A7	2.93e-12	6.6e-08	0.751417	1	0.082	ACE2+/TMPRSS2+ Type II Pneumocytes
RRAGA	1.8e-11	4.05e-07	0.750395	1	0.087	ACE2+/TMPRSS2+ Type II Pneumocytes
ETV3	5.1e-07	0.0114945	0.74947	1	0.145	ACE2+/TMPRSS2+ Type II Pneumocytes
YY1AP1	1.79e-10	4.05e-06	0.739621	1	0.096	ACE2+/TMPRSS2+ Type II Pneumocytes
MTRNR2L2	8.03e-19	1.81e-14	0.729031	1	0.051	ACE2+/TMPRSS2+ Type II Pneumocytes
FARSA	1.53e-06	0.0345664	0.718706	0.6	0.061	ACE2+/TMPRSS2+ Type II Pneumocytes
TSPAN7	3.34e-16	7.53e-12	0.709548	1	0.059	ACE2+/TMPRSS2+ Type II Pneumocytes
BAG5	6.87e-09	0.000154945	0.709052	1	0.11	ACE2+/TMPRSS2+ Type II Pneumocytes
PAICS	2.19e-07	0.00494124	0.699373	0.6	0.052	ACE2+/TMPRSS2+ Type II Pneumocytes
CCNY	2.15e-11	4.85e-07	0.694601	1	0.087	ACE2+/TMPRSS2+ Type II Pneumocytes
DOPEY1	3.57e-07	0.00806236	0.67155	0.6	0.054	ACE2+/TMPRSS2+ Type II Pneumocytes
DNMT1	1.36e-10	3.06e-06	0.663885	0.8	0.061	ACE2+/TMPRSS2+ Type II Pneumocytes
BATF	1.44e-11	3.25e-07	0.65742	0.8	0.054	ACE2+/TMPRSS2+ Type II Pneumocytes
SPSB1	3.85e-08	0.000869654	0.655202	1	0.124	ACE2+/TMPRSS2+ Type II Pneumocytes
AIF1	6.87e-10	1.55e-05	0.635703	0.6	0.037	ACE2+/TMPRSS2+ Type II Pneumocytes
QTRTD1	6.68e-08	0.00150737	0.633476	0.6	0.049	ACE2+/TMPRSS2+ Type II Pneumocytes
KANSL3	8.32e-09	0.000187621	0.631819	1	0.111	ACE2+/TMPRSS2+ Type II Pneumocytes
ACE2	1.78e-79	4.01e-75	0.629379	1	0.005	ACE2+/TMPRSS2+ Type II Pneumocytes
ZNF394	4.29e-10	9.68e-06	0.626116	0.8	0.064	ACE2+/TMPRSS2+ Type II Pneumocytes
H2AFX	5.13e-09	0.000115737	0.623606	0.8	0.073	ACE2+/TMPRSS2+ Type II Pneumocytes
ZNF697	4.86e-35	1.1e-30	0.621835	0.4	0.002	ACE2+/TMPRSS2+ Type II Pneumocytes
OGFOD1	5.58e-12	1.26e-07	0.620221	1	0.08	ACE2+/TMPRSS2+ Type II Pneumocytes
TBL2	1.83e-07	0.00412834	0.619663	0.6	0.052	ACE2+/TMPRSS2+ Type II Pneumocytes
CFP	9.9e-07	0.0223426	0.619009	0.4	0.026	ACE2+/TMPRSS2+ Type II Pneumocytes
AMIGO1	2.4e-09	5.42e-05	0.614972	0.4	0.017	ACE2+/TMPRSS2+ Type II Pneumocytes
PRKCA	6.54e-10	1.48e-05	0.611896	0.6	0.037	ACE2+/TMPRSS2+ Type II Pneumocytes
DCAF4	4.26e-13	9.62e-09	0.609043	0.6	0.026	ACE2+/TMPRSS2+ Type II Pneumocytes
CNOT10	2.31e-08	0.000521123	0.60578	0.6	0.045	ACE2+/TMPRSS2+ Type II Pneumocytes
USP9Y	2.06e-13	4.64e-09	0.601407	0.6	0.026	ACE2+/TMPRSS2+ Type II Pneumocytes
BMP1	2.04e-06	0.0459257	0.593508	0.8	0.101	ACE2+/TMPRSS2+ Type II Pneumocytes
UTP23	1.07e-15	2.42e-11	0.59248	1	0.059	ACE2+/TMPRSS2+ Type II Pneumocytes
C2CD3	1.16e-14	2.62e-10	0.59247	0.6	0.023	ACE2+/TMPRSS2+ Type II Pneumocytes
RRP12	4.83e-07	0.010893	0.592228	0.8	0.092	ACE2+/TMPRSS2+ Type II Pneumocytes
NCBP2-AS2	5.37e-12	1.21e-07	0.58956	0.6	0.03	ACE2+/TMPRSS2+ Type II Pneumocytes
SERTAD2	1.01e-07	0.00227006	0.588901	1	0.129	ACE2+/TMPRSS2+ Type II Pneumocytes
ZNF274	1.7e-12	3.84e-08	0.586101	0.8	0.051	ACE2+/TMPRSS2+ Type II Pneumocytes
TUBB6	2.62e-10	5.9e-06	0.581773	0.6	0.035	ACE2+/TMPRSS2+ Type II Pneumocytes
ERC1	4.83e-07	0.010893	0.58017	0.8	0.092	ACE2+/TMPRSS2+ Type II Pneumocytes
C10orf2	2.71e-07	0.00612194	0.5759	0.6	0.052	ACE2+/TMPRSS2+ Type II Pneumocytes
SSH1	3.16e-07	0.00713324	0.57055	1	0.138	ACE2+/TMPRSS2+ Type II Pneumocytes
SLC39A10	4.3e-14	9.71e-10	0.568911	0.6	0.024	ACE2+/TMPRSS2+ Type II Pneumocytes
FOXK2	4.09e-08	0.000921835	0.567781	1	0.12	ACE2+/TMPRSS2+ Type II Pneumocytes
UTP3	6.11e-07	0.0137885	0.566278	1	0.139	ACE2+/TMPRSS2+ Type II Pneumocytes
ICAM5	6.89e-15	1.55e-10	0.560728	0.6	0.023	ACE2+/TMPRSS2+ Type II Pneumocytes
CASC7	3.64e-13	8.22e-09	0.558347	0.8	0.047	ACE2+/TMPRSS2+ Type II Pneumocytes
CLCN5	3.45e-20	7.79e-16	0.55818	0.8	0.028	ACE2+/TMPRSS2+ Type II Pneumocytes
MALT1	2.28e-07	0.00514607	0.558127	1	0.136	ACE2+/TMPRSS2+ Type II Pneumocytes
PIK3R4	3.54e-12	7.98e-08	0.551603	0.4	0.012	ACE2+/TMPRSS2+ Type II Pneumocytes
GATAD2A	2.02e-08	0.000455709	0.54369	1	0.115	ACE2+/TMPRSS2+ Type II Pneumocytes
RNF13	1e-07	0.00225945	0.539496	1	0.122	ACE2+/TMPRSS2+ Type II Pneumocytes
XPA	9.7e-18	2.19e-13	0.537042	0.8	0.033	ACE2+/TMPRSS2+ Type II Pneumocytes
IFNLR1	7.67e-12	1.73e-07	0.536795	0.6	0.03	ACE2+/TMPRSS2+ Type II Pneumocytes
MOB3A	1.33e-19	3e-15	0.529925	0.6	0.016	ACE2+/TMPRSS2+ Type II Pneumocytes
FOXJ2	3.83e-24	8.63e-20	0.527394	0.8	0.023	ACE2+/TMPRSS2+ Type II Pneumocytes
CTB-118N6.3	5.61e-14	1.27e-09	0.525412	0.2	0.002	ACE2+/TMPRSS2+ Type II Pneumocytes
ZNF689	1.14e-33	2.58e-29	0.521357	0.8	0.014	ACE2+/TMPRSS2+ Type II Pneumocytes
ABCA5	2.24e-10	5.06e-06	0.52036	0.6	0.035	ACE2+/TMPRSS2+ Type II Pneumocytes
UBFD1	3.42e-11	7.71e-07	0.520337	0.6	0.031	ACE2+/TMPRSS2+ Type II Pneumocytes
PLIN5	4.94e-08	0.00111491	0.514456	0.8	0.08	ACE2+/TMPRSS2+ Type II Pneumocytes
DSE	6.69e-13	1.51e-08	0.509666	0.8	0.047	ACE2+/TMPRSS2+ Type II Pneumocytes
HOMER2	1.15e-11	2.59e-07	0.507679	0.8	0.054	ACE2+/TMPRSS2+ Type II Pneumocytes
CTD-2369P2.5	2.65e-16	5.98e-12	0.506492	0.8	0.037	ACE2+/TMPRSS2+ Type II Pneumocytes
AKIRIN2	7.83e-08	0.00176704	0.505925	1	0.125	ACE2+/TMPRSS2+ Type II Pneumocytes
TMEM184C	7.1e-15	1.6e-10	0.505641	0.8	0.04	ACE2+/TMPRSS2+ Type II Pneumocytes
TMEM254-AS1	6.87e-14	1.55e-09	0.505022	0.2	0.002	ACE2+/TMPRSS2+ Type II Pneumocytes
DDX18	1.08e-06	0.0243549	0.504684	1	0.145	ACE2+/TMPRSS2+ Type II Pneumocytes
SYNDIG1L	2.28e-18	5.15e-14	0.504164	0.8	0.031	ACE2+/TMPRSS2+ Type II Pneumocytes
PLEKHG2	3.73e-07	0.00841227	0.502324	0.4	0.024	ACE2+/TMPRSS2+ Type II Pneumocytes
LRRIQ3	4.86e-35	1.1e-30	0.50043	0.4	0.002	ACE2+/TMPRSS2+ Type II Pneumocytes
B3GNT9	5.21e-08	0.00117573	0.500355	0.4	0.021	ACE2+/TMPRSS2+ Type II Pneumocytes
MDFIC	1.11e-07	0.00249667	0.497798	0.8	0.084	ACE2+/TMPRSS2+ Type II Pneumocytes
ANAPC5	1.31e-07	0.00294883	0.494029	1	0.132	ACE2+/TMPRSS2+ Type II Pneumocytes
GPN1	1.79e-07	0.00403613	0.491136	0.4	0.023	ACE2+/TMPRSS2+ Type II Pneumocytes
NKIRAS1	9.63e-11	2.17e-06	0.48794	0.6	0.033	ACE2+/TMPRSS2+ Type II Pneumocytes
EIF1B	4.79e-08	0.00107995	0.487248	1	0.118	ACE2+/TMPRSS2+ Type II Pneumocytes
CADPS	1.22e-09	2.75e-05	0.48299	0.2	0.003	ACE2+/TMPRSS2+ Type II Pneumocytes
MAN2A1	1.17e-06	0.0264359	0.48067	0.8	0.098	ACE2+/TMPRSS2+ Type II Pneumocytes
DOCK1	1.61e-06	0.0363461	0.478758	0.8	0.099	ACE2+/TMPRSS2+ Type II Pneumocytes
MGAT2	8.2e-07	0.0185003	0.478681	0.6	0.056	ACE2+/TMPRSS2+ Type II Pneumocytes
ATL2	4.73e-09	0.000106636	0.477746	1	0.105	ACE2+/TMPRSS2+ Type II Pneumocytes
SCMH1	2.3e-09	5.2e-05	0.475679	0.6	0.04	ACE2+/TMPRSS2+ Type II Pneumocytes
SLC9A1	6.8e-08	0.00153505	0.475209	0.8	0.082	ACE2+/TMPRSS2+ Type II Pneumocytes
NR1H2	4.02e-12	9.06e-08	0.474276	0.8	0.051	ACE2+/TMPRSS2+ Type II Pneumocytes
PTPLA	5.62e-15	1.27e-10	0.473908	0.8	0.04	ACE2+/TMPRSS2+ Type II Pneumocytes
LTN1	3.28e-09	7.4e-05	0.473526	0.8	0.07	ACE2+/TMPRSS2+ Type II Pneumocytes
NBPF10	6.73e-11	1.52e-06	0.47339	1	0.087	ACE2+/TMPRSS2+ Type II Pneumocytes
ALG2	1.14e-07	0.00257189	0.470103	0.8	0.084	ACE2+/TMPRSS2+ Type II Pneumocytes
UBQLN2	3e-08	0.000676304	0.468813	0.8	0.08	ACE2+/TMPRSS2+ Type II Pneumocytes
PPFIA1	1.16e-06	0.0261573	0.465721	0.8	0.099	ACE2+/TMPRSS2+ Type II Pneumocytes
KIAA0895	7.5e-08	0.00169088	0.465401	0.6	0.049	ACE2+/TMPRSS2+ Type II Pneumocytes
ZNF622	6.36e-08	0.00143458	0.462142	1	0.12	ACE2+/TMPRSS2+ Type II Pneumocytes
N6AMT2	2.98e-29	6.73e-25	0.460238	0.6	0.009	ACE2+/TMPRSS2+ Type II Pneumocytes
C12orf43	3.05e-11	6.89e-07	0.456422	0.6	0.031	ACE2+/TMPRSS2+ Type II Pneumocytes
POLR1C	5.51e-12	1.24e-07	0.455466	1	0.078	ACE2+/TMPRSS2+ Type II Pneumocytes
UTP14A	6.41e-07	0.0144678	0.454613	0.6	0.054	ACE2+/TMPRSS2+ Type II Pneumocytes
MTIF3	6.66e-08	0.00150276	0.453052	0.6	0.047	ACE2+/TMPRSS2+ Type II Pneumocytes
RPUSD4	1.59e-22	3.58e-18	0.452631	0.8	0.024	ACE2+/TMPRSS2+ Type II Pneumocytes
PSMC4	7.48e-11	1.69e-06	0.452194	1	0.087	ACE2+/TMPRSS2+ Type II Pneumocytes
UQCRFS1	1.1e-11	2.48e-07	0.449691	0.8	0.054	ACE2+/TMPRSS2+ Type II Pneumocytes
RNF41	2.21e-19	4.98e-15	0.448032	0.8	0.03	ACE2+/TMPRSS2+ Type II Pneumocytes
NOC4L	1.04e-06	0.023409	0.445334	0.4	0.026	ACE2+/TMPRSS2+ Type II Pneumocytes
MXD4	6.16e-08	0.00138996	0.44293	0.6	0.047	ACE2+/TMPRSS2+ Type II Pneumocytes
BACE2	3.8e-09	8.58e-05	0.44197	0.6	0.04	ACE2+/TMPRSS2+ Type II Pneumocytes
SLC7A1	9.59e-08	0.00216326	0.439827	1	0.12	ACE2+/TMPRSS2+ Type II Pneumocytes
GFPT2	1.23e-11	2.77e-07	0.438123	0.6	0.03	ACE2+/TMPRSS2+ Type II Pneumocytes
TCEA2	1.07e-13	2.41e-09	0.438006	0.6	0.024	ACE2+/TMPRSS2+ Type II Pneumocytes
MAF1	5.51e-07	0.012422	0.437061	0.8	0.091	ACE2+/TMPRSS2+ Type II Pneumocytes
MIS12	7.06e-12	1.59e-07	0.436604	0.8	0.052	ACE2+/TMPRSS2+ Type II Pneumocytes
MAP3K9	2.12e-09	4.77e-05	0.43642	0.6	0.038	ACE2+/TMPRSS2+ Type II Pneumocytes
RP11-349A22.5	1.53e-06	0.0344305	0.436228	1	0.145	ACE2+/TMPRSS2+ Type II Pneumocytes
UBLCP1	2.59e-08	0.0005838	0.434092	0.8	0.075	ACE2+/TMPRSS2+ Type II Pneumocytes
NDUFAF1	4.22e-12	9.53e-08	0.433234	0.4	0.012	ACE2+/TMPRSS2+ Type II Pneumocytes
CCL28	1.93e-23	4.36e-19	0.430756	0.6	0.012	ACE2+/TMPRSS2+ Type II Pneumocytes
MT-ATP8	6.59e-11	1.49e-06	0.429183	0.8	0.057	ACE2+/TMPRSS2+ Type II Pneumocytes
TMEM163	3.71e-11	8.37e-07	0.428917	1	0.084	ACE2+/TMPRSS2+ Type II Pneumocytes
SNF8	6.56e-16	1.48e-11	0.427865	1	0.057	ACE2+/TMPRSS2+ Type II Pneumocytes
ENPP3	5.61e-14	1.27e-09	0.426864	0.2	0.002	ACE2+/TMPRSS2+ Type II Pneumocytes
DOT1L	1.76e-09	3.96e-05	0.426106	1	0.098	ACE2+/TMPRSS2+ Type II Pneumocytes
USP28	4.58e-10	1.03e-05	0.426082	0.6	0.035	ACE2+/TMPRSS2+ Type II Pneumocytes
ZNF429	2.69e-22	6.07e-18	0.423469	0.8	0.024	ACE2+/TMPRSS2+ Type II Pneumocytes
KIAA0947	8.94e-09	0.000201583	0.420913	1	0.108	ACE2+/TMPRSS2+ Type II Pneumocytes
DDR2	1.11e-08	0.00025111	0.420834	0.4	0.019	ACE2+/TMPRSS2+ Type II Pneumocytes
RALGAPA1	1.73e-12	3.9e-08	0.41953	0.8	0.049	ACE2+/TMPRSS2+ Type II Pneumocytes
TLK2	9.58e-10	2.16e-05	0.419452	0.8	0.064	ACE2+/TMPRSS2+ Type II Pneumocytes
DDC	1.09e-17	2.45e-13	0.41516	0.4	0.007	ACE2+/TMPRSS2+ Type II Pneumocytes
ZCCHC3	9.69e-09	0.000218685	0.41356	0.6	0.042	ACE2+/TMPRSS2+ Type II Pneumocytes
MMP19	1.52e-09	3.43e-05	0.411784	0.6	0.038	ACE2+/TMPRSS2+ Type II Pneumocytes
ME1	2.5e-10	5.64e-06	0.411769	0.8	0.059	ACE2+/TMPRSS2+ Type II Pneumocytes
PGLS	2.58e-10	5.83e-06	0.408903	0.8	0.061	ACE2+/TMPRSS2+ Type II Pneumocytes
MAZ	1.73e-10	3.9e-06	0.40749	0.6	0.035	ACE2+/TMPRSS2+ Type II Pneumocytes
CREBZF	1.93e-09	4.34e-05	0.4058	0.6	0.038	ACE2+/TMPRSS2+ Type II Pneumocytes
SCFD2	3.35e-09	7.56e-05	0.405582	0.4	0.017	ACE2+/TMPRSS2+ Type II Pneumocytes
DDX49	3.8e-09	8.58e-05	0.404259	0.6	0.04	ACE2+/TMPRSS2+ Type II Pneumocytes
TFAM	2.37e-09	5.34e-05	0.40347	1	0.099	ACE2+/TMPRSS2+ Type II Pneumocytes
RNF114	4.1e-07	0.00925465	0.402746	1	0.132	ACE2+/TMPRSS2+ Type II Pneumocytes
UTY	4.12e-07	0.00929155	0.40148	0.4	0.024	ACE2+/TMPRSS2+ Type II Pneumocytes
SMAD7	1.67e-07	0.00377317	0.400123	0.8	0.084	ACE2+/TMPRSS2+ Type II Pneumocytes
TRIM28	1.04e-13	2.34e-09	0.398848	1	0.068	ACE2+/TMPRSS2+ Type II Pneumocytes
C12orf44	1.86e-06	0.0419932	0.39753	1	0.146	ACE2+/TMPRSS2+ Type II Pneumocytes
PGP	2.75e-10	6.21e-06	0.396184	0.6	0.035	ACE2+/TMPRSS2+ Type II Pneumocytes
HNMT	1.45e-14	3.27e-10	0.394809	0.6	0.023	ACE2+/TMPRSS2+ Type II Pneumocytes
SLC35F2	9.21e-14	2.08e-09	0.39343	0.8	0.044	ACE2+/TMPRSS2+ Type II Pneumocytes
SLC31A1	1.4e-06	0.0316142	0.389803	0.8	0.098	ACE2+/TMPRSS2+ Type II Pneumocytes
SMC1A	3.35e-08	0.000756769	0.389615	1	0.113	ACE2+/TMPRSS2+ Type II Pneumocytes
MORN1	9.52e-18	2.15e-13	0.389085	0.4	0.007	ACE2+/TMPRSS2+ Type II Pneumocytes
MESDC1	1.2e-08	0.00027146	0.388789	0.6	0.042	ACE2+/TMPRSS2+ Type II Pneumocytes
ALG8	3.82e-11	8.62e-07	0.387785	0.6	0.031	ACE2+/TMPRSS2+ Type II Pneumocytes
TTTY14	1.95e-26	4.41e-22	0.387108	0.4	0.003	ACE2+/TMPRSS2+ Type II Pneumocytes
NUP93	5.21e-08	0.00117573	0.387078	0.4	0.021	ACE2+/TMPRSS2+ Type II Pneumocytes
MRPL32	1.65e-06	0.0372259	0.386312	0.8	0.096	ACE2+/TMPRSS2+ Type II Pneumocytes
ZNRF2	8.78e-10	1.98e-05	0.386261	0.6	0.037	ACE2+/TMPRSS2+ Type II Pneumocytes
ARVCF	8.33e-18	1.88e-13	0.386097	0.4	0.007	ACE2+/TMPRSS2+ Type II Pneumocytes
FAM126A	2.39e-21	5.39e-17	0.38514	0.6	0.014	ACE2+/TMPRSS2+ Type II Pneumocytes
KRT15	2.23e-15	5.04e-11	0.384878	0.6	0.021	ACE2+/TMPRSS2+ Type II Pneumocytes
SSBP4	1.35e-14	3.03e-10	0.383752	0.6	0.023	ACE2+/TMPRSS2+ Type II Pneumocytes
UBE2I	1.44e-07	0.00325071	0.380244	0.8	0.085	ACE2+/TMPRSS2+ Type II Pneumocytes
CHCHD4	6.33e-18	1.43e-13	0.37901	0.6	0.017	ACE2+/TMPRSS2+ Type II Pneumocytes
NXF1	1.32e-06	0.029683	0.37569	1	0.138	ACE2+/TMPRSS2+ Type II Pneumocytes
SUPT7L	4.94e-07	0.0111395	0.372828	0.6	0.052	ACE2+/TMPRSS2+ Type II Pneumocytes
AAED1	1.77e-07	0.00398491	0.372808	0.8	0.085	ACE2+/TMPRSS2+ Type II Pneumocytes
CSTF1	1.37e-07	0.00309787	0.372792	0.4	0.023	ACE2+/TMPRSS2+ Type II Pneumocytes
MIEN1	1.82e-07	0.00410207	0.371287	0.8	0.085	ACE2+/TMPRSS2+ Type II Pneumocytes
ZNHIT3	1.02e-10	2.29e-06	0.36569	0.6	0.033	ACE2+/TMPRSS2+ Type II Pneumocytes
TDRD6	6.87e-14	1.55e-09	0.365356	0.2	0.002	ACE2+/TMPRSS2+ Type II Pneumocytes
PIP5K1A	1.66e-06	0.03737	0.365325	1	0.139	ACE2+/TMPRSS2+ Type II Pneumocytes
NIPA1	8.33e-18	1.88e-13	0.365215	0.4	0.007	ACE2+/TMPRSS2+ Type II Pneumocytes
DLD	6.18e-09	0.000139518	0.365066	0.8	0.07	ACE2+/TMPRSS2+ Type II Pneumocytes
KSR1	1.47e-13	3.31e-09	0.364234	0.4	0.01	ACE2+/TMPRSS2+ Type II Pneumocytes
ZNF680	1.06e-09	2.4e-05	0.362943	0.2	0.003	ACE2+/TMPRSS2+ Type II Pneumocytes
BSPRY	1.2e-08	0.00027146	0.362372	0.6	0.042	ACE2+/TMPRSS2+ Type II Pneumocytes
UBE2L3	1.29e-07	0.00290757	0.360652	1	0.122	ACE2+/TMPRSS2+ Type II Pneumocytes
SLC48A1	2.13e-08	0.000479481	0.360297	0.6	0.044	ACE2+/TMPRSS2+ Type II Pneumocytes
TTLL13	1.39e-09	3.14e-05	0.360169	0.2	0.003	ACE2+/TMPRSS2+ Type II Pneumocytes
PDZD2	5.98e-10	1.35e-05	0.360053	1	0.094	ACE2+/TMPRSS2+ Type II Pneumocytes
SGTA	5.11e-11	1.15e-06	0.359989	0.8	0.057	ACE2+/TMPRSS2+ Type II Pneumocytes
RNFT1	3.69e-21	8.33e-17	0.359045	0.6	0.014	ACE2+/TMPRSS2+ Type II Pneumocytes
RP11-253E3.3	6.35e-35	1.43e-30	0.358052	0.4	0.002	ACE2+/TMPRSS2+ Type II Pneumocytes
FBXO45	1.41e-23	3.19e-19	0.357839	0.8	0.023	ACE2+/TMPRSS2+ Type II Pneumocytes
NSUN2	4.27e-08	0.000964022	0.356519	1	0.113	ACE2+/TMPRSS2+ Type II Pneumocytes
RPL41	1.53e-06	0.0345976	0.35592	1	0.141	ACE2+/TMPRSS2+ Type II Pneumocytes
CYB561	6.91e-08	0.00155867	0.355591	1	0.117	ACE2+/TMPRSS2+ Type II Pneumocytes
TMEM259	1.47e-08	0.000332748	0.355087	1	0.11	ACE2+/TMPRSS2+ Type II Pneumocytes
RIMS4	3.11e-15	7.03e-11	0.354511	0.4	0.009	ACE2+/TMPRSS2+ Type II Pneumocytes
ATP5D	5.79e-10	1.31e-05	0.35439	0.8	0.063	ACE2+/TMPRSS2+ Type II Pneumocytes
NOC2L	1.27e-07	0.00287454	0.354211	0.6	0.049	ACE2+/TMPRSS2+ Type II Pneumocytes
COX10	1.9e-06	0.0427567	0.354042	0.4	0.028	ACE2+/TMPRSS2+ Type II Pneumocytes
NAA20	9.49e-08	0.00214147	0.353149	0.8	0.082	ACE2+/TMPRSS2+ Type II Pneumocytes
FBXL3	4.51e-09	0.000101759	0.350032	0.8	0.07	ACE2+/TMPRSS2+ Type II Pneumocytes
TSR3	4.55e-07	0.0102722	0.349466	0.6	0.054	ACE2+/TMPRSS2+ Type II Pneumocytes
ATP9B	7.1e-14	1.6e-09	0.349109	1	0.066	ACE2+/TMPRSS2+ Type II Pneumocytes
TMEM63A	5.05e-11	1.14e-06	0.348371	0.6	0.031	ACE2+/TMPRSS2+ Type II Pneumocytes
PATZ1	1.16e-14	2.62e-10	0.348339	0.6	0.023	ACE2+/TMPRSS2+ Type II Pneumocytes
AKAP5	1.39e-09	3.14e-05	0.348166	0.2	0.003	ACE2+/TMPRSS2+ Type II Pneumocytes
IL2RA	1.22e-09	2.75e-05	0.347703	0.2	0.003	ACE2+/TMPRSS2+ Type II Pneumocytes
CD58	6.41e-07	0.0144678	0.347283	0.6	0.054	ACE2+/TMPRSS2+ Type II Pneumocytes
EMP3	4.91e-10	1.11e-05	0.347187	0.4	0.016	ACE2+/TMPRSS2+ Type II Pneumocytes
ERCC4	7.29e-18	1.64e-13	0.347147	0.4	0.007	ACE2+/TMPRSS2+ Type II Pneumocytes
HPGDS	1.69e-07	0.00380776	0.347136	0.2	0.005	ACE2+/TMPRSS2+ Type II Pneumocytes
KLHL9	2.31e-08	0.000521108	0.347026	0.6	0.044	ACE2+/TMPRSS2+ Type II Pneumocytes
CNTN1	3.82e-11	8.62e-07	0.346979	0.6	0.031	ACE2+/TMPRSS2+ Type II Pneumocytes
CDK5RAP1	6.33e-18	1.43e-13	0.343454	0.6	0.017	ACE2+/TMPRSS2+ Type II Pneumocytes
ZACN	2.07e-07	0.00465926	0.343446	0.2	0.005	ACE2+/TMPRSS2+ Type II Pneumocytes
LRRC40	1.7e-07	0.00382882	0.343302	0.4	0.023	ACE2+/TMPRSS2+ Type II Pneumocytes
LTV1	1.4e-09	3.15e-05	0.342863	0.8	0.064	ACE2+/TMPRSS2+ Type II Pneumocytes
RP11-85G21.3	8.3e-35	1.87e-30	0.342749	0.4	0.002	ACE2+/TMPRSS2+ Type II Pneumocytes
C15orf39	6.32e-13	1.43e-08	0.342554	0.6	0.026	ACE2+/TMPRSS2+ Type II Pneumocytes
TMEM88	1.39e-15	3.14e-11	0.342196	0.6	0.021	ACE2+/TMPRSS2+ Type II Pneumocytes
VPS37A	6.36e-13	1.44e-08	0.341829	0.8	0.047	ACE2+/TMPRSS2+ Type II Pneumocytes
SDHB	2.93e-09	6.6e-05	0.34114	0.8	0.068	ACE2+/TMPRSS2+ Type II Pneumocytes
RAI1	2.51e-08	0.000566235	0.340131	0.6	0.044	ACE2+/TMPRSS2+ Type II Pneumocytes
RAB2B	8.51e-09	0.000191961	0.339417	0.6	0.042	ACE2+/TMPRSS2+ Type II Pneumocytes
YLPM1	1.81e-06	0.0407596	0.33886	1	0.139	ACE2+/TMPRSS2+ Type II Pneumocytes
BCL10	9.18e-07	0.0207203	0.338823	0.8	0.092	ACE2+/TMPRSS2+ Type II Pneumocytes
ZFP90	6.94e-18	1.57e-13	0.338707	0.6	0.017	ACE2+/TMPRSS2+ Type II Pneumocytes
CCSER1	5.82e-07	0.0131225	0.337713	0.4	0.024	ACE2+/TMPRSS2+ Type II Pneumocytes
PIGP	5.3e-16	1.2e-11	0.337667	0.8	0.037	ACE2+/TMPRSS2+ Type II Pneumocytes
PRKAG2	2e-07	0.0045047	0.336882	0.8	0.082	ACE2+/TMPRSS2+ Type II Pneumocytes
RP11-10C24.1	1.43e-38	3.23e-34	0.336168	0.6	0.005	ACE2+/TMPRSS2+ Type II Pneumocytes
TBK1	9.91e-07	0.0223603	0.335888	0.8	0.094	ACE2+/TMPRSS2+ Type II Pneumocytes
MIF	8.81e-17	1.99e-12	0.33427	0.6	0.019	ACE2+/TMPRSS2+ Type II Pneumocytes
ERF	1.4e-10	3.16e-06	0.333081	0.8	0.057	ACE2+/TMPRSS2+ Type II Pneumocytes
TMEM184B	6.33e-18	1.43e-13	0.332102	0.6	0.017	ACE2+/TMPRSS2+ Type II Pneumocytes
ACSF3	5.76e-11	1.3e-06	0.331104	0.4	0.014	ACE2+/TMPRSS2+ Type II Pneumocytes
RELT	2.12e-09	4.77e-05	0.330976	0.6	0.038	ACE2+/TMPRSS2+ Type II Pneumocytes
SNRPD1	6.48e-07	0.0146166	0.330402	0.8	0.091	ACE2+/TMPRSS2+ Type II Pneumocytes
GTF3C2	1.31e-06	0.0295199	0.33024	0.4	0.026	ACE2+/TMPRSS2+ Type II Pneumocytes
ATP6V0A2	4.17e-11	9.41e-07	0.328926	0.8	0.054	ACE2+/TMPRSS2+ Type II Pneumocytes
ADRM1	1.1e-07	0.00247242	0.328077	0.6	0.049	ACE2+/TMPRSS2+ Type II Pneumocytes
SMU1	8.48e-07	0.0191284	0.327261	0.8	0.091	ACE2+/TMPRSS2+ Type II Pneumocytes
DENND6A	1.1e-07	0.00247242	0.326999	0.6	0.049	ACE2+/TMPRSS2+ Type II Pneumocytes
FOXA2	4.99e-08	0.00112522	0.326974	1	0.111	ACE2+/TMPRSS2+ Type II Pneumocytes
CCDC40	2.48e-15	5.6e-11	0.326623	0.4	0.009	ACE2+/TMPRSS2+ Type II Pneumocytes
ZFAND2A	9.61e-09	0.000216906	0.326372	0.8	0.071	ACE2+/TMPRSS2+ Type II Pneumocytes
TBC1D7	2.75e-09	6.2e-05	0.325126	0.4	0.017	ACE2+/TMPRSS2+ Type II Pneumocytes
DENND4C	3.78e-07	0.00851721	0.324907	0.8	0.087	ACE2+/TMPRSS2+ Type II Pneumocytes
POLK	1.82e-06	0.0411058	0.324782	0.6	0.059	ACE2+/TMPRSS2+ Type II Pneumocytes
COL4A5	8.67e-14	1.96e-09	0.324648	0.6	0.024	ACE2+/TMPRSS2+ Type II Pneumocytes
KCNQ3	5.45e-09	0.00012306	0.324441	0.6	0.04	ACE2+/TMPRSS2+ Type II Pneumocytes
SREK1IP1	2.2e-06	0.0496094	0.323657	0.6	0.059	ACE2+/TMPRSS2+ Type II Pneumocytes
MTMR1	4.36e-09	9.83e-05	0.323374	0.6	0.04	ACE2+/TMPRSS2+ Type II Pneumocytes
HPGD	4.55e-07	0.0102592	0.32324	0.4	0.024	ACE2+/TMPRSS2+ Type II Pneumocytes
ERI3	1.37e-06	0.030914	0.322248	0.4	0.026	ACE2+/TMPRSS2+ Type II Pneumocytes
OXLD1	1.09e-17	2.45e-13	0.322047	0.4	0.007	ACE2+/TMPRSS2+ Type II Pneumocytes
NFYA	8.12e-12	1.83e-07	0.321979	0.8	0.051	ACE2+/TMPRSS2+ Type II Pneumocytes
CFDP1	7.42e-07	0.0167395	0.320415	0.6	0.056	ACE2+/TMPRSS2+ Type II Pneumocytes
RRNAD1	1.24e-16	2.79e-12	0.320289	0.6	0.019	ACE2+/TMPRSS2+ Type II Pneumocytes
CNIH1	1.48e-07	0.00334695	0.317625	0.8	0.085	ACE2+/TMPRSS2+ Type II Pneumocytes
PSMG3-AS1	6.38e-18	1.44e-13	0.315433	0.4	0.007	ACE2+/TMPRSS2+ Type II Pneumocytes
SELM	1.12e-08	0.000253203	0.313702	1	0.108	ACE2+/TMPRSS2+ Type II Pneumocytes
ENC1	8.94e-07	0.0201793	0.313553	0.8	0.091	ACE2+/TMPRSS2+ Type II Pneumocytes
MYO18A	1.9e-12	4.29e-08	0.313076	0.8	0.049	ACE2+/TMPRSS2+ Type II Pneumocytes
CCDC85C	1.67e-09	3.77e-05	0.312744	0.6	0.038	ACE2+/TMPRSS2+ Type II Pneumocytes
SELT	2.09e-11	4.71e-07	0.311529	1	0.082	ACE2+/TMPRSS2+ Type II Pneumocytes
IDH3B	1.18e-06	0.0266123	0.31092	0.6	0.056	ACE2+/TMPRSS2+ Type II Pneumocytes
PRDM5	1.26e-10	2.84e-06	0.310413	0.6	0.033	ACE2+/TMPRSS2+ Type II Pneumocytes
ACER3	9.72e-14	2.19e-09	0.310097	0.8	0.044	ACE2+/TMPRSS2+ Type II Pneumocytes
MS4A2	1.87e-07	0.00421277	0.309742	0.2	0.005	ACE2+/TMPRSS2+ Type II Pneumocytes
ABLIM3	3.35e-09	7.56e-05	0.309219	0.4	0.017	ACE2+/TMPRSS2+ Type II Pneumocytes
MGMT	3.82e-11	8.62e-07	0.308904	0.6	0.031	ACE2+/TMPRSS2+ Type II Pneumocytes
MEF2C	6.66e-07	0.0150169	0.30792	0.8	0.091	ACE2+/TMPRSS2+ Type II Pneumocytes
NME5	2.97e-21	6.7e-17	0.30726	0.6	0.014	ACE2+/TMPRSS2+ Type II Pneumocytes
ABHD5	4.22e-07	0.00952509	0.306792	0.8	0.087	ACE2+/TMPRSS2+ Type II Pneumocytes
RANBP17	6.01e-12	1.36e-07	0.306036	0.4	0.012	ACE2+/TMPRSS2+ Type II Pneumocytes
SLC7A7	1.81e-08	0.000409316	0.304225	0.4	0.019	ACE2+/TMPRSS2+ Type II Pneumocytes
BEND7	1.03e-07	0.00232668	0.302354	0.8	0.08	ACE2+/TMPRSS2+ Type II Pneumocytes
DNAJC2	4.02e-09	9.06e-05	0.30207	1	0.101	ACE2+/TMPRSS2+ Type II Pneumocytes
FOXJ3	9.89e-08	0.00223183	0.301774	1	0.118	ACE2+/TMPRSS2+ Type II Pneumocytes
TRMT10B	7.31e-11	1.65e-06	0.301549	0.4	0.014	ACE2+/TMPRSS2+ Type II Pneumocytes
ACTR5	1.09e-17	2.45e-13	0.301428	0.4	0.007	ACE2+/TMPRSS2+ Type II Pneumocytes
ATXN2	9.94e-07	0.0224208	0.300742	1	0.136	ACE2+/TMPRSS2+ Type II Pneumocytes
CD86	3.35e-09	7.56e-05	0.300572	0.4	0.017	ACE2+/TMPRSS2+ Type II Pneumocytes
CDIP1	5.69e-21	1.28e-16	0.300549	0.8	0.026	ACE2+/TMPRSS2+ Type II Pneumocytes
RAB18	6.16e-09	0.000138996	0.299848	1	0.106	ACE2+/TMPRSS2+ Type II Pneumocytes
TBC1D15	1.39e-06	0.0313852	0.299683	1	0.139	ACE2+/TMPRSS2+ Type II Pneumocytes
ACTR8	1.45e-14	3.27e-10	0.299406	0.6	0.023	ACE2+/TMPRSS2+ Type II Pneumocytes
RAB3GAP2	3.24e-07	0.00730997	0.299054	0.6	0.052	ACE2+/TMPRSS2+ Type II Pneumocytes
SPOPL	4.85e-12	1.09e-07	0.298857	0.8	0.051	ACE2+/TMPRSS2+ Type II Pneumocytes
STOML2	2.76e-08	0.000622997	0.298154	0.8	0.075	ACE2+/TMPRSS2+ Type II Pneumocytes
AP1S2	3.55e-10	8.02e-06	0.297942	0.6	0.035	ACE2+/TMPRSS2+ Type II Pneumocytes
RP11-302B13.5	2.39e-26	5.39e-22	0.29771	0.4	0.003	ACE2+/TMPRSS2+ Type II Pneumocytes
LAMTOR4	1.01e-08	0.000227102	0.296946	1	0.106	ACE2+/TMPRSS2+ Type II Pneumocytes
LIPE-AS1	5.27e-07	0.0118951	0.296865	0.4	0.024	ACE2+/TMPRSS2+ Type II Pneumocytes
RP11-806H10.4	4.08e-09	9.21e-05	0.296827	0.4	0.017	ACE2+/TMPRSS2+ Type II Pneumocytes
NIP7	1.62e-07	0.00366418	0.296469	0.8	0.084	ACE2+/TMPRSS2+ Type II Pneumocytes
SLC31A2	3.27e-18	7.37e-14	0.296075	0.8	0.031	ACE2+/TMPRSS2+ Type II Pneumocytes
AP000438.2	5.61e-14	1.27e-09	0.296023	0.2	0.002	ACE2+/TMPRSS2+ Type II Pneumocytes
RP11-73K9.2	5.61e-14	1.27e-09	0.296023	0.2	0.002	ACE2+/TMPRSS2+ Type II Pneumocytes
SNX21	1.93e-08	0.000434886	0.295979	0.4	0.019	ACE2+/TMPRSS2+ Type II Pneumocytes
MIR4435-1HG	1.81e-08	0.000409316	0.295751	0.4	0.019	ACE2+/TMPRSS2+ Type II Pneumocytes
TRIM37	9.3e-14	2.1e-09	0.295701	0.6	0.024	ACE2+/TMPRSS2+ Type II Pneumocytes
TNFAIP1	2.44e-09	5.5e-05	0.294711	1	0.099	ACE2+/TMPRSS2+ Type II Pneumocytes
TMEM206	1.53e-07	0.00344052	0.293477	0.2	0.005	ACE2+/TMPRSS2+ Type II Pneumocytes
GPX7	6.24e-11	1.41e-06	0.293353	0.4	0.014	ACE2+/TMPRSS2+ Type II Pneumocytes
SFRP5	3.99e-13	9.01e-09	0.292667	0.6	0.026	ACE2+/TMPRSS2+ Type II Pneumocytes
DSC2	1.37e-06	0.030914	0.29255	0.4	0.026	ACE2+/TMPRSS2+ Type II Pneumocytes
FOXA3	1.22e-09	2.75e-05	0.292496	0.2	0.003	ACE2+/TMPRSS2+ Type II Pneumocytes
SDCBP2-AS1	1.05e-25	2.36e-21	0.292275	0.6	0.01	ACE2+/TMPRSS2+ Type II Pneumocytes
TMBIM1	3.45e-07	0.00779396	0.290689	0.8	0.091	ACE2+/TMPRSS2+ Type II Pneumocytes
GTF2B	5.5e-08	0.00124084	0.2901	0.8	0.078	ACE2+/TMPRSS2+ Type II Pneumocytes
LRP5L	1.69e-07	0.00380776	0.28963	0.2	0.005	ACE2+/TMPRSS2+ Type II Pneumocytes
C1orf106	3.42e-21	7.72e-17	0.289284	0.4	0.005	ACE2+/TMPRSS2+ Type II Pneumocytes
PINX1	2.32e-09	5.24e-05	0.289199	0.6	0.038	ACE2+/TMPRSS2+ Type II Pneumocytes
SLC9A9	1.22e-09	2.75e-05	0.288945	0.2	0.003	ACE2+/TMPRSS2+ Type II Pneumocytes
STYX	1.09e-11	2.47e-07	0.288556	0.6	0.03	ACE2+/TMPRSS2+ Type II Pneumocytes
PDZK1IP1	1.88e-09	4.25e-05	0.287901	0.8	0.064	ACE2+/TMPRSS2+ Type II Pneumocytes
ERGIC2	5.97e-07	0.0134763	0.28768	0.8	0.091	ACE2+/TMPRSS2+ Type II Pneumocytes
RASSF7	2.64e-08	0.000596176	0.287356	1	0.11	ACE2+/TMPRSS2+ Type II Pneumocytes
NLRC5	3.87e-12	8.72e-08	0.286476	0.4	0.012	ACE2+/TMPRSS2+ Type II Pneumocytes
PER1	2.12e-09	4.77e-05	0.286398	1	0.098	ACE2+/TMPRSS2+ Type II Pneumocytes
LMNB2	1.18e-09	2.65e-05	0.286285	0.6	0.037	ACE2+/TMPRSS2+ Type II Pneumocytes
GFER	1.14e-16	2.57e-12	0.28628	0.6	0.019	ACE2+/TMPRSS2+ Type II Pneumocytes
NBPF14	1.87e-07	0.00421277	0.285468	0.2	0.005	ACE2+/TMPRSS2+ Type II Pneumocytes
DPCD	5.84e-08	0.0013166	0.285083	0.4	0.021	ACE2+/TMPRSS2+ Type II Pneumocytes
SHKBP1	1.01e-08	0.000228372	0.284779	0.6	0.042	ACE2+/TMPRSS2+ Type II Pneumocytes
MEGF8	5.02e-07	0.0113237	0.28394	0.4	0.024	ACE2+/TMPRSS2+ Type II Pneumocytes
NOTCH1	6.53e-08	0.00147376	0.283762	0.4	0.021	ACE2+/TMPRSS2+ Type II Pneumocytes
RP11-293M10.6	1.99e-07	0.0044838	0.28375	0.4	0.023	ACE2+/TMPRSS2+ Type II Pneumocytes
KBTBD7	1.99e-07	0.0044838	0.282338	0.4	0.023	ACE2+/TMPRSS2+ Type II Pneumocytes
RFX5	2.58e-10	5.83e-06	0.282277	0.8	0.061	ACE2+/TMPRSS2+ Type II Pneumocytes
ZNF333	2.11e-21	4.77e-17	0.281891	0.4	0.005	ACE2+/TMPRSS2+ Type II Pneumocytes
ACBD4	8.02e-26	1.81e-21	0.281429	0.6	0.01	ACE2+/TMPRSS2+ Type II Pneumocytes
TP53RK	3.94e-10	8.88e-06	0.280837	0.6	0.035	ACE2+/TMPRSS2+ Type II Pneumocytes
CNOT2	8.3e-07	0.0187318	0.280719	1	0.136	ACE2+/TMPRSS2+ Type II Pneumocytes
POLG2	1.14e-06	0.0256911	0.279532	0.4	0.026	ACE2+/TMPRSS2+ Type II Pneumocytes
LRRC37B	1.97e-15	4.45e-11	0.279519	0.4	0.009	ACE2+/TMPRSS2+ Type II Pneumocytes
JSRP1	1.78e-07	0.00402393	0.278746	0.6	0.049	ACE2+/TMPRSS2+ Type II Pneumocytes
ZNF571-AS1	5.61e-14	1.27e-09	0.276607	0.2	0.002	ACE2+/TMPRSS2+ Type II Pneumocytes
NAMPTL	5.52e-11	1.25e-06	0.276529	1	0.084	ACE2+/TMPRSS2+ Type II Pneumocytes
TIMM23	2.36e-09	5.32e-05	0.276232	0.8	0.068	ACE2+/TMPRSS2+ Type II Pneumocytes
SELPLG	1.19e-06	0.026911	0.276041	0.4	0.026	ACE2+/TMPRSS2+ Type II Pneumocytes
CTD-2540B15.11	1.76e-15	3.97e-11	0.275726	0.4	0.009	ACE2+/TMPRSS2+ Type II Pneumocytes
CNP	4.99e-09	0.000112487	0.274927	0.6	0.04	ACE2+/TMPRSS2+ Type II Pneumocytes
STX16	1.28e-07	0.00288959	0.273822	0.8	0.082	ACE2+/TMPRSS2+ Type II Pneumocytes
PREX2	6.01e-16	1.36e-11	0.273743	0.8	0.037	ACE2+/TMPRSS2+ Type II Pneumocytes
MCM7	3.74e-10	8.44e-06	0.272101	0.8	0.059	ACE2+/TMPRSS2+ Type II Pneumocytes
SF3B4	1.79e-07	0.00403613	0.271741	0.4	0.023	ACE2+/TMPRSS2+ Type II Pneumocytes
ANKRD46	1.53e-07	0.00344464	0.271677	0.4	0.023	ACE2+/TMPRSS2+ Type II Pneumocytes
HOOK2	5.7e-09	0.000128703	0.270289	0.6	0.04	ACE2+/TMPRSS2+ Type II Pneumocytes
TSPAN32	1.87e-07	0.00421277	0.270143	0.2	0.005	ACE2+/TMPRSS2+ Type II Pneumocytes
MRPL23	1.79e-06	0.0403316	0.269739	0.6	0.057	ACE2+/TMPRSS2+ Type II Pneumocytes
NR1H3	1.07e-13	2.41e-09	0.269655	0.6	0.024	ACE2+/TMPRSS2+ Type II Pneumocytes
GBA2	2.81e-07	0.00632812	0.269065	0.6	0.051	ACE2+/TMPRSS2+ Type II Pneumocytes
GRHPR	2.68e-09	6.05e-05	0.268696	0.8	0.066	ACE2+/TMPRSS2+ Type II Pneumocytes
CTD-2589M5.4	4.91e-11	1.11e-06	0.267899	0.4	0.014	ACE2+/TMPRSS2+ Type II Pneumocytes
CA13	3.22e-09	7.26e-05	0.267653	0.8	0.066	ACE2+/TMPRSS2+ Type II Pneumocytes
ARL4A	7.36e-09	0.000166061	0.26695	0.8	0.07	ACE2+/TMPRSS2+ Type II Pneumocytes
PURA	3.81e-08	0.000860569	0.266065	0.8	0.075	ACE2+/TMPRSS2+ Type II Pneumocytes
WDR12	1.03e-11	2.33e-07	0.265865	0.6	0.03	ACE2+/TMPRSS2+ Type II Pneumocytes
ZDHHC5	2.23e-07	0.00502069	0.265644	0.8	0.085	ACE2+/TMPRSS2+ Type II Pneumocytes
TBC1D8	1.45e-14	3.27e-10	0.264157	0.6	0.023	ACE2+/TMPRSS2+ Type II Pneumocytes
ASMTL	1.72e-08	0.000389039	0.263871	0.6	0.044	ACE2+/TMPRSS2+ Type II Pneumocytes
MAPKAPK5	1.33e-10	2.99e-06	0.263332	0.6	0.033	ACE2+/TMPRSS2+ Type II Pneumocytes
MARVELD1	3.58e-09	8.08e-05	0.262676	0.4	0.017	ACE2+/TMPRSS2+ Type II Pneumocytes
LRRC8D	1.22e-09	2.75e-05	0.262199	0.2	0.003	ACE2+/TMPRSS2+ Type II Pneumocytes
CIZ1	9.22e-10	2.08e-05	0.261948	0.6	0.037	ACE2+/TMPRSS2+ Type II Pneumocytes
AC025335.1	6.75e-11	1.52e-06	0.261839	0.4	0.014	ACE2+/TMPRSS2+ Type II Pneumocytes
UCHL3	2.84e-08	0.000641112	0.261593	0.6	0.044	ACE2+/TMPRSS2+ Type II Pneumocytes
ZNF846	1.95e-26	4.41e-22	0.260823	0.4	0.003	ACE2+/TMPRSS2+ Type II Pneumocytes
AGTRAP	2.28e-12	5.14e-08	0.259402	0.6	0.028	ACE2+/TMPRSS2+ Type II Pneumocytes
RNASE2	1.87e-07	0.00421277	0.259378	0.2	0.005	ACE2+/TMPRSS2+ Type II Pneumocytes
INTS7	4.91e-10	1.11e-05	0.259332	0.4	0.016	ACE2+/TMPRSS2+ Type II Pneumocytes
TEC	3.69e-21	8.33e-17	0.259159	0.6	0.014	ACE2+/TMPRSS2+ Type II Pneumocytes
RBX1	1.06e-07	0.00239521	0.258548	1	0.12	ACE2+/TMPRSS2+ Type II Pneumocytes
GMIP	3.69e-21	8.33e-17	0.258062	0.6	0.014	ACE2+/TMPRSS2+ Type II Pneumocytes
NT5C	1.6e-07	0.00359862	0.258032	0.6	0.049	ACE2+/TMPRSS2+ Type II Pneumocytes
UBE2O	4.04e-09	9.11e-05	0.258026	0.8	0.068	ACE2+/TMPRSS2+ Type II Pneumocytes
KIF5C	1.87e-07	0.00421277	0.257883	0.2	0.005	ACE2+/TMPRSS2+ Type II Pneumocytes
RIC3	5.82e-07	0.0131225	0.257675	0.4	0.024	ACE2+/TMPRSS2+ Type II Pneumocytes
THBD	1.57e-06	0.0354911	0.256915	0.6	0.057	ACE2+/TMPRSS2+ Type II Pneumocytes
SNAI1	5.21e-08	0.00117573	0.256418	0.4	0.021	ACE2+/TMPRSS2+ Type II Pneumocytes
MAPK9	1.03e-08	0.000232217	0.25579	0.8	0.071	ACE2+/TMPRSS2+ Type II Pneumocytes
PHKA2	4.36e-10	9.83e-06	0.255377	0.6	0.035	ACE2+/TMPRSS2+ Type II Pneumocytes
C3orf33	8.33e-18	1.88e-13	0.255254	0.4	0.007	ACE2+/TMPRSS2+ Type II Pneumocytes
FAM83G	5.29e-08	0.00119367	0.25512	1	0.113	ACE2+/TMPRSS2+ Type II Pneumocytes
TRIO	1.63e-07	0.00367901	0.255024	1	0.12	ACE2+/TMPRSS2+ Type II Pneumocytes
RWDD2A	8.56e-11	1.93e-06	0.254208	0.4	0.014	ACE2+/TMPRSS2+ Type II Pneumocytes
ARMC9	2.71e-10	6.12e-06	0.25349	0.8	0.059	ACE2+/TMPRSS2+ Type II Pneumocytes
AARS	1.14e-06	0.0257523	0.253377	0.6	0.056	ACE2+/TMPRSS2+ Type II Pneumocytes
ATP2A3	6.75e-11	1.52e-06	0.253136	0.4	0.014	ACE2+/TMPRSS2+ Type II Pneumocytes
CEP85	1.09e-17	2.45e-13	0.252475	0.4	0.007	ACE2+/TMPRSS2+ Type II Pneumocytes
RP11-468E2.2	1.71e-08	0.000385209	0.252342	0.4	0.019	ACE2+/TMPRSS2+ Type II Pneumocytes
RP11-293A21.1	7.29e-18	1.64e-13	0.252336	0.4	0.007	ACE2+/TMPRSS2+ Type II Pneumocytes
ZNF853	2.92e-26	6.58e-22	0.252298	0.4	0.003	ACE2+/TMPRSS2+ Type II Pneumocytes
PDCD6	5.95e-12	1.34e-07	0.252192	1	0.078	ACE2+/TMPRSS2+ Type II Pneumocytes
AGTPBP1	3.52e-12	7.93e-08	0.251255	0.6	0.028	ACE2+/TMPRSS2+ Type II Pneumocytes
RABGEF1	1.74e-16	3.92e-12	0.250414	0.6	0.019	ACE2+/TMPRSS2+ Type II Pneumocytes
EMC2	1.65e-08	0.000372969	0.24941	0.8	0.071	ACE2+/TMPRSS2+ Type II Pneumocytes
RABGGTA	4.08e-09	9.21e-05	0.248992	0.4	0.017	ACE2+/TMPRSS2+ Type II Pneumocytes
YIPF4	3.22e-08	0.00072556	0.248941	0.6	0.044	ACE2+/TMPRSS2+ Type II Pneumocytes
ACVR2A	1.27e-14	2.86e-10	0.248909	0.8	0.04	ACE2+/TMPRSS2+ Type II Pneumocytes
CCDC92	1.39e-06	0.0313651	0.248086	0.8	0.094	ACE2+/TMPRSS2+ Type II Pneumocytes
ANKH	1.68e-06	0.037837	0.247737	0.6	0.057	ACE2+/TMPRSS2+ Type II Pneumocytes
CLK3	5.11e-07	0.0115342	0.247251	0.6	0.052	ACE2+/TMPRSS2+ Type II Pneumocytes
ZBTB33	2.49e-09	5.63e-05	0.246254	0.8	0.066	ACE2+/TMPRSS2+ Type II Pneumocytes
GLIS2	5.3e-16	1.2e-11	0.245491	0.8	0.037	ACE2+/TMPRSS2+ Type II Pneumocytes
GADD45G	1.1e-07	0.00249115	0.245123	1	0.115	ACE2+/TMPRSS2+ Type II Pneumocytes
ZC3H12D	2.07e-07	0.00465926	0.244904	0.2	0.005	ACE2+/TMPRSS2+ Type II Pneumocytes
AC093323.3	2.94e-09	6.62e-05	0.244792	0.4	0.017	ACE2+/TMPRSS2+ Type II Pneumocytes
CTD-3093M3.1	4.01e-21	9.06e-17	0.244768	0.4	0.005	ACE2+/TMPRSS2+ Type II Pneumocytes
MIEF1	1.48e-06	0.0332853	0.244196	0.6	0.057	ACE2+/TMPRSS2+ Type II Pneumocytes
TMPRSS3	1.79e-13	4.05e-09	0.24305	0.4	0.01	ACE2+/TMPRSS2+ Type II Pneumocytes
VAMP3	1.55e-06	0.0349063	0.242939	1	0.143	ACE2+/TMPRSS2+ Type II Pneumocytes
MT-ND4L	8.04e-07	0.018145	0.242597	0.8	0.092	ACE2+/TMPRSS2+ Type II Pneumocytes
GOLGA8B	4.56e-10	1.03e-05	0.242137	0.4	0.016	ACE2+/TMPRSS2+ Type II Pneumocytes
CD33	2.91e-21	6.58e-17	0.240581	0.4	0.005	ACE2+/TMPRSS2+ Type II Pneumocytes
ZBTB10	3.03e-08	0.000683976	0.240504	1	0.11	ACE2+/TMPRSS2+ Type II Pneumocytes
DUS1L	1.16e-06	0.0261543	0.240375	0.8	0.094	ACE2+/TMPRSS2+ Type II Pneumocytes
ADCY7	4.77e-09	0.000107538	0.240272	0.6	0.04	ACE2+/TMPRSS2+ Type II Pneumocytes
NSFL1C	5.37e-09	0.000121138	0.23972	0.8	0.068	ACE2+/TMPRSS2+ Type II Pneumocytes
C5orf38	5.84e-08	0.00131745	0.239677	0.6	0.045	ACE2+/TMPRSS2+ Type II Pneumocytes
TESK1	2.22e-08	0.000499874	0.239243	0.6	0.044	ACE2+/TMPRSS2+ Type II Pneumocytes
EPHB3	7.91e-11	1.78e-06	0.239239	0.4	0.014	ACE2+/TMPRSS2+ Type II Pneumocytes
TMEM70	2.31e-08	0.000521108	0.239194	0.6	0.044	ACE2+/TMPRSS2+ Type II Pneumocytes
PACS2	2.71e-07	0.00610386	0.23834	0.6	0.051	ACE2+/TMPRSS2+ Type II Pneumocytes
INPP1	6.66e-07	0.0150169	0.238105	0.8	0.091	ACE2+/TMPRSS2+ Type II Pneumocytes
ARMCX6	4.61e-12	1.04e-07	0.237946	0.4	0.012	ACE2+/TMPRSS2+ Type II Pneumocytes
MRPS22	4.07e-08	0.000919309	0.237791	0.6	0.045	ACE2+/TMPRSS2+ Type II Pneumocytes
AC010761.8	6.11e-07	0.0137812	0.237455	0.4	0.024	ACE2+/TMPRSS2+ Type II Pneumocytes
THAP11	1.57e-06	0.0354911	0.237035	0.6	0.057	ACE2+/TMPRSS2+ Type II Pneumocytes
MTHFD1L	1.34e-08	0.000301845	0.236916	0.4	0.019	ACE2+/TMPRSS2+ Type II Pneumocytes
PSTPIP1	3.82e-09	8.63e-05	0.235703	0.4	0.017	ACE2+/TMPRSS2+ Type II Pneumocytes
ASNA1	1.93e-08	0.000434886	0.235085	0.4	0.019	ACE2+/TMPRSS2+ Type II Pneumocytes
ZNF219	5.61e-08	0.00126606	0.23465	0.6	0.045	ACE2+/TMPRSS2+ Type II Pneumocytes
ADAP1	8.33e-18	1.88e-13	0.234409	0.4	0.007	ACE2+/TMPRSS2+ Type II Pneumocytes
ANO9	6.55e-10	1.48e-05	0.233979	0.4	0.016	ACE2+/TMPRSS2+ Type II Pneumocytes
SMARCD1	2.03e-09	4.58e-05	0.23355	0.8	0.064	ACE2+/TMPRSS2+ Type II Pneumocytes
TTTY15	5.04e-12	1.14e-07	0.233047	0.4	0.012	ACE2+/TMPRSS2+ Type II Pneumocytes
ZNF484	8.56e-11	1.93e-06	0.232471	0.4	0.014	ACE2+/TMPRSS2+ Type II Pneumocytes
PAK2	8.7e-08	0.00196286	0.231598	1	0.118	ACE2+/TMPRSS2+ Type II Pneumocytes
ZNF384	7.03e-10	1.59e-05	0.231161	0.4	0.016	ACE2+/TMPRSS2+ Type II Pneumocytes
SLC2A12	6.24e-11	1.41e-06	0.23062	0.4	0.014	ACE2+/TMPRSS2+ Type II Pneumocytes
PHYHD1	1.47e-11	3.31e-07	0.230464	0.6	0.03	ACE2+/TMPRSS2+ Type II Pneumocytes
AC009133.14	6.24e-11	1.41e-06	0.230411	0.4	0.014	ACE2+/TMPRSS2+ Type II Pneumocytes
MAP2K2	3.12e-07	0.00704968	0.229671	0.6	0.051	ACE2+/TMPRSS2+ Type II Pneumocytes
MPP6	1.3e-11	2.94e-07	0.229606	0.6	0.03	ACE2+/TMPRSS2+ Type II Pneumocytes
RP11-379K17.12	7.31e-11	1.65e-06	0.229516	0.4	0.014	ACE2+/TMPRSS2+ Type II Pneumocytes
CCDC149	6.82e-09	0.000153898	0.229513	0.6	0.04	ACE2+/TMPRSS2+ Type II Pneumocytes
KCNJ5	2.67e-09	6.03e-05	0.229093	0.6	0.038	ACE2+/TMPRSS2+ Type II Pneumocytes
ZXDC	8.74e-08	0.00197173	0.228858	0.6	0.047	ACE2+/TMPRSS2+ Type II Pneumocytes
ACSM3	5.33e-11	1.2e-06	0.227784	1	0.084	ACE2+/TMPRSS2+ Type II Pneumocytes
BRF2	1.45e-14	3.27e-10	0.226729	0.6	0.023	ACE2+/TMPRSS2+ Type II Pneumocytes
PCED1A	7.03e-10	1.59e-05	0.226292	0.4	0.016	ACE2+/TMPRSS2+ Type II Pneumocytes
BANF1	5.27e-07	0.0118951	0.22591	0.4	0.024	ACE2+/TMPRSS2+ Type II Pneumocytes
RFX2	2.66e-07	0.00600772	0.225418	0.8	0.084	ACE2+/TMPRSS2+ Type II Pneumocytes
METTL14	1.14e-06	0.0256911	0.224245	0.4	0.026	ACE2+/TMPRSS2+ Type II Pneumocytes
ZNF202	3.35e-09	7.56e-05	0.223363	0.4	0.017	ACE2+/TMPRSS2+ Type II Pneumocytes
COL4A4	6.08e-08	0.00137085	0.223323	0.6	0.045	ACE2+/TMPRSS2+ Type II Pneumocytes
AC119673.1	2.19e-13	4.93e-09	0.222803	0.4	0.01	ACE2+/TMPRSS2+ Type II Pneumocytes
L2HGDH	2.48e-15	5.6e-11	0.222232	0.4	0.009	ACE2+/TMPRSS2+ Type II Pneumocytes
KMT2D	3.01e-07	0.00680075	0.221283	0.6	0.051	ACE2+/TMPRSS2+ Type II Pneumocytes
MCM4	2.18e-08	0.000490759	0.219488	0.4	0.019	ACE2+/TMPRSS2+ Type II Pneumocytes
NOTUM	9.52e-18	2.15e-13	0.21891	0.4	0.007	ACE2+/TMPRSS2+ Type II Pneumocytes
PAAF1	1.19e-06	0.026911	0.218885	0.4	0.026	ACE2+/TMPRSS2+ Type II Pneumocytes
ARSG	4.01e-21	9.06e-17	0.218591	0.4	0.005	ACE2+/TMPRSS2+ Type II Pneumocytes
DPH6	4.61e-12	1.04e-07	0.218547	0.4	0.012	ACE2+/TMPRSS2+ Type II Pneumocytes
LYSMD2	6.55e-10	1.48e-05	0.217453	0.4	0.016	ACE2+/TMPRSS2+ Type II Pneumocytes
PHF1	1.31e-08	0.00029453	0.216549	0.8	0.071	ACE2+/TMPRSS2+ Type II Pneumocytes
EIF2B2	3.07e-09	6.93e-05	0.216106	0.6	0.038	ACE2+/TMPRSS2+ Type II Pneumocytes
TNPO3	2.18e-09	4.93e-05	0.215893	0.8	0.064	ACE2+/TMPRSS2+ Type II Pneumocytes
HYAL1	6.11e-07	0.0137812	0.215142	0.4	0.024	ACE2+/TMPRSS2+ Type II Pneumocytes
CRAT	2.92e-26	6.58e-22	0.214718	0.4	0.003	ACE2+/TMPRSS2+ Type II Pneumocytes
COX7A2L	8.92e-07	0.0201316	0.214483	0.8	0.094	ACE2+/TMPRSS2+ Type II Pneumocytes
MTFR1L	5.61e-08	0.00126606	0.214426	0.6	0.045	ACE2+/TMPRSS2+ Type II Pneumocytes
REXO4	2.1e-15	4.74e-11	0.21317	0.8	0.038	ACE2+/TMPRSS2+ Type II Pneumocytes
LYRM5	2.07e-06	0.0467091	0.211911	0.4	0.028	ACE2+/TMPRSS2+ Type II Pneumocytes
TAPSAR1	7.03e-10	1.59e-05	0.2113	0.4	0.016	ACE2+/TMPRSS2+ Type II Pneumocytes
KLC4	1.55e-11	3.51e-07	0.210844	0.6	0.03	ACE2+/TMPRSS2+ Type II Pneumocytes
REPS1	2.73e-08	0.000615144	0.209721	0.6	0.044	ACE2+/TMPRSS2+ Type II Pneumocytes
RAB11FIP5	1.73e-10	3.91e-06	0.209249	0.6	0.033	ACE2+/TMPRSS2+ Type II Pneumocytes
TTC18	2.48e-15	5.6e-11	0.209226	0.4	0.009	ACE2+/TMPRSS2+ Type II Pneumocytes
C1orf162	1.43e-06	0.0323713	0.209108	0.4	0.026	ACE2+/TMPRSS2+ Type II Pneumocytes
ADCK4	7.56e-10	1.7e-05	0.20875	0.4	0.016	ACE2+/TMPRSS2+ Type II Pneumocytes
PGAM1	2.09e-07	0.00472527	0.20843	0.4	0.023	ACE2+/TMPRSS2+ Type II Pneumocytes
EPS15L1	6.74e-07	0.0151953	0.207877	0.4	0.024	ACE2+/TMPRSS2+ Type II Pneumocytes
SLC1A5	9.4e-07	0.0211979	0.207324	1	0.132	ACE2+/TMPRSS2+ Type II Pneumocytes
NMRAL1	6.24e-09	0.000140753	0.207024	0.6	0.04	ACE2+/TMPRSS2+ Type II Pneumocytes
CBLB	1.93e-08	0.000434886	0.206679	0.4	0.019	ACE2+/TMPRSS2+ Type II Pneumocytes
CYB5D2	3.35e-09	7.56e-05	0.205463	0.4	0.017	ACE2+/TMPRSS2+ Type II Pneumocytes
AC016725.4	2.92e-26	6.58e-22	0.205037	0.4	0.003	ACE2+/TMPRSS2+ Type II Pneumocytes
LCN2	2.61e-07	0.00588729	0.205027	0.6	0.051	ACE2+/TMPRSS2+ Type II Pneumocytes
ERCC3	1.32e-13	2.97e-09	0.204993	0.6	0.024	ACE2+/TMPRSS2+ Type II Pneumocytes
ZBTB47	3.82e-09	8.63e-05	0.204305	0.4	0.017	ACE2+/TMPRSS2+ Type II Pneumocytes
MED4	6.15e-11	1.39e-06	0.203702	1	0.084	ACE2+/TMPRSS2+ Type II Pneumocytes
PDCL	2.77e-23	6.24e-19	0.202919	0.6	0.012	ACE2+/TMPRSS2+ Type II Pneumocytes
UBXN2B	1.79e-07	0.00403613	0.20243	0.4	0.023	ACE2+/TMPRSS2+ Type II Pneumocytes
ISG20L2	2.07e-06	0.0467806	0.202393	0.8	0.096	ACE2+/TMPRSS2+ Type II Pneumocytes
NME7	1.35e-16	3.04e-12	0.202183	0.6	0.019	ACE2+/TMPRSS2+ Type II Pneumocytes
FAM21B	1.06e-26	2.4e-22	0.201584	0.2	0	ACE2+/TMPRSS2+ Type II Pneumocytes
GCSAM	1.06e-26	2.4e-22	0.201584	0.2	0	ACE2+/TMPRSS2+ Type II Pneumocytes
GOLGA7B	1.06e-26	2.4e-22	0.201584	0.2	0	ACE2+/TMPRSS2+ Type II Pneumocytes
HIST1H2BL	1.06e-26	2.4e-22	0.201584	0.2	0	ACE2+/TMPRSS2+ Type II Pneumocytes
LINC00672	1.06e-26	2.4e-22	0.201584	0.2	0	ACE2+/TMPRSS2+ Type II Pneumocytes
RP11-10L12.4	1.06e-26	2.4e-22	0.201584	0.2	0	ACE2+/TMPRSS2+ Type II Pneumocytes
RP11-293M10.2	1.06e-26	2.4e-22	0.201584	0.2	0	ACE2+/TMPRSS2+ Type II Pneumocytes
RP11-324O2.3	1.06e-26	2.4e-22	0.201584	0.2	0	ACE2+/TMPRSS2+ Type II Pneumocytes
RP11-746M1.1	1.06e-26	2.4e-22	0.201584	0.2	0	ACE2+/TMPRSS2+ Type II Pneumocytes
RP11-819C21.1	1.06e-26	2.4e-22	0.201584	0.2	0	ACE2+/TMPRSS2+ Type II Pneumocytes
RP13-131K19.1	1.06e-26	2.4e-22	0.201584	0.2	0	ACE2+/TMPRSS2+ Type II Pneumocytes
SLC24A4	1.06e-26	2.4e-22	0.201584	0.2	0	ACE2+/TMPRSS2+ Type II Pneumocytes
ZNF624	1.06e-26	2.4e-22	0.201584	0.2	0	ACE2+/TMPRSS2+ Type II Pneumocytes
AC005224.2	1.06e-26	2.4e-22	0.201584	0.2	0	ACE2+/TMPRSS2+ Type II Pneumocytes
ADORA1	1.06e-26	2.4e-22	0.201584	0.2	0	ACE2+/TMPRSS2+ Type II Pneumocytes
C2CD4D	1.06e-26	2.4e-22	0.201584	0.2	0	ACE2+/TMPRSS2+ Type II Pneumocytes
F11-AS1	1.06e-26	2.4e-22	0.201584	0.2	0	ACE2+/TMPRSS2+ Type II Pneumocytes
PABPC4L	1.06e-26	2.4e-22	0.201584	0.2	0	ACE2+/TMPRSS2+ Type II Pneumocytes
RP1-232P20.1	1.06e-26	2.4e-22	0.201584	0.2	0	ACE2+/TMPRSS2+ Type II Pneumocytes
RP11-403I13.7	1.06e-26	2.4e-22	0.201584	0.2	0	ACE2+/TMPRSS2+ Type II Pneumocytes
RP11-603J24.5	1.06e-26	2.4e-22	0.201584	0.2	0	ACE2+/TMPRSS2+ Type II Pneumocytes
RP13-638C3.2	1.06e-26	2.4e-22	0.201584	0.2	0	ACE2+/TMPRSS2+ Type II Pneumocytes
DNMBP-AS1	5.61e-14	1.27e-09	0.20083	0.2	0.002	ACE2+/TMPRSS2+ Type II Pneumocytes
CD4	5.27e-10	1.19e-05	0.200728	0.4	0.016	ACE2+/TMPRSS2+ Type II Pneumocytes
STX1A	5.61e-14	1.27e-09	0.200721	0.2	0.002	ACE2+/TMPRSS2+ Type II Pneumocytes
LRRIQ1	5.61e-14	1.27e-09	0.200533	0.2	0.002	ACE2+/TMPRSS2+ Type II Pneumocytes
SPCS1	1.09e-06	0.0246889	0.200485	1	0.134	ACE2+/TMPRSS2+ Type II Pneumocytes
ZWILCH	1.61e-08	0.000362483	0.200057	0.4	0.019	ACE2+/TMPRSS2+ Type II Pneumocytes
DHRS9	6.87e-14	1.55e-09	0.199628	0.2	0.002	ACE2+/TMPRSS2+ Type II Pneumocytes
RP11-613D13.8	6.87e-14	1.55e-09	0.199354	0.2	0.002	ACE2+/TMPRSS2+ Type II Pneumocytes
FKBP1B	1.79e-07	0.00403613	0.199063	0.4	0.023	ACE2+/TMPRSS2+ Type II Pneumocytes
PODXL	1.09e-17	2.45e-13	0.198681	0.4	0.007	ACE2+/TMPRSS2+ Type II Pneumocytes
IMPDH1	5.84e-08	0.0013166	0.198605	0.4	0.021	ACE2+/TMPRSS2+ Type II Pneumocytes
ARAP1	2.52e-07	0.00567814	0.198581	0.6	0.051	ACE2+/TMPRSS2+ Type II Pneumocytes
SIRT6	6.87e-14	1.55e-09	0.19851	0.2	0.002	ACE2+/TMPRSS2+ Type II Pneumocytes
CCNC	1.82e-06	0.0411328	0.198427	1	0.141	ACE2+/TMPRSS2+ Type II Pneumocytes
KANSL1	9.13e-08	0.00206063	0.198076	0.8	0.08	ACE2+/TMPRSS2+ Type II Pneumocytes
IL18BP	6.87e-14	1.55e-09	0.19767	0.2	0.002	ACE2+/TMPRSS2+ Type II Pneumocytes
PCDH10	6.87e-14	1.55e-09	0.19767	0.2	0.002	ACE2+/TMPRSS2+ Type II Pneumocytes
RP11-135L13.4	6.87e-14	1.55e-09	0.19767	0.2	0.002	ACE2+/TMPRSS2+ Type II Pneumocytes
CTD-3128G10.6	6.87e-14	1.55e-09	0.19767	0.2	0.002	ACE2+/TMPRSS2+ Type II Pneumocytes
RP11-48B3.4	6.87e-14	1.55e-09	0.19638	0.2	0.002	ACE2+/TMPRSS2+ Type II Pneumocytes
RP11-110I1.6	1.22e-09	2.75e-05	0.196295	0.2	0.003	ACE2+/TMPRSS2+ Type II Pneumocytes
ARHGAP26-IT1	7.3e-52	1.65e-47	0.196196	0.4	0	ACE2+/TMPRSS2+ Type II Pneumocytes
CTD-2325A15.5	7.3e-52	1.65e-47	0.196196	0.4	0	ACE2+/TMPRSS2+ Type II Pneumocytes
CTD-2574D22.4	7.3e-52	1.65e-47	0.196196	0.4	0	ACE2+/TMPRSS2+ Type II Pneumocytes
POPDC3	7.3e-52	1.65e-47	0.196196	0.4	0	ACE2+/TMPRSS2+ Type II Pneumocytes
RAD51	7.3e-52	1.65e-47	0.196196	0.4	0	ACE2+/TMPRSS2+ Type II Pneumocytes
RP11-16N11.2	7.3e-52	1.65e-47	0.196196	0.4	0	ACE2+/TMPRSS2+ Type II Pneumocytes
CTC-349C3.1	1.39e-09	3.14e-05	0.195974	0.2	0.003	ACE2+/TMPRSS2+ Type II Pneumocytes
AC010336.1	1.69e-07	0.00380776	0.195904	0.2	0.005	ACE2+/TMPRSS2+ Type II Pneumocytes
AC012307.3	1.22e-09	2.75e-05	0.195747	0.2	0.003	ACE2+/TMPRSS2+ Type II Pneumocytes
TMPPE	1.39e-09	3.14e-05	0.195608	0.2	0.003	ACE2+/TMPRSS2+ Type II Pneumocytes
TLCD2	4.86e-35	1.1e-30	0.195556	0.4	0.002	ACE2+/TMPRSS2+ Type II Pneumocytes
RP1-64K7.4	6.87e-14	1.55e-09	0.195532	0.2	0.002	ACE2+/TMPRSS2+ Type II Pneumocytes
SLC25A22	1.98e-13	4.47e-09	0.195358	0.4	0.01	ACE2+/TMPRSS2+ Type II Pneumocytes
RP11-469M7.1	2.33e-07	0.00524646	0.195287	0.4	0.023	ACE2+/TMPRSS2+ Type II Pneumocytes
NUCB1-AS1	6.35e-35	1.43e-30	0.195078	0.4	0.002	ACE2+/TMPRSS2+ Type II Pneumocytes
SNAPC4	1.39e-09	3.14e-05	0.19484	0.2	0.003	ACE2+/TMPRSS2+ Type II Pneumocytes
RP11-315I20.1	6.87e-14	1.55e-09	0.194642	0.2	0.002	ACE2+/TMPRSS2+ Type II Pneumocytes
LINC00890	1.87e-07	0.00421277	0.19439	0.2	0.005	ACE2+/TMPRSS2+ Type II Pneumocytes
SNHG11	1.22e-09	2.75e-05	0.194293	0.2	0.003	ACE2+/TMPRSS2+ Type II Pneumocytes
NMNAT1	6.87e-14	1.55e-09	0.194268	0.2	0.002	ACE2+/TMPRSS2+ Type II Pneumocytes
RP11-388P9.2	6.87e-14	1.55e-09	0.194235	0.2	0.002	ACE2+/TMPRSS2+ Type II Pneumocytes
CTA-445C9.15	8.3e-35	1.87e-30	0.194166	0.4	0.002	ACE2+/TMPRSS2+ Type II Pneumocytes
FRMD6	1.06e-26	2.4e-22	0.194115	0.2	0	ACE2+/TMPRSS2+ Type II Pneumocytes
MLLT11	1.06e-26	2.4e-22	0.194115	0.2	0	ACE2+/TMPRSS2+ Type II Pneumocytes
TMIGD2	1.06e-26	2.4e-22	0.194115	0.2	0	ACE2+/TMPRSS2+ Type II Pneumocytes
UBTD2	1.26e-06	0.0284159	0.193689	0.6	0.056	ACE2+/TMPRSS2+ Type II Pneumocytes
GRAMD1B	5.61e-14	1.27e-09	0.193361	0.2	0.002	ACE2+/TMPRSS2+ Type II Pneumocytes
BTBD6	7.11e-09	0.000160388	0.193097	0.8	0.07	ACE2+/TMPRSS2+ Type II Pneumocytes
ZUFSP	3.82e-09	8.63e-05	0.192948	0.4	0.017	ACE2+/TMPRSS2+ Type II Pneumocytes
MAD2L2	3.58e-09	8.08e-05	0.192927	0.4	0.017	ACE2+/TMPRSS2+ Type II Pneumocytes
ZSCAN31	5.61e-14	1.27e-09	0.192671	0.2	0.002	ACE2+/TMPRSS2+ Type II Pneumocytes
C19orf55	2.92e-26	6.58e-22	0.192626	0.4	0.003	ACE2+/TMPRSS2+ Type II Pneumocytes
OSGEPL1	1.95e-26	4.41e-22	0.192428	0.4	0.003	ACE2+/TMPRSS2+ Type II Pneumocytes
ULBP1	1.22e-09	2.75e-05	0.192315	0.2	0.003	ACE2+/TMPRSS2+ Type II Pneumocytes
GALNT6	1.06e-09	2.4e-05	0.192078	0.2	0.003	ACE2+/TMPRSS2+ Type II Pneumocytes
TFB2M	2.33e-07	0.00524646	0.192072	0.4	0.023	ACE2+/TMPRSS2+ Type II Pneumocytes
ZMIZ1-AS1	6.87e-14	1.55e-09	0.192065	0.2	0.002	ACE2+/TMPRSS2+ Type II Pneumocytes
PDE5A	8.3e-35	1.87e-30	0.191931	0.4	0.002	ACE2+/TMPRSS2+ Type II Pneumocytes
MAP1B	1.39e-09	3.14e-05	0.191833	0.2	0.003	ACE2+/TMPRSS2+ Type II Pneumocytes
ABHD4	8.18e-08	0.00184441	0.191748	0.4	0.021	ACE2+/TMPRSS2+ Type II Pneumocytes
TIAL1	4.94e-07	0.0111461	0.191695	1	0.129	ACE2+/TMPRSS2+ Type II Pneumocytes
DCAF12	1.69e-06	0.038171	0.191297	1	0.136	ACE2+/TMPRSS2+ Type II Pneumocytes
EXOG	8.3e-35	1.87e-30	0.190733	0.4	0.002	ACE2+/TMPRSS2+ Type II Pneumocytes
POF1B	8.3e-35	1.87e-30	0.190444	0.4	0.002	ACE2+/TMPRSS2+ Type II Pneumocytes
ADAMTS13	1.22e-09	2.75e-05	0.190348	0.2	0.003	ACE2+/TMPRSS2+ Type II Pneumocytes
RPL7	1.09e-17	2.45e-13	0.190123	0.4	0.007	ACE2+/TMPRSS2+ Type II Pneumocytes
EFEMP2	1.13e-10	2.55e-06	0.190106	0.6	0.033	ACE2+/TMPRSS2+ Type II Pneumocytes
ASGR1	1.39e-09	3.14e-05	0.190006	0.2	0.003	ACE2+/TMPRSS2+ Type II Pneumocytes
RANGAP1	1.34e-06	0.0303368	0.189958	0.6	0.056	ACE2+/TMPRSS2+ Type II Pneumocytes
CCDC85B	1.22e-09	2.75e-05	0.189601	0.2	0.003	ACE2+/TMPRSS2+ Type II Pneumocytes
RP11-533E19.7	1.22e-09	2.75e-05	0.189411	0.2	0.003	ACE2+/TMPRSS2+ Type II Pneumocytes
CDC20	1.39e-09	3.14e-05	0.188805	0.2	0.003	ACE2+/TMPRSS2+ Type II Pneumocytes
TRIT1	2.33e-07	0.00524646	0.188689	0.4	0.023	ACE2+/TMPRSS2+ Type II Pneumocytes
APC	3.32e-07	0.00749033	0.188444	0.8	0.085	ACE2+/TMPRSS2+ Type II Pneumocytes
KCTD14	2.05e-08	0.000462003	0.187973	0.4	0.019	ACE2+/TMPRSS2+ Type II Pneumocytes
SUMO2	2.1e-09	4.75e-05	0.187929	0.8	0.064	ACE2+/TMPRSS2+ Type II Pneumocytes
AC005592.2	8.3e-35	1.87e-30	0.187852	0.4	0.002	ACE2+/TMPRSS2+ Type II Pneumocytes
RENBP	1.39e-09	3.14e-05	0.187763	0.2	0.003	ACE2+/TMPRSS2+ Type II Pneumocytes
CTD-2033D15.1	2.07e-07	0.00465926	0.187444	0.2	0.005	ACE2+/TMPRSS2+ Type II Pneumocytes
CORO7	7.56e-10	1.7e-05	0.187113	0.4	0.016	ACE2+/TMPRSS2+ Type II Pneumocytes
HEXA	5.67e-07	0.0128011	0.185752	0.6	0.052	ACE2+/TMPRSS2+ Type II Pneumocytes
RAD51D	7.29e-18	1.64e-13	0.185024	0.4	0.007	ACE2+/TMPRSS2+ Type II Pneumocytes
AC083843.1	1.87e-07	0.00421277	0.184764	0.2	0.005	ACE2+/TMPRSS2+ Type II Pneumocytes
BIN3	1.31e-06	0.0295199	0.184628	0.4	0.026	ACE2+/TMPRSS2+ Type II Pneumocytes
LYRM1	2.06e-07	0.00463897	0.184261	0.8	0.082	ACE2+/TMPRSS2+ Type II Pneumocytes
ZNF77	2.07e-07	0.00465926	0.183808	0.2	0.005	ACE2+/TMPRSS2+ Type II Pneumocytes
FNDC4	2.07e-07	0.00465926	0.183783	0.2	0.005	ACE2+/TMPRSS2+ Type II Pneumocytes
PFKM	5.05e-11	1.14e-06	0.183692	0.6	0.031	ACE2+/TMPRSS2+ Type II Pneumocytes
NAPA-AS1	1.39e-09	3.14e-05	0.183549	0.2	0.003	ACE2+/TMPRSS2+ Type II Pneumocytes
RP11-420A23.1	2.92e-26	6.58e-22	0.183	0.4	0.003	ACE2+/TMPRSS2+ Type II Pneumocytes
TAF6L	2.07e-07	0.00465926	0.182829	0.2	0.005	ACE2+/TMPRSS2+ Type II Pneumocytes
CRLF1	1.22e-09	2.75e-05	0.182283	0.2	0.003	ACE2+/TMPRSS2+ Type II Pneumocytes
KRT1	1.39e-09	3.14e-05	0.182207	0.2	0.003	ACE2+/TMPRSS2+ Type II Pneumocytes
PDCL3	1.79e-07	0.00403613	0.181244	0.4	0.023	ACE2+/TMPRSS2+ Type II Pneumocytes
PHTF2	1.37e-06	0.030914	0.180878	0.4	0.026	ACE2+/TMPRSS2+ Type II Pneumocytes
SUCLG2	1.05e-06	0.0236457	0.180746	0.8	0.092	ACE2+/TMPRSS2+ Type II Pneumocytes
TRIP13	1.39e-09	3.14e-05	0.180323	0.2	0.003	ACE2+/TMPRSS2+ Type II Pneumocytes
MKLN1-AS1	7.98e-08	0.00180024	0.179832	0.8	0.078	ACE2+/TMPRSS2+ Type II Pneumocytes
ZHX2	1.71e-06	0.0385438	0.179788	0.8	0.094	ACE2+/TMPRSS2+ Type II Pneumocytes
MIEF2	2.07e-07	0.00465926	0.1797	0.2	0.005	ACE2+/TMPRSS2+ Type II Pneumocytes
R3HCC1	5.34e-11	1.2e-06	0.178659	0.6	0.031	ACE2+/TMPRSS2+ Type II Pneumocytes
APBA2	3.11e-15	7.03e-11	0.178088	0.4	0.009	ACE2+/TMPRSS2+ Type II Pneumocytes
TXNDC12	4.59e-07	0.0103555	0.177848	0.8	0.087	ACE2+/TMPRSS2+ Type II Pneumocytes
SESN3	9.81e-08	0.00221356	0.177542	0.6	0.047	ACE2+/TMPRSS2+ Type II Pneumocytes
JAGN1	3.35e-08	0.000756036	0.177474	0.6	0.044	ACE2+/TMPRSS2+ Type II Pneumocytes
PIP5KL1	1.09e-17	2.45e-13	0.176243	0.4	0.007	ACE2+/TMPRSS2+ Type II Pneumocytes
MARS	2.05e-08	0.000461362	0.176241	0.8	0.073	ACE2+/TMPRSS2+ Type II Pneumocytes
EDARADD	2.07e-07	0.00465926	0.176005	0.2	0.005	ACE2+/TMPRSS2+ Type II Pneumocytes
NAGPA	4.01e-21	9.06e-17	0.175523	0.4	0.005	ACE2+/TMPRSS2+ Type II Pneumocytes
ZNF248	2.07e-07	0.00465926	0.175189	0.2	0.005	ACE2+/TMPRSS2+ Type II Pneumocytes
MAP4K1	2.92e-26	6.58e-22	0.174685	0.4	0.003	ACE2+/TMPRSS2+ Type II Pneumocytes
RER1	1e-09	2.26e-05	0.174671	1	0.094	ACE2+/TMPRSS2+ Type II Pneumocytes
GRWD1	5.49e-10	1.24e-05	0.174464	0.8	0.061	ACE2+/TMPRSS2+ Type II Pneumocytes
LSM6	1.93e-08	0.000434886	0.174108	0.4	0.019	ACE2+/TMPRSS2+ Type II Pneumocytes
ACSBG1	2.07e-07	0.00465926	0.173642	0.2	0.005	ACE2+/TMPRSS2+ Type II Pneumocytes
STX6	1.99e-07	0.00449766	0.173295	0.6	0.049	ACE2+/TMPRSS2+ Type II Pneumocytes
AJ271736.10	1.87e-07	0.00421277	0.172721	0.2	0.005	ACE2+/TMPRSS2+ Type II Pneumocytes
CYB5R4	6.41e-07	0.0144716	0.172002	0.4	0.024	ACE2+/TMPRSS2+ Type II Pneumocytes
PDZD11	6.17e-08	0.00139303	0.171821	0.4	0.021	ACE2+/TMPRSS2+ Type II Pneumocytes
CCRN4L	6.41e-07	0.0144716	0.171699	0.4	0.024	ACE2+/TMPRSS2+ Type II Pneumocytes
SLC36A4	1.95e-09	4.41e-05	0.171652	0.8	0.064	ACE2+/TMPRSS2+ Type II Pneumocytes
TPRKB	3.14e-09	7.08e-05	0.170487	0.4	0.017	ACE2+/TMPRSS2+ Type II Pneumocytes
ZNF496	1.06e-07	0.00239047	0.170326	0.6	0.047	ACE2+/TMPRSS2+ Type II Pneumocytes
MCAT	8.33e-18	1.88e-13	0.170011	0.4	0.007	ACE2+/TMPRSS2+ Type II Pneumocytes
WDR74	1.4e-08	0.000315136	0.169963	0.8	0.071	ACE2+/TMPRSS2+ Type II Pneumocytes
RP11-449P15.2	2.07e-07	0.00465926	0.169854	0.2	0.005	ACE2+/TMPRSS2+ Type II Pneumocytes
ZDHHC4	3.74e-07	0.00843217	0.168986	0.6	0.051	ACE2+/TMPRSS2+ Type II Pneumocytes
C19orf24	2.84e-08	0.000641112	0.168744	0.6	0.044	ACE2+/TMPRSS2+ Type II Pneumocytes
LINC00339	1.09e-17	2.45e-13	0.168549	0.4	0.007	ACE2+/TMPRSS2+ Type II Pneumocytes
SMIM20	1.14e-06	0.0257523	0.167355	0.6	0.056	ACE2+/TMPRSS2+ Type II Pneumocytes
MPC2	1.46e-06	0.0330287	0.166702	0.8	0.094	ACE2+/TMPRSS2+ Type II Pneumocytes
S1PR1	2.07e-07	0.00465926	0.166208	0.2	0.005	ACE2+/TMPRSS2+ Type II Pneumocytes
TCP11L2	4.29e-07	0.00968685	0.166181	0.6	0.052	ACE2+/TMPRSS2+ Type II Pneumocytes
HNRNPH2	1.68e-09	3.8e-05	0.166019	0.8	0.064	ACE2+/TMPRSS2+ Type II Pneumocytes
FAM208A	1.05e-06	0.023788	0.16599	1	0.138	ACE2+/TMPRSS2+ Type II Pneumocytes
SLC16A7	5.5e-12	1.24e-07	0.165602	0.4	0.012	ACE2+/TMPRSS2+ Type II Pneumocytes
ZNF551	2.78e-15	6.27e-11	0.165419	0.4	0.009	ACE2+/TMPRSS2+ Type II Pneumocytes
STK32A	5.67e-07	0.0128011	0.165001	0.6	0.052	ACE2+/TMPRSS2+ Type II Pneumocytes
AC093627.10	1.98e-13	4.47e-09	0.164365	0.4	0.01	ACE2+/TMPRSS2+ Type II Pneumocytes
DDI2	1.3e-06	0.0293611	0.164337	0.6	0.056	ACE2+/TMPRSS2+ Type II Pneumocytes
LONP2	1.04e-06	0.023447	0.163808	1	0.136	ACE2+/TMPRSS2+ Type II Pneumocytes
ENOPH1	1.83e-10	4.12e-06	0.163761	0.6	0.033	ACE2+/TMPRSS2+ Type II Pneumocytes
ARF3	4.4e-07	0.00993449	0.163278	0.8	0.085	ACE2+/TMPRSS2+ Type II Pneumocytes
LZTS2	3.14e-09	7.08e-05	0.16291	0.4	0.017	ACE2+/TMPRSS2+ Type II Pneumocytes
ZNF101	1.87e-07	0.00421277	0.162594	0.2	0.005	ACE2+/TMPRSS2+ Type II Pneumocytes
AMN1	1.98e-13	4.47e-09	0.162575	0.4	0.01	ACE2+/TMPRSS2+ Type II Pneumocytes
FBXL4	8.56e-11	1.93e-06	0.162403	0.4	0.014	ACE2+/TMPRSS2+ Type II Pneumocytes
ZNF35	3.82e-09	8.63e-05	0.162398	0.4	0.017	ACE2+/TMPRSS2+ Type II Pneumocytes
RP11-1055B8.7	4.08e-09	9.21e-05	0.161349	0.4	0.017	ACE2+/TMPRSS2+ Type II Pneumocytes
TLCD1	2.07e-07	0.00465926	0.161022	0.2	0.005	ACE2+/TMPRSS2+ Type II Pneumocytes
AC022182.3	1.06e-26	2.4e-22	0.160162	0.2	0	ACE2+/TMPRSS2+ Type II Pneumocytes
BATF3	1.06e-26	2.4e-22	0.160162	0.2	0	ACE2+/TMPRSS2+ Type II Pneumocytes
CARD9	1.06e-26	2.4e-22	0.160162	0.2	0	ACE2+/TMPRSS2+ Type II Pneumocytes
COL24A1	1.06e-26	2.4e-22	0.160162	0.2	0	ACE2+/TMPRSS2+ Type II Pneumocytes
FAR1-IT1	1.06e-26	2.4e-22	0.160162	0.2	0	ACE2+/TMPRSS2+ Type II Pneumocytes
MAP7D3	1.06e-26	2.4e-22	0.160162	0.2	0	ACE2+/TMPRSS2+ Type II Pneumocytes
PLA2R1	1.06e-26	2.4e-22	0.160162	0.2	0	ACE2+/TMPRSS2+ Type II Pneumocytes
SLC28A3	1.06e-26	2.4e-22	0.160162	0.2	0	ACE2+/TMPRSS2+ Type II Pneumocytes
ISCA2	6.11e-07	0.0137812	0.159711	0.4	0.024	ACE2+/TMPRSS2+ Type II Pneumocytes
NSUN5	4.36e-09	9.84e-05	0.15971	0.4	0.017	ACE2+/TMPRSS2+ Type II Pneumocytes
PLXNA1	8.56e-11	1.93e-06	0.159143	0.4	0.014	ACE2+/TMPRSS2+ Type II Pneumocytes
FAM19A5	1.31e-08	0.00029587	0.159124	0.6	0.042	ACE2+/TMPRSS2+ Type II Pneumocytes
LINC01023	1.06e-26	2.4e-22	0.159039	0.2	0	ACE2+/TMPRSS2+ Type II Pneumocytes
PLA2G7	5.61e-14	1.27e-09	0.158896	0.2	0.002	ACE2+/TMPRSS2+ Type II Pneumocytes
EGF	6.87e-14	1.55e-09	0.158073	0.2	0.002	ACE2+/TMPRSS2+ Type II Pneumocytes
APOH	6.17e-08	0.00139303	0.15807	0.4	0.021	ACE2+/TMPRSS2+ Type II Pneumocytes
AC008697.1	6.87e-14	1.55e-09	0.158006	0.2	0.002	ACE2+/TMPRSS2+ Type II Pneumocytes
C2orf76	6.87e-14	1.55e-09	0.158006	0.2	0.002	ACE2+/TMPRSS2+ Type II Pneumocytes
KIFC1	6.87e-14	1.55e-09	0.158006	0.2	0.002	ACE2+/TMPRSS2+ Type II Pneumocytes
RP11-809N8.4	6.87e-14	1.55e-09	0.158006	0.2	0.002	ACE2+/TMPRSS2+ Type II Pneumocytes
RP5-1024G6.5	6.87e-14	1.55e-09	0.158006	0.2	0.002	ACE2+/TMPRSS2+ Type II Pneumocytes
RP6-91H8.3	6.87e-14	1.55e-09	0.158006	0.2	0.002	ACE2+/TMPRSS2+ Type II Pneumocytes
LRRC61	1.22e-09	2.75e-05	0.157285	0.2	0.003	ACE2+/TMPRSS2+ Type II Pneumocytes
TMEM219	4.29e-07	0.00967901	0.157024	1	0.129	ACE2+/TMPRSS2+ Type II Pneumocytes
RNVU1-6	1.22e-09	2.75e-05	0.15696	0.2	0.003	ACE2+/TMPRSS2+ Type II Pneumocytes
TMEM176A	6.87e-14	1.55e-09	0.156924	0.2	0.002	ACE2+/TMPRSS2+ Type II Pneumocytes
RP5-940J5.6	2.07e-07	0.00465926	0.156862	0.2	0.005	ACE2+/TMPRSS2+ Type II Pneumocytes
KCNE1L	6.87e-14	1.55e-09	0.156495	0.2	0.002	ACE2+/TMPRSS2+ Type II Pneumocytes
DDX41	7.6e-07	0.0171431	0.156367	0.6	0.054	ACE2+/TMPRSS2+ Type II Pneumocytes
BCAR1	2.21e-07	0.00497928	0.156159	0.4	0.023	ACE2+/TMPRSS2+ Type II Pneumocytes
MTFR2	1.39e-09	3.14e-05	0.156086	0.2	0.003	ACE2+/TMPRSS2+ Type II Pneumocytes
FZD4	6.87e-14	1.55e-09	0.156083	0.2	0.002	ACE2+/TMPRSS2+ Type II Pneumocytes
ZNF543	1.09e-17	2.45e-13	0.156063	0.4	0.007	ACE2+/TMPRSS2+ Type II Pneumocytes
C1orf173	6.87e-14	1.55e-09	0.155854	0.2	0.002	ACE2+/TMPRSS2+ Type II Pneumocytes
CNEP1R1	1.39e-09	3.14e-05	0.155533	0.2	0.003	ACE2+/TMPRSS2+ Type II Pneumocytes
CATSPER1	1.39e-09	3.14e-05	0.15548	0.2	0.003	ACE2+/TMPRSS2+ Type II Pneumocytes
FAM63A	7.03e-10	1.59e-05	0.155101	0.4	0.016	ACE2+/TMPRSS2+ Type II Pneumocytes
KCNJ14	1.69e-07	0.00380776	0.154823	0.2	0.005	ACE2+/TMPRSS2+ Type II Pneumocytes
TREML2	1.22e-09	2.75e-05	0.154273	0.2	0.003	ACE2+/TMPRSS2+ Type II Pneumocytes
TMPO	1.44e-08	0.000325958	0.154262	0.8	0.071	ACE2+/TMPRSS2+ Type II Pneumocytes
KCNN4	1.39e-09	3.14e-05	0.153958	0.2	0.003	ACE2+/TMPRSS2+ Type II Pneumocytes
KIAA1432	6.11e-07	0.0137812	0.153616	0.4	0.024	ACE2+/TMPRSS2+ Type II Pneumocytes
H2AFY2	4.36e-09	9.84e-05	0.153528	0.4	0.017	ACE2+/TMPRSS2+ Type II Pneumocytes
MAFA	1.22e-09	2.75e-05	0.15342	0.2	0.003	ACE2+/TMPRSS2+ Type II Pneumocytes
TMEM25	2.78e-15	6.27e-11	0.153395	0.4	0.009	ACE2+/TMPRSS2+ Type II Pneumocytes
ABHD13	5.39e-08	0.00121662	0.153362	0.6	0.045	ACE2+/TMPRSS2+ Type II Pneumocytes
B3GNT4	1.39e-09	3.14e-05	0.153333	0.2	0.003	ACE2+/TMPRSS2+ Type II Pneumocytes
S100P	6.82e-09	0.000153898	0.153233	0.6	0.04	ACE2+/TMPRSS2+ Type II Pneumocytes
RBP7	1.39e-09	3.14e-05	0.153109	0.2	0.003	ACE2+/TMPRSS2+ Type II Pneumocytes
TMEM218	7.31e-11	1.65e-06	0.153097	0.4	0.014	ACE2+/TMPRSS2+ Type II Pneumocytes
WNT11	1.39e-09	3.14e-05	0.152939	0.2	0.003	ACE2+/TMPRSS2+ Type II Pneumocytes
NEU4	2.07e-07	0.00465926	0.152829	0.2	0.005	ACE2+/TMPRSS2+ Type II Pneumocytes
ASH2L	4.82e-10	1.09e-05	0.152671	0.6	0.035	ACE2+/TMPRSS2+ Type II Pneumocytes
TMED1	2.07e-07	0.00466723	0.152553	0.6	0.049	ACE2+/TMPRSS2+ Type II Pneumocytes
CENPC	2.93e-11	6.62e-07	0.15222	0.8	0.054	ACE2+/TMPRSS2+ Type II Pneumocytes
SDHC	4.6e-07	0.0103887	0.151943	0.6	0.052	ACE2+/TMPRSS2+ Type II Pneumocytes
CCDC19	2.07e-07	0.00465926	0.151548	0.2	0.005	ACE2+/TMPRSS2+ Type II Pneumocytes
IFFO1	1.39e-09	3.14e-05	0.150956	0.2	0.003	ACE2+/TMPRSS2+ Type II Pneumocytes
FAAH2	1.5e-06	0.0338945	0.150383	0.4	0.026	ACE2+/TMPRSS2+ Type II Pneumocytes
RP4-769N13.6	6.01e-12	1.36e-07	0.150208	0.4	0.012	ACE2+/TMPRSS2+ Type II Pneumocytes
MYCBP	6.53e-08	0.00147376	0.150151	0.4	0.021	ACE2+/TMPRSS2+ Type II Pneumocytes
TGFBRAP1	2.45e-07	0.00552747	0.149835	0.4	0.023	ACE2+/TMPRSS2+ Type II Pneumocytes
PRKAA2	3.11e-15	7.03e-11	0.149778	0.4	0.009	ACE2+/TMPRSS2+ Type II Pneumocytes
LIMD1-AS1	1.39e-09	3.14e-05	0.14976	0.2	0.003	ACE2+/TMPRSS2+ Type II Pneumocytes
CPSF6	5.05e-07	0.0113871	0.149686	1	0.127	ACE2+/TMPRSS2+ Type II Pneumocytes
SUSD3	9.52e-18	2.15e-13	0.149649	0.4	0.007	ACE2+/TMPRSS2+ Type II Pneumocytes
P2RX5	1.39e-09	3.14e-05	0.149103	0.2	0.003	ACE2+/TMPRSS2+ Type II Pneumocytes
TRMT61A	2.45e-07	0.00552747	0.149097	0.4	0.023	ACE2+/TMPRSS2+ Type II Pneumocytes
ARRDC1	1.93e-08	0.000434886	0.148943	0.4	0.019	ACE2+/TMPRSS2+ Type II Pneumocytes
RP11-220I1.1	1.75e-09	3.94e-05	0.148767	0.8	0.064	ACE2+/TMPRSS2+ Type II Pneumocytes
GDAP2	3.09e-08	0.000696277	0.148424	0.6	0.044	ACE2+/TMPRSS2+ Type II Pneumocytes
SLC39A3	7.31e-11	1.65e-06	0.148409	0.4	0.014	ACE2+/TMPRSS2+ Type II Pneumocytes
PSMD6-AS2	1.87e-07	0.00421277	0.148407	0.2	0.005	ACE2+/TMPRSS2+ Type II Pneumocytes
NFS1	5.5e-12	1.24e-07	0.148364	0.4	0.012	ACE2+/TMPRSS2+ Type II Pneumocytes
AC027307.3	1.87e-07	0.00421277	0.148293	0.2	0.005	ACE2+/TMPRSS2+ Type II Pneumocytes
FBXL6	2.07e-07	0.00465926	0.14774	0.2	0.005	ACE2+/TMPRSS2+ Type II Pneumocytes
CYP4B1	2.75e-07	0.00621268	0.147241	0.8	0.082	ACE2+/TMPRSS2+ Type II Pneumocytes
C11orf65	2.07e-07	0.00465926	0.146931	0.2	0.005	ACE2+/TMPRSS2+ Type II Pneumocytes
IDNK	7.31e-11	1.65e-06	0.14676	0.4	0.014	ACE2+/TMPRSS2+ Type II Pneumocytes
TMEM180	6.09e-10	1.37e-05	0.146626	0.4	0.016	ACE2+/TMPRSS2+ Type II Pneumocytes
CD37	1.65e-06	0.0371503	0.146504	0.4	0.026	ACE2+/TMPRSS2+ Type II Pneumocytes
SCARB1	2.91e-21	6.58e-17	0.146404	0.4	0.005	ACE2+/TMPRSS2+ Type II Pneumocytes
MCEE	4.08e-09	9.21e-05	0.145997	0.4	0.017	ACE2+/TMPRSS2+ Type II Pneumocytes
SLC46A3	2.18e-08	0.000490759	0.145726	0.4	0.019	ACE2+/TMPRSS2+ Type II Pneumocytes
RP4-635E18.8	1.22e-09	2.75e-05	0.145584	0.2	0.003	ACE2+/TMPRSS2+ Type II Pneumocytes
APEH	8.49e-08	0.00191462	0.145575	0.8	0.078	ACE2+/TMPRSS2+ Type II Pneumocytes
TRNAU1AP	1.99e-07	0.0044838	0.145551	0.4	0.023	ACE2+/TMPRSS2+ Type II Pneumocytes
PDP1	1.73e-10	3.91e-06	0.14523	0.6	0.033	ACE2+/TMPRSS2+ Type II Pneumocytes
IL1A	2.19e-13	4.93e-09	0.144939	0.4	0.01	ACE2+/TMPRSS2+ Type II Pneumocytes
WDR66	1.87e-07	0.00421277	0.144516	0.2	0.005	ACE2+/TMPRSS2+ Type II Pneumocytes
COPS3	2.13e-06	0.0479773	0.144177	0.8	0.096	ACE2+/TMPRSS2+ Type II Pneumocytes
ASCC1	2.21e-07	0.00497928	0.143987	0.4	0.023	ACE2+/TMPRSS2+ Type II Pneumocytes
PYCR1	2.19e-13	4.93e-09	0.143981	0.4	0.01	ACE2+/TMPRSS2+ Type II Pneumocytes
PWWP2B	2.05e-08	0.000462003	0.143649	0.4	0.019	ACE2+/TMPRSS2+ Type II Pneumocytes
SLC1A4	6.41e-07	0.0144716	0.14357	0.4	0.024	ACE2+/TMPRSS2+ Type II Pneumocytes
SLC35B4	4.01e-21	9.06e-17	0.143495	0.4	0.005	ACE2+/TMPRSS2+ Type II Pneumocytes
RP3-508I15.14	1.87e-07	0.00421277	0.143406	0.2	0.005	ACE2+/TMPRSS2+ Type II Pneumocytes
PTPRU	1.57e-06	0.0354866	0.143338	0.4	0.026	ACE2+/TMPRSS2+ Type II Pneumocytes
C14orf142	8.33e-18	1.88e-13	0.143113	0.4	0.007	ACE2+/TMPRSS2+ Type II Pneumocytes
LONP1	2.51e-08	0.000566235	0.142321	0.6	0.044	ACE2+/TMPRSS2+ Type II Pneumocytes
RBM17	4.13e-07	0.00932492	0.142318	1	0.124	ACE2+/TMPRSS2+ Type II Pneumocytes
PKIG	2.05e-08	0.000462003	0.142079	0.4	0.019	ACE2+/TMPRSS2+ Type II Pneumocytes
GPSM1	6.87e-14	1.55e-09	0.141662	0.2	0.002	ACE2+/TMPRSS2+ Type II Pneumocytes
GPATCH4	3.35e-07	0.00756166	0.141148	1	0.125	ACE2+/TMPRSS2+ Type II Pneumocytes
CD300C	2.07e-07	0.00465926	0.140843	0.2	0.005	ACE2+/TMPRSS2+ Type II Pneumocytes
NUP155	5.84e-08	0.0013166	0.14057	0.4	0.021	ACE2+/TMPRSS2+ Type II Pneumocytes
PLB1	1.87e-07	0.00421277	0.14015	0.2	0.005	ACE2+/TMPRSS2+ Type II Pneumocytes
SNAPIN	1.1e-07	0.00248398	0.140043	0.6	0.047	ACE2+/TMPRSS2+ Type II Pneumocytes
TCF7	8.76e-13	1.98e-08	0.138793	0.6	0.026	ACE2+/TMPRSS2+ Type II Pneumocytes
AKT1S1	6.24e-11	1.41e-06	0.138179	0.4	0.014	ACE2+/TMPRSS2+ Type II Pneumocytes
KIAA1737	6.11e-07	0.0137812	0.137665	0.4	0.024	ACE2+/TMPRSS2+ Type II Pneumocytes
SMIM2-AS1	1.39e-09	3.14e-05	0.137601	0.2	0.003	ACE2+/TMPRSS2+ Type II Pneumocytes
HIST1H2AE	2.48e-15	5.6e-11	0.137464	0.4	0.009	ACE2+/TMPRSS2+ Type II Pneumocytes
WAC-AS1	1.57e-06	0.0354866	0.136736	0.4	0.026	ACE2+/TMPRSS2+ Type II Pneumocytes
ADAMTS3	2.07e-07	0.00465926	0.136485	0.2	0.005	ACE2+/TMPRSS2+ Type II Pneumocytes
RP4-694B14.5	1.39e-09	3.14e-05	0.136291	0.2	0.003	ACE2+/TMPRSS2+ Type II Pneumocytes
NUMA1	1.6e-06	0.0360506	0.136088	1	0.134	ACE2+/TMPRSS2+ Type II Pneumocytes
ITGAM	6.91e-08	0.00155901	0.136072	0.4	0.021	ACE2+/TMPRSS2+ Type II Pneumocytes
HCG18	9.62e-07	0.0217011	0.135191	0.6	0.054	ACE2+/TMPRSS2+ Type II Pneumocytes
SNX12	7.13e-09	0.000160911	0.134569	0.6	0.04	ACE2+/TMPRSS2+ Type II Pneumocytes
APLF	2.05e-08	0.000462003	0.134503	0.4	0.019	ACE2+/TMPRSS2+ Type II Pneumocytes
FBXO32	3.22e-09	7.26e-05	0.134388	0.6	0.038	ACE2+/TMPRSS2+ Type II Pneumocytes
SLC47A1	1.87e-07	0.00421277	0.1336	0.2	0.005	ACE2+/TMPRSS2+ Type II Pneumocytes
FARP2	1.43e-08	0.000322406	0.133085	0.6	0.042	ACE2+/TMPRSS2+ Type II Pneumocytes
POC1B-GALNT4	1.34e-08	0.000301845	0.132773	0.4	0.019	ACE2+/TMPRSS2+ Type II Pneumocytes
HEATR1	8.75e-08	0.00197442	0.132572	0.8	0.078	ACE2+/TMPRSS2+ Type II Pneumocytes
BTRC	6.74e-07	0.0151953	0.132091	0.4	0.024	ACE2+/TMPRSS2+ Type II Pneumocytes
GPR137B	1.39e-09	3.14e-05	0.132007	0.2	0.003	ACE2+/TMPRSS2+ Type II Pneumocytes
BRPF1	1.3e-09	2.92e-05	0.130498	0.6	0.037	ACE2+/TMPRSS2+ Type II Pneumocytes
GRK7	6.87e-14	1.55e-09	0.130314	0.2	0.002	ACE2+/TMPRSS2+ Type II Pneumocytes
TIGD5	3.11e-15	7.03e-11	0.128448	0.4	0.009	ACE2+/TMPRSS2+ Type II Pneumocytes
RP11-265N6.1	4.66e-09	0.000105041	0.12833	0.4	0.017	ACE2+/TMPRSS2+ Type II Pneumocytes
GLT8D1	6.91e-08	0.00155901	0.128053	0.4	0.021	ACE2+/TMPRSS2+ Type II Pneumocytes
NACC2	7.91e-11	1.78e-06	0.127095	0.4	0.014	ACE2+/TMPRSS2+ Type II Pneumocytes
FZD3	2.07e-07	0.00465926	0.127001	0.2	0.005	ACE2+/TMPRSS2+ Type II Pneumocytes
RNF170	4.66e-09	0.000105041	0.125943	0.4	0.017	ACE2+/TMPRSS2+ Type II Pneumocytes
RAP2A	4.77e-07	0.0107578	0.125929	0.6	0.052	ACE2+/TMPRSS2+ Type II Pneumocytes
SNAP47	7.31e-11	1.65e-06	0.125652	0.4	0.014	ACE2+/TMPRSS2+ Type II Pneumocytes
MPHOSPH10	2.05e-07	0.00462884	0.125315	0.8	0.084	ACE2+/TMPRSS2+ Type II Pneumocytes
UGT8	4.66e-09	0.000105041	0.123949	0.4	0.017	ACE2+/TMPRSS2+ Type II Pneumocytes
NT5DC2	7.56e-10	1.7e-05	0.123785	0.4	0.016	ACE2+/TMPRSS2+ Type II Pneumocytes
OXR1	3.37e-09	7.6e-05	0.123591	0.6	0.038	ACE2+/TMPRSS2+ Type II Pneumocytes
AIFM3	1.06e-26	2.4e-22	0.122725	0.2	0	ACE2+/TMPRSS2+ Type II Pneumocytes
C11orf88	1.06e-26	2.4e-22	0.122725	0.2	0	ACE2+/TMPRSS2+ Type II Pneumocytes
PART1	1.06e-26	2.4e-22	0.122725	0.2	0	ACE2+/TMPRSS2+ Type II Pneumocytes
PSMB10	1.06e-26	2.4e-22	0.122725	0.2	0	ACE2+/TMPRSS2+ Type II Pneumocytes
RP1-30G7.2	1.06e-26	2.4e-22	0.122725	0.2	0	ACE2+/TMPRSS2+ Type II Pneumocytes
NUDT22	7.73e-08	0.00174407	0.122513	0.4	0.021	ACE2+/TMPRSS2+ Type II Pneumocytes
TMEM69	6.91e-08	0.00155901	0.122171	0.4	0.021	ACE2+/TMPRSS2+ Type II Pneumocytes
CRY2	1.43e-08	0.000322406	0.122027	0.6	0.042	ACE2+/TMPRSS2+ Type II Pneumocytes
RP5-1180C10.2	5.61e-14	1.27e-09	0.121821	0.2	0.002	ACE2+/TMPRSS2+ Type II Pneumocytes
SAMD11	5.61e-14	1.27e-09	0.121666	0.2	0.002	ACE2+/TMPRSS2+ Type II Pneumocytes
TLR3	2.21e-07	0.00497928	0.121189	0.4	0.023	ACE2+/TMPRSS2+ Type II Pneumocytes
ZNF628	6.87e-14	1.55e-09	0.120696	0.2	0.002	ACE2+/TMPRSS2+ Type II Pneumocytes
RP4-665J23.1	6.87e-14	1.55e-09	0.120569	0.2	0.002	ACE2+/TMPRSS2+ Type II Pneumocytes
SNORD3B-1	6.87e-14	1.55e-09	0.120372	0.2	0.002	ACE2+/TMPRSS2+ Type II Pneumocytes
TANGO6	2.45e-07	0.00552747	0.119954	0.4	0.023	ACE2+/TMPRSS2+ Type II Pneumocytes
CENPN	1.79e-13	4.05e-09	0.119109	0.4	0.01	ACE2+/TMPRSS2+ Type II Pneumocytes
ARHGEF5	3.74e-07	0.00843217	0.119007	0.6	0.051	ACE2+/TMPRSS2+ Type II Pneumocytes
ME3	2.19e-13	4.93e-09	0.118977	0.4	0.01	ACE2+/TMPRSS2+ Type II Pneumocytes
CTC-297N7.8	2.07e-07	0.00465926	0.118921	0.2	0.005	ACE2+/TMPRSS2+ Type II Pneumocytes
TRAF3IP3	1.22e-09	2.75e-05	0.118748	0.2	0.003	ACE2+/TMPRSS2+ Type II Pneumocytes
DHDDS	2.18e-08	0.000490759	0.118535	0.4	0.019	ACE2+/TMPRSS2+ Type II Pneumocytes
LYSMD4	2.07e-07	0.00465926	0.118154	0.2	0.005	ACE2+/TMPRSS2+ Type II Pneumocytes
ZP3	1.22e-09	2.75e-05	0.117413	0.2	0.003	ACE2+/TMPRSS2+ Type II Pneumocytes
TATDN2	7.56e-10	1.7e-05	0.117347	0.4	0.016	ACE2+/TMPRSS2+ Type II Pneumocytes
RP4-782L23.1	6.87e-14	1.55e-09	0.117262	0.2	0.002	ACE2+/TMPRSS2+ Type II Pneumocytes
SULT1B1	2.07e-07	0.00465926	0.116945	0.2	0.005	ACE2+/TMPRSS2+ Type II Pneumocytes
PPP1R3F	2.19e-13	4.93e-09	0.116589	0.4	0.01	ACE2+/TMPRSS2+ Type II Pneumocytes
SNAPC5	6.74e-07	0.0151953	0.116458	0.4	0.024	ACE2+/TMPRSS2+ Type II Pneumocytes
RP4-545K15.5	1.39e-09	3.14e-05	0.114884	0.2	0.003	ACE2+/TMPRSS2+ Type II Pneumocytes
TRPT1	2.07e-07	0.00465926	0.114653	0.2	0.005	ACE2+/TMPRSS2+ Type II Pneumocytes
RP11-23P13.7	7.91e-11	1.78e-06	0.114347	0.4	0.014	ACE2+/TMPRSS2+ Type II Pneumocytes
COCH	6.87e-14	1.55e-09	0.113636	0.2	0.002	ACE2+/TMPRSS2+ Type II Pneumocytes
NUP37	1.81e-08	0.000409316	0.113212	0.4	0.019	ACE2+/TMPRSS2+ Type II Pneumocytes
PYGO1	6.84e-08	0.00154396	0.112539	0.6	0.045	ACE2+/TMPRSS2+ Type II Pneumocytes
ZNF317	3.74e-07	0.00843217	0.112452	0.6	0.051	ACE2+/TMPRSS2+ Type II Pneumocytes
B3GAT3	1.31e-06	0.0295199	0.111751	0.4	0.026	ACE2+/TMPRSS2+ Type II Pneumocytes
EFHC1	1.87e-07	0.00421277	0.111692	0.2	0.005	ACE2+/TMPRSS2+ Type II Pneumocytes
LINC00936	6.11e-07	0.0137812	0.111523	0.4	0.024	ACE2+/TMPRSS2+ Type II Pneumocytes
KIAA1522	1.24e-07	0.00278626	0.111398	0.6	0.047	ACE2+/TMPRSS2+ Type II Pneumocytes
PJA1	2.58e-07	0.00582299	0.111244	0.4	0.023	ACE2+/TMPRSS2+ Type II Pneumocytes
PACRG	6.87e-14	1.55e-09	0.109865	0.2	0.002	ACE2+/TMPRSS2+ Type II Pneumocytes
TMEM241	6.74e-07	0.0151953	0.109213	0.4	0.024	ACE2+/TMPRSS2+ Type II Pneumocytes
ZNF362	7.91e-11	1.78e-06	0.107959	0.4	0.014	ACE2+/TMPRSS2+ Type II Pneumocytes
DNAJB11	3.08e-07	0.00693727	0.107606	0.8	0.084	ACE2+/TMPRSS2+ Type II Pneumocytes
PLEKHA6	2.19e-13	4.93e-09	0.10734	0.4	0.01	ACE2+/TMPRSS2+ Type II Pneumocytes
RP11-727F15.9	1.87e-07	0.00421277	0.106969	0.2	0.005	ACE2+/TMPRSS2+ Type II Pneumocytes
ASB1	1.65e-06	0.0371503	0.105925	0.4	0.026	ACE2+/TMPRSS2+ Type II Pneumocytes
LCLAT1	1.43e-06	0.0323713	0.105735	0.4	0.026	ACE2+/TMPRSS2+ Type II Pneumocytes
NR3C2	1.02e-07	0.00230159	0.105616	0.8	0.078	ACE2+/TMPRSS2+ Type II Pneumocytes
UBL4A	1.71e-08	0.000385209	0.1046	0.4	0.019	ACE2+/TMPRSS2+ Type II Pneumocytes
EXD2	1.5e-06	0.0338945	0.104333	0.4	0.026	ACE2+/TMPRSS2+ Type II Pneumocytes
RABGGTB	1.14e-07	0.00258103	0.104069	0.6	0.047	ACE2+/TMPRSS2+ Type II Pneumocytes
SATB1	1.13e-06	0.0255876	0.103727	0.8	0.092	ACE2+/TMPRSS2+ Type II Pneumocytes
TEAD3	2.58e-07	0.00582299	0.10275	0.4	0.023	ACE2+/TMPRSS2+ Type II Pneumocytes
YEATS4	2.45e-07	0.00552747	0.102522	0.4	0.023	ACE2+/TMPRSS2+ Type II Pneumocytes
CIAO1	9.69e-07	0.0218607	0.102485	0.8	0.091	ACE2+/TMPRSS2+ Type II Pneumocytes
NDUFA12	3.45e-07	0.00777946	0.102428	0.8	0.084	ACE2+/TMPRSS2+ Type II Pneumocytes
AC005003.1	1.06e-26	2.4e-22	0.10176	0.2	0	ACE2+/TMPRSS2+ Type II Pneumocytes
C1QTNF3	1.06e-26	2.4e-22	0.10176	0.2	0	ACE2+/TMPRSS2+ Type II Pneumocytes
EID2B	1.06e-26	2.4e-22	0.10176	0.2	0	ACE2+/TMPRSS2+ Type II Pneumocytes
GPR42	1.06e-26	2.4e-22	0.10176	0.2	0	ACE2+/TMPRSS2+ Type II Pneumocytes
HARBI1	1.06e-26	2.4e-22	0.10176	0.2	0	ACE2+/TMPRSS2+ Type II Pneumocytes
HYAL3	1.06e-26	2.4e-22	0.10176	0.2	0	ACE2+/TMPRSS2+ Type II Pneumocytes
MRPL38	1.06e-26	2.4e-22	0.10176	0.2	0	ACE2+/TMPRSS2+ Type II Pneumocytes
PASK	1.06e-26	2.4e-22	0.10176	0.2	0	ACE2+/TMPRSS2+ Type II Pneumocytes
PDF	1.06e-26	2.4e-22	0.10176	0.2	0	ACE2+/TMPRSS2+ Type II Pneumocytes
SAMD15	1.06e-26	2.4e-22	0.10176	0.2	0	ACE2+/TMPRSS2+ Type II Pneumocytes
SARDH	1.06e-26	2.4e-22	0.10176	0.2	0	ACE2+/TMPRSS2+ Type II Pneumocytes
SGIP1	1.06e-26	2.4e-22	0.10176	0.2	0	ACE2+/TMPRSS2+ Type II Pneumocytes
ST8SIA6	1.06e-26	2.4e-22	0.10176	0.2	0	ACE2+/TMPRSS2+ Type II Pneumocytes
TNFRSF11A	1.06e-26	2.4e-22	0.10176	0.2	0	ACE2+/TMPRSS2+ Type II Pneumocytes
UBASH3A	1.06e-26	2.4e-22	0.10176	0.2	0	ACE2+/TMPRSS2+ Type II Pneumocytes
ZNF174	1.06e-26	2.4e-22	0.10176	0.2	0	ACE2+/TMPRSS2+ Type II Pneumocytes
C12orf77	1.06e-26	2.4e-22	0.10176	0.2	0	ACE2+/TMPRSS2+ Type II Pneumocytes
CTB-30L5.1	1.06e-26	2.4e-22	0.10176	0.2	0	ACE2+/TMPRSS2+ Type II Pneumocytes
LA16c-349E10.1	1.06e-26	2.4e-22	0.10176	0.2	0	ACE2+/TMPRSS2+ Type II Pneumocytes
MS4A3	1.06e-26	2.4e-22	0.10176	0.2	0	ACE2+/TMPRSS2+ Type II Pneumocytes
RP11-672L10.6	1.06e-26	2.4e-22	0.10176	0.2	0	ACE2+/TMPRSS2+ Type II Pneumocytes
TCEAL5	1.06e-26	2.4e-22	0.10176	0.2	0	ACE2+/TMPRSS2+ Type II Pneumocytes
RNASEL	5.04e-12	1.14e-07	0.101713	0.4	0.012	ACE2+/TMPRSS2+ Type II Pneumocytes
TRAF7	4.66e-09	0.000105041	0.101474	0.4	0.017	ACE2+/TMPRSS2+ Type II Pneumocytes
RP11-545M17.1	5.61e-14	1.27e-09	0.101332	0.2	0.002	ACE2+/TMPRSS2+ Type II Pneumocytes
HIST1H1B	5.61e-14	1.27e-09	0.101234	0.2	0.002	ACE2+/TMPRSS2+ Type II Pneumocytes
GPR34	5.61e-14	1.27e-09	0.100856	0.2	0.002	ACE2+/TMPRSS2+ Type II Pneumocytes
ZNF232	5.61e-14	1.27e-09	0.100856	0.2	0.002	ACE2+/TMPRSS2+ Type II Pneumocytes
ZNF579	2.07e-07	0.00465926	0.0999919	0.2	0.005	ACE2+/TMPRSS2+ Type II Pneumocytes
GATA1	6.87e-14	1.55e-09	0.0997101	0.2	0.002	ACE2+/TMPRSS2+ Type II Pneumocytes
IL17D	6.87e-14	1.55e-09	0.0997101	0.2	0.002	ACE2+/TMPRSS2+ Type II Pneumocytes
RP11-354E11.2	6.87e-14	1.55e-09	0.0997101	0.2	0.002	ACE2+/TMPRSS2+ Type II Pneumocytes
TMEM55A	6.87e-14	1.55e-09	0.0997101	0.2	0.002	ACE2+/TMPRSS2+ Type II Pneumocytes
TTC7B	6.87e-14	1.55e-09	0.0997101	0.2	0.002	ACE2+/TMPRSS2+ Type II Pneumocytes
GOLGA8R	6.87e-14	1.55e-09	0.0997101	0.2	0.002	ACE2+/TMPRSS2+ Type II Pneumocytes
MATN1	6.87e-14	1.55e-09	0.0997101	0.2	0.002	ACE2+/TMPRSS2+ Type II Pneumocytes
RP11-818F20.5	6.87e-14	1.55e-09	0.0997101	0.2	0.002	ACE2+/TMPRSS2+ Type II Pneumocytes
RPS6KL1	6.87e-14	1.55e-09	0.0997101	0.2	0.002	ACE2+/TMPRSS2+ Type II Pneumocytes
TRMT12	4.08e-09	9.21e-05	0.0996866	0.4	0.017	ACE2+/TMPRSS2+ Type II Pneumocytes
RP11-10C24.3	6.87e-14	1.55e-09	0.0992064	0.2	0.002	ACE2+/TMPRSS2+ Type II Pneumocytes
PSMD5-AS1	1.37e-06	0.030914	0.0990987	0.4	0.026	ACE2+/TMPRSS2+ Type II Pneumocytes
FAM157A	6.87e-14	1.55e-09	0.0987589	0.2	0.002	ACE2+/TMPRSS2+ Type II Pneumocytes
NDUFAF2	6.41e-07	0.0144716	0.0987263	0.4	0.024	ACE2+/TMPRSS2+ Type II Pneumocytes
CARD10	6.87e-14	1.55e-09	0.0985218	0.2	0.002	ACE2+/TMPRSS2+ Type II Pneumocytes
CCM2	7.07e-07	0.0159538	0.0981212	0.4	0.024	ACE2+/TMPRSS2+ Type II Pneumocytes
RP1-90J20.12	1.39e-09	3.14e-05	0.0978872	0.2	0.003	ACE2+/TMPRSS2+ Type II Pneumocytes
TBKBP1	1.39e-09	3.14e-05	0.097838	0.2	0.003	ACE2+/TMPRSS2+ Type II Pneumocytes
MEGF11	1.39e-09	3.14e-05	0.0977673	0.2	0.003	ACE2+/TMPRSS2+ Type II Pneumocytes
PLXNA4	6.87e-14	1.55e-09	0.0976641	0.2	0.002	ACE2+/TMPRSS2+ Type II Pneumocytes
KIF4A	6.87e-14	1.55e-09	0.097562	0.2	0.002	ACE2+/TMPRSS2+ Type II Pneumocytes
C9orf9	1.39e-09	3.14e-05	0.097558	0.2	0.003	ACE2+/TMPRSS2+ Type II Pneumocytes
PCAT6	1.39e-09	3.14e-05	0.0974369	0.2	0.003	ACE2+/TMPRSS2+ Type II Pneumocytes
AC114730.3	1.39e-09	3.14e-05	0.0972181	0.2	0.003	ACE2+/TMPRSS2+ Type II Pneumocytes
KIF26B	1.39e-09	3.14e-05	0.0960653	0.2	0.003	ACE2+/TMPRSS2+ Type II Pneumocytes
HPN	9.56e-10	2.16e-05	0.0957247	0.8	0.063	ACE2+/TMPRSS2+ Type II Pneumocytes
CTSG	6.87e-14	1.55e-09	0.0956223	0.2	0.002	ACE2+/TMPRSS2+ Type II Pneumocytes
HDAC4	4.36e-09	9.84e-05	0.0953949	0.4	0.017	ACE2+/TMPRSS2+ Type II Pneumocytes
C11orf21	1.39e-09	3.14e-05	0.0949865	0.2	0.003	ACE2+/TMPRSS2+ Type II Pneumocytes
EBLN2	6.87e-14	1.55e-09	0.0945603	0.2	0.002	ACE2+/TMPRSS2+ Type II Pneumocytes
PDCD4-AS1	1.39e-09	3.14e-05	0.0942371	0.2	0.003	ACE2+/TMPRSS2+ Type II Pneumocytes
C1orf228	1.39e-09	3.14e-05	0.0941859	0.2	0.003	ACE2+/TMPRSS2+ Type II Pneumocytes
TAPT1-AS1	6.87e-14	1.55e-09	0.0938179	0.2	0.002	ACE2+/TMPRSS2+ Type II Pneumocytes
TIGD1	7.31e-11	1.65e-06	0.0933772	0.4	0.014	ACE2+/TMPRSS2+ Type II Pneumocytes
WDR13	7.96e-07	0.0179663	0.0925452	0.8	0.087	ACE2+/TMPRSS2+ Type II Pneumocytes
IGHV1OR15-1	6.87e-14	1.55e-09	0.0924623	0.2	0.002	ACE2+/TMPRSS2+ Type II Pneumocytes
TP53I13	6.09e-10	1.37e-05	0.0924115	0.4	0.016	ACE2+/TMPRSS2+ Type II Pneumocytes
MMP2	1.39e-09	3.14e-05	0.0923505	0.2	0.003	ACE2+/TMPRSS2+ Type II Pneumocytes
BRK1	9.22e-07	0.0207999	0.0922498	1	0.131	ACE2+/TMPRSS2+ Type II Pneumocytes
ZNF419	2.07e-07	0.00465926	0.0921619	0.2	0.005	ACE2+/TMPRSS2+ Type II Pneumocytes
MRPL4	1.26e-08	0.00028341	0.09216	0.6	0.042	ACE2+/TMPRSS2+ Type II Pneumocytes
GPANK1	1.44e-07	0.00324512	0.0921485	0.6	0.047	ACE2+/TMPRSS2+ Type II Pneumocytes
UNC50	1.1e-07	0.00248398	0.0919117	0.6	0.047	ACE2+/TMPRSS2+ Type II Pneumocytes
PI4K2B	1.92e-07	0.00433406	0.091885	0.6	0.049	ACE2+/TMPRSS2+ Type II Pneumocytes
TTBK2	2.18e-08	0.000490759	0.0909945	0.4	0.019	ACE2+/TMPRSS2+ Type II Pneumocytes
ISM1	1.39e-09	3.14e-05	0.0906675	0.2	0.003	ACE2+/TMPRSS2+ Type II Pneumocytes
RPIA	1.65e-06	0.0371503	0.0905777	0.4	0.026	ACE2+/TMPRSS2+ Type II Pneumocytes
EXOSC5	1.39e-09	3.14e-05	0.0905699	0.2	0.003	ACE2+/TMPRSS2+ Type II Pneumocytes
CENPP	2.07e-07	0.00465926	0.0893521	0.2	0.005	ACE2+/TMPRSS2+ Type II Pneumocytes
ZNF639	1.44e-07	0.00324512	0.0890419	0.6	0.047	ACE2+/TMPRSS2+ Type II Pneumocytes
AMER1	1.39e-09	3.14e-05	0.0889389	0.2	0.003	ACE2+/TMPRSS2+ Type II Pneumocytes
SLC24A3	1.22e-09	2.75e-05	0.088295	0.2	0.003	ACE2+/TMPRSS2+ Type II Pneumocytes
HIBADH	1.39e-09	3.14e-05	0.087531	0.2	0.003	ACE2+/TMPRSS2+ Type II Pneumocytes
AC010226.4	1.39e-09	3.14e-05	0.0872198	0.2	0.003	ACE2+/TMPRSS2+ Type II Pneumocytes
PRPF18	6.11e-07	0.0137812	0.0872123	0.4	0.024	ACE2+/TMPRSS2+ Type II Pneumocytes
C10orf32	1.83e-07	0.00412407	0.0867394	0.8	0.082	ACE2+/TMPRSS2+ Type II Pneumocytes
ZBTB8A	7.03e-10	1.59e-05	0.0864063	0.4	0.016	ACE2+/TMPRSS2+ Type II Pneumocytes
RPE	2.58e-07	0.00582299	0.0863935	0.4	0.023	ACE2+/TMPRSS2+ Type II Pneumocytes
SIT1	6.87e-14	1.55e-09	0.0861731	0.2	0.002	ACE2+/TMPRSS2+ Type II Pneumocytes
LINC00883	1.39e-09	3.14e-05	0.0855137	0.2	0.003	ACE2+/TMPRSS2+ Type II Pneumocytes
GSTM4	2.07e-07	0.00465926	0.0842643	0.2	0.005	ACE2+/TMPRSS2+ Type II Pneumocytes
GLT8D2	2.07e-07	0.00465926	0.0842204	0.2	0.005	ACE2+/TMPRSS2+ Type II Pneumocytes
PTGS1	2.07e-07	0.00465926	0.0841629	0.2	0.005	ACE2+/TMPRSS2+ Type II Pneumocytes
KMT2E-AS1	2.07e-07	0.00465926	0.0840449	0.2	0.005	ACE2+/TMPRSS2+ Type II Pneumocytes
WBP5	5.96e-07	0.0134368	0.0832446	1	0.131	ACE2+/TMPRSS2+ Type II Pneumocytes
RARRES1	1.39e-09	3.14e-05	0.083241	0.2	0.003	ACE2+/TMPRSS2+ Type II Pneumocytes
AK9	2.07e-07	0.00465926	0.0828825	0.2	0.005	ACE2+/TMPRSS2+ Type II Pneumocytes
AP003068.23	1.06e-26	2.4e-22	0.082678	0.2	0	ACE2+/TMPRSS2+ Type II Pneumocytes
CCDC42B	1.06e-26	2.4e-22	0.082678	0.2	0	ACE2+/TMPRSS2+ Type II Pneumocytes
CNBD2	1.06e-26	2.4e-22	0.082678	0.2	0	ACE2+/TMPRSS2+ Type II Pneumocytes
COL5A2	1.06e-26	2.4e-22	0.082678	0.2	0	ACE2+/TMPRSS2+ Type II Pneumocytes
CTB-31N19.3	1.06e-26	2.4e-22	0.082678	0.2	0	ACE2+/TMPRSS2+ Type II Pneumocytes
H1FX-AS1	1.06e-26	2.4e-22	0.082678	0.2	0	ACE2+/TMPRSS2+ Type II Pneumocytes
MAPK15	1.06e-26	2.4e-22	0.082678	0.2	0	ACE2+/TMPRSS2+ Type II Pneumocytes
MUC13	1.06e-26	2.4e-22	0.082678	0.2	0	ACE2+/TMPRSS2+ Type II Pneumocytes
NEK10	1.06e-26	2.4e-22	0.082678	0.2	0	ACE2+/TMPRSS2+ Type II Pneumocytes
NTNG2	1.06e-26	2.4e-22	0.082678	0.2	0	ACE2+/TMPRSS2+ Type II Pneumocytes
RNU6ATAC	1.06e-26	2.4e-22	0.082678	0.2	0	ACE2+/TMPRSS2+ Type II Pneumocytes
RP11-298J20.4	1.06e-26	2.4e-22	0.082678	0.2	0	ACE2+/TMPRSS2+ Type II Pneumocytes
RP11-34P13.13	1.06e-26	2.4e-22	0.082678	0.2	0	ACE2+/TMPRSS2+ Type II Pneumocytes
RP11-84G21.1	1.06e-26	2.4e-22	0.082678	0.2	0	ACE2+/TMPRSS2+ Type II Pneumocytes
RP4-633O19--A.1	1.06e-26	2.4e-22	0.082678	0.2	0	ACE2+/TMPRSS2+ Type II Pneumocytes
TRPV2	5.61e-14	1.27e-09	0.0822499	0.2	0.002	ACE2+/TMPRSS2+ Type II Pneumocytes
CCL7	2.07e-07	0.00465926	0.0821994	0.2	0.005	ACE2+/TMPRSS2+ Type II Pneumocytes
SHE	7.6e-08	0.00171542	0.0818662	0.8	0.077	ACE2+/TMPRSS2+ Type II Pneumocytes
SNORD15B	6.87e-14	1.55e-09	0.0817042	0.2	0.002	ACE2+/TMPRSS2+ Type II Pneumocytes
LILRB3	6.87e-14	1.55e-09	0.0814113	0.2	0.002	ACE2+/TMPRSS2+ Type II Pneumocytes
CTTNBP2	1.39e-09	3.14e-05	0.0810871	0.2	0.003	ACE2+/TMPRSS2+ Type II Pneumocytes
RAPGEF6	1.57e-06	0.0354866	0.0810819	0.4	0.026	ACE2+/TMPRSS2+ Type II Pneumocytes
MED15	4.59e-07	0.0103555	0.0807491	0.8	0.087	ACE2+/TMPRSS2+ Type II Pneumocytes
SLFN13	1.39e-09	3.14e-05	0.0805289	0.2	0.003	ACE2+/TMPRSS2+ Type II Pneumocytes
SMN2	6.87e-14	1.55e-09	0.0798962	0.2	0.002	ACE2+/TMPRSS2+ Type II Pneumocytes
ALPK1	6.71e-08	0.00151397	0.0797039	0.8	0.077	ACE2+/TMPRSS2+ Type II Pneumocytes
ZNF777	6.87e-14	1.55e-09	0.0797009	0.2	0.002	ACE2+/TMPRSS2+ Type II Pneumocytes
RPSAP58	6.87e-14	1.55e-09	0.0794396	0.2	0.002	ACE2+/TMPRSS2+ Type II Pneumocytes
RP11-56G10.2	6.87e-14	1.55e-09	0.0793061	0.2	0.002	ACE2+/TMPRSS2+ Type II Pneumocytes
TMEM117	6.87e-14	1.55e-09	0.0793061	0.2	0.002	ACE2+/TMPRSS2+ Type II Pneumocytes
CCDC125	4.01e-07	0.0090555	0.0792463	0.6	0.051	ACE2+/TMPRSS2+ Type II Pneumocytes
RP11-661A12.14	6.87e-14	1.55e-09	0.0786422	0.2	0.002	ACE2+/TMPRSS2+ Type II Pneumocytes
RP11-465N4.4	1.39e-09	3.14e-05	0.0781812	0.2	0.003	ACE2+/TMPRSS2+ Type II Pneumocytes
RTN4RL1	1.22e-09	2.75e-05	0.0778626	0.2	0.003	ACE2+/TMPRSS2+ Type II Pneumocytes
PPIL2	4.36e-10	9.83e-06	0.0778381	0.6	0.035	ACE2+/TMPRSS2+ Type II Pneumocytes
EXOSC10	2.91e-07	0.00656033	0.0777896	0.6	0.051	ACE2+/TMPRSS2+ Type II Pneumocytes
RP11-103G8.2	6.87e-14	1.55e-09	0.0777701	0.2	0.002	ACE2+/TMPRSS2+ Type II Pneumocytes
RP11-509J21.1	1.39e-09	3.14e-05	0.0775211	0.2	0.003	ACE2+/TMPRSS2+ Type II Pneumocytes
TRIM27	3.35e-08	0.000756535	0.0773232	0.8	0.075	ACE2+/TMPRSS2+ Type II Pneumocytes
AKR7A3	6.87e-14	1.55e-09	0.0772145	0.2	0.002	ACE2+/TMPRSS2+ Type II Pneumocytes
GSTO2	5.65e-11	1.27e-06	0.077079	0.6	0.031	ACE2+/TMPRSS2+ Type II Pneumocytes
ARHGAP15	2.58e-07	0.00582299	0.0767672	0.4	0.023	ACE2+/TMPRSS2+ Type II Pneumocytes
MON2	5.73e-07	0.0129258	0.0765516	0.8	0.087	ACE2+/TMPRSS2+ Type II Pneumocytes
C8B	1.39e-09	3.14e-05	0.0765335	0.2	0.003	ACE2+/TMPRSS2+ Type II Pneumocytes
PSMC1	2.07e-07	0.00465926	0.0764031	0.2	0.005	ACE2+/TMPRSS2+ Type II Pneumocytes
AIM2	2.07e-07	0.00465926	0.0763049	0.2	0.005	ACE2+/TMPRSS2+ Type II Pneumocytes
CPNE8	6.91e-08	0.00155901	0.075381	0.4	0.021	ACE2+/TMPRSS2+ Type II Pneumocytes
GUF1	1.43e-06	0.0323712	0.0751398	0.4	0.026	ACE2+/TMPRSS2+ Type II Pneumocytes
TJP2	1.53e-06	0.0346206	0.0750876	1	0.138	ACE2+/TMPRSS2+ Type II Pneumocytes
MUC15	1.72e-06	0.0388889	0.0749828	0.4	0.026	ACE2+/TMPRSS2+ Type II Pneumocytes
TOP1MT	1.72e-06	0.0388889	0.0747742	0.4	0.026	ACE2+/TMPRSS2+ Type II Pneumocytes
SLC2A8	2.07e-07	0.00465926	0.0744915	0.2	0.005	ACE2+/TMPRSS2+ Type II Pneumocytes
IKBKG	1.22e-09	2.75e-05	0.0744117	0.2	0.003	ACE2+/TMPRSS2+ Type II Pneumocytes
AVIL	1.39e-09	3.14e-05	0.0742773	0.2	0.003	ACE2+/TMPRSS2+ Type II Pneumocytes
LDOC1	8.56e-11	1.93e-06	0.0740109	0.4	0.014	ACE2+/TMPRSS2+ Type II Pneumocytes
RP11-701P16.5	2.07e-07	0.00465926	0.0739574	0.2	0.005	ACE2+/TMPRSS2+ Type II Pneumocytes
ARHGEF16	6.87e-14	1.55e-09	0.0736311	0.2	0.002	ACE2+/TMPRSS2+ Type II Pneumocytes
HAS1	2.07e-07	0.00465926	0.0733508	0.2	0.005	ACE2+/TMPRSS2+ Type II Pneumocytes
SFT2D3	7.31e-08	0.00164902	0.0720071	0.4	0.021	ACE2+/TMPRSS2+ Type II Pneumocytes
CD3EAP	2.45e-07	0.00552747	0.0714643	0.4	0.023	ACE2+/TMPRSS2+ Type II Pneumocytes
GJB1	2.07e-07	0.00465926	0.0710628	0.2	0.005	ACE2+/TMPRSS2+ Type II Pneumocytes
STX5	2.99e-07	0.00674089	0.0707702	0.8	0.084	ACE2+/TMPRSS2+ Type II Pneumocytes
DARC	6.87e-14	1.55e-09	0.0706854	0.2	0.002	ACE2+/TMPRSS2+ Type II Pneumocytes
CYP27A1	9.62e-07	0.0217011	0.070572	0.6	0.054	ACE2+/TMPRSS2+ Type II Pneumocytes
RP5-1042I8.7	1.39e-09	3.14e-05	0.0701457	0.2	0.003	ACE2+/TMPRSS2+ Type II Pneumocytes
TBC1D9B	1.11e-06	0.0249667	0.0701202	0.8	0.091	ACE2+/TMPRSS2+ Type II Pneumocytes
LINC00863	2.07e-07	0.00465926	0.0700936	0.2	0.005	ACE2+/TMPRSS2+ Type II Pneumocytes
LYPD6B	2.07e-07	0.00465926	0.0700052	0.2	0.005	ACE2+/TMPRSS2+ Type II Pneumocytes
P2RX1	6.87e-14	1.55e-09	0.0697596	0.2	0.002	ACE2+/TMPRSS2+ Type II Pneumocytes
CTA-221G9.11	2.07e-07	0.00465926	0.06945	0.2	0.005	ACE2+/TMPRSS2+ Type II Pneumocytes
KCNMB3	1.39e-09	3.14e-05	0.0679796	0.2	0.003	ACE2+/TMPRSS2+ Type II Pneumocytes
UBE2E3	1.56e-10	3.51e-06	0.0676233	0.6	0.033	ACE2+/TMPRSS2+ Type II Pneumocytes
GRAMD3	6.55e-10	1.48e-05	0.0670138	0.4	0.016	ACE2+/TMPRSS2+ Type II Pneumocytes
SUDS3	1.99e-07	0.00449766	0.0669298	0.6	0.049	ACE2+/TMPRSS2+ Type II Pneumocytes
NTRK1	6.87e-14	1.55e-09	0.0654394	0.2	0.002	ACE2+/TMPRSS2+ Type II Pneumocytes
CD34	1.39e-09	3.14e-05	0.0653874	0.2	0.003	ACE2+/TMPRSS2+ Type II Pneumocytes
RP5-1085F17.3	2.45e-07	0.00552747	0.0650408	0.4	0.023	ACE2+/TMPRSS2+ Type II Pneumocytes
PLEKHN1	2.07e-07	0.00465926	0.0645006	0.2	0.005	ACE2+/TMPRSS2+ Type II Pneumocytes
TTC38	3.49e-08	0.000787751	0.0644271	0.6	0.044	ACE2+/TMPRSS2+ Type II Pneumocytes
RFWD3	2.45e-07	0.00552747	0.0621475	0.4	0.023	ACE2+/TMPRSS2+ Type II Pneumocytes
C2CD2L	2.07e-07	0.00465926	0.0618522	0.2	0.005	ACE2+/TMPRSS2+ Type II Pneumocytes
IL12RB1	1.39e-09	3.14e-05	0.0615862	0.2	0.003	ACE2+/TMPRSS2+ Type II Pneumocytes
ADO	2.21e-07	0.00497928	0.0614819	0.4	0.023	ACE2+/TMPRSS2+ Type II Pneumocytes
TMEM67	1.39e-09	3.14e-05	0.0604811	0.2	0.003	ACE2+/TMPRSS2+ Type II Pneumocytes
CCDC132	1.5e-06	0.0338945	0.0587874	0.4	0.026	ACE2+/TMPRSS2+ Type II Pneumocytes
NQO2	2.1e-06	0.0472786	0.058467	0.6	0.057	ACE2+/TMPRSS2+ Type II Pneumocytes
MADD	3.49e-08	0.000787751	0.0581495	0.6	0.044	ACE2+/TMPRSS2+ Type II Pneumocytes
SLC37A4	6.75e-11	1.52e-06	0.0579249	0.4	0.014	ACE2+/TMPRSS2+ Type II Pneumocytes
ZBTB1	7.34e-07	0.0165528	0.0488693	0.087	0.8	ACE2+/TMPRSS2+ Type II Pneumocytes
TRIM45	6.87e-14	1.55e-09	0.0482595	0.2	0.002	ACE2+/TMPRSS2+ Type II Pneumocytes
MLH3	2.73e-09	6.15e-05	0.0473554	0.8	0.064	ACE2+/TMPRSS2+ Type II Pneumocytes
SNAP29	1.3e-09	2.92e-05	0.0471545	0.6	0.037	ACE2+/TMPRSS2+ Type II Pneumocytes
RP11-434H6.7	1.39e-09	3.14e-05	0.0470386	0.2	0.003	ACE2+/TMPRSS2+ Type II Pneumocytes
MFSD12	5.27e-07	0.0118951	0.0464679	0.4	0.024	ACE2+/TMPRSS2+ Type II Pneumocytes
PDCD1	1.87e-07	0.00421277	0.0448968	0.2	0.005	ACE2+/TMPRSS2+ Type II Pneumocytes
PPP4C	3.2e-11	7.23e-07	0.0388768	0.054	0.8	ACE2+/TMPRSS2+ Type II Pneumocytes
RP11-54A4.2	1.39e-09	3.14e-05	0.0347	0.2	0.003	ACE2+/TMPRSS2+ Type II Pneumocytes
TRIP4	1.65e-06	0.0371503	0.0336626	0.4	0.026	ACE2+/TMPRSS2+ Type II Pneumocytes
SRRD	2.33e-07	0.00524646	0.0331045	0.4	0.023	ACE2+/TMPRSS2+ Type II Pneumocytes
SAA1	2.07e-07	0.00465926	0.0298013	0.2	0.005	ACE2+/TMPRSS2+ Type II Pneumocytes
BBS7	2.07e-07	0.00465926	0.0276818	0.2	0.005	ACE2+/TMPRSS2+ Type II Pneumocytes
CHRNB1	2.07e-07	0.00465926	0.0269313	0.2	0.005	ACE2+/TMPRSS2+ Type II Pneumocytes
PPP1R21	1.1e-07	0.00248398	0.0247867	0.047	0.6	ACE2+/TMPRSS2+ Type II Pneumocytes
TTC12	6.74e-07	0.0151953	0.0155709	0.024	0.4	ACE2+/TMPRSS2+ Type II Pneumocytes
ACTN1	1.39e-06	0.0313434	0.0132816	0.6	0.056	ACE2+/TMPRSS2+ Type II Pneumocytes
TCP11L1	2.07e-07	0.00465926	0.00395922	0.2	0.005	ACE2+/TMPRSS2+ Type II Pneumocytes
