# Supplementary material for: SARS-CoV-2 Receptor ACE2 Is an Interferon-Stimulated Gene in Human Airway Epithelial Cells and Is Detected in Specific Cell Subsets across Tissues
Source: Cell. 2020 May 28;181(5):1016–1035.e19. doi: 10.1016/j.cell.2020.04.035 (PMC7252096; doi:10.1016/j.cell.2020.04.035)
Supplement: Table S3 — Statistics and Gene Lists Related to STAR Methods and Figure S1 (NHP Tuberculosis Infected Lung and Granuloma) A. Cluster defining genes for cell types presented in Figure S1 B. ACE2 and TMPRSS2 statistics by cell type C. Abundances of ACE2+TMPRSS2+ cells by cell type and tissue of origin D. Differentially expressed genes between ACE2+TMPRSS2+ versus rest Type II Pneumocytes [file mmc4.xls]

## Sheet: Supplemental Table 3A
Supplemental Table 3
Related to Non Human Primate Lung and Granuloma Tissue Collected at Necropsy, STAR Methods, Figure S1B
Statistics for Cell Type Defining Genes (Bimodal test implemented in R using Seurat package FindAllMarkers)
Gene	Cell Type	p-value	p_val_adj	average log fold change vs all other cells	% of Cell Type Expressing	% of Rest of Cells Expressing
CAPS	Ciliated Cells	4.25489e-205	8.46255e-201	2.30107	0.924	0.445
CFAP43	Ciliated Cells	1.00748e-179	2.00378e-175	2.62909	0.979	0.089
DNAH5	Ciliated Cells	5.89417e-176	1.17229e-171	3.06123	0.993	0.038
DNAH12	Ciliated Cells	2.26829e-163	4.51141e-159	2.62199	0.979	0.055
DNAH11	Ciliated Cells	1.12786e-158	2.2432e-154	2.44393	0.938	0.055
TSPAN1	Ciliated Cells	3.42969e-154	6.82132e-150	2.37357	0.986	0.6
LRRIQ1	Ciliated Cells	1.27922e-151	2.54424e-147	2.28958	0.965	0.037
TPPP3	Ciliated Cells	2.05076e-147	4.07875e-143	2.35306	0.882	0.077
ADGRF1	Ciliated Cells	5.75732e-128	1.14507e-123	2.38176	0.924	0.089
ALDH3A1	Ciliated Cells	4.18727e-108	8.32807e-104	2.67374	0.896	0.107
SCGB1A1	Club Cells	9.20742e-143	1.83126e-138	4.33987	0.973	0.149
SLPI	Club Cells	1.99237e-131	3.96263e-127	2.58315	0.991	0.586
SERPINB11	Club Cells	3.35306e-124	6.66891e-120	2.80609	0.964	0.077
SCGB3A1	Club Cells	1.96966e-120	3.91746e-116	4.60703	0.955	0.088
LOC102135021	Club Cells	5.08889e-107	1.01213e-102	2.94876	0.884	0.034
CLCA2	Club Cells	3.08806e-105	6.14184e-101	2.81016	0.83	0.044
FCGBP	Club Cells	6.65037e-97	1.32269e-92	2.79934	0.795	0.142
VMO1	Club Cells	2.7404e-78	5.45038e-74	2.32879	1	0.408
CLCA1	Club Cells	9.35175e-74	1.85997e-69	3.89692	0.688	0.018
BPIFB1	Club Cells	7.28341e-73	1.4486e-68	2.64348	0.741	0.046
EMP2	Type I Pneumocytes	1.30665e-208	2.5988e-204	2.50603	0.995	0.747
AGER	Type I Pneumocytes	3.96774e-206	7.89144e-202	3.61469	0.968	0.45
TIMP3	Type I Pneumocytes	3.8351e-204	7.62763e-200	2.30094	0.946	0.467
SPARC	Type I Pneumocytes	3.35697e-197	6.67667e-193	2.80582	0.957	0.348
LOC102145365	Type I Pneumocytes	1.25559e-175	2.49724e-171	2.75942	0.93	0.181
CLIC5	Type I Pneumocytes	1.38188e-174	2.74842e-170	2.44806	0.984	0.545
SPOCK2	Type I Pneumocytes	5.05725e-174	1.00584e-169	2.68916	0.909	0.19
SDPR	Type I Pneumocytes	5.30727e-172	1.05556e-167	2.6413	0.973	0.163
RTKN2	Type I Pneumocytes	9.05345e-171	1.80064e-166	2.54923	0.919	0.217
CAV1	Type I Pneumocytes	4.16074e-169	8.27529e-165	2.8763	0.941	0.157
SFTPB	Type II Pneumocytes	1.20932e-296	2.40521e-292	2.6927	0.989	0.419
SFTPD	Type II Pneumocytes	2.67763e-264	5.32555e-260	2.61438	0.982	0.328
NPC2	Type II Pneumocytes	1.16764e-245	2.32232e-241	2.13027	0.989	0.76
CTSH	Type II Pneumocytes	2.75619e-218	5.48178e-214	2.19768	0.983	0.645
C5	Type II Pneumocytes	5.45068e-205	1.08409e-200	2.31572	0.925	0.129
LOC102119798	Type II Pneumocytes	3.22631e-196	6.4168e-192	2.72654	0.945	0.305
SFTPC	Type II Pneumocytes	3.65764e-194	7.27467e-190	3.31435	0.932	0.324
LAMP3	Type II Pneumocytes	2.82265e-179	5.61397e-175	2.24365	0.875	0.066
MMP7	Type II Pneumocytes	1.88175e-161	3.74262e-157	2.8242	0.888	0.158
LOC102119426	Type II Pneumocytes	6.73405e-158	1.33934e-153	2.18999	0.808	0.048

## Sheet: Supplemental Table 3B
Supplemental Table 3
Related to Non Human Primate Lung and Granuloma Tissue Collected at Necropsy, STAR Methods, Figure S1B
Statistics for TMPRSS2 enrichment in lung epithelial cell subsets (Bimodal test implemented in R using Seurat package FindAllMarkers)
Gene	Cell Type	p-value	p_val_adj	average log fold change vs all other cells	% of Cell Type Expressing	% of Rest of Cells Expressing
ACE2	Ciliated Cells	1.73394e-07	0.00344864	0.337247	0.361	0.235
TMPRSS2	Ciliated Cells	2.3871e-31	4.7477e-27	-0.71542	0.229	0.724
ACE2	Club Cells	3.56169e-09	7.08384e-05	0.372144	0.312	0.245
TMPRSS2	Type I Pneumocytes	5.04337e-18	1.00307e-13	0.491426	0.796	0.63
ACE2	Type I Pneumocytes	3.82016e-09	7.59792e-05	-0.26418	0.113	0.28

## Sheet: Supplemental Table 3C
Supplemental Table 3
Related to Non Human Primate Lung and Granuloma Tissue Collected at Necropsy, STAR Methods, Figure S1C
Numbers ACE2+TMPRSS2+ cells of each celltypes in granuloma and uninvolved lungs
Cell Type	Tissue type	Rest	ACE2+TMPRSS2+
Ciliated Cells	Granuloma	1	0
Ciliated Cells	Uninvolved lung	126	17
Club Cells	Granuloma	6	0
Club Cells	Uninvolved lung	88	18
Type I Pneumocytes	Granuloma	130	18
Type I Pneumocytes	Uninvolved lung	38	0
Type II Pneumocytes	Granuloma	472	141
Type II Pneumocytes	Uninvolved lung	33	4

## Sheet: Supplemental Table 3D
Supplemental Table 3
Related to Non Human Primate Lung and Granuloma Tissue Collected at Necropsy, STAR Methods, Figure S1E
Statistics for Differential genes between ACE2+TMPRSS2+ Type II Pneumocytes and other Type II Pneumocytes (Bimodal test implemented in R using Seurat package FindAllMarkers)
Gene	Cell Type	p-value	p_val_adj	average log fold change vs all other cells	% of T2P DP Expressing	% of T2P other of Cells Expressing
ACE2	ACE2+/TMPRSS2+ Type II Pneumocytes	2.73743e-121	5.44446e-117	0.636364	1	0.044
CTSH	ACE2+/TMPRSS2+ Type II Pneumocytes	1.95882e-20	3.8959e-16	0.566464	1	0.978
LAMP3	ACE2+/TMPRSS2+ Type II Pneumocytes	5.09979e-19	1.0143e-14	0.553756	0.972	0.848
CLDN18	ACE2+/TMPRSS2+ Type II Pneumocytes	1.93242e-17	3.84339e-13	0.573894	0.966	0.766
PGC	ACE2+/TMPRSS2+ Type II Pneumocytes	8.82311e-17	1.75483e-12	0.977099	0.779	0.398
ATP8A1	ACE2+/TMPRSS2+ Type II Pneumocytes	2.77758e-16	5.52433e-12	0.549058	0.966	0.792
LCN2	ACE2+/TMPRSS2+ Type II Pneumocytes	3.68886e-12	7.33678e-08	0.634406	0.924	0.756
CPM	ACE2+/TMPRSS2+ Type II Pneumocytes	1.00102e-10	1.99092e-06	0.605823	0.848	0.616
rna76578	Rest Type II Pneumocytes	2.05882e-25	4.09478e-21	-0.93063	1	1
LOC107128653	Rest Type II Pneumocytes	2.18865e-24	4.353e-20	-0.553079	0.71	0.56
LOC102128706	Rest Type II Pneumocytes	2.31166e-24	4.59767e-20	-1.32038	0.414	0.38
rna76576	Rest Type II Pneumocytes	7.96477e-24	1.58411e-19	-0.961038	1	0.994
COX3	Rest Type II Pneumocytes	1.05855e-23	2.10534e-19	-0.578034	1	0.994
ND2	Rest Type II Pneumocytes	1.01152e-21	2.01182e-17	-0.560448	1	0.992
SRGN	Rest Type II Pneumocytes	4.90908e-20	9.76367e-16	-0.806067	0.766	0.713
COX2	Rest Type II Pneumocytes	8.85318e-20	1.76081e-15	-0.61908	1	0.99
TAOK1	Rest Type II Pneumocytes	1.27818e-19	2.54217e-15	-0.519105	0.917	0.857
COX1	Rest Type II Pneumocytes	3.81913e-19	7.59587e-15	-0.558169	1	0.984
LYZ	Rest Type II Pneumocytes	7.29958e-19	1.45181e-14	-0.770214	0.862	0.78
ND3	Rest Type II Pneumocytes	3.54276e-18	7.04619e-14	-0.537086	0.993	0.952
CYTB	Rest Type II Pneumocytes	3.80615e-18	7.57004e-14	-0.54795	1	0.99
LOC102126084	Rest Type II Pneumocytes	3.93444e-18	7.82521e-14	-0.842398	0.248	0.123
ND5	Rest Type II Pneumocytes	1.93991e-17	3.85828e-13	-0.692213	1	0.986
LOC107126411	Rest Type II Pneumocytes	2.46487e-16	4.90237e-12	-0.753264	0.545	0.461
ND4	Rest Type II Pneumocytes	1.26845e-14	2.52282e-10	-0.669543	1	0.99
JCHAIN	Rest Type II Pneumocytes	3.16359e-14	6.29207e-10	-1.13486	0.407	0.354
APOE	Rest Type II Pneumocytes	3.83404e-14	7.62551e-10	-0.653007	0.917	0.842
RGS1	Rest Type II Pneumocytes	1.10945e-13	2.20658e-09	-0.575813	0.345	0.4
PTPRC	Rest Type II Pneumocytes	1.92921e-12	3.837e-08	-0.759853	0.503	0.531
LOC102137002	Rest Type II Pneumocytes	2.35687e-12	4.68757e-08	-0.682102	0.8	0.75
LCP1	Rest Type II Pneumocytes	5.50196e-12	1.09428e-07	-0.591704	0.545	0.582
IFI27	Rest Type II Pneumocytes	6.49494e-12	1.29178e-07	-0.822632	0.745	0.806
LOC102133296	Rest Type II Pneumocytes	3.60363e-11	7.16726e-07	-1.04364	0.897	0.796
GZMB	Rest Type II Pneumocytes	4.65131e-11	9.25099e-07	-0.745459	0.386	0.442
HBB	Rest Type II Pneumocytes	1.39119e-09	2.76695e-05	-0.752722	0.359	0.226
LOC102137723	Rest Type II Pneumocytes	2.44021e-09	4.85333e-05	-0.522743	0.276	0.315
IFITM1	Rest Type II Pneumocytes	4.94899e-09	9.84305e-05	-0.506849	0.503	0.651
LOC102147203	Rest Type II Pneumocytes	6.60765e-09	0.00013142	-0.565929	0.841	0.875
SCGB3A2	Rest Type II Pneumocytes	2.84366e-08	0.000565575	-1.74967	0.221	0.309
CXCL9	Rest Type II Pneumocytes	1.36748e-07	0.00271978	-0.653853	0.366	0.4
JAKMIP2	Rest Type II Pneumocytes	3.32645e-07	0.00661597	-0.637409	0.179	0.277
CD69	Rest Type II Pneumocytes	3.72989e-07	0.00741839	-0.638948	0.214	0.368
