# Supplementary material for: SARS-CoV-2 Receptor ACE2 Is an Interferon-Stimulated Gene in Human Airway Epithelial Cells and Is Detected in Specific Cell Subsets across Tissues
Source: Cell. 2020 May 28;181(5):1016–1035.e19. doi: 10.1016/j.cell.2020.04.035 (PMC7252096; doi:10.1016/j.cell.2020.04.035)
Supplement: Table S4 — Statistics and Gene Lists Related to Figure 3 (Non-Human Primate Ileum) A. Cluster defining genes for cell types presented in Figure 3B B. ACE2 and TMPRSS2 statistics by cell type. C. Differentially expressed genes between ACE2+TMPRSS2+ versus rest Absorptive Enterocytes [file mmc5.xls]

## Sheet: Supplemental Table 4A
Supplemental Table 4
Related to NHP Ileum, Figure 3B
Statistics for Cell Type Defining Genes (likelihood-ratio test implemented in R using Seurat package and function FindAllMarkers)
Gene	Cell Type	p-value	p_val_adj	average log fold change vs all other cells	% of Cell Type Expressing	% of Rest of Cells Expressing
APOB	Absorptive Enterocytes	0	0	3.05773	0.791	0.075
APOA1	Absorptive Enterocytes	0	0	2.8792	0.988	0.6
APOA4	Absorptive Enterocytes	0	0	2.84873	0.642	0.069
ANPEP	Absorptive Enterocytes	0	0	2.72458	0.901	0.135
APOC3	Absorptive Enterocytes	0	0	2.62862	0.771	0.135
ALDOB	Absorptive Enterocytes	0	0	2.52678	0.942	0.175
FABP6	Absorptive Enterocytes	0	0	2.49239	0.995	0.536
ADIRF	Absorptive Enterocytes	0	0	2.41642	0.821	0.123
SMIM24	Absorptive Enterocytes	0	0	2.34063	0.764	0.091
FABP1	Absorptive Enterocytes	0	0	2.31669	0.929	0.221
LOC705162	Absorptive Enterocytes	0	0	2.30124	0.538	0.031
ACE2	Absorptive Enterocytes	0	0	2.28503	0.619	0.049
SI	Absorptive Enterocytes	0	0	2.28416	0.72	0.094
ENPEP	Absorptive Enterocytes	0	0	2.2661	0.688	0.076
SLC5A1	Absorptive Enterocytes	0	0	2.17765	0.634	0.057
DPEP1	Absorptive Enterocytes	0	0	2.13952	0.636	0.071
SEPP1	Absorptive Enterocytes	0	0	2.13361	0.905	0.181
LOC106993196	Absorptive Enterocytes	0	0	1.97997	0.824	0.233
PHGR1	Absorptive Enterocytes	0	0	1.65567	0.96	0.301
KRT20	Absorptive Enterocytes	4.94065645841247e-324	1.23244675355099e-319	1.77611	0.728	0.149
PRAP1	Absorptive Enterocytes	9.71546520108412e-310	2.42352e-305	1.91822	0.631	0.089
CASP7	Absorptive Enterocytes	2.14829e-304	5.3589e-300	1.73961	0.705	0.151
CRIP1	Absorptive Enterocytes	2.06125e-302	5.14178e-298	1.58445	0.765	0.305
FBP1	Absorptive Enterocytes	1.26995e-292	3.1679e-288	1.87989	0.594	0.09
MS4A8	Absorptive Enterocytes	2.23407e-278	5.5729e-274	1.76996	0.62	0.102
NAALADL1	Absorptive Enterocytes	2.15316e-271	5.37106e-267	1.7557	0.6	0.094
DDC	Absorptive Enterocytes	1.19039e-258	2.96944e-254	1.86157	0.497	0.053
ABCB1	Absorptive Enterocytes	2.07412e-258	5.17388e-254	1.6967	0.64	0.124
XDH	Absorptive Enterocytes	2.24191e-252	5.59245e-248	1.92657	0.455	0.035
MUC13	Absorptive Enterocytes	4.08529e-238	1.01908e-233	1.55607	0.611	0.114
LGALS3	Absorptive Enterocytes	2.74564e-237	6.849e-233	1.42313	0.714	0.216
S100A6	Absorptive Enterocytes	3.99097e-235	9.95548e-231	1.183	0.838	0.396
MTTP	Absorptive Enterocytes	3.95906e-234	9.87589e-230	1.94681	0.443	0.041
DST	Absorptive Enterocytes	1.67206e-232	4.17095e-228	1.7447	0.617	0.142
KHK	Absorptive Enterocytes	5.58968e-229	1.39435e-224	1.74457	0.508	0.081
RBP2	Absorptive Enterocytes	8.2867e-229	2.06712e-224	1.9161	0.432	0.035
UGT1A1	Absorptive Enterocytes	2.28391e-214	5.69722e-210	1.67898	0.493	0.069
CYP3A5	Absorptive Enterocytes	5.86428e-214	1.46284e-209	1.86163	0.436	0.045
VIL1	Absorptive Enterocytes	3.14478e-213	7.84465e-209	1.63308	0.503	0.081
LOC695145	Absorptive Enterocytes	5.52229e-213	1.37753e-208	1.81683	0.387	0.025
LOC718349	Absorptive Enterocytes	3.58107e-207	8.93297e-203	1.78568	0.404	0.035
LOC721825	Absorptive Enterocytes	3.91309e-205	9.76119e-201	1.82679	0.368	0.021
C19H19orf33	Absorptive Enterocytes	1.5998e-193	3.9907e-189	1.52295	0.495	0.088
TMIGD1	Absorptive Enterocytes	1.5614e-188	3.8949e-184	1.66107	0.367	0.028
SLC10A2	Absorptive Enterocytes	2.25691e-185	5.62986e-181	1.68399	0.338	0.024
SLC51B	Absorptive Enterocytes	1.4505e-182	3.61828e-178	1.65933	0.37	0.034
PLS1	Absorptive Enterocytes	1.66261e-181	4.14739e-177	1.60291	0.403	0.049
PMP22	Absorptive Enterocytes	3.00758e-181	7.50241e-177	1.71339	0.39	0.042
EPCAM	Absorptive Enterocytes	3.14776e-179	7.85208e-175	1.35441	0.56	0.129
LOC707129	Absorptive Enterocytes	1.03019e-178	2.5698e-174	1.5024	0.571	0.16
ABCG2	Absorptive Enterocytes	2.15513e-178	5.37598e-174	1.62085	0.38	0.039
HNF4G	Absorptive Enterocytes	2.84475e-174	7.09622e-170	1.56994	0.406	0.062
LOC106997582	Absorptive Enterocytes	7.84955e-169	1.95807e-164	1.65586	0.347	0.029
PTGR1	Absorptive Enterocytes	1.11551e-165	2.78264e-161	1.51758	0.344	0.034
PCK1	Absorptive Enterocytes	6.99372e-160	1.74458e-155	1.56879	0.442	0.084
LOC709417	Absorptive Enterocytes	1.77904e-159	4.4378e-155	1.78729	0.346	0.038
AHNAK	Absorptive Enterocytes	3.59609e-159	8.97044e-155	1.39849	0.536	0.15
LOC710412	Absorptive Enterocytes	8.0218e-159	2.00104e-154	1.5515	0.372	0.047
MYO1A	Absorptive Enterocytes	6.64362e-158	1.65725e-153	1.49531	0.381	0.054
CDHR2	Absorptive Enterocytes	3.25723e-155	8.12516e-151	1.55781	0.325	0.033
LOC707287	Absorptive Enterocytes	9.96121e-153	2.48482e-148	1.45074	0.424	0.08
SMIM22	Absorptive Enterocytes	2.37622e-152	5.92749e-148	1.40529	0.437	0.088
PDZK1	Absorptive Enterocytes	6.20758e-149	1.54848e-144	1.51249	0.319	0.032
SLC9A3R1	Absorptive Enterocytes	8.7296e-149	2.1776e-144	1.41169	0.409	0.076
TREH	Absorptive Enterocytes	1.00365e-147	2.5036e-143	1.50971	0.284	0.02
PLB1	Absorptive Enterocytes	1.32509e-147	3.30543e-143	1.55241	0.3	0.024
MME	Absorptive Enterocytes	6.09042e-146	1.51925e-141	1.60528	0.261	0.014
DGAT1	Absorptive Enterocytes	7.91156e-146	1.97354e-141	1.46445	0.368	0.058
DNPEP	Absorptive Enterocytes	5.376e-144	1.34104e-139	1.45703	0.341	0.05
MGAM	Absorptive Enterocytes	9.25196e-143	2.3079e-138	1.52347	0.25	0.011
CDHR5	Absorptive Enterocytes	1.08205e-141	2.69918e-137	1.43547	0.332	0.041
ALPI	Absorptive Enterocytes	2.03077e-141	5.06576e-137	1.47254	0.267	0.016
CPO	Absorptive Enterocytes	6.96996e-141	1.73866e-136	1.41962	0.282	0.021
SCIN	Absorptive Enterocytes	8.4108e-140	2.09808e-135	1.32572	0.391	0.066
ATP1B1	Absorptive Enterocytes	1.22919e-138	3.06621e-134	1.40487	0.372	0.065
PRR13	Absorptive Enterocytes	2.26903e-137	5.6601e-133	1.04456	0.603	0.288
SLC15A1	Absorptive Enterocytes	4.56331e-137	1.13832e-132	1.4675	0.272	0.02
CYP3A4	Absorptive Enterocytes	7.29681e-137	1.82019e-132	1.56938	0.255	0.014
CDHR1	Absorptive Enterocytes	1.2332e-135	3.0762e-131	1.64107	0.27	0.023
LOC719292	Absorptive Enterocytes	3.89806e-133	9.72371e-129	1.48997	0.249	0.015
POR	Absorptive Enterocytes	1.50265e-132	3.74837e-128	1.40991	0.327	0.047
SLC2A5	Absorptive Enterocytes	8.03589e-130	2.00455e-125	1.455	0.28	0.03
CD2AP	Absorptive Enterocytes	5.13905e-128	1.28193e-123	1.28346	0.439	0.118
ACE	Absorptive Enterocytes	8.89276e-123	2.2183e-118	1.34381	0.286	0.034
HSD17B11	Absorptive Enterocytes	2.27499e-120	5.67497e-116	1.28439	0.398	0.105
AGPAT2	Absorptive Enterocytes	3.11631e-119	7.77363e-115	1.29556	0.339	0.061
LOC699655	Absorptive Enterocytes	1.42691e-117	3.55942e-113	1.28763	0.366	0.085
C9H10orf99	Absorptive Enterocytes	2.75061e-117	6.8614e-113	1.37493	0.26	0.029
PPDPF	Absorptive Enterocytes	8.05309e-117	2.00884e-112	1.12342	0.47	0.161
DHRS4	Absorptive Enterocytes	5.51917e-116	1.37676e-111	1.30829	0.284	0.042
LOC106999992	Absorptive Enterocytes	1.84261e-115	4.59638e-111	1.31262	0.257	0.027
AQP1	Absorptive Enterocytes	2.18796e-115	5.45787e-111	1.36244	0.268	0.033
LOC715623	Absorptive Enterocytes	5.53793e-115	1.38144e-110	1.27493	0.322	0.061
ACOX1	Absorptive Enterocytes	4.32209e-114	1.07815e-109	1.291	0.309	0.055
LMO7	Absorptive Enterocytes	5.38037e-114	1.34213e-109	1.37505	0.325	0.055
MYH14	Absorptive Enterocytes	4.28747e-113	1.06951e-108	1.25215	0.319	0.061
FABP2	Absorptive Enterocytes	6.88898e-113	1.71846e-108	1.49548	0.223	0.016
PLAC8	Absorptive Enterocytes	7.32405e-113	1.82698e-108	1.17915	0.407	0.1
SGK1	Absorptive Enterocytes	7.7282e-113	1.9278e-108	1.27903	0.334	0.075
PTPRH	Absorptive Enterocytes	1.0591e-111	2.64191e-107	1.40145	0.261	0.029
ACSL5	Absorptive Enterocytes	2.56162e-111	6.38996e-107	1.30956	0.269	0.041
EPS8L3	Absorptive Enterocytes	3.50769e-111	8.74992e-107	1.30245	0.284	0.039
ABCC13	Absorptive Enterocytes	3.93906e-111	9.82599e-107	1.29978	0.247	0.022
GGT1	Absorptive Enterocytes	5.27091e-110	1.31483e-105	1.30018	0.241	0.022
PDZD3	Absorptive Enterocytes	2.2235e-109	5.54653e-105	1.27032	0.226	0.019
EPS8L2	Absorptive Enterocytes	3.91215e-109	9.75887e-105	1.26649	0.311	0.053
ACO2	Absorptive Enterocytes	3.80952e-108	9.50285e-104	1.27557	0.329	0.078
CLIC5	Absorptive Enterocytes	5.44883e-108	1.35921e-103	1.25386	0.249	0.024
GNG12	Absorptive Enterocytes	9.90062e-108	2.46971e-103	1.26847	0.265	0.038
FAT1	Absorptive Enterocytes	2.2112e-107	5.51585e-103	1.31573	0.254	0.03
SLC6A8	Absorptive Enterocytes	2.11036e-106	5.2643e-102	1.36128	0.239	0.025
MXD1	Absorptive Enterocytes	5.11244e-106	1.2753e-101	1.24679	0.376	0.093
SLC5A12	Absorptive Enterocytes	6.43277e-106	1.60466e-101	1.30155	0.213	0.014
GK	Absorptive Enterocytes	6.58332e-106	1.64221e-101	1.28276	0.264	0.034
CTSZ	Absorptive Enterocytes	5.62621e-105	1.40346e-100	1.20679	0.318	0.07
SLC7A9	Absorptive Enterocytes	7.30912e-105	1.82326e-100	1.2941	0.212	0.014
SLC26A3	Absorptive Enterocytes	5.34013e-104	1.3321e-99	1.29664	0.247	0.028
LOC708371	Absorptive Enterocytes	1.46412e-103	3.65226e-99	1.23143	0.366	0.091
ROCK2	Absorptive Enterocytes	7.99414e-102	1.99414e-97	1.22298	0.359	0.098
MISP	Absorptive Enterocytes	2.57654e-101	6.42718e-97	1.23133	0.289	0.049
TM4SF20	Absorptive Enterocytes	3.96004e-101	9.87831e-97	1.24807	0.217	0.019
CNDP2	Absorptive Enterocytes	3.82827e-100	9.54962e-96	1.18745	0.336	0.093
C14H11orf86	Absorptive Enterocytes	3.95276e-100	9.86017e-96	1.20048	0.196	0.012
AQP3	Absorptive Enterocytes	1.12806e-99	2.81396e-95	1.20598	0.231	0.026
TSC22D1	Absorptive Enterocytes	1.18355e-98	2.95235e-94	1.14959	0.336	0.08
ABCD3	Absorptive Enterocytes	1.55647e-97	3.88262e-93	1.23305	0.264	0.045
LGMN	Absorptive Enterocytes	8.93746e-97	2.22945e-92	1.17514	0.282	0.057
ABCC2	Absorptive Enterocytes	1.05793e-96	2.63901e-92	1.25776	0.182	0.009
LPGAT1	Absorptive Enterocytes	1.04143e-95	2.59784e-91	1.27163	0.267	0.049
OXT	Absorptive Enterocytes	2.26468e-95	5.64925e-91	1.27221	0.231	0.031
UACA	Absorptive Enterocytes	1.02593e-94	2.55919e-90	1.29092	0.25	0.036
NAAA	Absorptive Enterocytes	1.19441e-94	2.97946e-90	1.17316	0.29	0.06
MALL	Absorptive Enterocytes	2.19248e-94	5.46915e-90	1.19108	0.221	0.026
ATP1A1	Absorptive Enterocytes	1.06759e-93	2.6631e-89	1.08322	0.404	0.13
CYP4F12	Absorptive Enterocytes	5.12322e-91	1.27799e-86	1.18658	0.224	0.028
ACADVL	Absorptive Enterocytes	6.24766e-91	1.55848e-86	1.09823	0.3	0.078
MAOB	Absorptive Enterocytes	2.8089e-90	7.0068e-86	1.18779	0.198	0.02
KRT8	Absorptive Enterocytes	2.84634e-90	7.10018e-86	1.05196	0.425	0.134
DSC2	Absorptive Enterocytes	1.01507e-89	2.53209e-85	1.22256	0.221	0.031
AOC1	Absorptive Enterocytes	4.38212e-89	1.09312e-84	1.17274	0.221	0.026
SLC22A18	Absorptive Enterocytes	9.02639e-89	2.25163e-84	1.1134	0.226	0.033
MEP1A	Absorptive Enterocytes	1.83171e-88	4.5692e-84	1.17772	0.236	0.033
SSFA2	Absorptive Enterocytes	3.90797e-88	9.74843e-84	1.21645	0.271	0.058
RHOC	Absorptive Enterocytes	8.73568e-88	2.17912e-83	1.0743	0.305	0.067
LOC106996753	Absorptive Enterocytes	1.82805e-87	4.56008e-83	1.18537	0.181	0.016
CYBRD1	Absorptive Enterocytes	2.18353e-86	5.44682e-82	1.15569	0.236	0.035
MEP1B	Absorptive Enterocytes	3.91881e-86	9.77547e-82	1.08889	0.183	0.013
FAM132A	Absorptive Enterocytes	3.95129e-86	9.8565e-82	1.11387	0.209	0.025
SLC3A1	Absorptive Enterocytes	4.2205e-86	1.0528e-81	1.10012	0.174	0.013
PLEC	Absorptive Enterocytes	1.16243e-85	2.89969e-81	1.14416	0.265	0.05
LOC715583	Absorptive Enterocytes	1.64342e-84	4.09951e-80	1.09838	0.216	0.027
MAF	Absorptive Enterocytes	3.46714e-84	8.64878e-80	1.1371	0.247	0.045
DHDH	Absorptive Enterocytes	4.35529e-84	1.08643e-79	1.08236	0.188	0.018
DSP	Absorptive Enterocytes	4.95682e-84	1.23648e-79	1.18573	0.298	0.078
OSGIN1	Absorptive Enterocytes	7.94122e-84	1.98094e-79	1.18863	0.202	0.026
AQP7	Absorptive Enterocytes	3.49397e-83	8.7157e-79	1.08656	0.163	0.011
PBLD	Absorptive Enterocytes	1.91281e-82	4.77152e-78	1.15113	0.252	0.053
RIOK3	Absorptive Enterocytes	1.93473e-82	4.82618e-78	1.11212	0.353	0.112
TCN2	Absorptive Enterocytes	5.07949e-82	1.26708e-77	1.15024	0.178	0.016
ALDH1A1	Absorptive Enterocytes	1.00599e-81	2.50943e-77	1.10393	0.346	0.104
ARL14	Absorptive Enterocytes	7.4324e-81	1.85401e-76	1.14587	0.242	0.043
TMC5	Absorptive Enterocytes	7.5389e-81	1.88058e-76	1.19158	0.213	0.031
PDLIM2	Absorptive Enterocytes	1.78127e-80	4.44337e-76	1.06711	0.285	0.07
SEC16B	Absorptive Enterocytes	8.34306e-80	2.08118e-75	1.15446	0.152	0.009
TBX3	Absorptive Enterocytes	2.71461e-79	6.77159e-75	1.16859	0.204	0.026
A1CF	Absorptive Enterocytes	4.13216e-79	1.03077e-74	1.10443	0.188	0.021
MDK	Absorptive Enterocytes	4.87907e-79	1.21708e-74	1.08448	0.277	0.063
CCDC152	Absorptive Enterocytes	2.96278e-78	7.39066e-74	1.18411	0.23	0.037
SLC7A7	Absorptive Enterocytes	1.06857e-77	2.66556e-73	1.09033	0.173	0.02
LAMB3	Absorptive Enterocytes	2.06122e-77	5.14172e-73	1.09742	0.179	0.018
LOC695543	Absorptive Enterocytes	6.18051e-77	1.54173e-72	1.07685	0.206	0.032
OGDH	Absorptive Enterocytes	2.31004e-76	5.76239e-72	1.03827	0.247	0.056
DHRS11	Absorptive Enterocytes	4.41983e-76	1.10253e-71	1.0539	0.24	0.045
C1H1orf115	Absorptive Enterocytes	9.77008e-76	2.43715e-71	1.09656	0.186	0.024
ATF3	Absorptive Enterocytes	1.7125e-75	4.27182e-71	1.13951	0.331	0.108
EPT1	Absorptive Enterocytes	1.99559e-75	4.978e-71	1.08175	0.163	0.016
PGRMC1	Absorptive Enterocytes	4.97911e-73	1.24204e-68	1.09043	0.192	0.029
IFRD1	Absorptive Enterocytes	1.07957e-72	2.69299e-68	1.05307	0.298	0.097
LOC106999361	Absorptive Enterocytes	4.58111e-72	1.14276e-67	1.02957	0.224	0.045
PNLIPRP2	Absorptive Enterocytes	6.17665e-72	1.54076e-67	1.06177	0.158	0.013
NET1	Absorptive Enterocytes	8.8877e-72	2.21704e-67	1.06446	0.29	0.093
EMP1	Absorptive Enterocytes	4.60898e-71	1.14971e-66	1.08495	0.178	0.02
CYP2C18	Absorptive Enterocytes	8.34538e-71	2.08175e-66	1.05048	0.151	0.015
CDKN2B	Absorptive Enterocytes	6.24288e-70	1.55729e-65	1.08202	0.191	0.027
SLC30A10	Absorptive Enterocytes	6.57111e-70	1.63916e-65	1.04825	0.136	0.008
CXADR	Absorptive Enterocytes	2.17594e-69	5.42789e-65	1.01529	0.202	0.033
ACY1	Absorptive Enterocytes	3.28002e-68	8.182e-64	1.02745	0.197	0.037
SLC26A2	Absorptive Enterocytes	6.88942e-68	1.71857e-63	1.0686	0.192	0.031
TKFC	Absorptive Enterocytes	7.44612e-68	1.85744e-63	1.03817	0.166	0.021
PCK2	Absorptive Enterocytes	1.15822e-67	2.88918e-63	1.0323	0.189	0.03
ABCG5	Absorptive Enterocytes	1.85408e-67	4.62501e-63	1.01852	0.137	0.009
APAF1	Absorptive Enterocytes	1.43932e-66	3.59038e-62	1.03907	0.2	0.037
LOC709451	Absorptive Enterocytes	8.72395e-66	2.17619e-61	1.13478	0.178	0.026
DPP4	Absorptive Enterocytes	1.7826e-65	4.44671e-61	1.01477	0.209	0.04
PPP1R16A	Absorptive Enterocytes	3.7106e-65	9.25609e-61	1.03389	0.207	0.042
FRMD1	Absorptive Enterocytes	5.43611e-65	1.35604e-60	1.04664	0.157	0.016
GSTA1	Absorptive Enterocytes	7.93979e-65	1.98058e-60	1.16875	0.153	0.016
MAGI3	Absorptive Enterocytes	4.6583e-64	1.16201e-59	1.03378	0.183	0.029
HBEGF	Absorptive Enterocytes	7.04116e-61	1.75642e-56	1.02771	0.2	0.039
SLC20A1	Absorptive Enterocytes	1.80945e-58	4.51368e-54	1.04453	0.203	0.049
CD74	B Cells	3.04833e-299	7.60406e-295	1.02933	0.976	0.609
MAMU-DRA	B Cells	7.85916e-282	1.96047e-277	1.32961	0.901	0.334
LOC712274	B Cells	2.31042e-220	5.76334e-216	0.812521	0.986	0.66
RPL27A	B Cells	4.79657e-219	1.1965e-214	0.759268	0.98	0.745
RPS14	B Cells	3.91624e-186	9.76905e-182	0.658298	0.99	0.786
RPL13	B Cells	2.01319e-185	5.0219e-181	0.666938	0.987	0.765
RPS20	B Cells	1.6339e-184	4.07576e-180	0.727886	0.977	0.679
MAMU-DPB	B Cells	5.48613e-153	1.36852e-148	1.14259	0.706	0.259
MS4A1	B Cells	1.54452e-151	3.85281e-147	1.26483	0.537	0.119
RPS8	B Cells	2.57653e-150	6.42715e-146	0.714349	0.957	0.648
RPS23	B Cells	1.20251e-148	2.99965e-144	0.723903	0.951	0.676
RPL23	B Cells	1.33321e-146	3.3257e-142	0.789722	0.928	0.615
LOC700134	B Cells	5.33763e-142	1.33147e-137	0.742035	0.92	0.578
RPLP1	B Cells	7.93122e-141	1.97844e-136	0.657935	0.952	0.68
BANK1	B Cells	6.84724e-140	1.70805e-135	1.53804	0.348	0.039
RPL9	B Cells	8.16991e-140	2.03798e-135	0.757642	0.911	0.595
RPL13A	B Cells	1.27057e-137	3.16945e-133	0.661743	0.96	0.722
CD52	B Cells	1.95256e-132	4.87065e-128	1.11776	0.694	0.277
RPL38	B Cells	5.1441e-131	1.2832e-126	0.631083	0.936	0.662
RPL10	B Cells	2.3063e-122	5.75306e-118	0.631265	0.94	0.684
RPS7	B Cells	8.32841e-115	2.07752e-110	0.655202	0.91	0.624
FAU	B Cells	2.79033e-111	6.96048e-107	0.636661	0.924	0.666
RPL11	B Cells	4.19236e-111	1.04579e-106	0.622871	0.909	0.599
RPS16	B Cells	3.54827e-108	8.85117e-104	0.637956	0.901	0.586
LOC705588	B Cells	5.24552e-106	1.3085e-101	0.925562	0.637	0.259
RPLP2	B Cells	2.31017e-104	5.76271e-100	0.625773	0.904	0.64
RPS12	B Cells	3.11919e-104	7.78082e-100	0.670014	0.861	0.523
gene24529	B Cells	1.05801e-103	2.6392e-99	1.02042	0.598	0.282
MEF2C	B Cells	7.91903e-103	1.9754e-98	1.29426	0.366	0.09
gene30606	B Cells	4.31373e-100	1.07606e-95	1.00528	0.598	0.296
gene26921	B Cells	7.37007e-99	1.83847e-94	1.06788	0.584	0.294
RPL10A	B Cells	2.05117e-97	5.11664e-93	0.689107	0.858	0.55
GPR183	B Cells	1.39829e-96	3.48803e-92	1.11401	0.507	0.163
RPL27	B Cells	4.88186e-94	1.21778e-89	0.652913	0.853	0.563
RPS5	B Cells	6.197e-94	1.54584e-89	0.667748	0.879	0.604
gene24654	B Cells	7.43499e-94	1.85466e-89	1.06452	0.56	0.281
LOC715041	B Cells	1.10392e-92	2.75373e-88	0.77656	0.747	0.438
LOC100429241	B Cells	7.29657e-91	1.82013e-86	1.13562	0.391	0.104
gene17123	B Cells	3.24443e-87	8.09322e-83	0.959619	0.551	0.267
RPS10	B Cells	9.27044e-84	2.31251e-79	0.693844	0.774	0.466
LOC717289	B Cells	1.86953e-80	4.66353e-76	0.762417	0.671	0.385
LOC100427254	B Cells	2.34456e-80	5.84851e-76	0.730515	0.718	0.402
LOC718556	B Cells	3.80962e-78	9.50309e-74	0.886058	0.559	0.271
SH3BP5	B Cells	7.28599e-78	1.81749e-73	1.14075	0.278	0.063
RPL18A	B Cells	2.88911e-77	7.20689e-73	0.662004	0.804	0.542
LOC703774	B Cells	6.85985e-77	1.71119e-72	0.686147	0.737	0.484
MAMU-DRB5	B Cells	1.10397e-75	2.75385e-71	0.898494	0.46	0.169
LOC716888	B Cells	1.23176e-72	3.07263e-68	0.742438	0.699	0.399
LTB	B Cells	2.59431e-72	6.47151e-68	1.0891	0.338	0.094
LOC706496	B Cells	3.85378e-72	9.61327e-68	0.795529	0.612	0.355
LOC700534	B Cells	7.33113e-70	1.82875e-65	0.697885	0.647	0.361
LOC698713	B Cells	8.0314e-68	2.00343e-63	0.666875	0.681	0.441
LOC707369	B Cells	9.58648e-67	2.39135e-62	0.75908	0.629	0.376
TNFRSF13B	B Cells	5.24047e-65	1.30724e-60	0.957962	0.162	0.015
LOC697035	B Cells	1.00024e-63	2.4951e-59	0.758921	0.626	0.397
TCF4	B Cells	4.21601e-63	1.05168e-58	1.02297	0.216	0.044
LOC710038	B Cells	3.44466e-62	8.59269e-58	0.724805	0.568	0.337
MAMU-DQB1	B Cells	3.63204e-62	9.06013e-58	0.971983	0.281	0.08
LOC716530	B Cells	8.26153e-62	2.06084e-57	0.755402	0.506	0.254
gene25139	B Cells	6.67522e-61	1.66513e-56	0.920847	0.359	0.146
gene19311	B Cells	1.90849e-59	4.76073e-55	0.749181	0.572	0.341
LOC706108	B Cells	2.2305e-58	5.56398e-54	0.703269	0.587	0.356
LOC718478	B Cells	1.22488e-57	3.05546e-53	0.764571	0.533	0.285
gene16781	B Cells	2.22497e-56	5.55019e-52	0.858214	0.353	0.149
RPL14	B Cells	2.77968e-56	6.93392e-52	0.725501	0.57	0.31
LOC701084	B Cells	9.74928e-56	2.43196e-51	0.765896	0.54	0.313
MAMU-DQA1	B Cells	1.31333e-54	3.27611e-50	0.985043	0.264	0.072
LOC697476	B Cells	1.67915e-54	4.18863e-50	0.690447	0.529	0.295
gene20933	B Cells	2.24848e-54	5.60884e-50	0.745054	0.464	0.227
gene15599	B Cells	2.3834e-54	5.94539e-50	0.71283	0.538	0.31
gene13055	B Cells	2.73477e-54	6.82189e-50	0.867101	0.389	0.176
CD37	B Cells	3.6869e-53	9.19697e-49	0.892339	0.298	0.099
gene10792	B Cells	1.866e-52	4.65473e-48	0.781165	0.428	0.212
HLA-DQA1	B Cells	3.47844e-52	8.67697e-48	0.979731	0.236	0.061
gene11997	B Cells	3.64876e-52	9.10184e-48	0.788073	0.488	0.262
gene28075	B Cells	1.22069e-51	3.04502e-47	0.766104	0.46	0.227
LOC703433	B Cells	1.77859e-51	4.43669e-47	0.789233	0.433	0.207
CR2	B Cells	2.66255e-51	6.64173e-47	0.931007	0.173	0.032
CD79B	B Cells	3.70581e-51	9.24413e-47	0.905539	0.289	0.087
gene25205	B Cells	2.31754e-50	5.78111e-46	0.714513	0.559	0.34
LOC696068	B Cells	3.40662e-50	8.49781e-46	0.712626	0.51	0.285
LOC100427696	B Cells	5.80678e-50	1.4485e-45	0.742292	0.439	0.221
CD79A	B Cells	2.91814e-49	7.27931e-45	0.891707	0.246	0.071
LOC702847	B Cells	5.34241e-49	1.33266e-44	0.636137	0.65	0.427
LOC706087	B Cells	8.49644e-49	2.11944e-44	0.689765	0.508	0.286
VPREB3	B Cells	1.71127e-48	4.26875e-44	0.895344	0.194	0.045
RASGEF1B	B Cells	3.31941e-48	8.28026e-44	0.871148	0.344	0.141
gene2734	B Cells	1.16646e-47	2.90974e-43	0.7176	0.41	0.206
gene27229	B Cells	1.57552e-47	3.93014e-43	0.761836	0.433	0.227
FCMR	B Cells	3.27545e-47	8.1706e-43	0.928291	0.186	0.036
gene1578	B Cells	4.43692e-46	1.10679e-41	0.757506	0.426	0.205
LOC712630	B Cells	7.41275e-45	1.84911e-40	0.652352	0.544	0.309
LOC100425578	B Cells	7.58549e-45	1.8922e-40	0.639632	0.56	0.345
LOC693516	B Cells	2.5593e-44	6.38417e-40	0.634693	0.553	0.35
gene24583	B Cells	9.53273e-44	2.37794e-39	0.748909	0.377	0.177
gene2476	B Cells	1.00198e-43	2.49943e-39	0.661489	0.499	0.282
LOC711714	B Cells	4.70902e-43	1.17466e-38	0.674931	0.501	0.286
gene14826	B Cells	4.84391e-43	1.20831e-38	0.727072	0.413	0.208
gene19709	B Cells	8.84708e-43	2.2069e-38	0.655128	0.458	0.251
LOC719188	B Cells	1.05342e-42	2.62775e-38	0.639157	0.489	0.266
LOC693904	B Cells	2.51584e-42	6.27576e-38	0.719185	0.366	0.175
CD1C	B Cells	3.46085e-42	8.63308e-38	0.862215	0.168	0.041
RPL21	B Cells	5.9732e-42	1.49001e-37	0.632178	0.536	0.326
gene14167	B Cells	6.60964e-42	1.64877e-37	0.701634	0.406	0.202
LOC710644	B Cells	7.9754e-42	1.98946e-37	0.675575	0.477	0.277
LOC716997	B Cells	9.65486e-42	2.4084e-37	0.619259	0.54	0.333
LOC693947	B Cells	1.2285e-41	3.06449e-37	0.677092	0.413	0.22
gene13218	B Cells	1.23655e-41	3.08457e-37	0.690555	0.379	0.197
CD19	B Cells	2.76264e-41	6.89141e-37	0.78923	0.157	0.032
gene28234	B Cells	4.81749e-41	1.20172e-36	0.759502	0.357	0.173
LOC710097	B Cells	4.84419e-41	1.20838e-36	0.699178	0.422	0.23
gene25273	B Cells	5.65205e-41	1.4099e-36	0.712497	0.346	0.161
gene12161	B Cells	1.82033e-40	4.54081e-36	0.675749	0.503	0.297
LOC707204	B Cells	2.36292e-40	5.89429e-36	0.686052	0.404	0.205
gene1390	B Cells	3.08533e-40	7.69637e-36	0.705026	0.401	0.215
LOC695895	B Cells	3.81801e-40	9.52401e-36	0.631157	0.459	0.246
gene4111	B Cells	4.50636e-40	1.12411e-35	0.727497	0.348	0.163
LOC106996615	B Cells	5.32501e-40	1.32832e-35	0.677954	0.429	0.227
RPL6	B Cells	8.11164e-40	2.02345e-35	0.653582	0.51	0.292
gene16889	B Cells	8.9635e-40	2.23595e-35	0.748242	0.346	0.16
LOC717053	B Cells	1.38304e-39	3.44999e-35	0.648033	0.468	0.266
LOC694228	B Cells	1.40537e-39	3.5057e-35	0.674306	0.443	0.251
LOC694799	B Cells	1.46146e-39	3.64562e-35	0.629718	0.488	0.292
gene10744	B Cells	1.62185e-39	4.04571e-35	0.668404	0.409	0.218
MAMU-DMA	B Cells	1.85755e-39	4.63365e-35	0.808571	0.327	0.14
gene17854	B Cells	4.01527e-39	1.00161e-34	0.669772	0.371	0.186
LOC706606	B Cells	6.01887e-39	1.50141e-34	0.697329	0.372	0.191
LOC703455	B Cells	6.18323e-39	1.54241e-34	0.645029	0.423	0.214
LOC698197	B Cells	6.91416e-39	1.72474e-34	0.660475	0.352	0.166
LOC701710	B Cells	7.37309e-39	1.83922e-34	0.654631	0.458	0.256
LOC698530	B Cells	7.49089e-39	1.8686e-34	0.654964	0.438	0.246
gene16726	B Cells	1.01661e-38	2.53592e-34	0.703079	0.367	0.191
CD83	B Cells	1.64009e-38	4.09122e-34	0.897812	0.213	0.07
LOC700872	B Cells	3.08172e-38	7.68735e-34	0.648243	0.462	0.276
LOC700616	B Cells	5.67274e-38	1.41507e-33	0.617847	0.467	0.27
gene13833	B Cells	1.74256e-37	4.34681e-33	0.677099	0.348	0.165
gene21142	B Cells	4.65882e-37	1.16214e-32	0.64762	0.453	0.268
MAMU-DRB1	B Cells	2.62646e-36	6.5517e-32	0.761512	0.258	0.097
CCR7	B Cells	3.34754e-36	8.35044e-32	0.841118	0.127	0.022
LOC713991	B Cells	5.06251e-36	1.26284e-31	0.618992	0.388	0.218
gene14758	B Cells	5.66964e-36	1.41429e-31	0.622266	0.466	0.28
LOC710331	B Cells	8.63109e-36	2.15303e-31	0.667328	0.358	0.182
LOC100430143	B Cells	1.29437e-35	3.2288e-31	0.650919	0.433	0.252
LOC693584	B Cells	1.30426e-35	3.25348e-31	0.617399	0.386	0.203
LOC693573	B Cells	1.80861e-35	4.51158e-31	0.662722	0.314	0.149
LOC718979	B Cells	2.19424e-35	5.47353e-31	0.667997	0.389	0.211
SMIM14	B Cells	4.48321e-35	1.11834e-30	0.783743	0.201	0.073
LOC704396	B Cells	4.77971e-35	1.1923e-30	0.645795	0.344	0.184
LOC696015	B Cells	4.97711e-35	1.24154e-30	0.645296	0.332	0.159
FCRL1	B Cells	1.31084e-34	3.2699e-30	0.791413	0.138	0.031
gene27876	B Cells	1.47e-34	3.66692e-30	0.71761	0.279	0.124
gene28834	B Cells	2.2961e-34	5.72761e-30	0.64968	0.399	0.216
LOC716685	B Cells	2.34787e-34	5.85676e-30	0.7207	0.189	0.063
LOC709376	B Cells	2.38879e-34	5.95883e-30	0.622119	0.427	0.238
LOC702875	B Cells	3.90494e-34	9.74086e-30	0.622922	0.403	0.227
AKAP2	B Cells	4.69519e-34	1.17121e-29	0.794467	0.154	0.041
gene1510	B Cells	4.81451e-34	1.20098e-29	0.618369	0.416	0.224
gene6962	B Cells	7.99196e-34	1.99359e-29	0.689338	0.23	0.08
LOC709678	B Cells	1.20238e-33	2.99933e-29	0.629513	0.397	0.222
gene21061	B Cells	1.64769e-33	4.11016e-29	0.69165	0.237	0.094
gene11086	B Cells	3.85179e-33	9.6083e-29	0.63162	0.333	0.172
gene22943	B Cells	4.68904e-33	1.16968e-28	0.639551	0.379	0.203
LOC706793	B Cells	4.73216e-33	1.18044e-28	0.625832	0.394	0.232
RPS18	B Cells	1.35106e-32	3.37021e-28	0.647454	0.553	0.357
gene5954	B Cells	4.21199e-32	1.05068e-27	0.698707	0.287	0.127
GRB2	B Cells	7.98968e-32	1.99303e-27	0.666274	0.351	0.189
gene4324	B Cells	1.7601e-31	4.39057e-27	0.691602	0.21	0.079
LOC693992	B Cells	2.21004e-31	5.51295e-27	0.711599	0.154	0.04
PTP4A1	B Cells	4.55213e-31	1.13553e-26	0.714651	0.308	0.159
RPL19	B Cells	2.34019e-30	5.8376e-26	0.692655	0.368	0.203
SWAP70	B Cells	5.33106e-30	1.32983e-25	0.647971	0.243	0.104
LOC699398	B Cells	7.63967e-30	1.90571e-25	0.657467	0.28	0.14
GPR65	B Cells	7.81555e-30	1.94959e-25	0.653239	0.256	0.102
gene2691	B Cells	1.19875e-29	2.99029e-25	0.630261	0.192	0.075
LOC702932	B Cells	1.26805e-29	3.16316e-25	0.649395	0.283	0.143
TMEM154	B Cells	1.59327e-29	3.97442e-25	0.711654	0.181	0.056
LOC703616	B Cells	1.73161e-29	4.31949e-25	0.630983	0.298	0.15
LOC695340	B Cells	2.33812e-29	5.83243e-25	0.628576	0.379	0.204
LOC106997591	B Cells	2.39209e-29	5.96706e-25	0.635346	0.32	0.163
gene11109	B Cells	2.7753e-29	6.92298e-25	0.623067	0.291	0.141
LOC696921	B Cells	4.17661e-29	1.04186e-24	0.659265	0.309	0.153
SMAP2	B Cells	8.91672e-29	2.22428e-24	0.724755	0.261	0.116
LOC704267	B Cells	9.64858e-29	2.40684e-24	0.688426	0.249	0.11
LOC713984	B Cells	3.39924e-28	8.47941e-24	0.633927	0.291	0.147
RPSA	B Cells	4.06168e-28	1.01319e-23	0.620863	0.29	0.15
CSNK1G3	B Cells	4.63928e-28	1.15727e-23	0.692458	0.346	0.186
LOC714458	B Cells	9.81663e-28	2.44876e-23	0.624207	0.296	0.152
EVI2B	B Cells	2.48892e-27	6.2086e-23	0.715314	0.238	0.1
gene10855	B Cells	8.56659e-27	2.13694e-22	0.65503	0.184	0.067
CXCR5	B Cells	2.70684e-26	6.7522e-22	0.672756	0.156	0.048
LOC704640	B Cells	5.14572e-26	1.2836e-21	0.6238	0.282	0.139
gene16651	B Cells	2.22902e-25	5.56029e-21	0.618148	0.267	0.127
CYBB	B Cells	2.36842e-25	5.90803e-21	0.664639	0.162	0.058
BCL2	B Cells	4.20041e-25	1.04779e-20	0.652725	0.143	0.039
CD47	B Cells	1.7584e-24	4.38634e-20	0.648208	0.237	0.104
LOC696423	B Cells	6.34248e-24	1.58213e-19	0.620953	0.321	0.186
LOC720167	B Cells	9.24815e-24	2.30695e-19	0.692198	0.309	0.176
LOC696145	B Cells	2.78197e-23	6.93963e-19	0.648672	0.224	0.111
LOC106994077	B Cells	1.10777e-21	2.76334e-17	0.644474	0.204	0.1
MAMU-DMB	B Cells	5.18597e-21	1.29364e-16	0.621811	0.212	0.098
GUCA2B	BEST4+ Enterocytes	1.98686e-209	4.95622e-205	4.33496	1	0.281
GUCA2A	BEST4+ Enterocytes	1.59509e-142	3.97895e-138	3.5489	0.941	0.164
CA4	BEST4+ Enterocytes	8.00138e-105	1.99595e-100	3.71501	0.838	0.008
OTOP2	BEST4+ Enterocytes	1.00882e-99	2.51651e-95	3.08342	0.794	0.004
BEST4	BEST4+ Enterocytes	3.38077e-95	8.43333e-91	3.07303	0.765	0.003
CA7	BEST4+ Enterocytes	6.34576e-93	1.58295e-88	3.00934	0.779	0.005
HSPB1	BEST4+ Enterocytes	2.89256e-62	7.2155e-58	2.62577	0.765	0.035
FABP1	BEST4+ Enterocytes	8.60774e-26	2.1472e-21	1.25959	0.926	0.392
KRT20	BEST4+ Enterocytes	4.20575e-25	1.04912e-20	1.39028	0.882	0.287
C11H12orf75	BEST4+ Enterocytes	2.76558e-22	6.89875e-18	1.53017	0.368	0.022
LGALS3	BEST4+ Enterocytes	3.11204e-22	7.76297e-18	1.19393	0.882	0.334
LOC707129	BEST4+ Enterocytes	3.96992e-22	9.90296e-18	1.3329	0.809	0.256
PHGR1	BEST4+ Enterocytes	2.71599e-20	6.77504e-16	0.76385	0.941	0.461
LGALS4	BEST4+ Enterocytes	2.86724e-20	7.15233e-16	1.15589	0.779	0.222
ITM2C	BEST4+ Enterocytes	4.41885e-18	1.10228e-13	1.56002	0.382	0.039
S100A6	BEST4+ Enterocytes	3.64549e-17	9.09367e-13	0.970609	0.897	0.502
CEACAM6	BEST4+ Enterocytes	3.8429e-17	9.5861e-13	1.35236	0.515	0.1
C1H1orf21	BEST4+ Enterocytes	5.32826e-16	1.32914e-11	1.50154	0.368	0.042
KRT8	BEST4+ Enterocytes	1.29562e-15	3.23193e-11	1.21961	0.662	0.201
LYPD8	BEST4+ Enterocytes	1.93405e-15	4.82449e-11	1.22425	0.221	0.011
GPRC5C	BEST4+ Enterocytes	5.56424e-15	1.388e-10	1.1823	0.191	0.005
KCTD3	BEST4+ Enterocytes	1.76408e-14	4.40049e-10	1.2151	0.294	0.025
S100A10	BEST4+ Enterocytes	3.9877e-14	9.94731e-10	1.1312	0.676	0.262
SEPP1	BEST4+ Enterocytes	3.99224e-14	9.95864e-10	0.748351	0.824	0.358
TM4SF4	BEST4+ Enterocytes	5.65945e-14	1.41175e-09	1.07215	0.221	0.011
FADS2	BEST4+ Enterocytes	8.80891e-14	2.19738e-09	0.921437	0.162	0.003
CLDN4	BEST4+ Enterocytes	3.362e-13	8.38651e-09	0.695332	0.75	0.302
TMEM176B	BEST4+ Enterocytes	7.40747e-13	1.84779e-08	1.32171	0.324	0.039
LOC100430368	BEST4+ Enterocytes	7.57054e-13	1.88847e-08	1.31937	0.338	0.045
CMAH	BEST4+ Enterocytes	2.7453e-12	6.84814e-08	1.2743	0.382	0.068
ID1	BEST4+ Enterocytes	3.40116e-12	8.48419e-08	1.15472	0.338	0.048
PLSCR1	BEST4+ Enterocytes	4.72929e-12	1.17972e-07	1.17891	0.353	0.056
SMIM22	BEST4+ Enterocytes	7.59812e-12	1.89535e-07	1.01288	0.574	0.171
ADCY5	BEST4+ Enterocytes	7.60122e-12	1.89612e-07	0.913171	0.103	0.001
TM4SF5	BEST4+ Enterocytes	2.95604e-11	7.37385e-07	1.21659	0.353	0.059
LOC106993196	BEST4+ Enterocytes	3.25956e-11	8.13096e-07	0.943973	0.794	0.377
NOTCH2	BEST4+ Enterocytes	7.62121e-11	1.90111e-06	0.836751	0.191	0.012
LOC707287	BEST4+ Enterocytes	1.0584e-10	2.64017e-06	0.941897	0.529	0.162
HES1	BEST4+ Enterocytes	1.10387e-10	2.75361e-06	1.41397	0.324	0.06
VIPR1	BEST4+ Enterocytes	1.11301e-10	2.77641e-06	1.13555	0.176	0.011
MDK	BEST4+ Enterocytes	3.72891e-10	9.30175e-06	1.148	0.441	0.112
CA12	BEST4+ Enterocytes	4.78338e-10	1.19321e-05	1.14885	0.221	0.02
HPGD	BEST4+ Enterocytes	4.97326e-10	1.24058e-05	0.890768	0.382	0.085
C9H10orf99	BEST4+ Enterocytes	9.47972e-10	2.36472e-05	0.870245	0.368	0.083
MUC13	BEST4+ Enterocytes	1.43206e-09	3.57228e-05	0.717991	0.603	0.235
LOC719262	BEST4+ Enterocytes	1.56793e-09	3.9112e-05	1.28275	0.221	0.029
EPCAM	BEST4+ Enterocytes	1.5724e-09	3.92235e-05	0.711859	0.603	0.233
FAM13A	BEST4+ Enterocytes	1.59023e-09	3.96682e-05	1.25521	0.235	0.029
AIM1L	BEST4+ Enterocytes	2.74535e-09	6.84827e-05	1.2664	0.235	0.031
SDCBP2	BEST4+ Enterocytes	3.06331e-09	7.64143e-05	0.989636	0.353	0.076
PRAP1	BEST4+ Enterocytes	3.40128e-09	8.48449e-05	0.795808	0.588	0.221
NEURL1	BEST4+ Enterocytes	3.61053e-09	9.00648e-05	0.931333	0.206	0.019
DSC2	BEST4+ Enterocytes	3.8201e-09	9.52925e-05	1.02646	0.353	0.075
ADGRG4	BEST4+ Enterocytes	5.32828e-09	0.000132914	1.13565	0.103	0.002
SLPI	BEST4+ Enterocytes	5.82995e-09	0.000145428	0.980756	0.132	0.005
FUOM	BEST4+ Enterocytes	6.02777e-09	0.000150363	0.830843	0.485	0.161
UGT1A1	BEST4+ Enterocytes	8.11273e-09	0.000202372	0.94695	0.5	0.172
HOOK1	BEST4+ Enterocytes	1.0186e-08	0.000254089	1.19129	0.25	0.036
TNFRSF14	BEST4+ Enterocytes	1.26194e-08	0.000314791	1.20245	0.294	0.063
HEPACAM2	BEST4+ Enterocytes	1.31092e-08	0.00032701	1.03627	0.191	0.017
CMAS	BEST4+ Enterocytes	1.50475e-08	0.000375359	1.06111	0.309	0.06
MS4A8	BEST4+ Enterocytes	1.5402e-08	0.000384203	0.727876	0.559	0.228
FXYD3	BEST4+ Enterocytes	1.6708e-08	0.000416782	1.11819	0.279	0.049
PPDPF	BEST4+ Enterocytes	1.77056e-08	0.000441665	0.901066	0.574	0.235
RAI2	BEST4+ Enterocytes	1.85601e-08	0.000462982	0.646246	0.103	0.002
CASP7	BEST4+ Enterocytes	2.62688e-08	0.000655276	0.644247	0.647	0.286
PPP1R9A	BEST4+ Enterocytes	4.36057e-08	0.00108774	1.05619	0.147	0.014
DSP	BEST4+ Enterocytes	4.77098e-08	0.00119012	0.848544	0.426	0.129
TSPO	BEST4+ Enterocytes	5.56666e-08	0.0013886	0.964506	0.382	0.102
LOC574192	BEST4+ Enterocytes	6.06118e-08	0.00151196	1.01715	0.279	0.056
NAALADL1	BEST4+ Enterocytes	1.01889e-07	0.00254162	0.913909	0.544	0.217
HSD17B2	BEST4+ Enterocytes	1.0264e-07	0.00256034	0.983155	0.265	0.047
PDE3A	BEST4+ Enterocytes	1.04051e-07	0.00259555	1.1022	0.147	0.01
MISP	BEST4+ Enterocytes	1.05047e-07	0.00262039	0.974251	0.382	0.106
MYH14	BEST4+ Enterocytes	1.22802e-07	0.00306329	0.758425	0.397	0.123
ACTG1	BEST4+ Enterocytes	1.42198e-07	0.00354713	0.689612	0.765	0.432
LOC100425282	BEST4+ Enterocytes	1.43867e-07	0.00358876	0.876182	0.353	0.092
TMEM54	BEST4+ Enterocytes	1.47678e-07	0.00368384	1.11406	0.294	0.068
LOC700569	BEST4+ Enterocytes	1.59402e-07	0.00397627	0.826196	0.338	0.087
RSRP1	BEST4+ Enterocytes	2.14591e-07	0.00535297	0.920229	0.426	0.137
CTSZ	BEST4+ Enterocytes	2.16743e-07	0.00540665	0.664886	0.397	0.129
KLF5	BEST4+ Enterocytes	2.48452e-07	0.00619765	0.917704	0.382	0.114
MYZAP	BEST4+ Enterocytes	2.89398e-07	0.00721904	1.01252	0.176	0.024
CLDN7	BEST4+ Enterocytes	3.29533e-07	0.00822021	0.921661	0.441	0.149
PLAC8	BEST4+ Enterocytes	4.21645e-07	0.0105179	0.72148	0.471	0.173
CDX1	BEST4+ Enterocytes	4.683e-07	0.0116818	0.847873	0.25	0.046
S100A14	BEST4+ Enterocytes	4.68515e-07	0.0116871	0.927522	0.265	0.053
CYP4F12	BEST4+ Enterocytes	4.94384e-07	0.0123324	0.705348	0.294	0.074
TCF7L2	BEST4+ Enterocytes	6.05548e-07	0.0151054	0.915482	0.25	0.047
DSG2	BEST4+ Enterocytes	6.09664e-07	0.0152081	0.976862	0.294	0.069
BLVRB	BEST4+ Enterocytes	7.14119e-07	0.0178137	0.830288	0.353	0.109
TMEM176A	BEST4+ Enterocytes	9.36355e-07	0.0233574	0.798054	0.162	0.017
SAT1	BEST4+ Enterocytes	1.03763e-06	0.0258838	0.866416	0.588	0.322
TPM1	BEST4+ Enterocytes	1.06305e-06	0.0265177	0.690766	0.338	0.107
FKBP1A	BEST4+ Enterocytes	1.16391e-06	0.0290338	0.959783	0.206	0.052
VIL1	BEST4+ Enterocytes	1.19466e-06	0.0298009	0.6583	0.471	0.184
TDP2	BEST4+ Enterocytes	1.40073e-06	0.0349413	1.05828	0.191	0.031
DENND1B	BEST4+ Enterocytes	1.58423e-06	0.0395187	0.624918	0.206	0.038
AGR3	BEST4+ Enterocytes	2.11774e-06	0.052827	0.64519	0.485	0.197
SPINT1	BEST4+ Enterocytes	2.21581e-06	0.0552735	0.795264	0.294	0.076
PLS1	BEST4+ Enterocytes	2.26385e-06	0.0564717	0.734422	0.382	0.135
ID3	BEST4+ Enterocytes	2.49527e-06	0.0622446	0.761681	0.338	0.098
HSD17B11	BEST4+ Enterocytes	2.98544e-06	0.0744719	0.687032	0.456	0.175
FNIP2	BEST4+ Enterocytes	3.11488e-06	0.0777006	0.879879	0.118	0.009
MT2A	BEST4+ Enterocytes	3.60581e-06	0.089947	0.631176	0.279	0.077
GLA	BEST4+ Enterocytes	3.61958e-06	0.0902904	0.778803	0.206	0.036
MYO10	BEST4+ Enterocytes	4.25076e-06	0.106035	0.83838	0.191	0.03
LSR	BEST4+ Enterocytes	4.46938e-06	0.111489	0.710214	0.235	0.051
MALL	BEST4+ Enterocytes	4.51416e-06	0.112606	0.761514	0.279	0.072
AGPAT2	BEST4+ Enterocytes	4.5777e-06	0.114191	0.867434	0.382	0.128
TSPAN8	BEST4+ Enterocytes	5.75133e-06	0.143467	0.778528	0.368	0.12
GADD45A	BEST4+ Enterocytes	8.6223e-06	0.215083	0.910683	0.338	0.106
NADK	BEST4+ Enterocytes	9.05594e-06	0.2259	0.900037	0.294	0.084
CSTB	BEST4+ Enterocytes	9.32226e-06	0.232544	0.731001	0.324	0.102
C19H19orf33	BEST4+ Enterocytes	1.17931e-05	0.294178	0.736099	0.456	0.187
ST14	BEST4+ Enterocytes	1.26835e-05	0.31639	0.707465	0.324	0.105
LPCAT2	BEST4+ Enterocytes	1.32815e-05	0.331307	0.984959	0.132	0.015
CLN3	BEST4+ Enterocytes	1.42206e-05	0.354732	0.814811	0.162	0.027
MYO7B	BEST4+ Enterocytes	1.51116e-05	0.376959	0.803875	0.206	0.041
CASP5	BEST4+ Enterocytes	1.62118e-05	0.404404	1.01572	0.176	0.034
CTNNA1	BEST4+ Enterocytes	1.70329e-05	0.424885	0.701775	0.309	0.094
LOC718922	BEST4+ Enterocytes	2.15903e-05	0.538569	0.71005	0.265	0.072
2020-09-10	BEST4+ Enterocytes	2.19522e-05	0.547597	0.765898	0.132	0.014
PHLDB1	BEST4+ Enterocytes	2.45775e-05	0.613087	0.623041	0.118	0.013
CAPN5	BEST4+ Enterocytes	2.86728e-05	0.715243	0.848444	0.162	0.027
CACFD1	BEST4+ Enterocytes	2.98901e-05	0.745608	0.629881	0.132	0.017
ACTN4	BEST4+ Enterocytes	3.06981e-05	0.765765	0.929631	0.324	0.117
LOC696937	BEST4+ Enterocytes	3.34992e-05	0.835639	0.768448	0.221	0.051
LOC702386	BEST4+ Enterocytes	3.47472e-05	0.866768	0.648606	0.147	0.022
TJP3	BEST4+ Enterocytes	3.73035e-05	0.930536	0.669117	0.206	0.047
PRR15L	BEST4+ Enterocytes	5.2068e-05	1	0.609814	0.279	0.089
PNPLA2	BEST4+ Enterocytes	5.36668e-05	1	0.85941	0.25	0.066
GUCY2C	BEST4+ Enterocytes	6.64796e-05	1	0.812726	0.176	0.034
PICALM	BEST4+ Enterocytes	6.86013e-05	1	0.643866	0.279	0.09
TNFRSF1A	BEST4+ Enterocytes	6.98767e-05	1	0.738228	0.176	0.038
MYO1B	BEST4+ Enterocytes	7.38537e-05	1	0.84289	0.132	0.017
PDLIM5	BEST4+ Enterocytes	7.39196e-05	1	0.686804	0.221	0.054
HNF4A	BEST4+ Enterocytes	7.49044e-05	1	0.876061	0.206	0.051
SLC52A2	BEST4+ Enterocytes	7.97383e-05	1	0.664362	0.118	0.013
FETUB	BEST4+ Enterocytes	8.35955e-05	1	0.817965	0.118	0.015
gene6000	BEST4+ Enterocytes	0.000103819	1	0.93449	0.162	0.031
PLEKHA6	BEST4+ Enterocytes	0.000127335	1	0.677634	0.147	0.025
ATN1	BEST4+ Enterocytes	0.000144011	1	0.733711	0.147	0.023
TNFRSF12A	BEST4+ Enterocytes	0.000154166	1	0.833897	0.162	0.036
SHROOM3	BEST4+ Enterocytes	0.000173534	1	0.837587	0.191	0.043
ALKBH2	BEST4+ Enterocytes	0.000177481	1	0.668933	0.118	0.015
PHLDA2	BEST4+ Enterocytes	0.000183958	1	0.736571	0.132	0.021
ITPR2	BEST4+ Enterocytes	0.000196442	1	0.82514	0.279	0.092
CTNND1	BEST4+ Enterocytes	0.000220279	1	0.813422	0.25	0.079
CD68	BEST4+ Enterocytes	0.000231339	1	0.788914	0.191	0.046
CTNNB1	BEST4+ Enterocytes	0.000257221	1	0.859514	0.324	0.142
MT1J	BEST4+ Enterocytes	0.000269348	1	0.65246	0.162	0.034
MAPK3	BEST4+ Enterocytes	0.000273574	1	0.790458	0.235	0.068
LOC703768	BEST4+ Enterocytes	0.000277066	1	1.00184	0.147	0.036
CDC42BPG	BEST4+ Enterocytes	0.000277854	1	0.741271	0.132	0.021
ZNRF2	BEST4+ Enterocytes	0.000280657	1	0.737432	0.132	0.02
ACOT13	BEST4+ Enterocytes	0.000284565	1	0.881064	0.147	0.033
DOK4	BEST4+ Enterocytes	0.000286079	1	0.701	0.147	0.029
gene19102	BEST4+ Enterocytes	0.000316589	1	0.812724	0.206	0.056
EHBP1L1	BEST4+ Enterocytes	0.000378658	1	0.827357	0.132	0.023
MYO5C	BEST4+ Enterocytes	0.000397046	1	0.625872	0.118	0.017
BMP3	BEST4+ Enterocytes	0.000429913	1	0.806768	0.132	0.022
ASCC3	BEST4+ Enterocytes	0.000431785	1	1.02035	0.162	0.05
PRDX5	BEST4+ Enterocytes	0.0004815	1	0.713468	0.397	0.19
CXADR	BEST4+ Enterocytes	0.000487431	1	0.67375	0.235	0.073
MTCH1	BEST4+ Enterocytes	0.000571665	1	0.671567	0.206	0.059
VNN1	BEST4+ Enterocytes	0.00061667	1	0.730579	0.206	0.058
ENTPD8	BEST4+ Enterocytes	0.000623761	1	0.723359	0.176	0.042
GNG12	BEST4+ Enterocytes	0.000687036	1	0.660064	0.265	0.093
CLTB	BEST4+ Enterocytes	0.000807821	1	0.677646	0.191	0.052
GALNT7	BEST4+ Enterocytes	0.000905243	1	0.809648	0.176	0.047
RHOC	BEST4+ Enterocytes	0.00107961	1	0.666631	0.309	0.124
SH3D19	BEST4+ Enterocytes	0.00109187	1	0.640887	0.176	0.047
C12H2orf54	BEST4+ Enterocytes	0.00109618	1	0.677337	0.147	0.042
ERBB2IP	BEST4+ Enterocytes	0.00110815	1	0.743864	0.265	0.107
ABCC3	BEST4+ Enterocytes	0.00114855	1	0.63673	0.147	0.032
TSPAN1	BEST4+ Enterocytes	0.00121026	1	0.703271	0.176	0.048
CAPNS1	BEST4+ Enterocytes	0.00121202	1	0.731675	0.235	0.078
PSEN1	BEST4+ Enterocytes	0.00125223	1	0.670133	0.147	0.031
H2AFJ	BEST4+ Enterocytes	0.00133862	1	0.744089	0.235	0.087
TWF1	BEST4+ Enterocytes	0.00133982	1	0.680545	0.25	0.088
MAP4	BEST4+ Enterocytes	0.00152607	1	0.623648	0.147	0.04
ADCY6	BEST4+ Enterocytes	0.0018052	1	0.641137	0.132	0.028
GPRC5A	BEST4+ Enterocytes	0.00189314	1	0.885895	0.147	0.038
SCAP	BEST4+ Enterocytes	0.00202301	1	0.66572	0.132	0.028
TAX1BP3	BEST4+ Enterocytes	0.00216009	1	0.781343	0.25	0.096
FAM162A	BEST4+ Enterocytes	0.00231357	1	0.724941	0.221	0.08
CLDN3	BEST4+ Enterocytes	0.00251317	1	0.661295	0.221	0.078
FLNB	BEST4+ Enterocytes	0.00265592	1	0.678029	0.221	0.079
PRELID1	BEST4+ Enterocytes	0.00293713	1	0.683311	0.265	0.106
TMEM261	BEST4+ Enterocytes	0.00328689	1	0.831774	0.176	0.073
MAST2	BEST4+ Enterocytes	0.00355294	1	0.684619	0.132	0.031
FCGRT	BEST4+ Enterocytes	0.00413503	1	0.712931	0.279	0.125
LOC708660	BEST4+ Enterocytes	0.0045581	1	0.628045	0.132	0.031
MPP5	BEST4+ Enterocytes	0.00517805	1	0.663321	0.206	0.07
LMO7	BEST4+ Enterocytes	0.00542192	1	0.677445	0.265	0.121
USP53	BEST4+ Enterocytes	0.00582692	1	0.726025	0.147	0.04
DBI	BEST4+ Enterocytes	0.00582904	1	0.631053	0.397	0.232
VRK3	BEST4+ Enterocytes	0.00758245	1	0.614929	0.147	0.04
MLLT4	BEST4+ Enterocytes	0.00976945	1	0.621876	0.206	0.076
CPVL	Dendritic Cells	3.23128e-83	8.06044e-79	2.28275	0.667	0.001
DNASE1L3	Dendritic Cells	3.63877e-79	9.07692e-75	3.17922	0.652	0.003
C1QC	Dendritic Cells	4.13863e-75	1.03238e-70	2.91614	0.606	0.001
LYZ	Dendritic Cells	1.20212e-74	2.99869e-70	2.89128	0.712	0.009
LOC700274	Dendritic Cells	4.61572e-71	1.15139e-66	2.25204	0.636	0.003
MAMU-DRA	Dendritic Cells	2.8698e-70	7.15873e-66	2.32158	0.955	0.44
C1QA	Dendritic Cells	1.47751e-67	3.68565e-63	2.99753	0.606	0.006
MNDA	Dendritic Cells	7.49101e-67	1.86863e-62	1.71782	0.576	0.002
LOC705588	Dendritic Cells	8.08521e-67	2.01685e-62	2.09636	0.955	0.325
AIF1	Dendritic Cells	9.94013e-67	2.47956e-62	2.57753	0.758	0.017
C1QB	Dendritic Cells	1.97497e-65	4.92657e-61	3.31951	0.591	0.006
CTSB	Dendritic Cells	1.17009e-63	2.91878e-59	2.66415	0.742	0.068
FGL2	Dendritic Cells	2.06082e-63	5.14072e-59	2.58921	0.758	0.033
MAMU-DRB5	Dendritic Cells	5.90372e-59	1.47268e-54	2.04878	0.939	0.216
VMO1	Dendritic Cells	1.64035e-58	4.09184e-54	2.20646	0.652	0.012
FTL	Dendritic Cells	1.16519e-56	2.90657e-52	1.81473	0.924	0.476
MAMU-DPB	Dendritic Cells	1.24163e-56	3.09725e-52	1.95914	0.939	0.339
CST3	Dendritic Cells	1.11902e-53	2.79141e-49	2.25684	0.667	0.019
SAT1	Dendritic Cells	5.33574e-49	1.331e-44	1.9686	0.894	0.317
CD74	Dendritic Cells	5.71608e-48	1.42588e-43	1.68006	0.985	0.678
CSF1R	Dendritic Cells	1.77583e-47	4.42982e-43	1.48579	0.424	0.001
LOC697689	Dendritic Cells	5.82322e-47	1.4526e-42	1.55927	0.409	0.001
CREG1	Dendritic Cells	6.07601e-47	1.51566e-42	2.44738	0.636	0.032
GPNMB	Dendritic Cells	1.86533e-46	4.65307e-42	2.65088	0.455	0.005
LOC100429241	Dendritic Cells	1.28627e-45	3.20859e-41	1.97013	0.864	0.151
FCER1G	Dendritic Cells	5.55081e-44	1.38465e-39	1.96499	0.606	0.022
LIPA	Dendritic Cells	7.11559e-44	1.77498e-39	2.22197	0.5	0.01
MS4A7	Dendritic Cells	3.06335e-43	7.64154e-39	1.74277	0.455	0.005
IGSF6	Dendritic Cells	3.41225e-42	8.51186e-38	1.26663	0.409	0.005
MAMU-DPA	Dendritic Cells	1.77136e-41	4.41865e-37	1.76727	0.894	0.2
FOLR2	Dendritic Cells	9.51899e-41	2.37451e-36	1.6715	0.348	0.001
CXCL8	Dendritic Cells	1.35788e-40	3.38722e-36	2.89958	0.47	0.008
FABP4	Dendritic Cells	3.39691e-40	8.4736e-36	2.86147	0.5	0.014
CTSC	Dendritic Cells	7.67315e-40	1.91407e-35	2.1254	0.561	0.027
TNFSF13B	Dendritic Cells	1.97186e-39	4.91879e-35	1.13672	0.455	0.018
PPT1	Dendritic Cells	8.13896e-39	2.03026e-34	1.4601	0.621	0.04
MAMU-DRB1	Dendritic Cells	8.6765e-39	2.16435e-34	1.87561	0.788	0.119
MAMU-DQB1	Dendritic Cells	5.2702e-38	1.31465e-33	1.89435	0.758	0.11
MAMU-DQA1	Dendritic Cells	8.81771e-38	2.19958e-33	2.18873	0.697	0.102
SDC2	Dendritic Cells	1.8051e-37	4.50282e-33	1.54555	0.439	0.01
HCK	Dendritic Cells	2.45205e-37	6.11665e-33	1.14392	0.455	0.016
RNASE6	Dendritic Cells	6.18859e-37	1.54374e-32	1.36653	0.545	0.027
TYROBP	Dendritic Cells	6.53688e-37	1.63063e-32	1.7223	0.636	0.044
HLA-DQA1	Dendritic Cells	1.62179e-36	4.04555e-32	2.13341	0.697	0.087
IGF1	Dendritic Cells	1.24671e-35	3.10992e-31	1.68143	0.439	0.01
CD4	Dendritic Cells	2.31569e-35	5.77648e-31	1.08647	0.364	0.006
DAPK1	Dendritic Cells	4.12488e-35	1.02895e-30	1.2191	0.394	0.006
APOE	Dendritic Cells	4.28906e-35	1.06991e-30	2.32268	0.439	0.011
FCGR3	Dendritic Cells	2.13304e-34	5.32087e-30	1.47273	0.318	0.001
LOC700544	Dendritic Cells	3.22482e-34	8.04432e-30	1.52355	0.333	0.002
PSAP	Dendritic Cells	5.8298e-34	1.45424e-29	1.82369	0.727	0.185
MAFB	Dendritic Cells	2.14836e-33	5.35907e-29	1.40724	0.333	0.002
LOC697702	Dendritic Cells	1.74944e-32	4.36397e-28	1.43363	0.924	0.412
MRC1	Dendritic Cells	1.78368e-32	4.44939e-28	1.14249	0.318	0.003
TMEM176B	Dendritic Cells	2.11915e-32	5.28622e-28	1.84389	0.545	0.036
CCL18	Dendritic Cells	6.05049e-32	1.50929e-27	1.39191	0.258	0
GRN	Dendritic Cells	1.8871e-31	4.70737e-27	1.58278	0.652	0.068
CFD	Dendritic Cells	2.66387e-31	6.64502e-27	1.1036	0.53	0.044
TMSB10	Dendritic Cells	2.75137e-31	6.86329e-27	1.26126	0.97	0.642
LOC100426537	Dendritic Cells	3.69417e-31	9.21511e-27	1.91145	0.394	0.009
RGS10	Dendritic Cells	4.01725e-31	1.0021e-26	1.04495	0.409	0.018
NPC2	Dendritic Cells	4.15078e-31	1.03541e-26	1.67581	0.621	0.061
MS4A4A	Dendritic Cells	1.07871e-30	2.69083e-26	0.910122	0.258	0
TMEM176A	Dendritic Cells	1.96202e-30	4.89427e-26	1.46042	0.409	0.013
CD163L1	Dendritic Cells	3.21273e-30	8.01415e-26	1.1084	0.273	0.001
MSR1	Dendritic Cells	5.33119e-30	1.32986e-25	0.980919	0.242	0
CLEC4A	Dendritic Cells	1.62613e-29	4.05637e-25	1.03042	0.288	0.002
HEXB	Dendritic Cells	1.26548e-28	3.15673e-24	1.71666	0.53	0.043
GLUL	Dendritic Cells	1.31755e-28	3.28664e-24	1.4646	0.424	0.019
TGFBI	Dendritic Cells	2.24437e-28	5.59859e-24	1.06108	0.288	0.002
LOC100423954	Dendritic Cells	3.30999e-28	8.25677e-24	1.95221	0.424	0.018
LOC716685	Dendritic Cells	3.99137e-28	9.95646e-24	1.68416	0.621	0.08
LOC100424064	Dendritic Cells	5.32455e-28	1.32821e-23	2.59532	0.258	0.001
CLEC7A	Dendritic Cells	1.24196e-27	3.09808e-23	0.996454	0.227	0
ARL4C	Dendritic Cells	1.94096e-27	4.84172e-23	0.951192	0.424	0.04
C5AR1	Dendritic Cells	1.97283e-27	4.92122e-23	0.963572	0.242	0.001
CCL3	Dendritic Cells	3.95496e-27	9.86564e-23	1.19183	0.288	0.004
ADAMDEC1	Dendritic Cells	4.11151e-27	1.02562e-22	0.941806	0.394	0.033
LOC100426632	Dendritic Cells	8.71304e-27	2.17347e-22	1.9124	0.424	0.025
LOC106996676	Dendritic Cells	2.57054e-26	6.4122e-22	1.47562	0.652	0.091
C1H1orf54	Dendritic Cells	4.64909e-26	1.15971e-21	0.96537	0.227	0.001
AOAH	Dendritic Cells	2.09627e-25	5.22914e-21	0.875647	0.273	0.004
DNASE2	Dendritic Cells	4.24713e-25	1.05945e-20	1.4445	0.348	0.011
UBL3	Dendritic Cells	1.26815e-24	3.16339e-20	0.904443	0.47	0.055
STAB1	Dendritic Cells	1.5318e-24	3.82108e-20	0.964821	0.212	0
LOC100427851	Dendritic Cells	1.93049e-24	4.81561e-20	1.49754	0.727	0.205
CD68	Dendritic Cells	2.74187e-24	6.8396e-20	1.46944	0.485	0.042
CD14	Dendritic Cells	2.87714e-24	7.17702e-20	1.3205	0.288	0.005
CXCL3	Dendritic Cells	3.20371e-24	7.99167e-20	1.51531	0.197	0
RNF130	Dendritic Cells	3.21439e-24	8.0183e-20	0.853189	0.303	0.012
RGS18	Dendritic Cells	3.29387e-24	8.21655e-20	0.921909	0.288	0.011
HACD4	Dendritic Cells	3.30359e-24	8.24081e-20	0.899924	0.288	0.009
CD163	Dendritic Cells	3.475e-24	8.66838e-20	0.925485	0.242	0.002
LAP3	Dendritic Cells	3.51118e-24	8.75863e-20	1.18714	0.53	0.06
ANXA5	Dendritic Cells	5.50029e-24	1.37205e-19	1.16599	0.545	0.068
NLRP3	Dendritic Cells	1.19028e-23	2.96915e-19	1.19006	0.258	0.003
LOC106995137	Dendritic Cells	1.41059e-23	3.51872e-19	0.878353	0.227	0.003
CTSS	Dendritic Cells	1.96685e-23	4.9063e-19	1.42689	0.742	0.17
RGS2	Dendritic Cells	6.34884e-23	1.58372e-18	1.72386	0.621	0.115
OLFML3	Dendritic Cells	6.66609e-23	1.66286e-18	0.870763	0.242	0.004
TBC1D4	Dendritic Cells	9.43443e-23	2.35342e-18	1.54437	0.394	0.029
MAMU-DMB	Dendritic Cells	1.25403e-22	3.12818e-18	1.29283	0.652	0.113
LILRB1	Dendritic Cells	1.33248e-22	3.32388e-18	1.09722	0.258	0.004
FABP5	Dendritic Cells	1.40269e-22	3.49901e-18	1.60923	0.545	0.067
DAB2	Dendritic Cells	1.47929e-22	3.6901e-18	1.3784	0.258	0.007
CD86	Dendritic Cells	1.64044e-22	4.09208e-18	1.66139	0.409	0.032
GM2A	Dendritic Cells	2.02247e-22	5.04504e-18	1.10641	0.379	0.022
LOC106993454	Dendritic Cells	4.2208e-22	1.05288e-17	1.05411	0.47	0.053
BST2	Dendritic Cells	5.21937e-22	1.30197e-17	0.936331	0.515	0.075
CXCL16	Dendritic Cells	1.16094e-21	2.89597e-17	0.856551	0.273	0.01
TSPAN4	Dendritic Cells	1.31327e-21	3.27594e-17	1.25788	0.318	0.012
STAC3	Dendritic Cells	1.39354e-21	3.47618e-17	0.881391	0.212	0.002
CD36	Dendritic Cells	1.41221e-21	3.52277e-17	0.998605	0.242	0.006
MAMU-DMA	Dendritic Cells	1.63742e-21	4.08454e-17	1.08028	0.727	0.169
LOC100423861	Dendritic Cells	2.08636e-21	5.20442e-17	0.891608	0.288	0.016
CALCRL	Dendritic Cells	2.23035e-21	5.56361e-17	0.957001	0.242	0.003
LOC100430627	Dendritic Cells	2.51773e-21	6.28048e-17	1.62023	0.364	0.026
JAML	Dendritic Cells	4.15147e-21	1.03558e-16	1.2238	0.379	0.036
GPR183	Dendritic Cells	4.80788e-21	1.19933e-16	1.28817	0.773	0.224
APOL2	Dendritic Cells	6.46089e-21	1.61167e-16	0.923585	0.258	0.015
CYBB	Dendritic Cells	8.25807e-21	2.05998e-16	0.856931	0.485	0.073
OTUD1	Dendritic Cells	9.01558e-21	2.24894e-16	0.868766	0.273	0.01
RB1	Dendritic Cells	1.14641e-20	2.85972e-16	1.06308	0.455	0.051
HMOX1	Dendritic Cells	1.84863e-20	4.61141e-16	0.925324	0.273	0.01
MMP12	Dendritic Cells	2.04859e-20	5.11022e-16	1.66523	0.167	0
SCARB2	Dendritic Cells	3.89796e-20	9.72347e-16	1.10193	0.455	0.051
M6PR	Dendritic Cells	7.07827e-20	1.76568e-15	1.05301	0.5	0.072
RGS1	Dendritic Cells	8.26639e-20	2.06205e-15	1.50219	0.667	0.22
MARCKS	Dendritic Cells	1.48227e-19	3.69753e-15	1.16415	0.485	0.063
SPI1	Dendritic Cells	2.30907e-19	5.75997e-15	0.946824	0.258	0.008
LOC696748	Dendritic Cells	2.70424e-19	6.74573e-15	1.01688	0.53	0.092
NUFIP1	Dendritic Cells	5.56806e-19	1.38895e-14	0.96673	0.318	0.02
CXCL1	Dendritic Cells	5.89859e-19	1.4714e-14	1.17819	0.167	0
IL1B	Dendritic Cells	7.25321e-19	1.80931e-14	1.3246	0.227	0.005
LOC718777	Dendritic Cells	7.47662e-19	1.86504e-14	1.33051	0.485	0.065
LOC703057	Dendritic Cells	8.49013e-19	2.11786e-14	0.931532	0.455	0.064
gene20309	Dendritic Cells	9.20454e-19	2.29607e-14	0.942718	0.182	0.002
GADD45B	Dendritic Cells	1.48222e-18	3.6974e-14	1.40189	0.606	0.124
HSPA5	Dendritic Cells	1.60472e-18	4.00298e-14	1.22842	0.712	0.388
ACP5	Dendritic Cells	2.64128e-18	6.58867e-14	1.68099	0.364	0.044
LOC703700	Dendritic Cells	2.87817e-18	7.1796e-14	0.941705	0.288	0.015
CD83	Dendritic Cells	3.11246e-18	7.76404e-14	0.85761	0.5	0.092
LGMN	Dendritic Cells	3.40259e-18	8.48775e-14	1.28409	0.53	0.108
CD58	Dendritic Cells	4.06605e-18	1.01428e-13	0.963065	0.409	0.048
P2RY13	Dendritic Cells	8.11238e-18	2.02363e-13	0.852359	0.212	0.006
CTSL	Dendritic Cells	8.34767e-18	2.08233e-13	1.35667	0.318	0.024
LOC694538	Dendritic Cells	1.56901e-17	3.91389e-13	1.44712	0.439	0.055
ASAH1	Dendritic Cells	1.72452e-17	4.30182e-13	1.58135	0.364	0.033
BCL2A1	Dendritic Cells	3.24138e-17	8.08563e-13	1.00719	0.576	0.12
TNFRSF21	Dendritic Cells	5.61877e-17	1.4016e-12	0.902961	0.273	0.016
PXDC1	Dendritic Cells	6.11757e-17	1.52603e-12	0.853018	0.288	0.024
APOC1	Dendritic Cells	7.57181e-17	1.88879e-12	0.855779	0.182	0.003
FCGRT	Dendritic Cells	9.89444e-17	2.46817e-12	0.953581	0.561	0.12
LOC100425859	Dendritic Cells	1.06247e-16	2.65032e-12	0.983196	0.591	0.153
SLC40A1	Dendritic Cells	1.15041e-16	2.86969e-12	1.26025	0.318	0.023
ICAM1	Dendritic Cells	1.51386e-16	3.77633e-12	0.859592	0.212	0.005
MTHFD2	Dendritic Cells	1.80556e-16	4.50396e-12	1.19002	0.47	0.071
LITAF	Dendritic Cells	2.01582e-16	5.02846e-12	1.02713	0.348	0.034
AP1S2	Dendritic Cells	2.36267e-16	5.89367e-12	0.879563	0.394	0.057
LOC721913	Dendritic Cells	2.58177e-16	6.44023e-12	0.946737	0.242	0.01
IL10	Dendritic Cells	2.62248e-16	6.54178e-12	1.33007	0.182	0.003
COTL1	Dendritic Cells	3.96145e-16	9.88184e-12	0.925249	0.621	0.156
CCDC152	Dendritic Cells	4.26318e-16	1.06345e-11	1.7369	0.409	0.081
PTGS2	Dendritic Cells	6.60527e-16	1.64769e-11	1.25679	0.197	0.004
MT2A	Dendritic Cells	1.35966e-15	3.39167e-11	1.09778	0.455	0.074
NDUFA4	Dendritic Cells	1.43909e-15	3.5898e-11	1.00909	0.712	0.23
ETV3	Dendritic Cells	1.86193e-15	4.64459e-11	0.948844	0.348	0.05
SEPP1	Dendritic Cells	1.92186e-15	4.79409e-11	1.52156	0.682	0.36
IFI27	Dendritic Cells	4.33185e-15	1.08058e-10	1.06065	0.242	0.012
LOC703642	Dendritic Cells	4.76396e-15	1.18837e-10	1.10279	0.212	0.007
G0S2	Dendritic Cells	6.91911e-15	1.72597e-10	1.35687	0.348	0.038
SDCBP	Dendritic Cells	1.13681e-14	2.83577e-10	0.956119	0.439	0.076
LAMP1	Dendritic Cells	1.2673e-14	3.16129e-10	0.847906	0.409	0.073
ABCA1	Dendritic Cells	1.39729e-14	3.48554e-10	1.46623	0.242	0.013
LOC702067	Dendritic Cells	1.63565e-14	4.08014e-10	1.26857	0.182	0.003
VIMP	Dendritic Cells	1.90499e-14	4.752e-10	0.946427	0.47	0.096
HSPD1	Dendritic Cells	2.38114e-14	5.93976e-10	1.12759	0.591	0.202
FUCA1	Dendritic Cells	3.17596e-14	7.92244e-10	1.27777	0.424	0.08
ID2	Dendritic Cells	4.7872e-14	1.19417e-09	0.842516	0.621	0.187
RNASET2	Dendritic Cells	5.42528e-14	1.35334e-09	1.24148	0.53	0.123
CTSA	Dendritic Cells	6.09897e-14	1.52139e-09	0.851104	0.439	0.099
PCYOX1	Dendritic Cells	1.90632e-13	4.75533e-09	0.933725	0.348	0.048
SOD2	Dendritic Cells	4.492e-13	1.12053e-08	1.06726	0.379	0.08
ATP6V0B	Dendritic Cells	6.04213e-13	1.50721e-08	1.02123	0.409	0.074
OAZ1	Dendritic Cells	6.87159e-13	1.71412e-08	0.853537	0.848	0.468
PDIA6	Dendritic Cells	8.70314e-13	2.171e-08	1.04524	0.455	0.095
CTSH	Dendritic Cells	1.70378e-12	4.25007e-08	0.89293	0.591	0.185
INSIG1	Dendritic Cells	3.28358e-12	8.19088e-08	0.858779	0.424	0.101
LOC712661	Dendritic Cells	3.84748e-12	9.59754e-08	1.16493	0.409	0.098
CST5	Dendritic Cells	9.60417e-12	2.39576e-07	0.92353	0.136	0.003
TFRC	Dendritic Cells	1.43394e-11	3.57696e-07	0.916583	0.318	0.05
LOC701681	Dendritic Cells	1.71314e-11	4.27342e-07	1.19804	0.212	0.014
PPP1R15A	Dendritic Cells	9.70767e-11	2.42158e-06	0.892565	0.682	0.27
IDO1	Dendritic Cells	1.13241e-10	2.82479e-06	1.13366	0.212	0.017
gene689	Dendritic Cells	7.28277e-10	1.81669e-05	0.869392	0.424	0.125
LOC718408	Dendritic Cells	8.44719e-10	2.10715e-05	0.976262	0.273	0.049
CPM	Dendritic Cells	1.01902e-09	2.54194e-05	1.05629	0.152	0.006
gene30802	Dendritic Cells	2.5142e-09	6.27168e-05	1.04	0.439	0.121
MIR155HG	Dendritic Cells	4.54883e-07	0.0113471	0.874739	0.182	0.022
VIM	Dendritic Cells	1.51987e-06	0.0379131	0.885384	0.576	0.287
SPARC	Endothelial Cells	7.33669e-56	1.83014e-51	2.83009	0.667	0.01
SPARCL1	Endothelial Cells	8.87427e-56	2.21369e-51	2.88857	0.684	0.012
IGFBP6	Endothelial Cells	2.13589e-43	5.32797e-39	2.53532	0.649	0.022
COL4A1	Endothelial Cells	4.39714e-42	1.09687e-37	2.27721	0.439	0.003
GNG11	Endothelial Cells	5.50133e-42	1.37231e-37	2.2883	0.456	0.005
CAV1	Endothelial Cells	1.77715e-40	4.43309e-36	1.88481	0.421	0.002
PTRF	Endothelial Cells	7.81861e-38	1.95035e-33	2.08392	0.439	0.004
RGS5	Endothelial Cells	1.28105e-35	3.19558e-31	2.70042	0.368	0.002
LOC697564	Endothelial Cells	1.34112e-35	3.34543e-31	1.92417	0.614	0.03
IGFBP7	Endothelial Cells	1.0958e-34	2.73346e-30	2.40371	0.368	0.003
A2M	Endothelial Cells	1.43775e-33	3.58647e-29	1.9911	0.404	0.005
EMCN	Endothelial Cells	1.78489e-33	4.45241e-29	1.7232	0.316	0
CALD1	Endothelial Cells	4.78607e-32	1.19389e-27	2.04403	0.421	0.007
IGFBP5	Endothelial Cells	2.28933e-31	5.71073e-27	2.7683	0.368	0.004
RAMP2	Endothelial Cells	1.33448e-28	3.32886e-24	2.19294	0.298	0.006
NRP1	Endothelial Cells	6.70649e-28	1.67293e-23	1.61717	0.386	0.007
IFI27	Endothelial Cells	2.2996e-25	5.73634e-21	2.39682	0.333	0.011
CD36	Endothelial Cells	2.33307e-24	5.81985e-20	2.00937	0.298	0.006
TM4SF1	Endothelial Cells	5.97119e-23	1.48951e-18	1.2233	0.246	0.001
ARHGAP29	Endothelial Cells	8.3532e-23	2.0837e-18	1.43603	0.263	0.002
LAMB1	Endothelial Cells	2.90796e-22	7.25391e-18	1.69613	0.333	0.008
VIM	Endothelial Cells	3.46231e-22	8.63674e-18	1.50557	0.842	0.284
ENG	Endothelial Cells	4.98158e-22	1.24266e-17	1.38719	0.246	0.001
VWF	Endothelial Cells	1.03541e-21	2.58283e-17	1.61244	0.228	0.001
CLDN5	Endothelial Cells	1.14368e-21	2.8529e-17	1.46841	0.211	0
CDH5	Endothelial Cells	3.02616e-21	7.54875e-17	1.29951	0.211	0.001
GUCY1A3	Endothelial Cells	3.28439e-21	8.19291e-17	1.4973	0.211	0.002
SULF1	Endothelial Cells	9.36054e-21	2.33499e-16	1.5151	0.246	0.002
COL1A2	Endothelial Cells	3.8444e-20	9.58986e-16	1.72483	0.333	0.014
CD34	Endothelial Cells	3.93784e-20	9.82294e-16	1.57515	0.298	0.007
RNASE1	Endothelial Cells	4.75112e-20	1.18517e-15	1.77565	0.263	0.004
EGFL7	Endothelial Cells	1.42579e-19	3.55662e-15	1.57033	0.246	0.003
COL15A1	Endothelial Cells	1.83269e-19	4.57165e-15	1.45881	0.228	0.002
FCN3	Endothelial Cells	1.97249e-19	4.92039e-15	1.38305	0.193	0
MMP2	Endothelial Cells	3.06304e-19	7.64076e-15	1.85737	0.281	0.006
PLVAP	Endothelial Cells	3.23196e-19	8.06213e-15	1.47942	0.228	0.003
RBP7	Endothelial Cells	3.25706e-19	8.12474e-15	1.29757	0.175	0
PLPP3	Endothelial Cells	4.71861e-19	1.17706e-14	1.49074	0.316	0.011
ADGRF5	Endothelial Cells	4.78821e-19	1.19442e-14	1.62538	0.193	0.001
SDPR	Endothelial Cells	6.2056e-19	1.54799e-14	1.43106	0.263	0.005
ESAM	Endothelial Cells	1.06336e-18	2.65256e-14	1.19823	0.281	0.007
ANGPTL2	Endothelial Cells	1.18551e-18	2.95724e-14	1.30054	0.211	0.002
CLIC4	Endothelial Cells	1.94844e-18	4.86038e-14	1.56238	0.404	0.033
HSPB1	Endothelial Cells	3.37769e-18	8.42564e-14	1.38964	0.439	0.041
RARRES2	Endothelial Cells	5.55444e-18	1.38556e-13	1.83442	0.298	0.01
COL6A1	Endothelial Cells	9.12367e-18	2.2759e-13	1.88975	0.281	0.008
PODXL	Endothelial Cells	1.17172e-17	2.92286e-13	1.38882	0.211	0.002
GSN	Endothelial Cells	1.71995e-17	4.2904e-13	1.72062	0.544	0.085
COL12A1	Endothelial Cells	1.76128e-17	4.39352e-13	1.266	0.193	0.001
TNC	Endothelial Cells	2.08322e-17	5.19659e-13	1.77168	0.175	0
CXCL12	Endothelial Cells	5.14881e-17	1.28437e-12	1.78065	0.263	0.007
ADAMTS1	Endothelial Cells	9.60007e-17	2.39474e-12	1.64279	0.193	0.002
DPT	Endothelial Cells	1.00251e-16	2.50077e-12	2.28755	0.246	0.007
FABP4	Endothelial Cells	1.38881e-16	3.46438e-12	2.81983	0.263	0.018
MAB21L2	Endothelial Cells	1.41984e-16	3.5418e-12	1.29476	0.193	0.001
COL4A2	Endothelial Cells	2.15226e-16	5.3688e-12	1.46184	0.246	0.007
FABP5	Endothelial Cells	2.44127e-16	6.08974e-12	2.0717	0.386	0.07
PLAC9	Endothelial Cells	3.10081e-16	7.73498e-12	1.18248	0.263	0.012
ADGRL4	Endothelial Cells	3.33761e-16	8.32568e-12	1.17102	0.175	0.001
DCN	Endothelial Cells	3.57279e-16	8.91233e-12	2.12295	0.316	0.018
ITGB1	Endothelial Cells	3.92257e-16	9.78485e-12	1.61292	0.526	0.109
LOC697829	Endothelial Cells	6.44412e-16	1.60748e-11	1.09314	0.228	0.005
CRIP2	Endothelial Cells	6.76258e-16	1.68692e-11	1.10716	0.211	0.004
PECAM1	Endothelial Cells	3.09496e-15	7.72037e-11	1.73213	0.386	0.061
FLT1	Endothelial Cells	3.30024e-15	8.23244e-11	1.2403	0.175	0.001
LIMS2	Endothelial Cells	4.73852e-15	1.18202e-10	1.2546	0.193	0.003
COL3A1	Endothelial Cells	4.95443e-15	1.23588e-10	1.98731	0.281	0.013
MCAM	Endothelial Cells	1.22891e-14	3.06552e-10	1.25913	0.158	0.001
APOD	Endothelial Cells	1.32774e-14	3.31205e-10	1.71641	0.281	0.015
JAM2	Endothelial Cells	1.9922e-14	4.96954e-10	1.00081	0.175	0.002
CD93	Endothelial Cells	2.03037e-14	5.06475e-10	1.22814	0.175	0.002
LAMA4	Endothelial Cells	3.26288e-14	8.13925e-10	1.30113	0.228	0.007
COLEC12	Endothelial Cells	3.67781e-14	9.17429e-10	1.34565	0.193	0.003
LOC100425012	Endothelial Cells	3.90929e-14	9.75174e-10	1.49398	0.228	0.009
FHL1	Endothelial Cells	5.79555e-14	1.4457e-09	1.35845	0.193	0.004
MYL9	Endothelial Cells	6.54763e-14	1.63331e-09	1.65357	0.158	0.007
TPPP3	Endothelial Cells	7.20901e-14	1.79829e-09	0.973381	0.175	0.002
EMP2	Endothelial Cells	1.12724e-13	2.81189e-09	1.05991	0.228	0.007
GUCY1B3	Endothelial Cells	1.34085e-13	3.34476e-09	1.31469	0.175	0.004
SDC2	Endothelial Cells	1.46901e-13	3.66446e-09	1.52908	0.246	0.013
PXDN	Endothelial Cells	1.5654e-13	3.90489e-09	1.19659	0.193	0.004
TIMP3	Endothelial Cells	2.73359e-13	6.81894e-09	0.947573	0.158	0.002
LOC717105	Endothelial Cells	3.59412e-13	8.96554e-09	1.28159	0.316	0.029
NFIA	Endothelial Cells	4.11132e-13	1.02557e-08	1.42725	0.298	0.022
CFH	Endothelial Cells	6.30771e-13	1.57346e-08	1.19671	0.193	0.004
SPTBN1	Endothelial Cells	7.78517e-13	1.94201e-08	1.4656	0.509	0.132
LAMC1	Endothelial Cells	8.00166e-13	1.99601e-08	1.29867	0.193	0.005
MGP	Endothelial Cells	9.88707e-13	2.46633e-08	1.67895	0.263	0.015
PRKCDBP	Endothelial Cells	1.03474e-12	2.58115e-08	1.10389	0.158	0.002
TUBA1A	Endothelial Cells	1.55135e-12	3.86983e-08	1.34413	0.368	0.044
CRISPLD2	Endothelial Cells	1.7453e-12	4.35364e-08	1.18052	0.158	0.002
TNS2	Endothelial Cells	2.07088e-12	5.16582e-08	0.976436	0.158	0.002
FXYD1	Endothelial Cells	2.21094e-12	5.51519e-08	1.1199	0.123	0.001
ITIH5	Endothelial Cells	2.51294e-12	6.26853e-08	1.30442	0.175	0.004
TMEM88	Endothelial Cells	3.51097e-12	8.75812e-08	1.09456	0.175	0.004
FSTL1	Endothelial Cells	4.90681e-12	1.224e-07	1.17022	0.228	0.011
SERPING1	Endothelial Cells	6.63188e-12	1.65432e-07	1.14175	0.211	0.008
MXRA7	Endothelial Cells	7.57811e-12	1.89036e-07	0.944074	0.175	0.004
TIMP1	Endothelial Cells	1.04871e-11	2.616e-07	1.49977	0.246	0.017
C7	Endothelial Cells	1.05292e-11	2.62652e-07	1.88003	0.193	0.007
LDB2	Endothelial Cells	1.23798e-11	3.08814e-07	1.1297	0.158	0.002
COL6A3	Endothelial Cells	1.35701e-11	3.38506e-07	1.46574	0.211	0.01
PTN	Endothelial Cells	1.81264e-11	4.52162e-07	1.02971	0.105	0
TPM2	Endothelial Cells	1.86672e-11	4.65652e-07	1.62611	0.193	0.009
CD81	Endothelial Cells	2.11484e-11	5.27546e-07	1.22281	0.368	0.052
ASPN	Endothelial Cells	2.28208e-11	5.69264e-07	1.25803	0.175	0.004
C1S	Endothelial Cells	3.00489e-11	7.4957e-07	1.0727	0.175	0.005
WBP5	Endothelial Cells	3.10489e-11	7.74516e-07	1.3512	0.228	0.014
PDGFRA	Endothelial Cells	3.31976e-11	8.28115e-07	1.36076	0.175	0.005
IL6ST	Endothelial Cells	4.35536e-11	1.08645e-06	1.15182	0.368	0.053
CRIM1	Endothelial Cells	6.38293e-11	1.59222e-06	1.29078	0.246	0.017
CCDC80	Endothelial Cells	7.85296e-11	1.95892e-06	1.52708	0.228	0.014
EDNRB	Endothelial Cells	8.12535e-11	2.02687e-06	1.09457	0.123	0.001
TAGLN	Endothelial Cells	1.02086e-10	2.54653e-06	1.70729	0.14	0.003
ANXA5	Endothelial Cells	1.05456e-10	2.6306e-06	1.32535	0.386	0.071
CD320	Endothelial Cells	1.33124e-10	3.32078e-06	1.44305	0.175	0.011
PTPRB	Endothelial Cells	2.26299e-10	5.64502e-06	1.20647	0.281	0.028
MATN2	Endothelial Cells	2.601e-10	6.48821e-06	1.64116	0.175	0.014
COL6A2	Endothelial Cells	4.16611e-10	1.03924e-05	1.06516	0.193	0.011
NFIB	Endothelial Cells	4.75515e-10	1.18617e-05	1.09632	0.263	0.024
SERPINH1	Endothelial Cells	5.87743e-10	1.46612e-05	1.31264	0.298	0.035
FAM198B	Endothelial Cells	6.68233e-10	1.66691e-05	1.06562	0.14	0.003
SPON2	Endothelial Cells	7.80053e-10	1.94584e-05	1.54385	0.158	0.007
COL1A1	Endothelial Cells	1.18062e-09	2.94506e-05	1.06854	0.175	0.01
HTRA1	Endothelial Cells	1.19128e-09	2.97164e-05	1.08556	0.14	0.003
KITLG	Endothelial Cells	1.19653e-09	2.98475e-05	1.20853	0.175	0.008
KCTD12	Endothelial Cells	1.62801e-09	4.06107e-05	0.952542	0.193	0.011
TCF21	Endothelial Cells	1.70515e-09	4.25349e-05	1.16194	0.105	0.001
LOC706570	Endothelial Cells	2.03635e-09	5.07967e-05	0.958471	0.123	0.002
IGF2	Endothelial Cells	2.46314e-09	6.14431e-05	1.0782	0.158	0.006
NGFRAP1	Endothelial Cells	2.55502e-09	6.3735e-05	0.956144	0.175	0.008
LOC100424198	Endothelial Cells	2.70301e-09	6.74267e-05	1.13633	0.158	0.006
YBX3	Endothelial Cells	3.33393e-09	8.31649e-05	1.14533	0.246	0.024
CNN3	Endothelial Cells	3.70429e-09	9.24034e-05	1.37278	0.281	0.037
FILIP1L	Endothelial Cells	3.86199e-09	9.63372e-05	1.06339	0.211	0.015
PLXDC2	Endothelial Cells	4.34868e-09	0.000108478	1.00547	0.14	0.007
FZD7	Endothelial Cells	5.55444e-09	0.000138556	1.09206	0.14	0.004
H19	Endothelial Cells	6.26088e-09	0.000156178	1.63122	0.175	0.009
APLP2	Endothelial Cells	7.99182e-09	0.000199356	0.974098	0.526	0.158
SPRY4	Endothelial Cells	1.02376e-08	0.000255378	1.06193	0.105	0.001
TNFSF10	Endothelial Cells	1.20053e-08	0.000299472	1.31687	0.316	0.062
LAPTM4A	Endothelial Cells	1.40661e-08	0.000350879	1.02126	0.439	0.109
ACTA2	Endothelial Cells	1.63764e-08	0.00040851	1.57412	0.14	0.012
LUM	Endothelial Cells	1.64816e-08	0.000411134	1.67742	0.158	0.009
ADGRA2	Endothelial Cells	2.13504e-08	0.000532585	1.00292	0.105	0.001
C1R	Endothelial Cells	2.1689e-08	0.000541032	1.05158	0.175	0.011
FLNA	Endothelial Cells	2.18154e-08	0.000544185	1.21035	0.228	0.023
MFAP4	Endothelial Cells	2.32298e-08	0.000579468	1.42911	0.158	0.007
TSPAN4	Endothelial Cells	2.34802e-08	0.000585713	0.986545	0.193	0.014
DDR2	Endothelial Cells	2.54187e-08	0.000634069	1.07783	0.123	0.002
CLU	Endothelial Cells	4.60338e-08	0.00114831	1.3132	0.175	0.011
EID1	Endothelial Cells	5.30861e-08	0.00132423	1.01107	0.474	0.143
IGF1	Endothelial Cells	6.80934e-08	0.00169859	1.59183	0.158	0.014
FBLN1	Endothelial Cells	7.05725e-08	0.00176043	1.35671	0.158	0.008
CYR61	Endothelial Cells	8.30339e-08	0.00207128	0.979011	0.14	0.005
NR2F2	Endothelial Cells	1.0242e-07	0.00255486	1.03478	0.158	0.009
VCAN	Endothelial Cells	1.17489e-07	0.00293077	1.16648	0.123	0.003
CD151	Endothelial Cells	1.20706e-07	0.00301101	1.12067	0.351	0.083
CD302	Endothelial Cells	2.042e-07	0.00509376	0.959891	0.193	0.02
VAMP3	Endothelial Cells	2.13987e-07	0.00533789	0.947774	0.263	0.04
LOC702067	Endothelial Cells	2.65813e-07	0.00663069	1.22486	0.123	0.004
ATP5SL	Endothelial Cells	2.67105e-07	0.00666294	1.21287	0.175	0.017
IL1R1	Endothelial Cells	2.8006e-07	0.0069861	1.00736	0.175	0.014
THBS1	Endothelial Cells	3.25463e-07	0.00811867	1.11438	0.158	0.011
CALU	Endothelial Cells	3.51733e-07	0.00877397	0.991647	0.246	0.035
TCEAL4	Endothelial Cells	4.4593e-07	0.0111237	0.941694	0.158	0.011
AKAP2	Endothelial Cells	4.51173e-07	0.0112545	1.13734	0.298	0.061
CASKIN2	Endothelial Cells	7.79849e-07	0.0194533	0.959861	0.14	0.009
RABAC1	Endothelial Cells	9.82555e-07	0.0245098	1.0803	0.316	0.077
LOC710137	Endothelial Cells	9.89102e-07	0.0246732	1.06895	0.246	0.04
JUNB	Endothelial Cells	1.03187e-06	0.02574	1.03927	0.439	0.24
PCBD1	Endothelial Cells	1.0997e-06	0.0274319	1.12948	0.228	0.038
TACC1	Endothelial Cells	1.17628e-06	0.0293423	0.987565	0.246	0.042
APP	Endothelial Cells	1.31497e-06	0.0328019	1.11534	0.333	0.082
VAT1	Endothelial Cells	1.55933e-06	0.0388975	0.974991	0.228	0.033
ITM2C	Endothelial Cells	2.03407e-06	0.0507399	1.04681	0.246	0.041
LOC698274	Endothelial Cells	2.21383e-06	0.055224	1.0033	0.14	0.015
OAZ2	Endothelial Cells	2.31746e-06	0.0578091	1.10212	0.193	0.025
TCF4	Endothelial Cells	3.0314e-06	0.0756183	1.00048	0.316	0.075
RDX	Endothelial Cells	3.12976e-06	0.0780718	0.990898	0.175	0.018
RCN1	Endothelial Cells	4.05008e-06	0.101029	0.962702	0.158	0.016
TXNIP	Endothelial Cells	4.10898e-06	0.102499	0.997574	0.474	0.197
FRMD4A	Endothelial Cells	5.55273e-06	0.138513	1.00161	0.14	0.011
CST3	Endothelial Cells	5.921e-06	0.147699	1.29057	0.193	0.027
CSRP1	Endothelial Cells	7.741e-06	0.193099	1.02199	0.175	0.024
LRP1	Endothelial Cells	1.44763e-05	0.361111	0.954878	0.211	0.034
ZFHX3	Endothelial Cells	1.83144e-05	0.456854	1.13255	0.123	0.011
HSPG2	Endothelial Cells	1.99273e-05	0.497086	1.11746	0.175	0.028
CDA	Endothelial Cells	3.14937e-05	0.785611	0.945477	0.175	0.041
RNH1	Endothelial Cells	7.59845e-05	1	0.955136	0.193	0.036
C1H1orf115	Endothelial Cells	8.57858e-05	1	0.959036	0.228	0.063
LTBP4	Endothelial Cells	0.000100176	1	1.00456	0.14	0.02
LGALS1	Endothelial Cells	0.000106671	1	0.93639	0.175	0.033
MARCKS	Endothelial Cells	0.00011857	1	1.0782	0.228	0.067
HES1	Endothelial Cells	0.000149145	1	0.990273	0.246	0.062
SCARB2	Endothelial Cells	0.000150323	1	0.935934	0.228	0.055
TGFBR2	Endothelial Cells	0.000289192	1	0.939118	0.193	0.04
CD59	Endothelial Cells	0.000620969	1	1.06111	0.158	0.037
HLTF	Endothelial Cells	0.000690423	1	0.955892	0.123	0.022
AQP1	Endothelial Cells	0.0019983	1	0.954414	0.246	0.091
SCG3	Enteroendocrine Cells	1.18398e-33	2.95345e-29	3.87406	0.737	0.002
CHGA	Enteroendocrine Cells	2.10031e-32	5.23923e-28	5.108	0.632	0.006
SCG2	Enteroendocrine Cells	6.45106e-31	1.60922e-26	3.17671	0.684	0.001
SCGN	Enteroendocrine Cells	2.08717e-30	5.20645e-26	2.79939	0.632	0
CHGB	Enteroendocrine Cells	3.89229e-29	9.70932e-25	4.49657	0.684	0.003
PCSK1N	Enteroendocrine Cells	1.9311e-27	4.81712e-23	2.75998	0.632	0.001
TTR	Enteroendocrine Cells	1.88322e-25	4.6977e-21	4.33108	0.579	0.004
SCG5	Enteroendocrine Cells	5.46208e-24	1.36252e-19	2.71857	0.632	0.006
GCG	Enteroendocrine Cells	4.09726e-19	1.02206e-14	4.64393	0.421	0.004
PCSK1	Enteroendocrine Cells	2.6544e-18	6.62139e-14	1.93155	0.421	0.001
CST6	Enteroendocrine Cells	6.86975e-18	1.71366e-13	2.40917	0.684	0.032
SAMD11	Enteroendocrine Cells	3.83944e-17	9.57748e-13	2.58452	0.421	0.002
NTS	Enteroendocrine Cells	2.92027e-16	7.28463e-12	4.98065	0.368	0.01
PYY	Enteroendocrine Cells	6.2863e-16	1.56812e-11	5.42942	0.316	0.003
NEUROD1	Enteroendocrine Cells	2.70943e-15	6.75867e-11	2.15904	0.421	0.002
INSM1	Enteroendocrine Cells	3.05883e-13	7.63025e-09	1.04212	0.316	0
CACNA1H	Enteroendocrine Cells	1.79344e-12	4.47374e-08	1.62443	0.263	0
SLC29A4	Enteroendocrine Cells	2.21934e-12	5.53614e-08	1.71531	0.368	0.002
RFX6	Enteroendocrine Cells	4.07675e-12	1.01694e-07	1.5601	0.263	0
KRT7	Enteroendocrine Cells	4.68832e-12	1.1695e-07	1.09262	0.316	0.001
DMKN	Enteroendocrine Cells	1.83343e-10	4.5735e-06	1.55008	0.263	0
RBP4	Enteroendocrine Cells	2.99328e-10	7.46674e-06	2.78071	0.316	0.003
TAC1	Enteroendocrine Cells	5.43484e-10	1.35572e-05	2.01699	0.263	0.002
LOC718223	Enteroendocrine Cells	1.13601e-09	2.83378e-05	1.34705	0.211	0
TUSC3	Enteroendocrine Cells	3.68275e-09	9.18663e-05	1.7072	0.316	0.004
KCNB2	Enteroendocrine Cells	5.6296e-09	0.00014043	0.868514	0.211	0
GPX3	Enteroendocrine Cells	6.57172e-09	0.000163931	1.41579	0.368	0.013
MAPRE3	Enteroendocrine Cells	8.74223e-09	0.000218075	1.20767	0.316	0.005
CPE	Enteroendocrine Cells	1.12377e-08	0.000280326	1.51089	0.263	0.003
PAX6	Enteroendocrine Cells	1.16072e-08	0.000289542	1.39194	0.263	0.002
NPDC1	Enteroendocrine Cells	1.83836e-08	0.00045858	1.23994	0.474	0.034
QPCT	Enteroendocrine Cells	1.8907e-08	0.000471634	1.16637	0.211	0
VWA5B2	Enteroendocrine Cells	1.89213e-08	0.000471992	1.28084	0.211	0
TPH1	Enteroendocrine Cells	2.45707e-08	0.000612917	2.01811	0.263	0.003
PAM	Enteroendocrine Cells	3.72358e-08	0.000928848	2.09378	0.368	0.022
MS4A8	Enteroendocrine Cells	5.42505e-08	0.00135328	1.45039	0.842	0.23
LYPD8	Enteroendocrine Cells	6.49558e-08	0.00162032	1.49105	0.368	0.012
PRPH	Enteroendocrine Cells	1.17752e-07	0.00293731	1.09913	0.211	0.001
FXYD3	Enteroendocrine Cells	1.86891e-07	0.00466199	1.51588	0.526	0.051
TSPAN2	Enteroendocrine Cells	2.45274e-07	0.00611835	1.17858	0.263	0.007
CELF3	Enteroendocrine Cells	2.87575e-07	0.00717355	0.787129	0.158	0
CATSPER1	Enteroendocrine Cells	5.06748e-07	0.0126408	1.05057	0.158	0
BNIP3	Enteroendocrine Cells	6.27517e-07	0.0156534	1.71861	0.263	0.006
TSPAN1	Enteroendocrine Cells	8.92409e-07	0.0222611	1.68513	0.474	0.048
SEZ6L2	Enteroendocrine Cells	1.02147e-06	0.0254806	1.57848	0.316	0.014
NKX2-2	Enteroendocrine Cells	1.61122e-06	0.040192	1.03116	0.158	0
GCA	Enteroendocrine Cells	1.92267e-06	0.0479609	0.81117	0.263	0.012
SPINK1	Enteroendocrine Cells	2.28499e-06	0.056999	1.59179	0.737	0.304
LOC100429518	Enteroendocrine Cells	2.50077e-06	0.0623816	0.955239	0.105	0.001
DIRAS3	Enteroendocrine Cells	2.94883e-06	0.0735586	1.4922	0.211	0.003
CRYBA2	Enteroendocrine Cells	3.97141e-06	0.0990667	0.802091	0.158	0
SNAP25	Enteroendocrine Cells	4.19788e-06	0.104716	0.883452	0.158	0
CFAP65	Enteroendocrine Cells	5.21549e-06	0.1301	0.943842	0.158	0.003
ARNT2	Enteroendocrine Cells	5.311e-06	0.132483	1.24323	0.158	0.002
MDK	Enteroendocrine Cells	5.6246e-06	0.140306	1.54605	0.579	0.115
REG4	Enteroendocrine Cells	5.69133e-06	0.14197	1.86419	0.105	0.001
RIMS2	Enteroendocrine Cells	5.95863e-06	0.148638	1.09764	0.211	0.004
HEPACAM2	Enteroendocrine Cells	6.49986e-06	0.162139	0.754505	0.263	0.019
ARX	Enteroendocrine Cells	6.76901e-06	0.168853	1.01279	0.158	0
SSR4	Enteroendocrine Cells	8.10554e-06	0.202193	1.50877	0.579	0.16
KCTD12	Enteroendocrine Cells	1.02818e-05	0.256479	0.986274	0.263	0.012
NGFRAP1	Enteroendocrine Cells	1.05418e-05	0.262966	1.26754	0.263	0.009
RARRES1	Enteroendocrine Cells	1.30865e-05	0.326444	1.66144	0.263	0.009
RIMBP2	Enteroendocrine Cells	1.36582e-05	0.340704	0.711582	0.105	0
FEV	Enteroendocrine Cells	1.37089e-05	0.341968	0.697742	0.158	0.001
TM4SF5	Enteroendocrine Cells	1.40413e-05	0.35026	1.48215	0.474	0.062
RAB26	Enteroendocrine Cells	1.43646e-05	0.358326	0.657116	0.158	0.001
SSTR1	Enteroendocrine Cells	1.57447e-05	0.392752	1.55788	0.158	0.001
IGSF21	Enteroendocrine Cells	1.75072e-05	0.436718	1.22313	0.105	0
ETV1	Enteroendocrine Cells	1.97126e-05	0.49173	1.32654	0.158	0.001
C2H3orf14	Enteroendocrine Cells	2.75727e-05	0.687802	1.47257	0.105	0.001
WFS1	Enteroendocrine Cells	2.93447e-05	0.732003	1.45755	0.263	0.014
IFI6	Enteroendocrine Cells	3.33671e-05	0.832342	1.37072	0.474	0.125
SERPINB7	Enteroendocrine Cells	3.47446e-05	0.866704	0.534665	0.105	0.004
SOX4	Enteroendocrine Cells	4.10608e-05	1	1.55883	0.368	0.038
SLPI	Enteroendocrine Cells	4.47729e-05	1	1.62546	0.211	0.006
SYT13	Enteroendocrine Cells	4.62873e-05	1	1.64202	0.211	0.01
ADGRG4	Enteroendocrine Cells	4.62883e-05	1	0.854521	0.158	0.003
LOC720054	Enteroendocrine Cells	4.65882e-05	1	0.596329	0.684	0.22
SLC38A11	Enteroendocrine Cells	5.03068e-05	1	0.794672	0.158	0.001
NAALADL1	Enteroendocrine Cells	5.87863e-05	1	0.787038	0.632	0.221
CYSTM1	Enteroendocrine Cells	6.17312e-05	1	1.3458	0.474	0.081
LOC106996491	Enteroendocrine Cells	6.49067e-05	1	0.942324	0.105	0
OGDHL	Enteroendocrine Cells	6.49067e-05	1	0.832668	0.105	0
CD63	Enteroendocrine Cells	6.78414e-05	1	1.28879	0.579	0.146
HOXB8	Enteroendocrine Cells	7.06366e-05	1	0.960487	0.105	0.002
ADGRG1	Enteroendocrine Cells	7.40617e-05	1	1.16084	0.211	0.006
SERPINA1	Enteroendocrine Cells	7.63122e-05	1	1.04164	0.211	0.015
PCLO	Enteroendocrine Cells	8.2147e-05	1	1.25278	0.105	0.004
SYT7	Enteroendocrine Cells	9.52966e-05	1	1.2509	0.105	0.004
HOXC6	Enteroendocrine Cells	0.000105887	1	1.16682	0.105	0.004
ZNF480	Enteroendocrine Cells	0.000108587	1	0.846388	0.158	0.017
LRRC42	Enteroendocrine Cells	0.000112574	1	0.765521	0.211	0.008
B3GAT3	Enteroendocrine Cells	0.000115649	1	1.33209	0.263	0.015
SMIM6	Enteroendocrine Cells	0.00011671	1	0.944959	0.211	0.008
KCNJ6	Enteroendocrine Cells	0.000127433	1	0.73076	0.105	0
GNAO1	Enteroendocrine Cells	0.0001339	1	1.24117	0.105	0
HAGHL	Enteroendocrine Cells	0.000160979	1	1.4237	0.158	0.005
RTN2	Enteroendocrine Cells	0.000162952	1	1.09312	0.158	0.002
PCNT	Enteroendocrine Cells	0.000162978	1	0.636191	0.316	0.046
CPB1	Enteroendocrine Cells	0.000164026	1	1.43269	0.105	0
FSD1L	Enteroendocrine Cells	0.000169701	1	0.972147	0.316	0.031
METTL20	Enteroendocrine Cells	0.00021399	1	1.06818	0.211	0.007
STXBP1	Enteroendocrine Cells	0.000289698	1	0.575543	0.105	0.001
RAP1GAP2	Enteroendocrine Cells	0.000304654	1	1.10766	0.211	0.008
NBEA	Enteroendocrine Cells	0.000309147	1	1.09582	0.211	0.009
SCOC	Enteroendocrine Cells	0.000346881	1	0.665033	0.316	0.046
DNAJC12	Enteroendocrine Cells	0.000382899	1	0.963072	0.105	0.001
SOAT1	Enteroendocrine Cells	0.000395905	1	0.899308	0.263	0.021
GMDS	Enteroendocrine Cells	0.000407416	1	0.749473	0.316	0.043
SMIM24	Enteroendocrine Cells	0.000416419	1	0.604505	0.684	0.26
MTG2	Enteroendocrine Cells	0.000452787	1	1.24078	0.211	0.021
HOXA9	Enteroendocrine Cells	0.0005427	1	1.20899	0.211	0.01
GUCY2C	Enteroendocrine Cells	0.000595379	1	1.24695	0.316	0.035
TRUB2	Enteroendocrine Cells	0.000640354	1	1.30207	0.211	0.016
ADH1B	Enteroendocrine Cells	0.000646875	1	1.0358	0.105	0.002
CISD1	Enteroendocrine Cells	0.000695741	1	0.809414	0.368	0.066
LOC106998068	Enteroendocrine Cells	0.000737152	1	0.539648	0.105	0
B3GALT6	Enteroendocrine Cells	0.000775818	1	0.874245	0.105	0.002
LXN	Enteroendocrine Cells	0.000783363	1	1.36031	0.158	0.012
CRTC1	Enteroendocrine Cells	0.000826225	1	1.16724	0.158	0.005
PPP5C	Enteroendocrine Cells	0.00085047	1	1.13367	0.211	0.029
ELN	Enteroendocrine Cells	0.00088355	1	0.68286	0.105	0.002
SAMD15	Enteroendocrine Cells	0.000956454	1	0.743398	0.105	0
PCBD1	Enteroendocrine Cells	0.00099337	1	0.990664	0.316	0.039
SCGB1C1	Enteroendocrine Cells	0.00101143	1	0.772767	0.105	0
TEX9	Enteroendocrine Cells	0.00101804	1	1.47406	0.263	0.037
LOC712349	Enteroendocrine Cells	0.00105369	1	0.919766	0.105	0.002
ATP2B1	Enteroendocrine Cells	0.00106238	1	0.90725	0.421	0.091
ID3	Enteroendocrine Cells	0.00106296	1	1.32731	0.421	0.101
C11H12orf75	Enteroendocrine Cells	0.0010694	1	0.82282	0.263	0.027
RASD1	Enteroendocrine Cells	0.00113445	1	1.44306	0.211	0.015
SLC44A1	Enteroendocrine Cells	0.00124082	1	0.730099	0.316	0.05
PFN2	Enteroendocrine Cells	0.00129373	1	0.763737	0.211	0.015
HOXA10	Enteroendocrine Cells	0.00140244	1	0.907297	0.158	0.006
MAP2	Enteroendocrine Cells	0.00147117	1	0.865352	0.105	0.002
RNASE4	Enteroendocrine Cells	0.00148257	1	1.20016	0.368	0.062
NDUFC2	Enteroendocrine Cells	0.00148518	1	1.02701	0.579	0.182
DES	Enteroendocrine Cells	0.00159059	1	1.31359	0.105	0.001
DNAAF2	Enteroendocrine Cells	0.00163022	1	1.28234	0.158	0.014
SLC7A2	Enteroendocrine Cells	0.00165254	1	1.02646	0.158	0.005
CHAD	Enteroendocrine Cells	0.00174742	1	1.15926	0.158	0.005
MBOAT2	Enteroendocrine Cells	0.00198304	1	0.996203	0.158	0.005
ATP5J2	Enteroendocrine Cells	0.00200187	1	0.987545	0.579	0.188
CSRNP3	Enteroendocrine Cells	0.00203941	1	1.07094	0.105	0.004
QDPR	Enteroendocrine Cells	0.00221483	1	0.930739	0.211	0.017
CHST5	Enteroendocrine Cells	0.00222802	1	0.795301	0.211	0.017
CLDN4	Enteroendocrine Cells	0.00234095	1	0.724506	0.684	0.307
GALNT7	Enteroendocrine Cells	0.00251293	1	0.928575	0.316	0.048
SCN3A	Enteroendocrine Cells	0.00252495	1	1.04214	0.105	0.001
ID1	Enteroendocrine Cells	0.00255057	1	1.08436	0.316	0.051
GFRA1	Enteroendocrine Cells	0.00264796	1	0.559126	0.105	0.002
POLR3D	Enteroendocrine Cells	0.00274084	1	1.03704	0.158	0.008
FABP5	Enteroendocrine Cells	0.00275965	1	1.68382	0.263	0.073
FOXA1	Enteroendocrine Cells	0.00290699	1	0.911957	0.158	0.006
FUS	Enteroendocrine Cells	0.0029811	1	0.798907	0.421	0.11
YAE1D1	Enteroendocrine Cells	0.00330946	1	0.82136	0.158	0.012
DEGS2	Enteroendocrine Cells	0.00331711	1	1.13207	0.368	0.084
CEP350	Enteroendocrine Cells	0.00334425	1	0.880182	0.316	0.12
BEX1	Enteroendocrine Cells	0.00343612	1	0.978053	0.368	0.072
ERI3	Enteroendocrine Cells	0.00348123	1	0.533511	0.158	0.019
MAL2	Enteroendocrine Cells	0.00359071	1	0.739337	0.158	0.007
LOC100430368	Enteroendocrine Cells	0.00365778	1	1.18879	0.263	0.049
CTSF	Enteroendocrine Cells	0.00383161	1	0.584108	0.158	0.009
RUNX1T1	Enteroendocrine Cells	0.00392687	1	0.826772	0.105	0.003
HOOK2	Enteroendocrine Cells	0.00393192	1	0.540557	0.158	0.025
CROT	Enteroendocrine Cells	0.00405782	1	0.624078	0.211	0.03
BAZ2B	Enteroendocrine Cells	0.00426411	1	1.32165	0.263	0.048
MTMR11	Enteroendocrine Cells	0.00455299	1	0.63258	0.158	0.023
MIA	Enteroendocrine Cells	0.00457581	1	0.649108	0.105	0.003
ZMIZ2	Enteroendocrine Cells	0.00460847	1	1.24705	0.158	0.021
ZNF276	Enteroendocrine Cells	0.00468901	1	0.720311	0.158	0.018
MICAL1	Enteroendocrine Cells	0.00468919	1	1.38181	0.211	0.025
MIEN1	Enteroendocrine Cells	0.00514956	1	0.893167	0.263	0.036
TARDBP	Enteroendocrine Cells	0.00532357	1	0.9736	0.368	0.077
FAM105A	Enteroendocrine Cells	0.00599626	1	0.957829	0.211	0.024
LOC697437	Enteroendocrine Cells	0.0062863	1	0.598433	0.158	0.009
TM7SF2	Enteroendocrine Cells	0.00641817	1	0.910487	0.158	0.01
ARL14	Enteroendocrine Cells	0.00644396	1	0.687961	0.368	0.093
SELM	Enteroendocrine Cells	0.00646055	1	0.788771	0.263	0.042
ASB3	Enteroendocrine Cells	0.0065193	1	0.895127	0.158	0.011
LOC106995020	Enteroendocrine Cells	0.00652101	1	0.755799	0.105	0.002
PDK4	Enteroendocrine Cells	0.00653777	1	1.09626	0.158	0.008
PNKP	Enteroendocrine Cells	0.00734622	1	1.2086	0.158	0.022
NEURL1	Enteroendocrine Cells	0.00751893	1	1.12754	0.211	0.021
CUTA	Enteroendocrine Cells	0.00814264	1	1.05211	0.211	0.058
TUBA1A	Enteroendocrine Cells	0.00821473	1	1.10977	0.263	0.047
OVOL2	Enteroendocrine Cells	0.00822865	1	0.802962	0.211	0.034
NR2F6	Enteroendocrine Cells	0.00825212	1	0.840598	0.263	0.04
UBQLN1	Enteroendocrine Cells	0.00828507	1	0.548527	0.263	0.072
PSMB7	Enteroendocrine Cells	0.00829051	1	0.813462	0.474	0.153
COX7B	Enteroendocrine Cells	0.00855297	1	0.687586	0.684	0.353
C11H12orf57	Enteroendocrine Cells	0.00872767	1	0.997795	0.526	0.202
GPX2	Enteroendocrine Cells	0.00888988	1	1.15962	0.263	0.045
LRP11	Enteroendocrine Cells	0.00894009	1	1.05982	0.105	0.004
FUOM	Enteroendocrine Cells	0.00912432	1	0.989533	0.421	0.165
TMEM258	Enteroendocrine Cells	0.0092433	1	1.14389	0.368	0.113
LOC695854	Enteroendocrine Cells	0.00960369	1	0.727123	0.158	0.018
LOC696463	Enteroendocrine Cells	0.00968199	1	0.59214	0.579	0.238
NDUFS4	Enteroendocrine Cells	0.00992682	1	0.649084	0.368	0.099
MMP1	Eosinophils	1.73713e-185	4.33327e-181	4.87246	0.98	0.013
MMP9	Eosinophils	1.1813e-179	2.94674e-175	4.54802	0.959	0.015
ADAMDEC1	Eosinophils	5.49656e-142	1.37112e-137	4.87972	0.837	0.021
LOC699418	Eosinophils	1.87161e-131	4.66873e-127	4.23601	0.724	0.025
BCL2A1	Eosinophils	1.00864e-108	2.51604e-104	2.80907	0.827	0.111
CFD	Eosinophils	5.86721e-103	1.46358e-98	2.1897	0.827	0.034
LGALS17C	Eosinophils	7.47907e-99	1.86565e-94	3.46657	0.796	0.096
G0S2	Eosinophils	3.92254e-94	9.78479e-90	3.45914	0.694	0.028
IDO1	Eosinophils	1.51613e-85	3.78198e-81	2.70155	0.602	0.007
SAMSN1	Eosinophils	2.51971e-74	6.28542e-70	2.4261	0.755	0.139
NFKBIA	Eosinophils	2.51123e-72	6.26427e-68	1.9378	0.898	0.386
PLEK	Eosinophils	1.60214e-68	3.99653e-64	2.72231	0.571	0.031
SAT1	Eosinophils	6.22259e-68	1.55223e-63	2.00135	0.847	0.314
TYROBP	Eosinophils	2.0538e-56	5.12321e-52	2.15963	0.612	0.041
OLR1	Eosinophils	1.87203e-54	4.66977e-50	2.10382	0.357	0.002
AIF1	Eosinophils	1.18373e-52	2.95281e-48	2.30054	0.5	0.017
NAPSA	Eosinophils	4.97262e-51	1.24042e-46	2.43902	0.398	0.014
LOC100423954	Eosinophils	2.32181e-50	5.79175e-46	2.99818	0.429	0.015
PPP1R15A	Eosinophils	2.67548e-49	6.67398e-45	1.81863	0.704	0.267
LOC100423861	Eosinophils	1.01071e-47	2.52122e-43	2.35046	0.408	0.011
LTA4H	Eosinophils	1.51939e-47	3.79013e-43	2.27995	0.459	0.036
ACTB	Eosinophils	3.03137e-47	7.56176e-43	1.29564	0.918	0.566
RGS18	Eosinophils	4.91919e-47	1.22709e-42	1.99587	0.378	0.007
SRGN	Eosinophils	7.55837e-47	1.88543e-42	1.70624	0.908	0.334
F5	Eosinophils	2.91145e-45	7.26261e-41	1.97204	0.306	0.002
LOC100426632	Eosinophils	4.49347e-44	1.1209e-39	2.17551	0.459	0.021
CAMP	Eosinophils	2.26837e-43	5.65846e-39	2.07668	0.296	0.002
TNFAIP3	Eosinophils	3.88304e-41	9.68625e-37	1.73499	0.765	0.17
FFAR3	Eosinophils	5.67391e-41	1.41536e-36	2.07391	0.337	0.005
VMO1	Eosinophils	1.5189e-40	3.78889e-36	1.85185	0.388	0.013
CCL2	Eosinophils	5.44408e-39	1.35803e-34	2.26575	0.296	0.004
RNASE3	Eosinophils	1.74609e-37	4.35562e-33	2.18696	0.245	0.001
LOC100430627	Eosinophils	4.11109e-37	1.02551e-32	2.10429	0.408	0.022
CTSS	Eosinophils	5.07425e-36	1.26577e-31	1.72312	0.633	0.168
NCF2	Eosinophils	5.24345e-35	1.30798e-30	1.58219	0.276	0.005
CYBB	Eosinophils	1.82703e-34	4.55752e-30	1.88446	0.48	0.07
GCA	Eosinophils	1.3035e-31	3.25158e-27	1.57134	0.276	0.007
SYNE1	Eosinophils	3.74629e-30	9.34512e-26	1.87284	0.398	0.051
PALLD	Eosinophils	4.70435e-30	1.1735e-25	1.64676	0.286	0.013
RIPK2	Eosinophils	1.0434e-28	2.60277e-24	1.64046	0.276	0.013
FCER1G	Eosinophils	1.86206e-28	4.6449e-24	1.60822	0.357	0.024
JAML	Eosinophils	6.09556e-28	1.52054e-23	1.73861	0.378	0.033
CXCL8	Eosinophils	3.5996e-27	8.97921e-23	3.24212	0.265	0.009
ALOX5AP	Eosinophils	1.01493e-26	2.53175e-22	1.68003	0.357	0.032
PSTPIP2	Eosinophils	2.1007e-26	5.24019e-22	1.6389	0.276	0.012
NFKBIZ	Eosinophils	2.5729e-26	6.41811e-22	1.54134	0.571	0.144
PGD	Eosinophils	3.15114e-26	7.86052e-22	1.56974	0.327	0.029
CAP1	Eosinophils	3.46025e-26	8.63159e-22	1.40487	0.602	0.208
CD69	Eosinophils	7.18156e-26	1.79144e-21	1.52952	0.673	0.224
PFN1	Eosinophils	1.15188e-25	2.87336e-21	1.13518	0.765	0.38
P2RY13	Eosinophils	2.07152e-25	5.16741e-21	1.28846	0.204	0.005
TKT	Eosinophils	4.99639e-25	1.24635e-20	1.54336	0.449	0.104
PLAUR	Eosinophils	1.15874e-24	2.89047e-20	1.74453	0.265	0.013
SLA	Eosinophils	5.98314e-24	1.49249e-19	1.54623	0.327	0.034
NCOA7	Eosinophils	1.86139e-23	4.64325e-19	1.65813	0.439	0.09
S100A11	Eosinophils	2.17072e-23	5.41485e-19	1.51271	0.48	0.108
LOC705671	Eosinophils	2.65476e-23	6.6223e-19	1.31452	0.439	0.182
LOC100424335	Eosinophils	2.8957e-23	7.22332e-19	1.13251	0.184	0.004
CSF2RB	Eosinophils	3.28533e-23	8.19527e-19	1.35445	0.224	0.007
LOC715912	Eosinophils	4.29107e-23	1.07041e-18	1.21773	0.153	0.002
PYGL	Eosinophils	1.7781e-22	4.43546e-18	1.37544	0.173	0.004
MMP10	Eosinophils	2.46191e-22	6.14124e-18	1.11665	0.153	0.001
PLA2G7	Eosinophils	2.63298e-22	6.56798e-18	1.32665	0.184	0.004
LOC715954	Eosinophils	8.30585e-22	2.07189e-17	1.00759	0.133	0
CLEC4C	Eosinophils	8.30585e-22	2.07189e-17	1.09336	0.133	0
IGSF6	Eosinophils	8.96657e-22	2.23671e-17	1.42887	0.184	0.007
LOC706151	Eosinophils	1.04855e-21	2.6156e-17	1.31989	0.449	0.163
ITGB2	Eosinophils	1.21387e-21	3.02799e-17	1.4629	0.337	0.052
LYST	Eosinophils	1.47803e-21	3.68694e-17	1.6132	0.327	0.036
FCGR2B	Eosinophils	7.72515e-21	1.92704e-16	1.34618	0.204	0.01
HK3	Eosinophils	9.5788e-21	2.38943e-16	0.912499	0.122	0
NBN	Eosinophils	1.32409e-20	3.30294e-16	1.5391	0.296	0.046
LPCAT2	Eosinophils	2.17534e-20	5.42639e-16	1.35068	0.235	0.012
LOC106994649	Eosinophils	4.20267e-20	1.04836e-15	1.04608	0.122	0
LOC719845	Eosinophils	4.20267e-20	1.04836e-15	0.994119	0.122	0
RALB	Eosinophils	4.3395e-20	1.08249e-15	1.46306	0.316	0.041
C3AR1	Eosinophils	6.71469e-20	1.67498e-15	1.18786	0.184	0.005
WARS	Eosinophils	1.63404e-19	4.07612e-15	1.26711	0.184	0.009
GRN	Eosinophils	2.53637e-19	6.32698e-15	1.46291	0.367	0.07
TXNIP	Eosinophils	2.57899e-19	6.4333e-15	1.36206	0.582	0.192
ITM2B	Eosinophils	3.16862e-19	7.90411e-15	1.16239	0.643	0.299
LOC717080	Eosinophils	6.13078e-19	1.52932e-14	1.37635	0.337	0.055
TMSB10	Eosinophils	7.54475e-19	1.88204e-14	0.873021	0.898	0.641
C19H19orf38	Eosinophils	9.11217e-19	2.27303e-14	0.937104	0.133	0.001
FTL	Eosinophils	1.03335e-18	2.5777e-14	0.931836	0.837	0.475
IL1B	Eosinophils	1.88855e-18	4.71098e-14	1.39724	0.173	0.005
LOC722670	Eosinophils	2.09538e-18	5.22692e-14	0.98561	0.112	0
GPR84	Eosinophils	2.61087e-18	6.51282e-14	1.08539	0.122	0.002
HCK	Eosinophils	6.66139e-18	1.66168e-13	1.3118	0.224	0.018
ADAM28	Eosinophils	1.26751e-17	3.1618e-13	1.01979	0.143	0.005
PTAFR	Eosinophils	1.33935e-17	3.34102e-13	1.25581	0.163	0.007
IL1RL1	Eosinophils	2.98345e-17	7.44222e-13	1.02164	0.122	0.002
GAPT	Eosinophils	3.69319e-17	9.21267e-13	1.25406	0.194	0.011
PTPRC	Eosinophils	6.57927e-17	1.6412e-12	0.983123	0.684	0.285
ATP5E	Eosinophils	8.17094e-17	2.03824e-12	0.827562	0.806	0.55
ARPC5	Eosinophils	1.82228e-16	4.54567e-12	1.14063	0.582	0.22
CYSLTR2	Eosinophils	4.47262e-16	1.1157e-11	1.17025	0.153	0.005
LOC697702	Eosinophils	6.17969e-16	1.54152e-11	0.914522	0.735	0.413
OAZ1	Eosinophils	6.68584e-16	1.66778e-11	0.852788	0.745	0.468
LOC713001	Eosinophils	1.59135e-15	3.96963e-11	1.14805	0.316	0.074
COTL1	Eosinophils	3.44542e-15	8.59459e-11	1.17484	0.439	0.157
LOC711964	Eosinophils	4.1163e-15	1.02681e-10	1.13027	0.49	0.185
FGR	Eosinophils	9.79804e-15	2.44412e-10	0.964345	0.133	0.003
RTN3	Eosinophils	1.60549e-14	4.00489e-10	1.18598	0.429	0.138
CD44	Eosinophils	1.65439e-14	4.12688e-10	1.371	0.418	0.137
CLEC12A	Eosinophils	1.68952e-14	4.2145e-10	0.998415	0.143	0.005
ACP5	Eosinophils	2.24672e-14	5.60445e-10	1.05572	0.286	0.043
CD101	Eosinophils	2.79413e-14	6.96996e-10	0.956863	0.122	0.004
PRDM1	Eosinophils	5.0207e-14	1.25241e-09	1.26404	0.265	0.038
NCF1	Eosinophils	5.44011e-14	1.35704e-09	1.18231	0.255	0.049
ITGA4	Eosinophils	5.67245e-14	1.41499e-09	1.25541	0.316	0.068
FFAR2	Eosinophils	6.84329e-14	1.70706e-09	0.813865	0.112	0.001
DRAM1	Eosinophils	9.91377e-14	2.47299e-09	1.15833	0.122	0.006
TALDO1	Eosinophils	1.09143e-13	2.72257e-09	1.21475	0.337	0.098
LOC106995137	Eosinophils	1.10147e-13	2.74761e-09	1.0586	0.112	0.004
LOC701756	Eosinophils	1.11136e-13	2.77229e-09	0.852577	0.112	0.002
KLF10	Eosinophils	1.35808e-13	3.38774e-09	1.23394	0.316	0.068
SRI	Eosinophils	1.45097e-13	3.61945e-09	1.07159	0.541	0.22
CFP	Eosinophils	2.98122e-13	7.43664e-09	0.944761	0.133	0.005
LIMK2	Eosinophils	8.22093e-13	2.05071e-08	1.27219	0.122	0.011
LOC100426537	Eosinophils	1.10071e-12	2.74573e-08	1.35668	0.163	0.011
MSRB1	Eosinophils	1.47158e-12	3.67086e-08	1.12234	0.235	0.036
LOC106999162	Eosinophils	1.66649e-12	4.15706e-08	1.05253	0.276	0.074
TPM3	Eosinophils	1.75917e-12	4.38824e-08	0.895903	0.602	0.315
SH3BGRL	Eosinophils	1.95734e-12	4.88259e-08	1.10544	0.408	0.182
SIRPA	Eosinophils	2.31914e-12	5.78509e-08	0.870566	0.143	0.008
PLBD1	Eosinophils	4.3342e-12	1.08117e-07	1.19167	0.235	0.046
PPT1	Eosinophils	4.56622e-12	1.13904e-07	1.0889	0.235	0.044
LOC720342	Eosinophils	5.64629e-12	1.40847e-07	0.890894	0.602	0.295
PLXNC1	Eosinophils	7.92564e-12	1.97705e-07	1.04791	0.153	0.013
CORO1A	Eosinophils	8.7612e-12	2.18548e-07	1.06469	0.398	0.153
LCP1	Eosinophils	1.38972e-11	3.46666e-07	0.960286	0.561	0.234
LOC106998939	Eosinophils	1.55176e-11	3.87087e-07	1.03622	0.398	0.163
FAM49A	Eosinophils	1.6273e-11	4.05931e-07	0.956933	0.112	0.01
PLAC8	Eosinophils	2.36659e-11	5.90345e-07	1.02648	0.48	0.171
SOD2	Eosinophils	3.60875e-11	9.00202e-07	1.14431	0.204	0.082
GMFG	Eosinophils	4.45725e-11	1.11186e-06	0.9837	0.5	0.213
NINJ1	Eosinophils	5.25061e-11	1.30976e-06	1.14373	0.184	0.03
AZIN1	Eosinophils	7.64207e-11	1.90631e-06	1.08468	0.327	0.101
HIF1A	Eosinophils	1.08932e-10	2.71732e-06	1.13468	0.296	0.084
ANXA3	Eosinophils	1.64904e-10	4.11352e-06	0.890273	0.122	0.006
LOC720706	Eosinophils	2.59412e-10	6.47102e-06	1.03851	0.235	0.057
ACSL4	Eosinophils	2.83257e-10	7.06585e-06	1.16192	0.265	0.06
ATP13A3	Eosinophils	2.88613e-10	7.19944e-06	1.00124	0.133	0.012
ASAH1	Eosinophils	3.06891e-10	7.6554e-06	1.12795	0.214	0.034
UBL3	Eosinophils	3.4081e-10	8.5015e-06	1.15844	0.235	0.057
CYSTM1	Eosinophils	3.69623e-10	9.22025e-06	1.034	0.255	0.078
MYL6	Eosinophils	4.59097e-10	1.14522e-05	0.845686	0.561	0.327
CXCL16	Eosinophils	4.695e-10	1.17117e-05	0.977165	0.133	0.011
FGL2	Eosinophils	6.47998e-10	1.61643e-05	0.987256	0.224	0.04
RNASE6	Eosinophils	9.04879e-10	2.25722e-05	0.965398	0.173	0.032
GADD45B	Eosinophils	1.18627e-09	2.95914e-05	1.15158	0.306	0.127
GPR34	Eosinophils	1.6523e-09	4.12166e-05	0.96686	0.133	0.013
LOC100428865	Eosinophils	1.65272e-09	4.1227e-05	1.00799	0.296	0.095
MAMU-E	Eosinophils	1.66729e-09	4.15904e-05	0.895909	0.5	0.237
ACTR3	Eosinophils	3.85991e-09	9.62854e-05	0.887727	0.418	0.218
LOC106992293	Eosinophils	4.60701e-09	0.000114922	0.856565	0.531	0.29
RGS2	Eosinophils	6.54742e-09	0.000163325	0.894038	0.367	0.117
ANXA5	Eosinophils	7.63556e-09	0.000190469	1.01338	0.245	0.071
RASSF2	Eosinophils	9.34874e-09	0.000233204	0.960648	0.163	0.04
ZC3H12A	Eosinophils	1.09382e-08	0.000272854	0.986245	0.194	0.04
LOC696748	Eosinophils	1.09767e-08	0.000273814	0.97076	0.276	0.095
ACTR2	Eosinophils	1.10077e-08	0.000274587	0.823957	0.551	0.309
gene689	Eosinophils	1.89051e-08	0.000471589	0.877254	0.327	0.125
RGS19	Eosinophils	2.18619e-08	0.000545344	0.875913	0.224	0.065
HIC1	Eosinophils	2.29662e-08	0.000572893	0.818304	0.133	0.013
FCHO2	Eosinophils	3.02487e-08	0.000754554	1.12137	0.184	0.04
NFE2L2	Eosinophils	3.40093e-08	0.000848362	1.03076	0.265	0.078
LOC106995741	Eosinophils	6.31913e-08	0.00157631	0.794754	0.469	0.199
MAP1LC3A	Eosinophils	1.06293e-07	0.00265147	0.97773	0.122	0.017
CAPZB	Eosinophils	1.07795e-07	0.00268896	0.957395	0.306	0.144
LOC699657	Eosinophils	1.4203e-07	0.00354294	0.877726	0.173	0.057
UNC13D	Eosinophils	2.15366e-07	0.0053723	0.893569	0.122	0.019
ACTN1	Eosinophils	2.35059e-07	0.00586354	0.880641	0.133	0.022
RNF19B	Eosinophils	2.47313e-07	0.00616922	0.990168	0.133	0.019
EHD1	Eosinophils	2.84293e-07	0.0070917	0.971159	0.173	0.041
LOC106997879	Eosinophils	3.02887e-07	0.00755552	0.816021	0.357	0.145
TMEM154	Eosinophils	4.17192e-07	0.0104068	1.00935	0.235	0.077
FAM49B	Eosinophils	4.49863e-07	0.0112218	0.841446	0.286	0.099
LOC100424348	Eosinophils	4.84976e-07	0.0120977	0.79	0.459	0.247
ENTPD1	Eosinophils	7.29775e-07	0.0182042	0.892969	0.143	0.023
gene15500	Eosinophils	8.45458e-07	0.02109	0.823681	0.163	0.036
OSBPL8	Eosinophils	9.59359e-07	0.0239312	0.945772	0.265	0.085
LOC695663	Eosinophils	1.11732e-06	0.0278716	0.853427	0.265	0.101
NAMPT	Eosinophils	1.46744e-06	0.0366053	0.845415	0.173	0.069
GLIPR2	Eosinophils	1.67646e-06	0.0418194	0.877954	0.184	0.046
RNF7	Eosinophils	1.80174e-06	0.0449443	0.844077	0.276	0.107
LIMS1	Eosinophils	2.07551e-06	0.0517736	1.09048	0.194	0.062
ATP6AP2	Eosinophils	3.25285e-06	0.0811423	0.800169	0.184	0.049
GPSM3	Eosinophils	6.56101e-06	0.163664	0.797568	0.184	0.051
LOC719250	Eosinophils	1.15997e-05	0.289355	0.833683	0.265	0.104
IL16	Eosinophils	1.84244e-05	0.459598	0.863092	0.173	0.052
CYB5R4	Eosinophils	2.22949e-05	0.556147	0.924485	0.173	0.054
TLN1	Eosinophils	2.55723e-05	0.6379	0.820748	0.316	0.143
FKBP1A	Eosinophils	2.63068e-05	0.656224	0.820126	0.173	0.052
B3GNT5	Eosinophils	2.80406e-05	0.699473	0.847533	0.143	0.03
FYB	Eosinophils	3.56104e-05	0.888301	0.892112	0.224	0.084
REL	Eosinophils	9.72821e-05	1	0.874195	0.214	0.081
LITAF	Eosinophils	0.000120654	1	0.817777	0.143	0.037
IL10RB	Eosinophils	0.000151114	1	0.858951	0.194	0.089
DEFA6	Epithelial Stem Cells	6.94664e-133	1.73284e-128	5.06714	0.975	0.085
DEFA4	Epithelial Stem Cells	1.34328e-100	3.35082e-96	4.81222	1	0.048
LOC574310	Epithelial Stem Cells	3.27385e-98	8.16662e-94	5.19916	0.9	0.038
LOC574309	Epithelial Stem Cells	9.7958e-52	2.44356e-47	4.15489	0.65	0.01
PRSS2	Epithelial Stem Cells	1.66685e-41	4.15795e-37	3.61056	0.6	0.013
LOC716890	Epithelial Stem Cells	6.80807e-36	1.69827e-31	3.53876	0.525	0.015
MNP2	Epithelial Stem Cells	1.20665e-21	3.01e-17	2.96069	0.325	0.006
SPINK1	Epithelial Stem Cells	1.45515e-21	3.62986e-17	1.55509	0.925	0.301
TFF3	Epithelial Stem Cells	2.13824e-21	5.33384e-17	0.927483	0.825	0.172
FCGBP	Epithelial Stem Cells	1.43089e-12	3.56935e-08	0.823708	0.575	0.11
CLDN4	Epithelial Stem Cells	9.8827e-11	2.46524e-06	0.887624	0.8	0.304
LOC711061	Epithelial Stem Cells	1.54757e-10	3.86042e-06	1.55855	0.475	0.078
RETNLB	Epithelial Stem Cells	3.89928e-10	9.72677e-06	2.01224	0.3	0.02
LOC711810	Epithelial Stem Cells	7.5364e-10	1.87996e-05	1.09018	0.525	0.113
ZG16	Epithelial Stem Cells	1.43009e-09	3.56736e-05	0.504574	0.725	0.248
PIGR	Epithelial Stem Cells	4.51289e-09	0.000112574	0.741435	0.475	0.12
SLC12A2	Epithelial Stem Cells	2.90582e-07	0.00724857	1.34888	0.35	0.054
MUC2	Epithelial Stem Cells	8.3918e-07	0.0209333	0.587819	0.425	0.104
KCNJ13	Epithelial Stem Cells	5.81764e-06	0.145121	1.09141	0.225	0.022
SMOC2	Epithelial Stem Cells	8.59859e-06	0.214492	0.992928	0.15	0.007
LOC720054	Epithelial Stem Cells	8.93824e-06	0.222964	0.720667	0.55	0.219
MGST3	Epithelial Stem Cells	1.19862e-05	0.298995	1.11144	0.45	0.158
MGST1	Epithelial Stem Cells	1.27827e-05	0.318865	1.31989	0.325	0.076
LOC707437	Epithelial Stem Cells	2.12736e-05	0.53067	0.671131	0.375	0.103
FABP6	Epithelial Stem Cells	2.13774e-05	0.53326	0.462522	0.9	0.65
ID3	Epithelial Stem Cells	3.04313e-05	0.759109	1.1572	0.375	0.099
AXIN2	Epithelial Stem Cells	4.72822e-05	1	0.992826	0.175	0.016
MUC1	Epithelial Stem Cells	5.70235e-05	1	1.02886	0.175	0.015
RNF43	Epithelial Stem Cells	8.33598e-05	1	0.878577	0.175	0.016
ALDH1A1	Epithelial Stem Cells	8.80733e-05	1	0.913673	0.45	0.163
NME7	Epithelial Stem Cells	9.10929e-05	1	0.766756	0.2	0.026
ELMO3	Epithelial Stem Cells	0.000155826	1	0.850677	0.175	0.018
DEFB1	Epithelial Stem Cells	0.000224434	1	1.05578	0.125	0.009
DDT	Epithelial Stem Cells	0.00022765	1	0.873923	0.35	0.098
LOC707129	Epithelial Stem Cells	0.000228307	1	0.494326	0.575	0.261
LGALS4	Epithelial Stem Cells	0.000239818	1	0.836985	0.5	0.228
LOC710412	Epithelial Stem Cells	0.000261714	1	0.893495	0.4	0.127
LOC708371	Epithelial Stem Cells	0.000271585	1	0.790528	0.45	0.158
ATP2C2	Epithelial Stem Cells	0.000285898	1	1.0821	0.175	0.023
GUCA2A	Epithelial Stem Cells	0.000287499	1	0.804249	0.45	0.173
CTNNB1	Epithelial Stem Cells	0.000362101	1	0.827366	0.4	0.142
PHGR1	Epithelial Stem Cells	0.000390188	1	0.509993	0.775	0.465
COX8A	Epithelial Stem Cells	0.000436884	1	0.862993	0.525	0.282
LRRC16A	Epithelial Stem Cells	0.000570307	1	1.15479	0.175	0.043
OAT	Epithelial Stem Cells	0.00062802	1	0.787933	0.425	0.152
ABCC3	Epithelial Stem Cells	0.000760815	1	0.953424	0.15	0.033
COX7B	Epithelial Stem Cells	0.000765411	1	0.632572	0.65	0.351
NDUFB7	Epithelial Stem Cells	0.000769088	1	0.776996	0.45	0.178
ATP1A1	Epithelial Stem Cells	0.000830651	1	0.795535	0.425	0.198
LOC702001	Epithelial Stem Cells	0.000930526	1	0.679205	0.175	0.066
PCK1	Epithelial Stem Cells	0.000951585	1	0.803974	0.45	0.172
SMIM22	Epithelial Stem Cells	0.000983907	1	0.664688	0.35	0.175
GLOD5	Epithelial Stem Cells	0.00103194	1	0.878484	0.15	0.021
ATP5G1	Epithelial Stem Cells	0.00105717	1	0.879851	0.3	0.107
CFTR	Epithelial Stem Cells	0.00107559	1	0.687597	0.125	0.011
GPX2	Epithelial Stem Cells	0.00112966	1	1.03369	0.225	0.045
DHRS4	Epithelial Stem Cells	0.00114201	1	0.962258	0.325	0.101
TMEM14C	Epithelial Stem Cells	0.00117454	1	0.981106	0.275	0.084
AGR2	Epithelial Stem Cells	0.00132675	1	0.499043	0.325	0.109
ID4	Epithelial Stem Cells	0.00141601	1	0.926069	0.125	0.013
RHOB	Epithelial Stem Cells	0.00141851	1	0.809147	0.4	0.146
ATF3	Epithelial Stem Cells	0.00159182	1	0.262978	0.325	0.163
TSPO	Epithelial Stem Cells	0.00175469	1	0.880504	0.325	0.104
gene31819	Epithelial Stem Cells	0.00175983	1	0.844127	0.15	0.025
LOC715623	Epithelial Stem Cells	0.0018249	1	0.687917	0.35	0.125
ANAPC1	Epithelial Stem Cells	0.00186703	1	0.769921	0.125	0.011
PVRL3	Epithelial Stem Cells	0.00194394	1	0.68879	0.15	0.02
LOC708644	Epithelial Stem Cells	0.00203697	1	0.866053	0.25	0.113
SPINT2	Epithelial Stem Cells	0.00217414	1	0.828533	0.375	0.142
LOC721121	Epithelial Stem Cells	0.00222058	1	1.05835	0.15	0.025
MLXIPL	Epithelial Stem Cells	0.00234939	1	0.790748	0.175	0.044
DNAJB1	Epithelial Stem Cells	0.00249572	1	0.697124	0.5	0.243
RGMB	Epithelial Stem Cells	0.00266049	1	0.80024	0.125	0.013
PECR	Epithelial Stem Cells	0.00304642	1	0.583952	0.175	0.034
DUSP1	Epithelial Stem Cells	0.00326726	1	0.814412	0.5	0.283
GSTK1	Epithelial Stem Cells	0.0034637	1	0.833638	0.275	0.083
NIPSNAP3A	Epithelial Stem Cells	0.00347532	1	0.502009	0.15	0.025
LOC106999361	Epithelial Stem Cells	0.00349537	1	0.846187	0.275	0.088
EDN1	Epithelial Stem Cells	0.00352345	1	0.442463	0.175	0.04
ADD3	Epithelial Stem Cells	0.00370742	1	0.832895	0.25	0.084
LARP4B	Epithelial Stem Cells	0.00381397	1	0.801573	0.175	0.032
LGALS2	Epithelial Stem Cells	0.00396376	1	0.803973	0.225	0.055
UTP20	Epithelial Stem Cells	0.004011	1	0.580175	0.125	0.016
SLC12A7	Epithelial Stem Cells	0.00492932	1	0.673958	0.125	0.015
ATP5G2	Epithelial Stem Cells	0.00511469	1	0.777105	0.4	0.231
ICA1	Epithelial Stem Cells	0.00533956	1	0.733795	0.125	0.015
MYDGF	Epithelial Stem Cells	0.00564025	1	0.890181	0.25	0.089
LOC106995693	Epithelial Stem Cells	0.0056479	1	0.805676	0.225	0.096
NHSL1	Epithelial Stem Cells	0.00625358	1	0.932047	0.175	0.043
MS4A8	Epithelial Stem Cells	0.00638641	1	0.765033	0.475	0.231
LOC574192	Epithelial Stem Cells	0.00639173	1	0.618437	0.2	0.058
FABP5	Epithelial Stem Cells	0.00651013	1	0.574948	0.2	0.073
CDX2	Epithelial Stem Cells	0.00680655	1	0.768039	0.225	0.058
LOC699655	Epithelial Stem Cells	0.00714794	1	0.570072	0.375	0.154
LOC710595	Epithelial Stem Cells	0.0073318	1	0.512657	0.125	0.017
SI	Epithelial Stem Cells	0.00753543	1	0.528362	0.5	0.251
DDX19B	Epithelial Stem Cells	0.00777494	1	0.581863	0.125	0.021
FXYD3	Epithelial Stem Cells	0.00789218	1	0.558445	0.2	0.051
CMBL	Epithelial Stem Cells	0.00798168	1	0.857644	0.225	0.067
ZBTB38	Epithelial Stem Cells	0.00804302	1	0.884729	0.2	0.05
NR2F6	Epithelial Stem Cells	0.00809655	1	0.685637	0.175	0.04
CERS6	Epithelial Stem Cells	0.00841215	1	0.68466	0.2	0.05
FKBP11	Epithelial Stem Cells	0.00883097	1	0.809393	0.15	0.045
RTN4	Epithelial Stem Cells	0.00937897	1	0.531379	0.225	0.079
LOC713150	Epithelial Stem Cells	0.00940853	1	0.851302	0.175	0.037
DCN	Fibroblasts	6.65418e-114	1.65988e-109	4.90334	1	0.011
CCDC80	Fibroblasts	4.26018e-96	1.0627e-91	3.83603	0.96	0.006
COL1A2	Fibroblasts	7.05479e-90	1.75982e-85	3.79671	0.94	0.008
COL3A1	Fibroblasts	5.47326e-87	1.36531e-82	3.69716	0.92	0.006
CFD	Fibroblasts	3.27528e-86	8.17018e-82	4.30958	0.88	0.042
MGP	Fibroblasts	1.12746e-85	2.81245e-81	3.80301	0.9	0.009
GSN	Fibroblasts	3.2527e-77	8.11387e-73	3.41039	0.96	0.081
PLAC9	Fibroblasts	3.13002e-76	7.80783e-72	3.07088	0.82	0.006
IGFBP6	Fibroblasts	1.03868e-73	2.59099e-69	3.53711	0.9	0.02
COL14A1	Fibroblasts	1.28937e-72	3.21632e-68	2.87636	0.74	0.004
LUM	Fibroblasts	1.50526e-71	3.75487e-67	2.88855	0.76	0.003
SPARCL1	Fibroblasts	1.55475e-69	3.87832e-65	2.96159	0.86	0.011
COL1A1	Fibroblasts	4.3368e-69	1.08181e-64	3.24334	0.74	0.004
GPX3	Fibroblasts	1.60715e-66	4.00905e-62	3.01037	0.76	0.006
FBLN1	Fibroblasts	4.37172e-62	1.09052e-57	2.75501	0.68	0.002
OGN	Fibroblasts	1.07923e-61	2.69213e-57	2.64505	0.66	0.002
RARRES2	Fibroblasts	5.63352e-61	1.40528e-56	2.77165	0.72	0.006
FN1	Fibroblasts	3.37691e-60	8.42371e-56	2.75049	0.68	0.005
FSTL1	Fibroblasts	1.13288e-59	2.82597e-55	2.71564	0.7	0.006
C1R	Fibroblasts	1.70234e-56	4.2465e-52	2.45403	0.66	0.006
COL6A2	Fibroblasts	1.99163e-52	4.96812e-48	2.59218	0.64	0.006
SPARC	Fibroblasts	9.03589e-51	2.254e-46	2.39862	0.68	0.011
COL6A1	Fibroblasts	6.69898e-49	1.67106e-44	2.46708	0.6	0.005
SFRP2	Fibroblasts	3.44184e-48	8.58568e-44	2.35706	0.52	0.001
FBN1	Fibroblasts	3.91831e-48	9.77422e-44	2.4409	0.56	0.003
TGFBR3	Fibroblasts	9.9516e-48	2.48243e-43	2.54543	0.56	0.004
SLIT3	Fibroblasts	5.05826e-47	1.26178e-42	2.24349	0.48	0.001
CILP	Fibroblasts	3.23352e-46	8.06601e-42	2.15725	0.46	0
C7	Fibroblasts	3.77329e-45	9.41248e-41	2.33867	0.54	0.004
MFAP4	Fibroblasts	7.21332e-45	1.79936e-40	2.38831	0.54	0.003
MFAP5	Fibroblasts	2.10974e-44	5.26275e-40	2.74621	0.46	0
H19	Fibroblasts	1.06007e-43	2.64435e-39	3.50583	0.52	0.005
COL6A3	Fibroblasts	8.29562e-43	2.06934e-38	2.29571	0.56	0.006
EFEMP1	Fibroblasts	1.24066e-42	3.09483e-38	2.27718	0.48	0.002
WIF1	Fibroblasts	1.28246e-41	3.19909e-37	2.63418	0.44	0.001
CLEC3B	Fibroblasts	1.59023e-41	3.96683e-37	3.06628	0.48	0.003
CXCL12	Fibroblasts	5.58533e-41	1.39326e-36	2.57203	0.52	0.004
SERPINF1	Fibroblasts	1.48371e-39	3.70112e-35	1.87666	0.44	0.001
ECM2	Fibroblasts	2.2804e-38	5.68846e-34	1.96092	0.42	0.001
SCARA5	Fibroblasts	2.65163e-37	6.61449e-33	2.04574	0.38	0
FBLN2	Fibroblasts	3.46774e-37	8.65028e-33	1.83322	0.42	0.002
LAMA4	Fibroblasts	4.38513e-37	1.09387e-32	1.896	0.48	0.004
DPT	Fibroblasts	2.66276e-36	6.64225e-32	2.25314	0.48	0.005
LHFP	Fibroblasts	1.22884e-35	3.06534e-31	2.0391	0.42	0.003
SERPING1	Fibroblasts	1.3477e-35	3.36183e-31	1.86426	0.48	0.005
FGF7	Fibroblasts	3.78739e-35	9.44765e-31	2.11945	0.4	0.002
CST3	Fibroblasts	1.68361e-34	4.19978e-30	1.99229	0.6	0.022
CD34	Fibroblasts	2.12918e-34	5.31124e-30	2.17297	0.46	0.005
TIMP1	Fibroblasts	4.8021e-34	1.19788e-29	1.9807	0.54	0.014
ABCA8	Fibroblasts	1.74871e-33	4.36216e-29	2.04682	0.4	0.003
LTBP4	Fibroblasts	2.42341e-33	6.04519e-29	2.10123	0.54	0.016
IGF2	Fibroblasts	3.6119e-33	9.00988e-29	2.01409	0.42	0.003
PLPP3	Fibroblasts	5.968e-33	1.48872e-28	2.17253	0.48	0.009
PDGFRA	Fibroblasts	1.90734e-32	4.75786e-28	1.80242	0.4	0.002
TNXB	Fibroblasts	2.10327e-32	5.24661e-28	2.30867	0.42	0.005
PID1	Fibroblasts	2.47251e-32	6.16768e-28	1.97159	0.42	0.004
LAMB1	Fibroblasts	1.89164e-31	4.7187e-27	2.15624	0.46	0.007
SVEP1	Fibroblasts	4.65392e-28	1.16092e-23	1.6001	0.28	0
PCOLCE	Fibroblasts	4.89477e-28	1.221e-23	1.43467	0.32	0.002
MMP2	Fibroblasts	7.19567e-28	1.79496e-23	1.95538	0.4	0.005
CD248	Fibroblasts	2.0639e-27	5.1484e-23	1.72841	0.3	0.001
TXNIP	Fibroblasts	2.94411e-26	7.34409e-22	2.02742	0.76	0.194
ASPN	Fibroblasts	3.30095e-26	8.23421e-22	2.05179	0.34	0.003
CFH	Fibroblasts	4.19524e-26	1.0465e-21	1.82591	0.34	0.003
PI16	Fibroblasts	1.25982e-25	3.14261e-21	2.29858	0.32	0.003
SPTBN1	Fibroblasts	1.79173e-25	4.46946e-21	1.84465	0.7	0.131
FBLN5	Fibroblasts	2.13702e-25	5.33081e-21	1.65578	0.34	0.003
ANXA5	Fibroblasts	4.55225e-25	1.13556e-20	1.86496	0.6	0.069
C1S	Fibroblasts	8.15111e-25	2.03329e-20	1.77913	0.34	0.004
CALD1	Fibroblasts	1.2304e-24	3.06923e-20	1.74445	0.38	0.008
NFIA	Fibroblasts	1.24048e-24	3.09438e-20	2.11968	0.46	0.02
ABI3BP	Fibroblasts	2.2613e-24	5.6408e-20	1.69007	0.3	0.002
C3	Fibroblasts	3.26013e-24	8.13239e-20	1.99943	0.32	0.003
NUPR1	Fibroblasts	1.47876e-23	3.68876e-19	1.66267	0.36	0.006
IL33	Fibroblasts	5.12596e-23	1.27867e-18	1.57145	0.28	0.001
THBS2	Fibroblasts	7.76491e-23	1.93696e-18	1.61089	0.28	0.001
IGF1	Fibroblasts	3.48596e-22	8.69573e-18	1.75821	0.38	0.012
NID1	Fibroblasts	5.54922e-22	1.38425e-17	1.42911	0.28	0.002
PEBP4	Fibroblasts	7.13288e-22	1.7793e-17	1.20779	0.22	0
VCAM1	Fibroblasts	1.01121e-21	2.52247e-17	1.50091	0.26	0.003
SDC2	Fibroblasts	1.03207e-21	2.57451e-17	1.70954	0.38	0.012
OLFML3	Fibroblasts	1.86942e-21	4.66327e-17	1.56504	0.28	0.004
APOE	Fibroblasts	3.526e-21	8.79561e-17	2.05457	0.38	0.013
LAMC1	Fibroblasts	3.74753e-21	9.34822e-17	1.47714	0.3	0.004
DAB2	Fibroblasts	8.54969e-21	2.13272e-16	1.331	0.32	0.007
APOD	Fibroblasts	1.22022e-20	3.04383e-16	2.14052	0.36	0.014
DPYSL3	Fibroblasts	2.28628e-20	5.70312e-16	1.50847	0.28	0.004
SERPINH1	Fibroblasts	3.23459e-20	8.06869e-16	1.80267	0.48	0.034
TNNT3	Fibroblasts	3.14576e-19	7.84711e-15	1.51119	0.24	0.001
PODN	Fibroblasts	7.26455e-19	1.81214e-14	1.21217	0.22	0.001
ACKR3	Fibroblasts	9.34461e-19	2.33101e-14	1.38026	0.28	0.005
LOC697564	Fibroblasts	2.17924e-18	5.43611e-14	1.64761	0.44	0.033
SGCE	Fibroblasts	2.40646e-18	6.00292e-14	1.18182	0.24	0.002
CLU	Fibroblasts	7.97352e-18	1.98899e-13	1.46995	0.3	0.01
LOC703642	Fibroblasts	9.14565e-18	2.28138e-13	1.5925	0.28	0.007
GPX8	Fibroblasts	1.01853e-17	2.54072e-13	1.22616	0.24	0.002
RNASE4	Fibroblasts	1.34042e-17	3.34369e-13	1.76582	0.5	0.058
ABCA6	Fibroblasts	6.93442e-17	1.72979e-12	1.22509	0.22	0.002
CREB5	Fibroblasts	8.88411e-17	2.21614e-12	1.23108	0.22	0.002
ABCA9	Fibroblasts	1.11004e-16	2.769e-12	1.34726	0.16	0
RARRES1	Fibroblasts	1.11585e-16	2.7835e-12	1.72619	0.28	0.007
FHL1	Fibroblasts	1.7581e-16	4.38558e-12	1.31146	0.24	0.004
PTGFRN	Fibroblasts	2.06369e-16	5.14788e-12	1.29422	0.28	0.009
IGSF10	Fibroblasts	2.3258e-16	5.80171e-12	1.62454	0.18	0
FXYD6	Fibroblasts	2.58339e-16	6.44426e-12	1.29175	0.2	0.002
OLFML1	Fibroblasts	2.90583e-16	7.24859e-12	1.15229	0.18	0
C1QTNF3	Fibroblasts	6.46701e-16	1.6132e-11	1.06187	0.18	0
CHRDL1	Fibroblasts	9.66587e-16	2.41115e-11	1.26079	0.18	0.001
ITIH5	Fibroblasts	1.22004e-15	3.04339e-11	1.11182	0.22	0.003
BICC1	Fibroblasts	1.73557e-15	4.32937e-11	1.0712	0.18	0.001
CD302	Fibroblasts	2.07904e-15	5.18617e-11	1.33243	0.34	0.019
NEGR1	Fibroblasts	2.08645e-15	5.20466e-11	1.09344	0.18	0.001
LRP1	Fibroblasts	3.0008e-15	7.48549e-11	1.59481	0.4	0.032
SERPINE2	Fibroblasts	4.62275e-15	1.15314e-10	1.02203	0.2	0.002
DDR2	Fibroblasts	8.74885e-15	2.1824e-10	1.45902	0.2	0.002
COLEC12	Fibroblasts	8.96229e-15	2.23564e-10	1.22888	0.22	0.003
FKBP9	Fibroblasts	1.24936e-14	3.11654e-10	1.22579	0.26	0.007
MFGE8	Fibroblasts	1.37817e-14	3.43785e-10	1.24004	0.22	0.003
LGALS1	Fibroblasts	2.7136e-14	6.76908e-10	1.35929	0.38	0.031
RSPO3	Fibroblasts	2.76972e-14	6.90907e-10	1.09144	0.16	0
LTBP1	Fibroblasts	3.29311e-14	8.21465e-10	1.19491	0.2	0.002
LRRC17	Fibroblasts	3.66682e-14	9.14689e-10	1.2121	0.16	0
CADM3	Fibroblasts	3.7314e-14	9.30798e-10	1.23464	0.16	0.001
CD99	Fibroblasts	6.19446e-14	1.54521e-09	1.47087	0.36	0.028
NFIB	Fibroblasts	6.41081e-14	1.59918e-09	1.43069	0.34	0.024
LAPTM4A	Fibroblasts	7.64002e-14	1.9058e-09	1.28264	0.56	0.108
PRSS23	Fibroblasts	7.96449e-14	1.98674e-09	1.25021	0.2	0.003
THY1	Fibroblasts	1.46176e-13	3.64637e-09	1.57348	0.26	0.01
PMP22	Fibroblasts	1.75944e-13	4.38893e-09	1.38125	0.6	0.125
FGFR1	Fibroblasts	2.80095e-13	6.98698e-09	1.53119	0.18	0.004
DLC1	Fibroblasts	3.0422e-13	7.58877e-09	1.14924	0.18	0.002
RBMS3	Fibroblasts	3.18781e-13	7.95199e-09	1.26616	0.2	0.003
HSPB1	Fibroblasts	4.86649e-13	1.21395e-08	1.21948	0.38	0.043
STOM	Fibroblasts	5.3376e-13	1.33146e-08	1.07495	0.2	0.004
POSTN	Fibroblasts	8.90611e-13	2.22163e-08	1.27928	0.16	0.001
PLTP	Fibroblasts	9.17578e-13	2.2889e-08	1.45348	0.24	0.013
ANXA2	Fibroblasts	1.03015e-12	2.5697e-08	1.33582	0.62	0.168
FAM198B	Fibroblasts	1.39532e-12	3.48063e-08	1.23719	0.18	0.003
MXRA7	Fibroblasts	1.61812e-12	4.0364e-08	1.07223	0.2	0.004
NGFRAP1	Fibroblasts	1.63029e-12	4.06675e-08	1.18753	0.22	0.008
TSPAN4	Fibroblasts	3.7951e-12	9.46689e-08	1.04512	0.26	0.014
ITM2A	Fibroblasts	5.27609e-12	1.31612e-07	1.10379	0.4	0.056
PLXDC1	Fibroblasts	7.80083e-12	1.94592e-07	1.17204	0.16	0.002
LOC707695	Fibroblasts	9.43325e-12	2.35312e-07	1.52467	0.16	0.002
DPYSL2	Fibroblasts	1.12015e-11	2.79421e-07	1.18047	0.28	0.021
FIBIN	Fibroblasts	1.61194e-11	4.02099e-07	1.02932	0.12	0.001
ASPH	Fibroblasts	1.93156e-11	4.81827e-07	1.40505	0.34	0.035
LOC697829	Fibroblasts	2.14159e-11	5.34219e-07	1.05439	0.2	0.005
SPON2	Fibroblasts	2.7434e-11	6.84342e-07	1.09346	0.2	0.006
PROCR	Fibroblasts	3.35897e-11	8.37895e-07	1.17111	0.12	0.001
SLIT2	Fibroblasts	5.88006e-11	1.46678e-06	1.08414	0.16	0.002
PTGDS	Fibroblasts	6.58014e-11	1.64142e-06	1.97001	0.16	0.002
AEBP1	Fibroblasts	6.74865e-11	1.68345e-06	1.43294	0.16	0.002
IL6ST	Fibroblasts	9.32682e-11	2.32658e-06	1.35198	0.38	0.054
SEMA3C	Fibroblasts	9.62087e-11	2.39993e-06	1.49094	0.16	0.004
JUNB	Fibroblasts	9.64419e-11	2.40574e-06	1.40515	0.46	0.24
CTSK	Fibroblasts	1.03382e-10	2.57885e-06	1.27077	0.2	0.007
VCAN	Fibroblasts	1.75486e-10	4.3775e-06	1.04015	0.16	0.003
ECM1	Fibroblasts	2.22024e-10	5.53838e-06	1.19173	0.16	0.005
GSTA3	Fibroblasts	2.55468e-10	6.37265e-06	1.37378	0.18	0.006
LAMA2	Fibroblasts	2.93229e-10	7.31459e-06	1.09121	0.14	0.002
OMD	Fibroblasts	3.4892e-10	8.70381e-06	1.03586	0.12	0
AKAP12	Fibroblasts	3.92399e-10	9.78839e-06	1.12301	0.16	0.003
VIM	Fibroblasts	4.54682e-10	1.1342e-05	1.10417	0.72	0.286
ZBTB16	Fibroblasts	5.6879e-10	1.41885e-05	1.55601	0.18	0.006
RHOBTB3	Fibroblasts	7.12285e-10	1.77679e-05	1.28472	0.18	0.008
SLC29A1	Fibroblasts	7.23037e-10	1.80362e-05	1.3797	0.16	0.007
CALU	Fibroblasts	7.7414e-10	1.93109e-05	1.03146	0.3	0.035
COL4A1	Fibroblasts	8.64439e-10	2.15634e-05	1.0741	0.18	0.007
C1H1orf21	Fibroblasts	9.97405e-10	2.48803e-05	1.12123	0.34	0.044
OSMR	Fibroblasts	1.38085e-09	3.44453e-05	1.19826	0.18	0.006
LGALS3BP	Fibroblasts	2.15317e-09	5.37107e-05	1.17908	0.3	0.032
KDELR1	Fibroblasts	3.8537e-09	9.61305e-05	1.2561	0.4	0.079
IGFBP5	Fibroblasts	3.90841e-09	9.74954e-05	1.52685	0.18	0.006
CRYBG3	Fibroblasts	4.23723e-09	0.000105698	1.281	0.2	0.013
CD63	Fibroblasts	5.70767e-09	0.000142378	1.37927	0.48	0.144
ARID5B	Fibroblasts	1.51778e-08	0.000378609	1.1993	0.38	0.068
EGR1	Fibroblasts	2.01535e-08	0.000502728	1.56784	0.3	0.062
LOC717105	Fibroblasts	2.1373e-08	0.000533151	1.13757	0.26	0.03
DIXDC1	Fibroblasts	2.36092e-08	0.000588931	1.08935	0.16	0.006
GAS7	Fibroblasts	2.90907e-08	0.000725668	1.10978	0.16	0.006
CDA	Fibroblasts	4.13146e-08	0.00103059	1.08212	0.28	0.04
CD59	Fibroblasts	5.12846e-08	0.00127929	1.2832	0.24	0.037
CTSL	Fibroblasts	7.51274e-08	0.00187405	1.02099	0.24	0.026
SSPN	Fibroblasts	1.20316e-07	0.00300128	1.15942	0.16	0.008
CLIC4	Fibroblasts	1.63681e-07	0.00408303	1.17411	0.26	0.035
CYBRD1	Fibroblasts	2.08545e-07	0.00520217	1.15433	0.38	0.083
RCN1	Fibroblasts	2.20721e-07	0.00550589	1.12668	0.2	0.016
EPHX1	Fibroblasts	4.91784e-07	0.0122675	1.12841	0.28	0.042
JUN	Fibroblasts	9.02381e-07	0.0225099	1.1011	0.46	0.301
SAMHD1	Fibroblasts	1.70543e-06	0.042542	1.10642	0.22	0.026
ADAM9	Fibroblasts	3.42763e-06	0.0855023	1.0291	0.2	0.024
IGFBP3	Fibroblasts	4.6169e-06	0.115168	1.27769	0.16	0.012
CD81	Fibroblasts	4.88302e-06	0.121807	1.07803	0.28	0.053
COL16A1	Fibroblasts	5.67508e-06	0.141565	1.0244	0.14	0.008
A2M	Fibroblasts	7.86115e-06	0.196096	1.10675	0.14	0.009
SMAD5	Fibroblasts	2.13395e-05	0.532315	1.10118	0.18	0.024
PAM	Fibroblasts	4.40867e-05	1	1.309	0.14	0.022
ZFHX3	Fibroblasts	0.000240989	1	1.03403	0.12	0.011
MYC	Fibroblasts	0.000802525	1	1.04162	0.14	0.027
ZG16	Goblet Cells	0	0	4.96558	0.98	0.209
TFF3	Goblet Cells	0	0	4.42424	0.996	0.128
FCGBP	Goblet Cells	0	0	4.08489	0.937	0.065
MUC2	Goblet Cells	4.94065645841247e-324	1.23244675355099e-319	4.02553	0.91	0.059
CLCA1	Goblet Cells	7.99956509150938e-318	1.99549151207701e-313	4.09506	0.89	0.026
AGR2	Goblet Cells	2.66329e-205	6.64358e-201	3.1839	0.761	0.073
LOC720898	Goblet Cells	4.88269e-158	1.21799e-153	2.40522	0.514	0.004
ITLN1	Goblet Cells	2.00491e-144	5.00126e-140	3.14223	0.561	0.035
S100P	Goblet Cells	2.0212e-133	5.04189e-129	2.3543	0.467	0.007
LGALS4	Goblet Cells	4.34822e-121	1.08466e-116	1.81032	0.8	0.196
SPDEF	Goblet Cells	6.98991e-110	1.74363e-105	1.91733	0.365	0.003
LOC106993154	Goblet Cells	9.26364e-96	2.31082e-91	1.70782	0.306	0.001
ATOH1	Goblet Cells	1.0503e-95	2.61998e-91	1.77718	0.325	0.003
NPDC1	Goblet Cells	2.86213e-92	7.1396e-88	1.85158	0.392	0.014
BCAS1	Goblet Cells	1.91425e-88	4.7751e-84	1.85133	0.329	0.005
PHGR1	Goblet Cells	2.38681e-88	5.95389e-84	1.28614	0.973	0.438
SYTL2	Goblet Cells	8.30366e-85	2.07135e-80	1.86429	0.482	0.041
CLDN4	Goblet Cells	4.65765e-83	1.16185e-78	1.66804	0.78	0.28
TPM1	Goblet Cells	8.24542e-83	2.05682e-78	1.88215	0.537	0.085
SPINK1	Goblet Cells	1.96726e-76	4.90733e-72	1.35479	0.82	0.275
FER1L6	Goblet Cells	2.10997e-76	5.26333e-72	1.60802	0.263	0.002
LOC700569	Goblet Cells	5.32068e-74	1.32724e-69	1.68906	0.49	0.066
GSN	Goblet Cells	6.0562e-65	1.51072e-60	1.42971	0.471	0.068
FXYD3	Goblet Cells	9.83124e-64	2.4524e-59	1.51799	0.373	0.034
CEACAM6	Goblet Cells	1.01767e-63	2.53858e-59	1.74166	0.478	0.084
ELF3	Goblet Cells	3.49516e-63	8.71867e-59	1.54658	0.576	0.142
CAPN9	Goblet Cells	4.13473e-62	1.03141e-57	1.45521	0.212	0.002
KRT8	Goblet Cells	3.57693e-59	8.92266e-55	1.30186	0.655	0.181
TFF2	Goblet Cells	2.81497e-55	7.02194e-51	1.49746	0.188	0.001
LOC696797	Goblet Cells	6.01997e-53	1.50168e-48	1.67657	0.357	0.054
TSPAN8	Goblet Cells	4.85627e-52	1.2114e-47	1.35859	0.494	0.102
MLPH	Goblet Cells	5.44494e-52	1.35824e-47	1.3491	0.212	0.005
LRRC26	Goblet Cells	1.58002e-51	3.94135e-47	1.30649	0.204	0.004
LOC719871	Goblet Cells	5.10257e-50	1.27284e-45	1.31003	0.227	0.008
RASEF	Goblet Cells	1.47882e-49	3.68892e-45	1.41471	0.216	0.009
AGR3	Goblet Cells	2.69946e-49	6.73382e-45	1.28235	0.596	0.178
RETNLB	Goblet Cells	7.81015e-47	1.94824e-42	1.90951	0.216	0.011
RNASE4	Goblet Cells	3.71245e-45	9.26071e-41	1.32691	0.341	0.047
SELM	Goblet Cells	3.96728e-45	9.89639e-41	1.3775	0.275	0.029
GCNT3	Goblet Cells	1.01302e-44	2.52697e-40	1.43431	0.216	0.009
EPCAM	Goblet Cells	3.8313e-44	9.55718e-40	1.15955	0.631	0.215
MUC13	Goblet Cells	5.51126e-44	1.37478e-39	1.33732	0.6	0.219
RGS2	Goblet Cells	7.3412e-44	1.83126e-39	1.30254	0.463	0.102
HRASLS2	Goblet Cells	3.10906e-42	7.75555e-38	1.4097	0.212	0.01
RASD1	Goblet Cells	2.63955e-41	6.58436e-37	1.13884	0.184	0.006
FOXA3	Goblet Cells	9.56976e-41	2.38718e-36	1.17678	0.173	0.005
ANO7	Goblet Cells	6.34318e-39	1.58231e-34	1.15052	0.169	0.004
LRRC31	Goblet Cells	2.41924e-38	6.03479e-34	0.995676	0.141	0.002
ST6GALNAC1	Goblet Cells	2.64277e-37	6.5924e-33	1.29441	0.263	0.028
S100A6	Goblet Cells	4.93848e-37	1.2319e-32	0.796125	0.843	0.488
LGALS3	Goblet Cells	1.00913e-36	2.51727e-32	0.997103	0.702	0.321
SLC12A2	Goblet Cells	1.0177e-36	2.53866e-32	1.2243	0.302	0.042
RRBP1	Goblet Cells	1.34987e-35	3.36724e-31	1.13885	0.451	0.122
CLDN3	Goblet Cells	1.76945e-35	4.4139e-31	1.26744	0.333	0.065
ANXA13	Goblet Cells	8.90301e-35	2.22086e-30	1.09018	0.275	0.035
FFAR4	Goblet Cells	3.18807e-34	7.95264e-30	0.913748	0.129	0.002
NEURL1	Goblet Cells	2.40021e-33	5.98732e-29	1.17631	0.184	0.012
TTC39A	Goblet Cells	4.45961e-33	1.11245e-28	0.843905	0.129	0.002
GOLM1	Goblet Cells	4.49588e-33	1.1215e-28	1.17163	0.2	0.018
UBB	Goblet Cells	1.77137e-32	4.41868e-28	0.731059	0.812	0.657
HEPACAM2	Goblet Cells	5.5531e-32	1.38522e-27	1.06491	0.176	0.01
TPD52	Goblet Cells	6.23808e-32	1.55609e-27	1.1656	0.282	0.049
VNN1	Goblet Cells	3.60723e-31	8.99824e-27	1.39951	0.263	0.048
IER2	Goblet Cells	1.81501e-30	4.52754e-26	1.06718	0.494	0.239
CREB3L1	Goblet Cells	1.94994e-30	4.86413e-26	0.98723	0.161	0.009
TSTD1	Goblet Cells	2.237e-30	5.58019e-26	1.05806	0.278	0.047
ACTG1	Goblet Cells	2.4626e-30	6.14296e-26	0.853636	0.71	0.421
MYO5C	Goblet Cells	2.78151e-30	6.93848e-26	1.07982	0.161	0.01
RASSF7	Goblet Cells	3.42644e-30	8.54724e-26	1.07925	0.255	0.038
GALNT5	Goblet Cells	6.56993e-30	1.63887e-25	0.819471	0.114	0.001
SPATS2L	Goblet Cells	1.00269e-29	2.50121e-25	1.28481	0.267	0.052
FAM3D	Goblet Cells	4.30064e-29	1.07279e-24	1.06327	0.278	0.05
GSTO1	Goblet Cells	5.81964e-29	1.45171e-24	1.0142	0.404	0.11
TSPAN1	Goblet Cells	6.68805e-28	1.66833e-23	1.18994	0.243	0.038
SCIN	Goblet Cells	7.2183e-28	1.80061e-23	1.00287	0.431	0.131
RAB27A	Goblet Cells	1.46601e-27	3.65697e-23	0.937376	0.239	0.036
SGSM3	Goblet Cells	2.10801e-27	5.25843e-23	1.01363	0.216	0.027
CD63	Goblet Cells	6.36264e-27	1.58716e-22	0.984227	0.42	0.132
FETUB	Goblet Cells	1.29633e-26	3.23368e-22	0.928473	0.145	0.009
GALNT3	Goblet Cells	1.54104e-26	3.84413e-22	1.00698	0.196	0.022
CLDN7	Goblet Cells	5.20119e-26	1.29744e-21	0.943544	0.427	0.137
FKBP11	Goblet Cells	8.91852e-26	2.22472e-21	1.06932	0.216	0.036
TM4SF5	Goblet Cells	1.34245e-25	3.34875e-21	1.14883	0.255	0.052
KRT20	Goblet Cells	6.0051e-25	1.49797e-20	0.732566	0.608	0.277
PKIB	Goblet Cells	1.32228e-24	3.29843e-20	1.13203	0.302	0.081
ASPH	Goblet Cells	9.6231e-24	2.40048e-19	0.986589	0.2	0.028
CDC42EP3	Goblet Cells	1.35785e-23	3.38716e-19	0.956073	0.173	0.019
SLC50A1	Goblet Cells	1.80376e-23	4.49947e-19	0.873718	0.184	0.026
ATF3	Goblet Cells	5.41231e-23	1.3501e-18	1.02487	0.42	0.149
LOC106993556	Goblet Cells	6.29475e-23	1.57022e-18	1.00806	0.302	0.075
STARD10	Goblet Cells	7.54777e-23	1.88279e-18	1.01697	0.231	0.042
ATP2C2	Goblet Cells	9.14526e-23	2.28129e-18	0.769425	0.157	0.016
HSD11B2	Goblet Cells	1.00882e-22	2.51649e-18	1.02665	0.247	0.049
GALNT4	Goblet Cells	1.39493e-22	3.47964e-18	0.961413	0.216	0.036
SYTL4	Goblet Cells	1.40329e-22	3.50051e-18	0.897363	0.106	0.004
gene3001	Goblet Cells	1.92559e-22	4.80338e-18	0.721553	0.133	0.009
MLLT3	Goblet Cells	4.6813e-22	1.16775e-17	0.865353	0.145	0.013
EGR1	Goblet Cells	7.09029e-22	1.76867e-17	1.00633	0.247	0.054
FAM3B	Goblet Cells	7.59402e-22	1.89433e-17	1.01715	0.239	0.048
LOC100430368	Goblet Cells	9.35465e-22	2.33352e-17	0.83969	0.22	0.04
FUOM	Goblet Cells	3.47569e-21	8.67012e-17	0.814913	0.42	0.151
DDX60	Goblet Cells	3.81016e-21	9.50445e-17	1.0941	0.22	0.041
LOC100425282	Goblet Cells	4.01303e-21	1.00105e-16	1.04995	0.298	0.084
CDX1	Goblet Cells	4.06784e-21	1.01472e-16	1.00536	0.208	0.04
AREG	Goblet Cells	4.47422e-21	1.11609e-16	1.26461	0.271	0.078
MCF2L	Goblet Cells	6.18152e-21	1.54198e-16	0.791967	0.114	0.007
GFPT1	Goblet Cells	1.473e-20	3.67441e-16	0.887522	0.224	0.046
gene28315	Goblet Cells	2.50078e-20	6.23819e-16	0.829649	0.153	0.018
BAG1	Goblet Cells	3.60841e-20	9.00118e-16	0.911357	0.173	0.025
DSTN	Goblet Cells	1.06889e-19	2.66634e-15	0.898291	0.376	0.136
QSOX1	Goblet Cells	2.58864e-19	6.45737e-15	0.950332	0.145	0.017
FAM46A	Goblet Cells	3.85528e-19	9.61698e-15	1.15697	0.251	0.072
CRACR2B	Goblet Cells	4.42818e-19	1.10461e-14	0.784256	0.133	0.013
GALNT10	Goblet Cells	6.47417e-19	1.61498e-14	0.79381	0.125	0.011
SCNN1A	Goblet Cells	2.24604e-18	5.60275e-14	0.828368	0.133	0.014
gene15402	Goblet Cells	2.73077e-18	6.8119e-14	0.752494	0.141	0.017
LOC703490	Goblet Cells	3.98053e-18	9.92944e-14	1.01516	0.255	0.069
MGLL	Goblet Cells	5.28459e-18	1.31824e-13	0.837581	0.173	0.027
ADM	Goblet Cells	5.90207e-18	1.47227e-13	0.974816	0.129	0.014
SPINT2	Goblet Cells	6.18349e-18	1.54247e-13	0.761563	0.365	0.131
DHX32	Goblet Cells	6.42447e-18	1.60258e-13	0.788917	0.133	0.015
HMGCS1	Goblet Cells	6.54264e-18	1.63206e-13	0.969263	0.29	0.094
C8H8orf4	Goblet Cells	7.12988e-18	1.77855e-13	0.995373	0.173	0.031
TM4SF4	Goblet Cells	9.02149e-18	2.25041e-13	0.74359	0.11	0.008
GMDS	Goblet Cells	9.21248e-18	2.29805e-13	0.837275	0.184	0.036
MDK	Goblet Cells	1.15548e-17	2.88235e-13	0.867887	0.322	0.105
FHL2	Goblet Cells	1.27833e-17	3.1888e-13	0.897487	0.153	0.021
JUN	Goblet Cells	1.33233e-17	3.3235e-13	0.785027	0.537	0.289
RHOB	Goblet Cells	2.17117e-17	5.41598e-13	1.00493	0.333	0.137
HMG20B	Goblet Cells	4.03404e-17	1.00629e-12	0.89392	0.2	0.046
ZFP36	Goblet Cells	4.88295e-17	1.21805e-12	0.709498	0.62	0.436
GLUL	Goblet Cells	5.33949e-17	1.33194e-12	0.843309	0.137	0.018
PLAC8	Goblet Cells	8.19352e-17	2.04387e-12	0.794937	0.4	0.164
LOC717248	Goblet Cells	9.2141e-17	2.29846e-12	0.723005	0.129	0.017
LOC694623	Goblet Cells	1.23494e-16	3.08055e-12	0.865268	0.125	0.014
MGST3	Goblet Cells	1.9842e-16	4.94959e-12	0.79873	0.369	0.148
CDKN1A	Goblet Cells	2.79418e-16	6.97009e-12	0.934319	0.278	0.094
TSPAN13	Goblet Cells	3.9783e-16	9.92386e-12	0.779191	0.18	0.039
TM9SF3	Goblet Cells	4.02707e-16	1.00455e-11	0.814395	0.361	0.146
LOC720054	Goblet Cells	6.93786e-16	1.73065e-11	0.842946	0.443	0.208
KLF5	Goblet Cells	1.00171e-15	2.49877e-11	0.799697	0.31	0.107
MXD1	Goblet Cells	1.5742e-15	3.92684e-11	0.86876	0.373	0.153
ATP2A3	Goblet Cells	2.04639e-15	5.10472e-11	0.874058	0.22	0.059
EHF	Goblet Cells	2.40483e-15	5.99884e-11	0.611648	0.129	0.022
DAPK3	Goblet Cells	2.78401e-15	6.9447e-11	0.814867	0.255	0.075
XBP1	Goblet Cells	5.50075e-15	1.37216e-10	0.777621	0.22	0.062
ACSS2	Goblet Cells	6.15664e-15	1.53577e-10	0.818957	0.122	0.02
RUSC1	Goblet Cells	6.56045e-15	1.6365e-10	0.748511	0.122	0.015
KLF4	Goblet Cells	1.08133e-14	2.69738e-10	0.810641	0.122	0.016
DUSP1	Goblet Cells	1.20264e-14	2.99998e-10	0.737339	0.486	0.273
ETS2	Goblet Cells	1.82936e-14	4.56333e-10	0.923123	0.259	0.088
ISG15	Goblet Cells	9.06618e-14	2.26156e-09	1.14845	0.18	0.062
GALNT6	Goblet Cells	1.06385e-13	2.65377e-09	0.771214	0.153	0.029
RABAC1	Goblet Cells	1.24559e-13	3.10713e-09	0.801752	0.231	0.071
HID1	Goblet Cells	1.9636e-13	4.89821e-09	0.751999	0.118	0.016
MIA3	Goblet Cells	3.32053e-13	8.28306e-09	0.812142	0.239	0.076
ID1	Goblet Cells	5.2456e-13	1.30852e-08	0.769246	0.176	0.045
LOC100426949	Goblet Cells	7.4702e-13	1.86344e-08	0.829084	0.212	0.064
LSR	Goblet Cells	7.73564e-13	1.92966e-08	0.823433	0.18	0.046
VMP1	Goblet Cells	1.3029e-12	3.25009e-08	0.664586	0.357	0.154
MTUS1	Goblet Cells	1.44928e-12	3.61522e-08	0.755324	0.18	0.046
PDXDC1	Goblet Cells	1.64703e-12	4.10851e-08	0.761171	0.227	0.071
KDELR1	Goblet Cells	1.97594e-12	4.92899e-08	0.700478	0.224	0.074
FAM135A	Goblet Cells	2.5468e-12	6.353e-08	0.814069	0.176	0.056
AKAP9	Goblet Cells	7.69143e-12	1.91863e-07	0.680774	0.447	0.241
BLVRB	Goblet Cells	8.90321e-12	2.2209e-07	0.690425	0.275	0.103
DDR1	Goblet Cells	1.14512e-11	2.85651e-07	0.70166	0.165	0.043
CD164	Goblet Cells	1.16535e-11	2.90696e-07	0.655281	0.384	0.194
VIMP	Goblet Cells	1.90111e-11	4.74232e-07	0.74293	0.247	0.092
PTGER4	Goblet Cells	2.76466e-11	6.89643e-07	0.655921	0.314	0.132
ANXA2	Goblet Cells	3.25261e-11	8.11363e-07	0.688694	0.349	0.162
SHROOM3	Goblet Cells	3.69985e-11	9.22927e-07	0.637469	0.149	0.039
TOM1L1	Goblet Cells	4.54608e-11	1.13402e-06	0.710601	0.129	0.026
EDEM3	Goblet Cells	6.11465e-11	1.5253e-06	0.723148	0.165	0.051
HBEGF	Goblet Cells	6.21318e-11	1.54988e-06	0.910215	0.2	0.072
FDPS	Goblet Cells	7.27628e-11	1.81507e-06	0.717174	0.192	0.061
CD59	Goblet Cells	1.06775e-10	2.66349e-06	0.629859	0.137	0.033
LOC698693	Goblet Cells	2.35554e-10	5.87589e-06	0.636803	0.243	0.091
TSPO	Goblet Cells	3.10105e-10	7.73556e-06	0.675135	0.251	0.097
IFI27L2	Goblet Cells	3.3475e-10	8.35035e-06	0.618011	0.459	0.275
LMNA	Goblet Cells	6.86651e-10	1.71285e-05	0.661625	0.239	0.092
DYNLL1	Goblet Cells	1.00159e-09	2.49846e-05	0.647338	0.275	0.129
NUDT16	Goblet Cells	1.03545e-09	2.58293e-05	0.690999	0.141	0.036
DST	Goblet Cells	1.10441e-09	2.75495e-05	0.671719	0.443	0.252
EBP	Goblet Cells	1.34705e-09	3.36022e-05	0.725671	0.196	0.069
SBDS	Goblet Cells	1.62563e-09	4.05514e-05	0.669356	0.302	0.147
RASSF6	Goblet Cells	1.7299e-09	4.31524e-05	0.638002	0.157	0.046
ST14	Goblet Cells	2.43335e-09	6.07e-05	0.724596	0.243	0.101
PRR15L	Goblet Cells	2.65536e-09	6.62379e-05	0.67635	0.212	0.085
ID3	Goblet Cells	3.06415e-09	7.64351e-05	0.628744	0.224	0.095
KDELR2	Goblet Cells	4.60056e-09	0.000114761	0.618567	0.192	0.068
HSD17B2	Goblet Cells	1.59973e-08	0.000399053	0.66556	0.149	0.044
RAB11FIP1	Goblet Cells	2.14351e-08	0.000534698	0.67475	0.275	0.136
TRANK1	Goblet Cells	2.19956e-08	0.00054868	0.662532	0.153	0.047
LMO7	Goblet Cells	6.60819e-08	0.00164841	0.734461	0.251	0.115
PLSCR1	Goblet Cells	7.39971e-08	0.00184586	0.633365	0.161	0.054
COX7AH	Goblet Cells	8.14016e-08	0.00203056	0.607959	0.267	0.127
SPINT1	Goblet Cells	1.56432e-07	0.00390218	0.602737	0.188	0.073
IFRD1	Goblet Cells	6.9281e-07	0.0172821	0.631481	0.275	0.141
BTG2	Goblet Cells	8.6244e-07	0.0215136	0.628931	0.188	0.087
CPA3	Mast Cells Basophils	2.95959e-74	7.3827e-70	4.40493	0.967	0.002
LOC722431	Mast Cells Basophils	4.39298e-60	1.09583e-55	4.30696	0.8	0.001
MS4A2	Mast Cells Basophils	3.1703e-59	7.9083e-55	3.13781	0.833	0
CLU	Mast Cells Basophils	1.05848e-55	2.64038e-51	3.43302	0.933	0.007
FCER1A	Mast Cells Basophils	9.78377e-55	2.44056e-50	3.20442	0.833	0.002
GATA2	Mast Cells Basophils	4.40126e-48	1.09789e-43	3.10476	0.733	0.002
CMA1	Mast Cells Basophils	2.98246e-40	7.43975e-36	3.04213	0.633	0.001
HPGD	Mast Cells Basophils	3.23276e-40	8.06413e-36	2.8662	0.9	0.085
LOC722427	Mast Cells Basophils	2.36752e-34	5.90579e-30	2.84749	0.5	0
KIT	Mast Cells Basophils	1.62327e-33	4.04926e-29	2.57479	0.667	0.009
ITM2B	Mast Cells Basophils	5.19149e-31	1.29502e-26	2.02317	0.933	0.302
C1H1orf186	Mast Cells Basophils	1.20407e-30	3.00356e-26	2.33307	0.467	0
LTC4S	Mast Cells Basophils	1.4612e-27	3.64497e-23	2.42762	0.567	0.009
LOC699599	Mast Cells Basophils	2.39377e-26	5.97127e-22	2.67875	0.4	0.001
FCGR1A	Mast Cells Basophils	7.82759e-26	1.95259e-21	2.15513	0.467	0.004
SLC18A2	Mast Cells Basophils	1.92258e-25	4.79587e-21	1.92963	0.433	0.001
VIM	Mast Cells Basophils	1.01754e-24	2.53826e-20	2.10329	0.9	0.287
ENPP3	Mast Cells Basophils	7.92593e-24	1.97712e-19	1.86826	0.367	0
GCSAML	Mast Cells Basophils	1.38627e-22	3.45804e-18	1.83468	0.367	0.001
ALOX5AP	Mast Cells Basophils	1.39953e-22	3.49113e-18	2.32227	0.667	0.035
HDC	Mast Cells Basophils	2.19926e-22	5.48604e-18	1.6875	0.333	0
KLRG1	Mast Cells Basophils	3.71677e-21	9.27148e-17	1.68912	0.367	0.001
SLC45A3	Mast Cells Basophils	1.0336e-20	2.57831e-16	2.03993	0.467	0.009
TPSB2	Mast Cells Basophils	4.58132e-20	1.14281e-15	1.62235	0.3	0
PRSS57	Mast Cells Basophils	4.65028e-19	1.16001e-14	1.60599	0.333	0.001
LOC722367	Mast Cells Basophils	5.24015e-18	1.30716e-13	1.73798	0.4	0.012
TSPAN2	Mast Cells Basophils	5.37408e-17	1.34056e-12	1.55528	0.367	0.005
ACSL4	Mast Cells Basophils	1.41819e-16	3.53766e-12	1.93881	0.633	0.061
FCER1G	Mast Cells Basophils	3.68291e-16	9.18701e-12	2.05049	0.533	0.028
ACSBG1	Mast Cells Basophils	1.10593e-15	2.75873e-11	1.80289	0.267	0
SERPINB1	Mast Cells Basophils	1.19206e-15	2.9736e-11	1.92624	0.7	0.089
CD63	Mast Cells Basophils	1.31713e-15	3.28558e-11	1.87386	0.733	0.144
SDPR	Mast Cells Basophils	2.18597e-15	5.4529e-11	1.78752	0.367	0.006
SRGN	Mast Cells Basophils	2.68286e-15	6.69239e-11	1.61211	0.9	0.342
ADCYAP1	Mast Cells Basophils	9.69359e-15	2.41807e-10	1.88828	0.233	0
PTGS2	Mast Cells Basophils	3.39829e-14	8.47704e-10	2.36789	0.333	0.005
BHLHE40	Mast Cells Basophils	4.69101e-14	1.17017e-09	1.94915	0.533	0.05
ITM2A	Mast Cells Basophils	7.69895e-14	1.9205e-09	1.63856	0.6	0.056
TMEM154	Mast Cells Basophils	7.14065e-13	1.78124e-08	1.74795	0.6	0.077
gene20309	Mast Cells Basophils	5.91005e-12	1.47426e-07	1.3123	0.233	0.003
RAB44	Mast Cells Basophils	1.25633e-11	3.13392e-07	1.48228	0.233	0.002
PLAT	Mast Cells Basophils	1.82952e-11	4.56375e-07	1.44388	0.267	0.004
LOC106993946	Mast Cells Basophils	3.05804e-11	7.62829e-07	1.56719	0.4	0.025
P2RX1	Mast Cells Basophils	3.22955e-11	8.05612e-07	1.14635	0.2	0.001
JUN	Mast Cells Basophils	6.81329e-11	1.69957e-06	1.59806	0.667	0.301
ITM2C	Mast Cells Basophils	8.27848e-11	2.06507e-06	1.59422	0.4	0.042
ARHGDIB	Mast Cells Basophils	1.42507e-10	3.55484e-06	1.28211	0.767	0.284
ALAS1	Mast Cells Basophils	1.96289e-10	4.89642e-06	1.84536	0.433	0.045
GNPTAB	Mast Cells Basophils	2.78564e-10	6.94877e-06	1.66745	0.4	0.032
MITF	Mast Cells Basophils	4.11994e-10	1.02772e-05	1.43014	0.2	0.004
FFAR3	Mast Cells Basophils	1.11037e-09	2.76982e-05	1.9487	0.3	0.011
NDST2	Mast Cells Basophils	1.35528e-09	3.38074e-05	1.40646	0.3	0.013
HACD4	Mast Cells Basophils	1.91774e-09	4.78381e-05	1.34774	0.233	0.011
TXNIP	Mast Cells Basophils	3.89055e-09	9.70497e-05	1.626	0.567	0.198
HPGDS	Mast Cells Basophils	3.90703e-09	9.74608e-05	1.56059	0.267	0.014
VWA5A	Mast Cells Basophils	4.05947e-09	0.000101263	1.46902	0.3	0.013
RGS10	Mast Cells Basophils	4.64002e-09	0.000115745	1.2583	0.3	0.021
PTRF	Mast Cells Basophils	5.45502e-09	0.000136076	1.25208	0.267	0.008
CD84	Mast Cells Basophils	6.77926e-09	0.000169109	1.70914	0.4	0.042
ZMYND8	Mast Cells Basophils	1.1214e-08	0.000279733	1.24709	0.433	0.048
NFE2	Mast Cells Basophils	1.70726e-08	0.000425877	0.778805	0.133	0
HS6ST1	Mast Cells Basophils	2.36118e-08	0.000588997	1.327	0.233	0.008
ZEB2	Mast Cells Basophils	3.5517e-08	0.000885971	1.43833	0.367	0.035
RGS2	Mast Cells Basophils	4.25783e-08	0.00106212	1.58271	0.533	0.119
BTK	Mast Cells Basophils	4.83296e-08	0.00120558	1.60669	0.333	0.036
LOC722432	Mast Cells Basophils	5.91397e-08	0.00147524	1.56918	0.133	0
SORT1	Mast Cells Basophils	7.89423e-08	0.00196922	1.34326	0.367	0.034
LOC106994855	Mast Cells Basophils	8.15896e-08	0.00203525	1.07551	0.167	0.003
S100A4	Mast Cells Basophils	1.30445e-07	0.00325394	1.41209	0.5	0.086
HES1	Mast Cells Basophils	1.44415e-07	0.00360244	1.82031	0.3	0.063
LAT2	Mast Cells Basophils	1.51958e-07	0.00379058	1.3147	0.467	0.074
PPP3CA	Mast Cells Basophils	1.56781e-07	0.0039109	1.39474	0.4	0.059
RGS1	Mast Cells Basophils	1.59278e-07	0.00397318	1.35973	0.6	0.225
ST8SIA6	Mast Cells Basophils	1.69867e-07	0.00423734	0.925121	0.133	0
LOC106995172	Mast Cells Basophils	1.79669e-07	0.00448184	0.797508	0.133	0
JUNB	Mast Cells Basophils	2.96548e-07	0.00739738	1.40307	0.6	0.24
DHRS9	Mast Cells Basophils	3.04571e-07	0.00759753	1.36412	0.2	0.006
ZFP36	Mast Cells Basophils	4.50451e-07	0.0112365	1.1315	0.633	0.445
S100A11	Mast Cells Basophils	4.76323e-07	0.0118819	1.18296	0.533	0.113
MLLT3	Mast Cells Basophils	5.16016e-07	0.012872	1.35199	0.267	0.019
EPDR1	Mast Cells Basophils	5.28338e-07	0.0131794	0.829994	0.133	0.002
GPR65	Mast Cells Basophils	5.34592e-07	0.0133354	1.36274	0.533	0.13
ESAM	Mast Cells Basophils	7.16588e-07	0.0178753	1.19583	0.2	0.009
LAX1	Mast Cells Basophils	8.48753e-07	0.0211721	1.17671	0.167	0.011
C3AR1	Mast Cells Basophils	8.90355e-07	0.0222099	1.15843	0.2	0.008
IRAK3	Mast Cells Basophils	9.50428e-07	0.0237084	0.993497	0.2	0.006
CTTNBP2	Mast Cells Basophils	1.05711e-06	0.0263696	1.25823	0.167	0.004
AGAP1	Mast Cells Basophils	1.36439e-06	0.0340347	1.43924	0.2	0.012
MCTP1	Mast Cells Basophils	1.44256e-06	0.0359847	0.891677	0.133	0.002
PTAFR	Mast Cells Basophils	1.92794e-06	0.0480925	1.18411	0.2	0.009
ARHGEF6	Mast Cells Basophils	2.02176e-06	0.0504329	1.27785	0.267	0.025
[truncated: 1,213 more rows]

## Sheet: Supplemental Table 4B
Supplemental Table 4
Related to NHP Ileum, Figure 3B
Statistics for ACE2 and TMPRSS2 expression (likelihood-ratio test implemented in R using Seurat package and function FindAllMarkers)
Gene	Cell Type	p-value	p_val_adj	average log fold change vs all other cells	% of Cell Type Expressing	% of Rest of Cells Expressing
ACE2	Absorptive Enterocytes	0	0	2.28503	0.619	0.049
TMPRSS2	Absorptive Enterocytes	4.56482e-18	1.13869e-13	0.532131	0.077	0.019

## Sheet: Supplemental Table 4C
Supplemental Table 4
Related to NHP Ileum, Figure 3
Differentially expressed genes between ACE2+/TMPRSS2+ Absorptive Enterocytes vs. Rest Absorptive Enterocytes (likelihood ratio test implemented in R using Seurat package and function FindAllMarkers)
Gene	Cell Type	p-value	p_val_adj	average log fold change vs all other cells	% of Cell Type Expressing	% of Rest of Cells Expressing
gene28234	Rest Absorptive Enterocytes	8.40781e-08	0.00209733	0.57984	0.085	0.048
TSPAN15	Rest Absorptive Enterocytes	1.86365e-07	0.00464887	0.410321	0.049	0.048
NR5A2	Rest Absorptive Enterocytes	2.67929e-07	0.0066835	0.350671	0.055	0.065
LOC106992980	Rest Absorptive Enterocytes	3.25594e-07	0.00812193	0.281967	0.05	0.065
CCT3	Rest Absorptive Enterocytes	4.56698e-07	0.0113923	0.733763	0.093	0.048
SEC61G	Rest Absorptive Enterocytes	5.42054e-07	0.0135215	0.359397	0.087	0.113
LOC708443	Rest Absorptive Enterocytes	5.64392e-07	0.0140788	0.271115	0.044	0.065
EBAG9	Rest Absorptive Enterocytes	5.85994e-07	0.0146176	0.413917	0.043	0.032
SYK	Rest Absorptive Enterocytes	1.06347e-06	0.0265283	0.314527	0.035	0.032
RBM10	Rest Absorptive Enterocytes	1.34355e-06	0.0335148	0.271575	0.041	0.065
gene2734	Rest Absorptive Enterocytes	1.47982e-06	0.0369142	0.499096	0.079	0.065
TMPRSS2	ACE2+/TMPRSS2+ Absorptive Enterocytes	1.21931e-81	3.04157e-77	2.36847	1	0.024
ACE2	ACE2+/TMPRSS2+ Absorptive Enterocytes	3.97671e-15	9.9199e-11	0.314601	1	0.597
gene29162	ACE2+/TMPRSS2+ Absorptive Enterocytes	2.58051e-08	0.000643707	0.312176	0.113	0.03
ZNF207	ACE2+/TMPRSS2+ Absorptive Enterocytes	1.59409e-07	0.00397645	0.292582	0.194	0.077
DCAF10	ACE2+/TMPRSS2+ Absorptive Enterocytes	6.56582e-07	0.0163785	0.251567	0.081	0.022
MAP1LC3A	ACE2+/TMPRSS2+ Absorptive Enterocytes	7.40903e-07	0.0184818	0.287867	0.097	0.011
COPA	ACE2+/TMPRSS2+ Absorptive Enterocytes	7.40923e-07	0.0184823	0.25598	0.145	0.074
PLIN3	ACE2+/TMPRSS2+ Absorptive Enterocytes	1.14081e-06	0.0284575	0.383201	0.145	0.061
PCNP	ACE2+/TMPRSS2+ Absorptive Enterocytes	1.88432e-06	0.0470043	0.288721	0.145	0.051
