# Supplementary material for: SARS-CoV-2 Receptor ACE2 Is an Interferon-Stimulated Gene in Human Airway Epithelial Cells and Is Detected in Specific Cell Subsets across Tissues
Source: Cell. 2020 May 28;181(5):1016–1035.e19. doi: 10.1016/j.cell.2020.04.035 (PMC7252096; doi:10.1016/j.cell.2020.04.035)
Supplement: Table S5 — Statistics and Gene Lists Related to Figure 3 (Human Ileum) A. Cluster defining genes for cell types presented in Figure 3D B. ACE2 and TMPRSS2 statistics by cell type. C. Differentially expressed genes between ACE2+TMPRSS2+ Absorptive Enterocytes versus rest Enterocytes D. Differentially expressed genes between ACE2+TMPRSS2+ Absorptive Enterocytes versus rest Absorptive Enterocytes [file mmc6.xls]

## Sheet: Supplemental Table 5A
Supplemental Table 5
Related to Human Pediatric Non-Inflammed Ileal Biopsies, Figure 3D and 3E, S2A
Statistics for Cell Type Defining Genes (wilcox test implemented in R using Seurat package and function FindAllMarkers)
Gene	Cell Type	p-value	p_val_adj	average log fold change vs all other cells	% of Cell Type Expressing	% of Rest of Cells Expressing
APOA4	Absorptive Enterocytes	0	0	2.20624	0.851	0.405
APOA1	Absorptive Enterocytes	0	0	2.08307	0.878	0.446
APOC3	Absorptive Enterocytes	0	0	1.86723	0.717	0.331
RBP2	Absorptive Enterocytes	0	0	1.78076	0.997	0.626
PRAP1	Absorptive Enterocytes	0	0	1.58761	0.993	0.646
ALDOB	Absorptive Enterocytes	0	0	1.57494	0.986	0.496
FABP1	Absorptive Enterocytes	0	0	1.2508	0.998	0.671
ADIRF	Absorptive Enterocytes	0	0	1.20521	0.991	0.615
SMIM24	Absorptive Enterocytes	0	0	1.1434	0.982	0.522
ANPEP	Absorptive Enterocytes	0	0	1.02178	0.981	0.522
CDHR5	Absorptive Enterocytes	0	0	1.00615	0.876	0.351
TMPRSS15	Absorptive Enterocytes	0	0	0.993804	0.78	0.151
PCK1	Absorptive Enterocytes	0	0	0.909686	0.821	0.364
MT-ND5	Absorptive Enterocytes	0	0	0.873322	1	0.974
APOB	Absorptive Enterocytes	0	0	0.840416	0.708	0.12
C19orf33	Absorptive Enterocytes	0	0	0.834533	0.889	0.494
SLC26A3	Absorptive Enterocytes	0	0	0.825276	0.683	0.121
FABP2	Absorptive Enterocytes	0	0	0.798727	0.921	0.538
GSTA1	Absorptive Enterocytes	2.05351e-264	3.74888e-260	0.771557	0.866	0.662
TM4SF5	Absorptive Enterocytes	0	0	0.763606	0.718	0.227
SLC5A1	Absorptive Enterocytes	0	0	0.761885	0.738	0.203
HSPB1	Absorptive Enterocytes	0	0	0.761809	0.852	0.493
AKR7A3	Absorptive Enterocytes	0	0	0.745868	0.724	0.269
EDF1	Absorptive Enterocytes	0	0	0.722829	0.959	0.739
CYP3A4	Absorptive Enterocytes	0	0	0.719871	0.57	0.045
GPX4	Absorptive Enterocytes	0	0	0.714959	0.777	0.478
DNASE1	Absorptive Enterocytes	0	0	0.681011	0.666	0.138
ADA	Absorptive Enterocytes	0	0	0.676952	0.591	0.06
AMN	Absorptive Enterocytes	0	0	0.67496	0.827	0.41
SULT1A1	Absorptive Enterocytes	0	0	0.670297	0.646	0.11
ATP5D	Absorptive Enterocytes	0	0	0.667345	0.96	0.773
SI	Absorptive Enterocytes	0	0	0.658381	0.704	0.311
CBR1	Absorptive Enterocytes	0	0	0.655902	0.777	0.459
MT-ND4L	Absorptive Enterocytes	0	0	0.649858	0.999	0.82
MME	Absorptive Enterocytes	0	0	0.645723	0.655	0.129
PCK2	Absorptive Enterocytes	0	0	0.624918	0.59	0.09
SAT2	Absorptive Enterocytes	0	0	0.604755	0.65	0.188
DGAT1	Absorptive Enterocytes	0	0	0.597653	0.601	0.104
AKR1B10	Absorptive Enterocytes	0	0	0.567111	0.576	0.21
CES2	Absorptive Enterocytes	0	0	0.566879	0.878	0.637
KHK	Absorptive Enterocytes	0	0	0.559531	0.671	0.248
MT-CO1	Absorptive Enterocytes	0	0	0.558162	1	0.999
MALAT1	Absorptive Enterocytes	0	0	0.541219	0.999	0.997
HSD17B2	Absorptive Enterocytes	0	0	0.539019	0.51	0.136
IL32	Absorptive Enterocytes	0	0	0.527557	0.738	0.352
FUOM	Absorptive Enterocytes	0	0	0.522279	0.567	0.136
PIGR	Absorptive Enterocytes	0	0	0.521791	0.993	0.862
FBP1	Absorptive Enterocytes	0	0	0.520318	0.608	0.23
ALPI	Absorptive Enterocytes	0	0	0.517954	0.439	0.031
GATM	Absorptive Enterocytes	0	0	0.517445	0.48	0.139
MTTP	Absorptive Enterocytes	0	0	0.515276	0.513	0.094
REEP6	Absorptive Enterocytes	0	0	0.507401	0.586	0.156
PLCG2	Absorptive Enterocytes	0	0	0.503606	0.564	0.148
MT-ND1	Absorptive Enterocytes	0	0	0.500642	1	0.994
PPP1R16A	Absorptive Enterocytes	0	0	0.500154	0.611	0.206
CA2	Absorptive Enterocytes	0	0	0.499145	0.447	0.055
S100A6	Absorptive Enterocytes	0	0	0.498643	0.997	0.918
CDHR2	Absorptive Enterocytes	0	0	0.494485	0.456	0.058
C11orf86	Absorptive Enterocytes	0	0	0.487162	0.42	0.029
ACAA1	Absorptive Enterocytes	0	0	0.483632	0.493	0.081
SLC4A7	Absorptive Enterocytes	0	0	0.48181	0.509	0.096
CD74	Absorptive Enterocytes	0	0	0.473782	0.931	0.63
S100G	Absorptive Enterocytes	0	0	0.473648	0.324	0.013
MT-ND2	Absorptive Enterocytes	0	0	0.464405	1	0.997
FLJ22763	Absorptive Enterocytes	0	0	0.462488	0.424	0.055
HLA-DRB5	Absorptive Enterocytes	0	0	0.456654	0.482	0.096
CYP3A5	Absorptive Enterocytes	0	0	0.455242	0.588	0.203
CYSTM1	Absorptive Enterocytes	2.896e-283	5.28693e-279	0.447304	0.729	0.453
PTGR1	Absorptive Enterocytes	2.58359e-213	4.7166e-209	0.446294	0.653	0.42
MYO1A	Absorptive Enterocytes	0	0	0.446274	0.51	0.11
CTSD	Absorptive Enterocytes	0	0	0.438771	0.562	0.203
SAT1	Absorptive Enterocytes	1.14341e-297	2.08741e-293	0.42748	0.868	0.644
CYB5A	Absorptive Enterocytes	1.06446e-253	1.94329e-249	0.426461	0.755	0.562
CREB3L3	Absorptive Enterocytes	0	0	0.420452	0.426	0.051
SLC2A5	Absorptive Enterocytes	0	0	0.417734	0.381	0.025
MUC13	Absorptive Enterocytes	5.85733e-308	1.06931e-303	0.411474	0.478	0.127
AGPAT2	Absorptive Enterocytes	0	0	0.406669	0.523	0.164
LCT	Absorptive Enterocytes	0	0	0.406476	0.349	0.017
S100A14	Absorptive Enterocytes	1.15687e-245	2.11198e-241	0.406325	0.724	0.469
ACSL5	Absorptive Enterocytes	0	0	0.406273	0.464	0.127
RHOC	Absorptive Enterocytes	0	0	0.405668	0.472	0.11
ATOX1	Absorptive Enterocytes	1.44714e-299	2.64189e-295	0.400682	0.555	0.206
HLA-DRA	Absorptive Enterocytes	0	0	0.400249	0.777	0.445
SLC25A37	Absorptive Enterocytes	0	0	0.399356	0.492	0.137
ACE	Absorptive Enterocytes	0	0	0.396464	0.412	0.066
EFNA1	Absorptive Enterocytes	1.70875e-297	3.1195e-293	0.393707	0.401	0.091
TM4SF4	Absorptive Enterocytes	0	0	0.3936	0.382	0.045
MDK	Absorptive Enterocytes	4.44454e-145	8.11395e-141	0.393453	0.545	0.339
SULT1A2	Absorptive Enterocytes	0	0	0.3916	0.388	0.039
MT-ND3	Absorptive Enterocytes	0	0	0.38614	1	0.997
MXD1	Absorptive Enterocytes	0	0	0.385382	0.399	0.07
IGHA2	Absorptive Enterocytes	4.05087e-220	7.39526e-216	0.381242	0.699	0.427
SLC13A2	Absorptive Enterocytes	0	0	0.380686	0.399	0.057
COX4I1	Absorptive Enterocytes	3.02093e-297	5.51501e-293	0.378181	0.991	0.956
TTC36	Absorptive Enterocytes	0	0	0.377441	0.358	0.036
FAM46A	Absorptive Enterocytes	4.50032e-279	8.21578e-275	0.375803	0.397	0.093
SLC6A19	Absorptive Enterocytes	0	0	0.374248	0.405	0.055
CLTB	Absorptive Enterocytes	3.14612e-250	5.74355e-246	0.373528	0.537	0.218
FOLH1	Absorptive Enterocytes	0	0	0.366381	0.38	0.048
CMBL	Absorptive Enterocytes	8.12926e-204	1.48408e-199	0.366112	0.527	0.253
NEAT1	Absorptive Enterocytes	2.36784e-259	4.32272e-255	0.364181	0.949	0.77
MUC3A	Absorptive Enterocytes	7.08121e-280	1.29275e-275	0.362861	0.411	0.101
TM4SF20	Absorptive Enterocytes	0	0	0.361036	0.388	0.063
FTL	Absorptive Enterocytes	4.317e-294	7.88111e-290	0.357562	0.998	0.974
PEBP1	Absorptive Enterocytes	2.0053e-179	3.66088e-175	0.35458	0.877	0.797
SLC15A1	Absorptive Enterocytes	0	0	0.353999	0.352	0.036
ARL6IP4	Absorptive Enterocytes	4.23404e-154	7.72966e-150	0.350576	0.653	0.469
RP11-160E2.6	Absorptive Enterocytes	3.57745e-230	6.53099e-226	0.342751	0.289	0.049
FIS1	Absorptive Enterocytes	9.01717e-209	1.64618e-204	0.341879	0.546	0.261
PRSS3	Absorptive Enterocytes	4.09793e-220	7.48118e-216	0.34058	0.527	0.22
HLA-DRB1	Absorptive Enterocytes	1.35274e-278	2.46957e-274	0.339219	0.606	0.252
ALKBH7	Absorptive Enterocytes	2.11173e-173	3.85518e-169	0.337284	0.607	0.374
SLC2A2	Absorptive Enterocytes	0	0	0.334181	0.322	0.034
MT-ATP8	Absorptive Enterocytes	3.93358e-206	7.18114e-202	0.333373	0.397	0.135
MALL	Absorptive Enterocytes	8.14065e-260	1.48616e-255	0.332701	0.424	0.113
GLRX	Absorptive Enterocytes	2.73119e-274	4.98605e-270	0.332694	0.387	0.084
AOC1	Absorptive Enterocytes	3.24742e-285	5.9285e-281	0.330628	0.434	0.112
RARRES3	Absorptive Enterocytes	3.28876e-246	6.00395e-242	0.325556	0.4	0.109
SLC22A18	Absorptive Enterocytes	6.94002e-270	1.26697e-265	0.323489	0.41	0.102
CIDEB	Absorptive Enterocytes	0	0	0.320659	0.341	0.04
TKFC	Absorptive Enterocytes	1.23412e-222	2.25301e-218	0.316084	0.41	0.13
RP11-467L13.7	Absorptive Enterocytes	3.71778e-214	6.78718e-210	0.315751	0.321	0.072
CALM1	Absorptive Enterocytes	1.40096e-149	2.55759e-145	0.315277	0.799	0.704
ENPP7	Absorptive Enterocytes	2.13979e-278	3.90641e-274	0.31379	0.253	0.014
HLA-A	Absorptive Enterocytes	7.27033e-226	1.32727e-221	0.31168	0.966	0.856
TREH	Absorptive Enterocytes	2.95456e-293	5.39385e-289	0.309146	0.291	0.025
HEBP1	Absorptive Enterocytes	6.93491e-203	1.26604e-198	0.300479	0.443	0.173
FAM3C	Absorptive Enterocytes	8.20985e-214	1.49879e-209	0.297923	0.377	0.107
RIOK3	Absorptive Enterocytes	3.87392e-220	7.07223e-216	0.296168	0.347	0.085
DHRS11	Absorptive Enterocytes	4.55491e-151	8.31545e-147	0.295681	0.56	0.319
MT-CYB	Absorptive Enterocytes	1.58648e-236	2.89628e-232	0.295402	1	0.997
H2AFJ	Absorptive Enterocytes	3.25474e-162	5.94185e-158	0.291937	0.419	0.18
MIR194-2HG	Absorptive Enterocytes	3.14122e-210	5.73461e-206	0.290945	0.346	0.088
PPDPF	Absorptive Enterocytes	4.41268e-87	8.05579e-83	0.290113	0.778	0.738
COMTD1	Absorptive Enterocytes	6.0606e-181	1.10642e-176	0.287699	0.377	0.134
HOOK2	Absorptive Enterocytes	5.37358e-186	9.81001e-182	0.286942	0.39	0.135
NDUFS7	Absorptive Enterocytes	1.94697e-139	3.55439e-135	0.286717	0.623	0.43
ACADVL	Absorptive Enterocytes	1.85821e-143	3.39234e-139	0.286216	0.673	0.476
SLC39A5	Absorptive Enterocytes	4.47517e-178	8.16986e-174	0.286041	0.503	0.233
OAT	Absorptive Enterocytes	2.57986e-93	4.70979e-89	0.286016	0.675	0.57
ESPN	Absorptive Enterocytes	8.512e-255	1.55395e-250	0.280657	0.328	0.056
PLAC8	Absorptive Enterocytes	7.09791e-228	1.29579e-223	0.278638	0.382	0.102
SULT1B1	Absorptive Enterocytes	6.78498e-238	1.23867e-233	0.278144	0.331	0.067
LIPH	Absorptive Enterocytes	2.30017e-107	4.1992e-103	0.276632	0.362	0.16
SLC39A4	Absorptive Enterocytes	7.17441e-178	1.30976e-173	0.276247	0.403	0.158
ZG16	Absorptive Enterocytes	0	0	0.272457	0.427	0.077
PRR13	Absorptive Enterocytes	1.64641e-147	3.00568e-143	0.271097	0.712	0.549
PLIN2	Absorptive Enterocytes	1.84987e-168	3.37713e-164	0.270392	0.356	0.12
ACE2	Absorptive Enterocytes	1.37239e-249	2.50544e-245	0.270338	0.297	0.041
COX5B	Absorptive Enterocytes	1.81051e-176	3.30526e-172	0.265845	0.966	0.901
ADI1	Absorptive Enterocytes	4.96317e-131	9.06077e-127	0.26422	0.444	0.227
DHDH	Absorptive Enterocytes	2.97667e-224	5.43421e-220	0.263451	0.251	0.026
ARL4A	Absorptive Enterocytes	6.75089e-131	1.23244e-126	0.261481	0.43	0.204
HADHA	Absorptive Enterocytes	3.92739e-106	7.16984e-102	0.260811	0.574	0.401
LINC01133	Absorptive Enterocytes	1.1776e-212	2.14982e-208	0.260266	0.324	0.076
ISG15	Absorptive Enterocytes	3.83048e-217	6.99292e-213	0.260002	0.319	0.067
SDCBP2	Absorptive Enterocytes	1.79563e-190	3.27811e-186	0.259988	0.367	0.11
GDA	Absorptive Enterocytes	2.52493e-227	4.60951e-223	0.258362	0.287	0.049
CLDN15	Absorptive Enterocytes	1.2339e-110	2.2526e-106	0.257307	0.589	0.396
MYO15B	Absorptive Enterocytes	1.92274e-232	3.51015e-228	0.256058	0.271	0.038
BDH2	Absorptive Enterocytes	5.62047e-170	1.02607e-165	0.254528	0.355	0.119
MPST	Absorptive Enterocytes	4.02444e-96	7.34702e-92	0.254258	0.595	0.426
COX6B1	Absorptive Enterocytes	1.78879e-153	3.26562e-149	0.253872	0.939	0.874
PHGR1	Absorptive Enterocytes	0	0	0.253048	0.999	0.944
MS4A8	Absorptive Enterocytes	8.12831e-212	1.4839e-207	0.2525	0.346	0.088
NCOA4	Absorptive Enterocytes	1.67853e-182	3.06432e-178	0.252228	0.348	0.11
RNF186	Absorptive Enterocytes	6.49566e-199	1.18585e-194	0.251854	0.298	0.072
MT-ND4	Absorptive Enterocytes	2.13607e-201	3.89961e-197	0.251852	1	0.999
CRYL1	Absorptive Enterocytes	2.30772e-136	4.21298e-132	0.251812	0.412	0.184
GADD45B	Absorptive Enterocytes	1.7901e-116	3.268e-112	0.251335	0.415	0.198
CDKN1A	Absorptive Enterocytes	5.32798e-173	9.72676e-169	0.250375	0.331	0.102
AADAC	Absorptive Enterocytes	6.86378e-144	1.25305e-139	0.250287	0.317	0.111
PSME2	Absorptive Enterocytes	1.6441e-88	3.00146e-84	0.250252	0.735	0.638
REG1A	Crypt Based Enterocytes	0	0	1.09431	0.921	0.754
TMSB4X	Crypt Based Enterocytes	2.7169e-165	4.95997e-161	0.855416	0.913	0.846
OLFM4	Crypt Based Enterocytes	0	0	0.731834	0.605	0.178
TMSB10	Crypt Based Enterocytes	9.60047e-210	1.75266e-205	0.698386	0.969	0.92
DMBT1	Crypt Based Enterocytes	5.53466e-207	1.01041e-202	0.66782	0.584	0.279
C15orf48	Crypt Based Enterocytes	5.38277e-102	9.82679e-98	0.594427	0.361	0.17
MT1E	Crypt Based Enterocytes	5.66424e-153	1.03406e-148	0.560789	0.796	0.577
RPL41	Crypt Based Enterocytes	4.61921e-173	8.43282e-169	0.539688	0.984	0.978
MT1G	Crypt Based Enterocytes	8.56034e-88	1.56278e-83	0.531344	0.929	0.87
RPL7	Crypt Based Enterocytes	2.05787e-196	3.75684e-192	0.502693	0.977	0.928
MT1H	Crypt Based Enterocytes	5.92461e-74	1.0816e-69	0.492729	0.498	0.336
RPL4	Crypt Based Enterocytes	5.93418e-223	1.08334e-218	0.490351	0.785	0.483
RPS17	Crypt Based Enterocytes	5.2317e-201	9.551e-197	0.476975	0.976	0.911
RPSA	Crypt Based Enterocytes	1.34707e-204	2.45922e-200	0.475538	0.911	0.708
RPS6	Crypt Based Enterocytes	1.287e-189	2.34955e-185	0.474633	0.995	0.983
RPL10A	Crypt Based Enterocytes	1.97438e-189	3.60443e-185	0.47409	0.955	0.86
RPS3	Crypt Based Enterocytes	2.33586e-192	4.26434e-188	0.465133	0.988	0.975
PTMA	Crypt Based Enterocytes	4.49467e-217	8.20547e-213	0.464773	0.984	0.945
RPS2	Crypt Based Enterocytes	3.19749e-157	5.83734e-153	0.450789	0.994	0.987
NPM1	Crypt Based Enterocytes	4.14206e-175	7.56174e-171	0.448443	0.75	0.494
RPL15	Crypt Based Enterocytes	5.25353e-174	9.59085e-170	0.443897	0.965	0.916
RPL26	Crypt Based Enterocytes	5.4536e-166	9.9561e-162	0.427875	0.965	0.915
RPL6	Crypt Based Enterocytes	1.58868e-173	2.9003e-169	0.421976	0.946	0.828
RPS4X	Crypt Based Enterocytes	4.49809e-169	8.21172e-165	0.418204	0.98	0.939
RPL31	Crypt Based Enterocytes	3.57823e-163	6.53243e-159	0.418054	0.97	0.943
RPL39	Crypt Based Enterocytes	4.95935e-145	9.05378e-141	0.410983	0.982	0.964
RPS3A	Crypt Based Enterocytes	7.8934e-146	1.44102e-141	0.401161	0.984	0.975
RPL5	Crypt Based Enterocytes	8.93495e-147	1.63116e-142	0.397628	0.943	0.838
RPL34	Crypt Based Enterocytes	2.19761e-145	4.01196e-141	0.393604	0.994	0.99
RPS7	Crypt Based Enterocytes	1.19303e-141	2.178e-137	0.393598	0.955	0.84
RPS27A	Crypt Based Enterocytes	4.47659e-151	8.17247e-147	0.389674	0.984	0.977
RPS21	Crypt Based Enterocytes	5.18694e-159	9.46927e-155	0.389292	0.932	0.816
RPS8	Crypt Based Enterocytes	2.82237e-143	5.15252e-139	0.389103	0.991	0.983
RPL32	Crypt Based Enterocytes	1.18377e-149	2.1611e-145	0.387672	0.989	0.985
CCL25	Crypt Based Enterocytes	3.00455e-63	5.48511e-59	0.376755	0.743	0.597
RPL36A	Crypt Based Enterocytes	7.94024e-103	1.44957e-98	0.375118	0.547	0.339
MT1F	Crypt Based Enterocytes	1.50469e-79	2.74695e-75	0.374487	0.539	0.371
RPL23	Crypt Based Enterocytes	1.34756e-160	2.46011e-156	0.37311	0.886	0.701
RPS15A	Crypt Based Enterocytes	1.11937e-124	2.04352e-120	0.369257	0.982	0.966
RPS20	Crypt Based Enterocytes	8.17139e-139	1.49177e-134	0.36802	0.932	0.851
RPL3	Crypt Based Enterocytes	1.52312e-137	2.78061e-133	0.367976	0.991	0.986
RPLP0	Crypt Based Enterocytes	1.9613e-128	3.58055e-124	0.366704	0.972	0.933
EEF1A1	Crypt Based Enterocytes	3.78291e-142	6.90609e-138	0.365297	0.999	0.989
RPLP1	Crypt Based Enterocytes	2.7694e-146	5.05582e-142	0.356548	0.998	0.997
HNRNPA1	Crypt Based Enterocytes	4.90826e-138	8.96051e-134	0.354294	0.8	0.557
CYBA	Crypt Based Enterocytes	1.08913e-109	1.98831e-105	0.349143	0.637	0.434
RPS28	Crypt Based Enterocytes	6.41564e-138	1.17124e-133	0.345836	0.993	0.984
MT1X	Crypt Based Enterocytes	1.62439e-60	2.9655e-56	0.345231	0.68	0.502
MT2A	Crypt Based Enterocytes	1.0654e-44	1.945e-40	0.344665	0.872	0.773
RPS27	Crypt Based Enterocytes	2.6447e-82	4.82816e-78	0.337104	0.991	0.996
RPL21	Crypt Based Enterocytes	9.87737e-103	1.80321e-98	0.328306	0.995	0.994
GSTP1	Crypt Based Enterocytes	1.31499e-97	2.40064e-93	0.328135	0.82	0.655
H3F3A	Crypt Based Enterocytes	3.42077e-103	6.24496e-99	0.320856	0.894	0.73
RPL18A	Crypt Based Enterocytes	6.04666e-105	1.10388e-100	0.320607	0.988	0.984
RPS25	Crypt Based Enterocytes	5.68695e-116	1.03821e-111	0.319283	0.968	0.931
RPL37A	Crypt Based Enterocytes	1.28391e-106	2.34391e-102	0.315254	0.985	0.976
LGALS2	Crypt Based Enterocytes	9.3546e-17	1.70778e-12	0.313176	0.326	0.277
RPL30	Crypt Based Enterocytes	8.98656e-96	1.64059e-91	0.310771	0.946	0.917
RPS29	Crypt Based Enterocytes	1.55058e-90	2.83074e-86	0.308005	0.987	0.988
RPL22	Crypt Based Enterocytes	9.88039e-108	1.80376e-103	0.306708	0.928	0.837
MT1M	Crypt Based Enterocytes	4.54622e-68	8.29959e-64	0.30614	0.251	0.116
RPS23	Crypt Based Enterocytes	3.10813e-94	5.6742e-90	0.30599	0.984	0.972
RPS13	Crypt Based Enterocytes	1.29587e-99	2.36575e-95	0.305065	0.968	0.941
SPINK1	Crypt Based Enterocytes	3.66721e-84	6.69486e-80	0.304173	0.587	0.375
RPL23A	Crypt Based Enterocytes	8.62633e-94	1.57482e-89	0.301819	0.968	0.953
RPL9	Crypt Based Enterocytes	6.84946e-96	1.25044e-91	0.299713	0.966	0.932
HINT1	Crypt Based Enterocytes	1.04539e-96	1.90847e-92	0.2997	0.774	0.581
RPS24	Crypt Based Enterocytes	1.63703e-96	2.98856e-92	0.297441	0.98	0.96
AGR2	Crypt Based Enterocytes	6.60534e-173	1.20587e-168	0.29315	0.673	0.357
RPS12	Crypt Based Enterocytes	8.02541e-70	1.46512e-65	0.290159	0.989	0.993
RPL27	Crypt Based Enterocytes	3.23588e-91	5.90742e-87	0.290039	0.905	0.813
RPL35	Crypt Based Enterocytes	1.63596e-70	2.9866e-66	0.283639	0.986	0.98
HMGB1	Crypt Based Enterocytes	3.36497e-113	6.1431e-109	0.281854	0.795	0.575
RPL35A	Crypt Based Enterocytes	7.9019e-89	1.44257e-84	0.281664	0.971	0.964
YBX1	Crypt Based Enterocytes	1.10688e-77	2.02071e-73	0.281645	0.848	0.712
RPLP2	Crypt Based Enterocytes	4.8746e-110	8.89908e-106	0.281002	0.997	0.989
RPS5	Crypt Based Enterocytes	2.2318e-73	4.07438e-69	0.27848	0.956	0.938
NCL	Crypt Based Enterocytes	1.19459e-55	2.18084e-51	0.276356	0.498	0.375
PPIA	Crypt Based Enterocytes	4.23284e-89	7.72747e-85	0.276184	0.825	0.631
RPL12	Crypt Based Enterocytes	1.50974e-67	2.75619e-63	0.26708	0.989	0.987
PFN1	Crypt Based Enterocytes	2.30253e-63	4.20349e-59	0.266484	0.887	0.773
RPL37	Crypt Based Enterocytes	6.90442e-81	1.26047e-76	0.265079	0.977	0.972
RPS10	Crypt Based Enterocytes	6.25696e-58	1.14227e-53	0.264308	0.604	0.455
HSP90AB1	Crypt Based Enterocytes	1.60328e-78	2.92695e-74	0.260996	0.756	0.57
RPL10	Crypt Based Enterocytes	1.57255e-66	2.87085e-62	0.258028	0.998	0.998
RPS19	Crypt Based Enterocytes	3.33093e-57	6.08095e-53	0.255533	0.996	0.997
CD9	Crypt Based Enterocytes	1.60128e-114	2.92329e-110	0.254123	0.382	0.16
GPX2	Crypt Based Enterocytes	5.09211e-85	9.29615e-81	0.253472	0.342	0.157
JUNB	Crypt Based Enterocytes	9.3896e-54	1.71417e-49	0.253276	0.69	0.549
PLCG2	Tuft Cells	9.02108e-11	1.64689e-06	1.95776	0.708	0.406
HPGDS	Tuft Cells	0	0	1.62596	0.542	0.003
KRT18	Tuft Cells	3.68889e-22	6.73444e-18	1.5865	1	0.91
AZGP1	Tuft Cells	2.64e-93	4.81958e-89	1.45305	0.708	0.053
RGS13	Tuft Cells	0	0	1.44908	0.604	0.005
LRMP	Tuft Cells	0	0	1.37072	0.688	0.005
FYB	Tuft Cells	1.51389e-167	2.76376e-163	1.27926	0.646	0.018
SH2D6	Tuft Cells	0	0	1.24496	0.583	0.001
AOC1	Tuft Cells	9.64936e-09	0.000176159	1.12344	0.542	0.312
MARCKSL1	Tuft Cells	9.83588e-15	1.79564e-10	1.12101	0.542	0.179
MATK	Tuft Cells	0	0	1.11521	0.542	0.003
TMSB10	Tuft Cells	4.38615e-08	0.000800736	1.04779	1	0.932
TMEM176B	Tuft Cells	6.22678e-11	1.13676e-06	0.981705	0.562	0.264
TPM1	Tuft Cells	5.99358e-14	1.09419e-09	0.942605	0.708	0.406
SOX4	Tuft Cells	1.84278e-08	0.000336418	0.930514	0.396	0.14
ALOX5AP	Tuft Cells	1.6844e-69	3.07504e-65	0.890626	0.354	0.015
AVIL	Tuft Cells	2.81241e-261	5.13434e-257	0.875522	0.479	0.005
TRPM5	Tuft Cells	0	0	0.843493	0.542	0.003
BMX	Tuft Cells	1.01181e-307	1.84717e-303	0.828254	0.375	0.001
CD24	Tuft Cells	3.59598e-17	6.56481e-13	0.807354	0.417	0.088
LUC7L3	Tuft Cells	1.97723e-10	3.60963e-06	0.766488	0.521	0.217
ALOX5	Tuft Cells	5.97143e-211	1.09015e-206	0.765667	0.458	0.006
CCSER1	Tuft Cells	5.12149e-36	9.34979e-32	0.760873	0.479	0.054
PSTPIP2	Tuft Cells	5.82733e-253	1.06384e-248	0.75004	0.417	0.003
PTGS1	Tuft Cells	1.97363e-299	3.60306e-295	0.722527	0.354	0.001
CHD9	Tuft Cells	1.55996e-09	2.84787e-05	0.721257	0.417	0.143
GNG13	Tuft Cells	0	0	0.692781	0.354	0
TFF3	Tuft Cells	1.8741e-17	3.42136e-13	0.678559	0.646	0.204
HLA-B	Tuft Cells	4.32988e-10	7.90463e-06	0.675947	1	0.887
TLE4	Tuft Cells	3.98071e-11	7.26719e-07	0.672964	0.396	0.117
EIF1B	Tuft Cells	7.48163e-07	0.0136585	0.660856	0.333	0.133
KRT8	Tuft Cells	2.2313e-10	4.07345e-06	0.660576	0.979	0.97
IL17RB	Tuft Cells	4.73038e-65	8.63578e-61	0.657033	0.333	0.014
RASSF6	Tuft Cells	7.86679e-25	1.43616e-20	0.655142	0.333	0.043
CRIP1	Tuft Cells	6.20814e-12	1.13336e-07	0.651714	0.354	0.091
HCK	Tuft Cells	6.17543e-278	1.12739e-273	0.648976	0.333	0.002
B2M	Tuft Cells	3.44873e-08	0.000629601	0.648926	1	0.988
HOTAIRM1	Tuft Cells	2.2328e-73	4.0762e-69	0.633219	0.375	0.015
TUBA1A	Tuft Cells	4.75402e-34	8.67894e-30	0.61681	0.312	0.026
BCAM	Tuft Cells	1.92994e-37	3.5233e-33	0.614467	0.312	0.023
SELM	Tuft Cells	3.06114e-14	5.58841e-10	0.59102	0.292	0.047
HEPACAM2	Tuft Cells	8.36673e-38	1.52743e-33	0.578965	0.292	0.021
HLA-A	Tuft Cells	1.37796e-07	0.0025156	0.575114	1	0.924
ATP2A3	Tuft Cells	2.40703e-55	4.39428e-51	0.574532	0.354	0.017
H3F3B	Tuft Cells	1.23229e-06	0.0224967	0.563482	1	0.73
PPDPF	Tuft Cells	5.21309e-07	0.00951701	0.538242	0.979	0.762
PTPN18	Tuft Cells	1.27394e-19	2.3257e-15	0.536885	0.333	0.052
HLA-C	Tuft Cells	5.34726e-07	0.00976196	0.519222	0.979	0.848
SNRNP27	Tuft Cells	7.99847e-17	1.4602e-12	0.516192	0.312	0.051
IL13RA1	Tuft Cells	2.25124e-15	4.10986e-11	0.510831	0.333	0.066
BIK	Tuft Cells	3.51587e-26	6.41857e-22	0.508746	0.312	0.033
MALAT1	Tuft Cells	1.42769e-10	2.6064e-06	0.506921	1	0.998
CD14	Tuft Cells	6.98469e-63	1.27513e-58	0.501486	0.271	0.008
ITM2C	Tuft Cells	2.65681e-10	4.85028e-06	0.49296	0.312	0.078
POU2F3	Tuft Cells	1.02709e-277	1.87506e-273	0.483604	0.333	0.002
KMT2C	Tuft Cells	5.73153e-08	0.00104635	0.474898	0.271	0.077
SKAP2	Tuft Cells	2.67845e-14	4.88979e-10	0.463007	0.312	0.054
PBXIP1	Tuft Cells	2.02002e-11	3.68775e-07	0.447208	0.292	0.058
IFI6	Tuft Cells	1.10324e-25	2.01408e-21	0.424241	0.271	0.024
SOX9	Tuft Cells	9.02244e-09	0.000164714	0.416656	0.312	0.084
HIST1H4C	Proliferating	4.16888e-170	7.61071e-166	1.82549	0.701	0.255
TUBA1B	Proliferating	0	0	1.65558	0.94	0.24
HMGB2	Proliferating	0	0	1.58014	0.9	0.142
H2AFZ	Proliferating	0	0	1.50547	0.934	0.234
HMGN2	Proliferating	0	0	1.44649	0.949	0.284
STMN1	Proliferating	0	0	1.33603	0.887	0.088
HMGB1	Proliferating	1.03013e-283	1.8806e-279	1.30591	0.998	0.613
OLFM4	Proliferating	9.92473e-185	1.81186e-180	1.23417	0.836	0.259
TUBB	Proliferating	0	0	1.19911	0.853	0.149
REG1A	Proliferating	1.92984e-155	3.52312e-151	1.15468	0.968	0.788
UBE2C	Proliferating	0	0	1.10744	0.684	0.019
TUBB4B	Proliferating	1.23609e-196	2.2566e-192	1.08444	0.859	0.372
PTTG1	Proliferating	0	0	1.05029	0.718	0.024
CKS2	Proliferating	0	0	1.04633	0.806	0.135
C15orf48	Proliferating	9.56065e-135	1.74539e-130	0.954	0.662	0.198
PTMA	Proliferating	4.47268e-213	8.16533e-209	0.931821	1	0.953
TOP2A	Proliferating	0	0	0.931058	0.667	0.016
MKI67	Proliferating	0	0	0.874115	0.667	0.022
ARL6IP1	Proliferating	8.27528e-189	1.51073e-184	0.854021	0.673	0.168
CENPF	Proliferating	0	0	0.851381	0.613	0.021
MT1E	Proliferating	1.08339e-139	1.97783e-135	0.840281	0.964	0.617
AGR2	Proliferating	3.91067e-180	7.13933e-176	0.812579	0.949	0.413
MT2A	Proliferating	1.88871e-103	3.44803e-99	0.789329	0.966	0.79
RAN	Proliferating	4.2733e-222	7.80134e-218	0.756354	0.842	0.251
PPIA	Proliferating	6.66801e-168	1.21731e-163	0.737775	0.983	0.666
KIAA0101	Proliferating	0	0	0.728697	0.588	0.042
NUSAP1	Proliferating	0	0	0.723606	0.617	0.015
CCL25	Proliferating	1.39995e-82	2.55575e-78	0.719414	0.852	0.624
KPNA2	Proliferating	1.87737e-263	3.42733e-259	0.715281	0.524	0.054
CCNB1	Proliferating	0	0	0.701643	0.496	0.012
IDH2	Proliferating	3.0896e-245	5.64037e-241	0.701052	0.789	0.185
HNRNPA1	Proliferating	2.38202e-155	4.34862e-151	0.69698	0.977	0.601
H3F3A	Proliferating	1.32321e-144	2.41565e-140	0.671398	0.996	0.761
MT1X	Proliferating	8.72038e-89	1.59199e-84	0.66669	0.863	0.532
SMC4	Proliferating	0	0	0.664248	0.624	0.062
CDK1	Proliferating	0	0	0.663112	0.551	0.016
MGST1	Proliferating	5.22953e-155	9.54704e-151	0.657955	0.756	0.257
DMBT1	Proliferating	1.10427e-102	2.01596e-98	0.653892	0.759	0.337
MT1H	Proliferating	4.93045e-84	9.00103e-80	0.645003	0.739	0.361
RPSA	Proliferating	1.9079e-139	3.48305e-135	0.64391	0.987	0.748
RANBP1	Proliferating	3.02218e-187	5.51729e-183	0.639002	0.748	0.203
HES1	Proliferating	4.71551e-76	8.60864e-72	0.626027	0.65	0.293
SPINK1	Proliferating	7.52542e-66	1.37384e-61	0.622339	0.767	0.413
CDKN3	Proliferating	0	0	0.618721	0.583	0.012
BIRC5	Proliferating	0	0	0.612438	0.583	0.014
CKS1B	Proliferating	0	0	0.608461	0.613	0.069
HSPD1	Proliferating	2.34153e-120	4.2747e-116	0.608033	0.936	0.578
NUCKS1	Proliferating	3.6458e-196	6.65578e-192	0.607616	0.701	0.171
HNRNPA2B1	Proliferating	1.52006e-135	2.77501e-131	0.60735	0.968	0.608
HNRNPA3	Proliferating	5.86996e-153	1.07162e-148	0.606392	0.831	0.316
DBI	Proliferating	2.17695e-131	3.97424e-127	0.604996	0.889	0.462
HMGN1	Proliferating	8.43289e-140	1.53951e-135	0.598069	0.872	0.409
CDC20	Proliferating	0	0	0.595326	0.502	0.019
GSTP1	Proliferating	1.43617e-127	2.62188e-123	0.594486	0.989	0.683
MT1F	Proliferating	5.28091e-90	9.64084e-86	0.593738	0.784	0.396
CALM2	Proliferating	1.66411e-93	3.03801e-89	0.588833	0.974	0.746
ASPM	Proliferating	0	0	0.584502	0.483	0.011
MT1G	Proliferating	1.31201e-81	2.3952e-77	0.583615	0.974	0.88
CD9	Proliferating	1.37363e-156	2.5077e-152	0.582295	0.697	0.195
RPL4	Proliferating	3.47078e-124	6.33625e-120	0.579679	0.959	0.54
TUBA1C	Proliferating	4.25765e-124	7.77276e-120	0.5781	0.609	0.196
MLEC	Proliferating	5.56027e-151	1.01508e-146	0.575251	0.805	0.281
HINT1	Proliferating	2.41876e-128	4.41568e-124	0.572564	0.964	0.614
SRSF3	Proliferating	1.90916e-128	3.48535e-124	0.568914	0.838	0.391
H2AFV	Proliferating	5.02984e-195	9.18247e-191	0.568444	0.722	0.175
SNRPB	Proliferating	1.73965e-177	3.17591e-173	0.567408	0.742	0.211
NPM1	Proliferating	1.06127e-116	1.93746e-112	0.566575	0.945	0.541
TXN	Proliferating	4.34583e-115	7.93376e-111	0.566295	0.992	0.791
RPL7	Proliferating	6.437e-107	1.17514e-102	0.562338	1	0.937
PFN1	Proliferating	4.85182e-126	8.85748e-122	0.560897	0.991	0.793
LSM5	Proliferating	1.2669e-166	2.31286e-162	0.55959	0.709	0.198
YBX1	Proliferating	5.32478e-120	9.72091e-116	0.557403	0.985	0.735
RRM2	Proliferating	0	0	0.553638	0.494	0.019
PTGES3	Proliferating	7.14548e-137	1.30448e-132	0.552601	0.758	0.283
TMSB10	Proliferating	1.03829e-77	1.89549e-73	0.552336	0.991	0.93
CENPW	Proliferating	0	0	0.551919	0.558	0.021
CCNB2	Proliferating	0	0	0.527104	0.459	0.011
DYNLL1	Proliferating	4.78337e-99	8.73252e-95	0.524531	0.795	0.396
NDUFAB1	Proliferating	3.03388e-128	5.53865e-124	0.524443	0.759	0.286
RAD21	Proliferating	2.96773e-225	5.41789e-221	0.521472	0.566	0.082
HMGA1	Proliferating	1.41721e-122	2.58725e-118	0.519113	0.722	0.258
DUT	Proliferating	4.8954e-136	8.93704e-132	0.517614	0.492	0.105
CYBA	Proliferating	2.23199e-108	4.07472e-104	0.515186	0.883	0.467
SNRPD1	Proliferating	5.80004e-158	1.05885e-153	0.513024	0.69	0.187
PLP2	Proliferating	4.29551e-219	7.84189e-215	0.509894	0.603	0.097
RPS6	Proliferating	2.6662e-103	4.86741e-99	0.507226	1	0.985
DTYMK	Proliferating	0	0	0.507142	0.538	0.035
HN1	Proliferating	3.19509e-84	5.83295e-80	0.505976	0.648	0.294
GPX2	Proliferating	3.02798e-107	5.52788e-103	0.504664	0.611	0.186
RPS3	Proliferating	3.65055e-116	6.66444e-112	0.503788	1	0.978
RPS4X	Proliferating	2.22335e-104	4.05895e-100	0.501736	1	0.947
SNRPG	Proliferating	4.78224e-122	8.73046e-118	0.497613	0.731	0.259
ERH	Proliferating	1.68913e-128	3.08367e-124	0.490151	0.716	0.245
LSM4	Proliferating	1.04001e-149	1.89864e-145	0.489741	0.673	0.195
SLC12A2	Proliferating	6.84899e-83	1.25035e-78	0.488171	0.508	0.167
PSMA4	Proliferating	3.93284e-103	7.1798e-99	0.485746	0.744	0.315
ANP32B	Proliferating	6.7434e-145	1.23107e-140	0.485477	0.724	0.229
HIST1H1D	Proliferating	3.35707e-210	6.12866e-206	0.485426	0.301	0.015
NCL	Proliferating	4.9696e-73	9.0725e-69	0.479486	0.744	0.391
DEK	Proliferating	6.65319e-122	1.21461e-117	0.478717	0.654	0.207
BANF1	Proliferating	4.75612e-162	8.68277e-158	0.477974	0.664	0.163
RPS3A	Proliferating	3.83535e-106	7.00182e-102	0.477573	1	0.976
EIF5A	Proliferating	4.77008e-100	8.70826e-96	0.476594	0.669	0.266
HIST1H1E	Proliferating	1.39679e-103	2.54998e-99	0.475875	0.305	0.057
AURKB	Proliferating	0	0	0.471351	0.459	0.009
MT1M	Proliferating	2.16025e-87	3.94376e-83	0.467556	0.461	0.136
CCNA2	Proliferating	0	0	0.466812	0.442	0.008
MINOS1	Proliferating	1.3537e-94	2.47131e-90	0.465523	0.673	0.258
MAD2L1	Proliferating	0	0	0.464203	0.485	0.017
RPL10A	Proliferating	1.09756e-91	2.00371e-87	0.46217	0.996	0.879
RPL15	Proliferating	3.55761e-96	6.49477e-92	0.461735	0.998	0.925
RPS7	Proliferating	1.12655e-86	2.05663e-82	0.461567	0.996	0.863
RPLP0	Proliferating	2.11079e-105	3.85347e-101	0.459967	1	0.94
MRPL51	Proliferating	5.87802e-150	1.07309e-145	0.459124	0.66	0.186
PA2G4	Proliferating	1.29445e-108	2.36315e-104	0.458764	0.669	0.243
HMGB3	Proliferating	1.02665e-263	1.87424e-259	0.456387	0.511	0.05
RPL36A	Proliferating	4.34612e-44	7.93428e-40	0.453916	0.662	0.379
ATP5G1	Proliferating	1.70483e-83	3.11234e-79	0.451421	0.874	0.511
TK1	Proliferating	4.03567e-260	7.36752e-256	0.451225	0.425	0.027
RPLP1	Proliferating	8.96091e-115	1.6359e-110	0.451136	1	0.997
BUB3	Proliferating	1.62632e-170	2.96901e-166	0.45042	0.47	0.072
H3F3B	Proliferating	2.14838e-79	3.92209e-75	0.449938	0.976	0.721
SMC2	Proliferating	6.67331e-283	1.21828e-278	0.449075	0.485	0.037
RPL41	Proliferating	2.00235e-43	3.65549e-39	0.445909	0.998	0.978
LSM3	Proliferating	4.78867e-119	8.74219e-115	0.445089	0.658	0.221
SRP9	Proliferating	2.71689e-113	4.95996e-109	0.444428	0.62	0.196
LBR	Proliferating	2.7171e-173	4.96034e-169	0.44422	0.517	0.094
HMMR	Proliferating	0	0	0.443649	0.395	0.007
ATP5B	Proliferating	2.33917e-76	4.2704e-72	0.441018	0.915	0.604
PCNA	Proliferating	2.04771e-97	3.7383e-93	0.440665	0.387	0.087
MZT2B	Proliferating	7.90826e-101	1.44373e-96	0.439536	0.758	0.33
SUMO2	Proliferating	3.77934e-88	6.89956e-84	0.439427	0.707	0.314
HSP90AA1	Proliferating	3.58938e-66	6.55277e-62	0.438184	0.968	0.776
CLIC1	Proliferating	1.78789e-87	3.26398e-83	0.437295	0.898	0.541
PBK	Proliferating	0	0	0.437133	0.414	0.007
TPX2	Proliferating	0	0	0.429524	0.438	0.009
SET	Proliferating	1.59024e-86	2.90315e-82	0.428044	0.626	0.243
TMEM106C	Proliferating	1.30454e-111	2.38157e-107	0.426834	0.549	0.156
RPA3	Proliferating	2.21804e-185	4.04925e-181	0.424597	0.523	0.085
RPL39	Proliferating	1.90706e-84	3.48152e-80	0.423516	1	0.967
RPS17	Proliferating	1.18863e-81	2.16995e-77	0.422674	0.996	0.924
SNRPF	Proliferating	1.6292e-125	2.97427e-121	0.420864	0.648	0.194
YWHAQ	Proliferating	8.37079e-101	1.52817e-96	0.420255	0.553	0.172
UBE2T	Proliferating	0	0	0.417777	0.445	0.019
C1QBP	Proliferating	1.07938e-105	1.97052e-101	0.417094	0.664	0.234
GAPDH	Proliferating	3.2961e-87	6.01736e-83	0.412209	0.998	0.965
RPS2	Proliferating	3.68699e-90	6.73096e-86	0.41215	1	0.988
ZWINT	Proliferating	6.07399e-300	1.10887e-295	0.409529	0.44	0.024
RPL6	Proliferating	2.6319e-80	4.80479e-76	0.409185	0.996	0.851
RPS8	Proliferating	2.43431e-83	4.44408e-79	0.408085	1	0.984
FABP5	Proliferating	1.73598e-147	3.1692e-143	0.405245	0.459	0.082
SNRPE	Proliferating	6.76503e-112	1.23502e-107	0.401264	0.635	0.211
ANAPC11	Proliferating	2.11828e-98	3.86713e-94	0.401183	0.656	0.24
PRC1	Proliferating	0	0	0.399156	0.402	0.014
HSP90B1	Proliferating	4.77368e-51	8.71484e-47	0.398414	0.801	0.502
CYCS	Proliferating	1.71156e-67	3.12463e-63	0.397507	0.835	0.498
KIF20B	Proliferating	3.69561e-250	6.74671e-246	0.395789	0.391	0.022
NAP1L1	Proliferating	7.78214e-135	1.42071e-130	0.394458	0.519	0.112
UBE2S	Proliferating	2.06516e-183	3.77015e-179	0.394128	0.419	0.05
RPS21	Proliferating	1.05968e-67	1.93456e-63	0.388881	0.985	0.839
HNRNPA0	Proliferating	2.59483e-105	4.73713e-101	0.387326	0.617	0.204
HSP90AB1	Proliferating	9.64721e-57	1.7612e-52	0.385297	0.885	0.604
PDIA6	Proliferating	3.9033e-87	7.12586e-83	0.384309	0.613	0.233
ACTG1	Proliferating	7.10861e-75	1.29775e-70	0.383871	1	0.934
RPL26	Proliferating	7.47732e-64	1.36506e-59	0.382567	0.994	0.924
ANP32E	Proliferating	2.83723e-229	5.17964e-225	0.382142	0.449	0.043
SRI	Proliferating	3.72601e-77	6.80221e-73	0.378494	0.701	0.313
TMPO	Proliferating	1.02632e-170	1.87365e-166	0.377371	0.472	0.073
HNRNPAB	Proliferating	2.52516e-89	4.60992e-85	0.374733	0.598	0.219
TYMS	Proliferating	9.54144e-218	1.74189e-213	0.372493	0.378	0.027
HSPE1	Proliferating	1.90353e-59	3.47509e-55	0.372044	0.938	0.664
H2AFX	Proliferating	5.44641e-195	9.94297e-191	0.371682	0.423	0.049
HNRNPC	Proliferating	1.73149e-80	3.16101e-76	0.37156	0.695	0.299
RPL3	Proliferating	2.61703e-81	4.77765e-77	0.371255	1	0.986
ENO1	Proliferating	3.4322e-60	6.26582e-56	0.367683	0.816	0.496
SNRPD2	Proliferating	3.16659e-64	5.78092e-60	0.367011	0.805	0.442
SRSF2	Proliferating	5.23277e-80	9.55294e-76	0.366476	0.656	0.274
SERBP1	Proliferating	2.20218e-71	4.0203e-67	0.364559	0.677	0.304
PRDX3	Proliferating	8.70479e-99	1.58915e-94	0.363417	0.566	0.178
HNRNPR	Proliferating	1.19645e-105	2.18424e-101	0.363091	0.504	0.135
ESD	Proliferating	3.22422e-73	5.88613e-69	0.36093	0.573	0.227
YWHAE	Proliferating	9.03135e-74	1.64876e-69	0.359769	0.707	0.321
EPCAM	Proliferating	1.39658e-55	2.5496e-51	0.358824	0.983	0.842
TMEM258	Proliferating	1.31212e-75	2.39541e-71	0.358645	0.709	0.324
PRELID1	Proliferating	7.01859e-57	1.28131e-52	0.358192	0.714	0.392
HNRNPK	Proliferating	2.47335e-65	4.51535e-61	0.356263	0.733	0.387
STRA13	Proliferating	5.86634e-90	1.07096e-85	0.351356	0.498	0.152
CENPM	Proliferating	1.98797e-239	3.62925e-235	0.350379	0.365	0.02
MPC2	Proliferating	2.73974e-62	5.00167e-58	0.350331	0.617	0.278
DSTN	Proliferating	1.76846e-69	3.22849e-65	0.348717	0.509	0.184
CENPA	Proliferating	3.14363e-286	5.73901e-282	0.347565	0.306	0.004
PARK7	Proliferating	8.24091e-67	1.50446e-62	0.346175	0.62	0.265
MZT2A	Proliferating	3.75353e-89	6.85244e-85	0.345059	0.596	0.217
H2AFY	Proliferating	4.68563e-74	8.55409e-70	0.344397	0.558	0.213
VPS29	Proliferating	4.62719e-83	8.4474e-79	0.342531	0.547	0.189
LMNA	Proliferating	3.07028e-51	5.6051e-47	0.34227	0.615	0.311
MIF	Proliferating	9.82082e-58	1.79289e-53	0.341821	0.656	0.327
COX8A	Proliferating	2.35207e-54	4.29395e-50	0.341393	0.934	0.668
CHCHD2	Proliferating	2.58389e-61	4.71715e-57	0.340246	0.923	0.675
CKAP2	Proliferating	7.87627e-204	1.43789e-199	0.337126	0.338	0.024
FBL	Proliferating	1.71889e-80	3.13801e-76	0.336985	0.571	0.204
ILF2	Proliferating	1.30514e-127	2.38267e-123	0.335928	0.455	0.093
ID3	Proliferating	3.30062e-36	6.02562e-32	0.334396	0.511	0.283
LSM7	Proliferating	7.24435e-67	1.32253e-62	0.334325	0.613	0.263
EEF1A1	Proliferating	1.64564e-59	3.00427e-55	0.334273	1	0.991
AURKA	Proliferating	1.17701e-243	2.14875e-239	0.333363	0.31	0.013
MARCKS	Proliferating	2.41201e-75	4.40337e-71	0.332365	0.462	0.148
COX7A2	Proliferating	8.14636e-56	1.4872e-51	0.331449	0.972	0.725
EMP2	Proliferating	7.50987e-134	1.371e-129	0.330807	0.421	0.073
IMPDH2	Proliferating	1.07699e-81	1.96616e-77	0.330103	0.541	0.18
CACYBP	Proliferating	1.22243e-85	2.23166e-81	0.328598	0.485	0.155
NHP2	Proliferating	1.515e-87	2.76578e-83	0.328173	0.519	0.163
DLGAP5	Proliferating	2.62724e-297	4.79629e-293	0.32716	0.32	0.006
PPP1R1B	Proliferating	1.4461e-89	2.63999e-85	0.326534	0.528	0.164
RBBP7	Proliferating	3.28233e-116	5.99222e-112	0.325905	0.451	0.099
TUFM	Proliferating	8.30514e-61	1.51619e-56	0.325826	0.667	0.334
PSMB3	Proliferating	1.60518e-67	2.93042e-63	0.324842	0.59	0.248
SFPQ	Proliferating	9.1163e-65	1.66427e-60	0.323862	0.626	0.285
COTL1	Proliferating	4.67997e-96	8.54374e-92	0.322968	0.494	0.143
RPL5	Proliferating	2.04975e-58	3.74201e-54	0.32267	0.994	0.859
RHEB	Proliferating	8.43612e-92	1.5401e-87	0.322653	0.445	0.114
ATP5F1	Proliferating	3.9136e-57	7.14467e-53	0.321074	0.69	0.357
CENPE	Proliferating	1.15992e-248	2.11755e-244	0.320626	0.297	0.007
SPCS2	Proliferating	2.13186e-65	3.89192e-61	0.318266	0.577	0.246
GTSE1	Proliferating	0	0	0.317166	0.331	0.006
RBM3	Proliferating	2.67587e-70	4.88506e-66	0.316732	0.6	0.247
AGR3	Proliferating	1.58357e-50	2.89096e-46	0.316107	0.722	0.402
ATP5G3	Proliferating	1.25382e-46	2.28897e-42	0.314619	0.97	0.763
PLK1	Proliferating	3.40474e-267	6.2157e-263	0.31444	0.278	0.005
RPL27	Proliferating	1.94013e-56	3.54191e-52	0.31424	0.989	0.829
RPL32	Proliferating	5.26327e-62	9.60862e-58	0.313229	1	0.985
CFL1	Proliferating	1.21874e-50	2.22492e-46	0.312677	0.994	0.875
RPS27A	Proliferating	7.83004e-62	1.42945e-57	0.311403	0.998	0.978
CD99	Proliferating	3.33652e-75	6.09115e-71	0.311353	0.555	0.208
RPL22	Proliferating	9.51684e-54	1.73739e-49	0.310168	0.991	0.854
RPS10	Proliferating	9.86079e-40	1.80019e-35	0.310022	0.771	0.48
MDH1	Proliferating	1.02928e-61	1.87905e-57	0.307168	0.539	0.22
GGCT	Proliferating	3.84208e-104	7.0141e-100	0.306417	0.457	0.116
KLF5	Proliferating	2.58255e-45	4.7147e-41	0.305331	0.605	0.309
CCDC34	Proliferating	2.10602e-142	3.84475e-138	0.304845	0.387	0.056
NAA38	Proliferating	1.8483e-70	3.37426e-66	0.304841	0.502	0.183
SOX4	Proliferating	1.8261e-25	3.33373e-21	0.303842	0.301	0.135
RPS24	Proliferating	3.36062e-57	6.13515e-53	0.302656	1	0.964
POMP	Proliferating	2.76578e-48	5.0492e-44	0.301938	0.643	0.327
PRDX2	Proliferating	4.56005e-44	8.32482e-40	0.301801	0.827	0.553
RPS20	Proliferating	1.32681e-52	2.42222e-48	0.301518	0.994	0.865
SGOL2	Proliferating	4.5916e-245	8.38243e-241	0.300901	0.293	0.007
CYC1	Proliferating	7.11155e-44	1.29828e-39	0.300569	0.782	0.494
GGH	Proliferating	1.91661e-208	3.49896e-204	0.300408	0.329	0.021
XRCC6	Proliferating	4.15698e-58	7.58898e-54	0.299902	0.485	0.186
YWHAH	Proliferating	1.95673e-71	3.5722e-67	0.299557	0.468	0.158
GPSM2	Proliferating	1.36956e-233	2.50027e-229	0.29887	0.303	0.013
RPS5	Proliferating	1.35667e-56	2.47673e-52	0.29664	0.996	0.94
ID1	Proliferating	9.25019e-13	1.68872e-08	0.296522	0.607	0.486
NME1	Proliferating	4.67779e-88	8.53978e-84	0.295969	0.417	0.11
RBM8A	Proliferating	3.94723e-75	7.20606e-71	0.295652	0.506	0.171
SPC25	Proliferating	1.57262e-275	2.87097e-271	0.29564	0.299	0.006
UQCRFS1	Proliferating	3.14864e-48	5.74815e-44	0.29562	0.618	0.312
LMNB1	Proliferating	1.34433e-182	2.45422e-178	0.295493	0.331	0.025
YWHAB	Proliferating	5.51073e-45	1.00604e-40	0.295293	0.609	0.32
ECHS1	Proliferating	6.14638e-40	1.12208e-35	0.294754	0.618	0.335
TMED2	Proliferating	5.77574e-62	1.05442e-57	0.294408	0.502	0.19
EIF3E	Proliferating	7.5191e-47	1.37269e-42	0.291878	0.722	0.382
TECR	Proliferating	3.29159e-52	6.00913e-48	0.291505	0.575	0.271
MCM7	Proliferating	6.34668e-99	1.15865e-94	0.290956	0.348	0.07
HSPA8	Proliferating	3.48703e-29	6.36592e-25	0.289373	0.891	0.683
ATP5A1	Proliferating	4.74909e-43	8.66993e-39	0.289227	0.799	0.494
RPS23	Proliferating	9.2125e-51	1.68183e-46	0.289084	1	0.974
SIVA1	Proliferating	1.51399e-50	2.76394e-46	0.288475	0.524	0.234
RPS15A	Proliferating	9.8327e-54	1.79506e-49	0.287386	1	0.968
RPL23A	Proliferating	8.30429e-52	1.51603e-47	0.287262	0.996	0.955
TALDO1	Proliferating	1.39681e-64	2.55002e-60	0.287256	0.523	0.207
AQP1	Proliferating	6.12209e-112	1.11765e-107	0.285996	0.355	0.06
ANXA2	Proliferating	2.23529e-35	4.08075e-31	0.28555	0.833	0.576
RPS13	Proliferating	4.13398e-49	7.547e-45	0.285325	1	0.945
RAC1	Proliferating	6.917e-44	1.26277e-39	0.283551	0.84	0.542
COX5A	Proliferating	6.50245e-40	1.18709e-35	0.283293	0.876	0.621
HADH	Proliferating	1.06334e-65	1.94123e-61	0.282878	0.498	0.186
HNRNPF	Proliferating	5.39848e-46	9.85546e-42	0.281097	0.528	0.253
CCT8	Proliferating	7.87066e-60	1.43687e-55	0.280926	0.449	0.164
FKBP1A	Proliferating	7.69291e-55	1.40442e-50	0.279769	0.474	0.184
HNRNPM	Proliferating	1.96228e-62	3.58235e-58	0.279579	0.508	0.185
SLIRP	Proliferating	7.42099e-36	1.35478e-31	0.279517	0.59	0.342
UQCRH	Proliferating	2.24657e-45	4.10134e-41	0.278733	0.932	0.661
RPS28	Proliferating	1.93119e-53	3.52559e-49	0.278435	0.998	0.985
RBMX	Proliferating	3.89524e-54	7.11115e-50	0.278035	0.483	0.195
SRP14	Proliferating	5.8575e-39	1.06935e-34	0.277731	0.865	0.567
ACTB	Proliferating	8.06909e-40	1.47309e-35	0.277567	1	0.977
GTF2A2	Proliferating	2.76677e-81	5.05101e-77	0.276701	0.393	0.101
NASP	Proliferating	3.08642e-69	5.63457e-65	0.276433	0.368	0.099
DDX39A	Proliferating	5.40433e-112	9.86615e-108	0.276023	0.391	0.084
PSMA7	Proliferating	2.25969e-39	4.1253e-35	0.275904	0.759	0.462
TMEM14B	Proliferating	1.44804e-62	2.64354e-58	0.275448	0.436	0.161
CCT5	Proliferating	5.10512e-63	9.31991e-59	0.275428	0.406	0.128
KIF22	Proliferating	2.27198e-140	4.14773e-136	0.274979	0.331	0.038
ZDHHC12	Proliferating	1.0696e-80	1.95266e-76	0.274783	0.423	0.121
BTF3	Proliferating	3.70619e-40	6.76603e-36	0.274525	0.962	0.701
RPL31	Proliferating	1.10893e-46	2.02446e-42	0.2741	0.998	0.947
RAD51AP1	Proliferating	2.0109e-201	3.67109e-197	0.273969	0.289	0.014
EEF1B2	Proliferating	4.97754e-40	9.087e-36	0.27369	0.985	0.899
SNRPC	Proliferating	5.62988e-67	1.02779e-62	0.272808	0.429	0.141
TMSB4X	Proliferating	5.42608e-39	9.90585e-35	0.272697	0.955	0.859
RPL21	Proliferating	1.12348e-47	2.05102e-43	0.272615	0.998	0.994
USMG5	Proliferating	5.74603e-34	1.04899e-29	0.271739	0.876	0.642
HP1BP3	Proliferating	5.99168e-63	1.09384e-58	0.271667	0.408	0.141
SUB1	Proliferating	6.18824e-48	1.12973e-43	0.271497	0.628	0.318
RPL18A	Proliferating	6.03603e-49	1.10194e-44	0.271375	1	0.985
RHOA	Proliferating	4.93145e-42	9.00286e-38	0.271174	0.573	0.286
EIF1AX	Proliferating	5.18705e-54	9.46948e-50	0.271043	0.492	0.198
MORF4L2	Proliferating	9.14624e-53	1.66974e-48	0.271005	0.451	0.184
KHDRBS1	Proliferating	4.28726e-54	7.82681e-50	0.270644	0.453	0.175
VDAC3	Proliferating	1.78332e-65	3.25563e-61	0.270538	0.457	0.166
TMA7	Proliferating	1.28437e-34	2.34475e-30	0.270006	0.882	0.652
CENPN	Proliferating	1.29234e-200	2.3593e-196	0.269492	0.301	0.018
NUDT1	Proliferating	2.87812e-146	5.2543e-142	0.26938	0.353	0.045
EIF2S2	Proliferating	1.18572e-52	2.16464e-48	0.269108	0.474	0.188
LDHB	Proliferating	3.30819e-86	6.03943e-82	0.267791	0.321	0.068
RPL9	Proliferating	2.44348e-44	4.46082e-40	0.26507	0.998	0.938
PKM	Proliferating	1.47717e-40	2.69671e-36	0.265001	0.555	0.281
TMEM230	Proliferating	5.97622e-61	1.09102e-56	0.264519	0.444	0.157
LAPTM4A	Proliferating	1.32578e-42	2.42035e-38	0.263511	0.5	0.234
SSBP1	Proliferating	8.76401e-45	1.59996e-40	0.26321	0.483	0.218
IFITM3	Proliferating	3.34096e-51	6.09925e-47	0.263178	0.393	0.14
NENF	Proliferating	5.47484e-74	9.99486e-70	0.263032	0.41	0.119
NUF2	Proliferating	1.35417e-233	2.47218e-229	0.262419	0.261	0.006
LSM2	Proliferating	1.7118e-83	3.12506e-79	0.262046	0.376	0.092
RPS12	Proliferating	5.82059e-46	1.06261e-41	0.261961	1	0.992
PSMB1	Proliferating	4.67796e-38	8.54008e-34	0.26176	0.609	0.332
RPL7A	Proliferating	4.3284e-48	7.90193e-44	0.261733	1	0.964
HMGN3	Proliferating	3.16283e-45	5.77406e-41	0.261393	0.476	0.206
HSBP1	Proliferating	1.68365e-50	3.07367e-46	0.261057	0.539	0.239
NDC80	Proliferating	9.77613e-250	1.78473e-245	0.260829	0.274	0.005
PDLIM1	Proliferating	8.2332e-37	1.50305e-32	0.260291	0.541	0.274
RPS18	Proliferating	6.51097e-54	1.18864e-49	0.259861	1	0.998
EBP	Proliferating	5.60878e-51	1.02394e-46	0.259174	0.483	0.203
SKA2	Proliferating	4.52981e-139	8.26963e-135	0.259067	0.295	0.031
TPI1	Proliferating	1.6299e-34	2.97555e-30	0.258547	0.947	0.791
HNRNPDL	Proliferating	8.56834e-41	1.56424e-36	0.258502	0.528	0.254
ECH1	Proliferating	4.75716e-37	8.68468e-33	0.258254	0.639	0.364
AC090498.1	Proliferating	3.521e-29	6.42794e-25	0.258249	0.571	0.352
PHB	Proliferating	6.57308e-51	1.19998e-46	0.258191	0.536	0.238
MDH2	Proliferating	3.94272e-47	7.19784e-43	0.257971	0.598	0.297
RPL23	Proliferating	3.46232e-42	6.32081e-38	0.257298	0.974	0.737
NDUFC2	Proliferating	1.78248e-40	3.25409e-36	0.25631	0.59	0.306
KIFC1	Proliferating	4.36211e-199	7.96347e-195	0.255857	0.274	0.01
SGOL1	Proliferating	1.6092e-220	2.93776e-216	0.255157	0.273	0.008
CLTA	Proliferating	3.36358e-41	6.14056e-37	0.254576	0.583	0.3
OSTC	Proliferating	4.02899e-44	7.35533e-40	0.254263	0.461	0.2
PDIA3	Proliferating	3.21036e-33	5.86084e-29	0.254035	0.65	0.388
DHFR	Proliferating	5.08657e-110	9.28605e-106	0.254005	0.308	0.048
CCT6A	Proliferating	3.40562e-53	6.2173e-49	0.252727	0.44	0.172
CCT4	Proliferating	1.38637e-58	2.53096e-54	0.252222	0.4	0.143
SPINT2	Proliferating	3.70935e-31	6.77178e-27	0.251498	0.639	0.378
CNIH4	Proliferating	2.63388e-57	4.80842e-53	0.251388	0.398	0.141
CCT2	Proliferating	2.81446e-68	5.13807e-64	0.251366	0.404	0.124
HIST1H1C	Proliferating	7.56511e-25	1.38109e-20	0.250281	0.291	0.135
CCK	Enteroendocrine Cells	8.85252e-63	1.61612e-58	4.21885	0.26	0.013
CHGA	Enteroendocrine Cells	0	0	3.75377	0.922	0.01
PCSK1N	Enteroendocrine Cells	0	0	2.97383	0.909	0.025
REG4	Enteroendocrine Cells	1.10598e-38	2.01907e-34	2.21532	0.325	0.032
SCT	Enteroendocrine Cells	7.28963e-113	1.3308e-108	1.91372	0.571	0.04
CHGB	Enteroendocrine Cells	0	0	1.75519	0.675	0.001
GC	Enteroendocrine Cells	0	0	1.64759	0.481	0.004
SCG2	Enteroendocrine Cells	0	0	1.55655	0.455	0.002
SCG5	Enteroendocrine Cells	0	0	1.55628	0.636	0.004
TPH1	Enteroendocrine Cells	8.63326e-256	1.57609e-251	1.4562	0.312	0.002
FEV	Enteroendocrine Cells	0	0	1.2712	0.468	0.001
TTR	Enteroendocrine Cells	0	0	1.25657	0.532	0.005
CPE	Enteroendocrine Cells	0	0	1.25507	0.649	0.009
CES1	Enteroendocrine Cells	7.34204e-219	1.34036e-214	1.20316	0.519	0.012
TUBA1A	Enteroendocrine Cells	5.95981e-236	1.08802e-231	1.17801	0.675	0.024
SCGN	Enteroendocrine Cells	0	0	1.17589	0.688	0.002
CRYBA2	Enteroendocrine Cells	0	0	1.14779	0.429	0.001
KCTD12	Enteroendocrine Cells	3.53095e-289	6.44611e-285	1.12464	0.623	0.011
NEUROD1	Enteroendocrine Cells	0	0	1.07075	0.688	0.001
TFF3	Enteroendocrine Cells	4.12315e-22	7.52722e-18	1.00926	0.636	0.203
H3F3B	Enteroendocrine Cells	4.20164e-26	7.67051e-22	1.00464	0.974	0.729
HSP90AA1	Enteroendocrine Cells	6.2236e-24	1.13618e-19	0.97531	0.987	0.782
IER2	Enteroendocrine Cells	3.75692e-19	6.85864e-15	0.968659	0.922	0.701
SOX4	Enteroendocrine Cells	2.10539e-11	3.84359e-07	0.967421	0.403	0.14
BTG2	Enteroendocrine Cells	4.98776e-19	9.10565e-15	0.962157	0.844	0.56
ID2	Enteroendocrine Cells	3.88285e-07	0.00708854	0.956659	0.545	0.35
C10orf10	Enteroendocrine Cells	2.5136e-156	4.58883e-152	0.914898	0.429	0.012
HSPA1A	Enteroendocrine Cells	7.82532e-15	1.42859e-10	0.909068	0.779	0.512
C12orf75	Enteroendocrine Cells	2.22785e-109	4.06716e-105	0.894134	0.558	0.036
SSR4	Enteroendocrine Cells	3.10627e-23	5.6708e-19	0.868633	0.857	0.525
MDK	Enteroendocrine Cells	4.61955e-20	8.43344e-16	0.866137	0.831	0.465
EGR1	Enteroendocrine Cells	6.3647e-26	1.16194e-21	0.85475	0.87	0.44
ARC	Enteroendocrine Cells	0	0	0.846877	0.39	0.002
PCSK1	Enteroendocrine Cells	0	0	0.833726	0.506	0.003
JUNB	Enteroendocrine Cells	1.75177e-18	3.19803e-14	0.831794	0.844	0.582
FXYD3	Enteroendocrine Cells	4.6936e-35	8.56863e-31	0.805454	0.727	0.215
ATF3	Enteroendocrine Cells	9.21886e-11	1.683e-06	0.796479	0.701	0.5
MARCKSL1	Enteroendocrine Cells	6.80779e-39	1.24283e-34	0.786534	0.74	0.177
HEPACAM2	Enteroendocrine Cells	3.88541e-117	7.0932e-113	0.774831	0.468	0.02
CD24	Enteroendocrine Cells	1.14374e-39	2.08801e-35	0.774171	0.532	0.087
SPINK1	Enteroendocrine Cells	7.01398e-08	0.00128047	0.754386	0.701	0.425
TM4SF4	Enteroendocrine Cells	3.02325e-22	5.51924e-18	0.750447	0.662	0.253
JUN	Enteroendocrine Cells	1.33084e-14	2.42957e-10	0.746755	0.948	0.894
SSTR2	Enteroendocrine Cells	0	0	0.740417	0.545	0.003
FOS	Enteroendocrine Cells	2.45502e-11	4.48188e-07	0.716498	0.948	0.902
FOSB	Enteroendocrine Cells	3.54221e-08	0.000646666	0.701256	0.714	0.565
DDC	Enteroendocrine Cells	1.54672e-08	0.00028237	0.701076	0.455	0.232
ISL1	Enteroendocrine Cells	0	0	0.699252	0.351	0
ERO1B	Enteroendocrine Cells	3.77244e-84	6.88697e-80	0.696271	0.377	0.021
ACTG1	Enteroendocrine Cells	1.24358e-17	2.27028e-13	0.691118	1	0.936
CD63	Enteroendocrine Cells	2.06348e-21	3.7671e-17	0.6885	0.883	0.511
FABP5	Enteroendocrine Cells	2.22054e-12	4.05382e-08	0.683235	0.338	0.095
H3F3A	Enteroendocrine Cells	1.18098e-16	2.156e-12	0.681922	0.987	0.769
RBP1	Enteroendocrine Cells	2.86123e-91	5.22347e-87	0.679418	0.442	0.03
PTMS	Enteroendocrine Cells	1.72344e-59	3.14631e-55	0.667756	0.597	0.083
DNAJB1	Enteroendocrine Cells	2.93504e-14	5.35821e-10	0.659508	0.662	0.338
RGS2	Enteroendocrine Cells	6.92951e-09	0.000126505	0.652116	0.519	0.261
GNAS	Enteroendocrine Cells	4.85548e-14	8.86417e-10	0.651134	0.61	0.283
SELK	Enteroendocrine Cells	7.50651e-16	1.37039e-11	0.638954	0.688	0.338
SEC11C	Enteroendocrine Cells	4.67943e-23	8.54277e-19	0.632184	0.481	0.124
MS4A8	Enteroendocrine Cells	2.79999e-22	5.11167e-18	0.631552	0.662	0.246
DUSP1	Enteroendocrine Cells	2.71676e-07	0.00495973	0.615805	0.805	0.638
ADGRG4	Enteroendocrine Cells	1.34461e-171	2.45473e-167	0.610553	0.312	0.004
QDPR	Enteroendocrine Cells	1.09042e-84	1.99066e-80	0.610346	0.61	0.059
NGFRAP1	Enteroendocrine Cells	9.79613e-48	1.78838e-43	0.602604	0.545	0.074
CIRBP	Enteroendocrine Cells	3.17906e-24	5.80369e-20	0.595417	0.805	0.338
HSP90AB1	Enteroendocrine Cells	2.08771e-10	3.81133e-06	0.580127	0.883	0.614
DYNLL1	Enteroendocrine Cells	7.22625e-14	1.31922e-09	0.579162	0.727	0.41
HMGN3	Enteroendocrine Cells	9.15646e-23	1.6716e-18	0.564802	0.61	0.215
MIR7-3HG	Enteroendocrine Cells	0	0	0.561176	0.403	0
EID1	Enteroendocrine Cells	5.58899e-34	1.02033e-29	0.558972	0.636	0.151
NENF	Enteroendocrine Cells	1.18904e-29	2.17071e-25	0.558703	0.558	0.128
GABARAPL2	Enteroendocrine Cells	5.17364e-28	9.445e-24	0.555914	0.61	0.167
RAB3C	Enteroendocrine Cells	1.00802e-275	1.84025e-271	0.553667	0.286	0
HMGN2	Enteroendocrine Cells	6.02768e-21	1.10041e-16	0.552383	0.779	0.308
DSTN	Enteroendocrine Cells	3.83549e-17	7.00206e-13	0.545728	0.545	0.195
PEMT	Enteroendocrine Cells	2.60228e-60	4.75073e-56	0.541361	0.455	0.045
BEX1	Enteroendocrine Cells	0	0	0.53394	0.532	0.005
UBB	Enteroendocrine Cells	1.06066e-07	0.00193633	0.533119	0.974	0.919
STMN1	Enteroendocrine Cells	3.07751e-15	5.6183e-11	0.532459	0.429	0.117
B2M	Enteroendocrine Cells	3.43285e-10	6.267e-06	0.532192	0.987	0.988
INSM1	Enteroendocrine Cells	0	0	0.522041	0.468	0.001
ARPC5	Enteroendocrine Cells	7.58316e-22	1.38438e-17	0.520644	0.584	0.19
NKX2-2	Enteroendocrine Cells	0	0	0.514979	0.403	0.001
F10	Enteroendocrine Cells	7.42119e-53	1.35481e-48	0.513546	0.442	0.05
ATP6V1G1	Enteroendocrine Cells	1.65901e-24	3.02868e-20	0.512915	0.597	0.174
TMEM59	Enteroendocrine Cells	3.97234e-12	7.25191e-08	0.512843	0.701	0.407
RHOB	Enteroendocrine Cells	1.58871e-10	2.90035e-06	0.512671	0.455	0.2
C15orf48	Enteroendocrine Cells	1.23525e-19	2.25507e-15	0.507628	0.662	0.214
UCP2	Enteroendocrine Cells	1.26104e-84	2.30215e-80	0.501236	0.532	0.044
PRDX5	Enteroendocrine Cells	5.13767e-12	9.37933e-08	0.496712	0.844	0.598
SARAF	Enteroendocrine Cells	3.28775e-27	6.00211e-23	0.495132	0.662	0.191
GCH1	Enteroendocrine Cells	1.01106e-62	1.84579e-58	0.493483	0.377	0.028
SCG3	Enteroendocrine Cells	0	0	0.492256	0.519	0
HSPA8	Enteroendocrine Cells	4.56587e-07	0.00833545	0.490854	0.818	0.69
CADPS	Enteroendocrine Cells	0	0	0.481208	0.403	0.003
EIF4A2	Enteroendocrine Cells	1.81761e-12	3.31823e-08	0.479794	0.727	0.43
C9orf16	Enteroendocrine Cells	3.59623e-18	6.56527e-14	0.474604	0.519	0.167
MAP1B	Enteroendocrine Cells	0	0	0.473908	0.442	0.002
ZKSCAN1	Enteroendocrine Cells	6.24504e-19	1.14009e-14	0.470867	0.481	0.137
RAB26	Enteroendocrine Cells	3.05985e-182	5.58607e-178	0.467608	0.481	0.015
HSPH1	Enteroendocrine Cells	1.10815e-08	0.000202303	0.463136	0.468	0.221
NPDC1	Enteroendocrine Cells	3.8807e-69	7.0846e-65	0.461438	0.468	0.04
PKM	Enteroendocrine Cells	2.24282e-12	4.09449e-08	0.46035	0.597	0.29
CST3	Enteroendocrine Cells	4.15996e-12	7.59442e-08	0.460291	0.948	0.756
VWA5B2	Enteroendocrine Cells	0	0	0.459702	0.416	0
EIF4G2	Enteroendocrine Cells	1.40232e-15	2.56008e-11	0.458419	0.623	0.266
YWHAE	Enteroendocrine Cells	1.78603e-09	3.26058e-05	0.457151	0.597	0.335
SNAP25	Enteroendocrine Cells	0	0	0.451765	0.377	0
SMIM6	Enteroendocrine Cells	1.64339e-70	3.00017e-66	0.451666	0.455	0.038
TPPP3	Enteroendocrine Cells	1.61212e-75	2.94309e-71	0.446716	0.286	0.012
YPEL5	Enteroendocrine Cells	4.10804e-21	7.49964e-17	0.44398	0.481	0.132
TUSC3	Enteroendocrine Cells	4.49296e-128	8.20234e-124	0.442088	0.429	0.017
SUMO2	Enteroendocrine Cells	9.71434e-12	1.77345e-07	0.436031	0.662	0.328
RPRML	Enteroendocrine Cells	0	0	0.434804	0.429	0
CD59	Enteroendocrine Cells	4.98214e-14	9.09539e-10	0.427411	0.325	0.079
PAX6	Enteroendocrine Cells	1.14658e-299	2.0932e-295	0.426439	0.273	0
SRP9	Enteroendocrine Cells	5.17048e-11	9.43924e-07	0.424227	0.494	0.211
STARD10	Enteroendocrine Cells	1.73009e-15	3.15846e-11	0.423654	0.468	0.139
PAM	Enteroendocrine Cells	8.9941e-100	1.64196e-95	0.423109	0.39	0.019
IDS	Enteroendocrine Cells	2.99042e-36	5.45931e-32	0.423051	0.364	0.047
CACNA2D1	Enteroendocrine Cells	6.84399e-158	1.24944e-153	0.422834	0.39	0.011
SEPW1	Enteroendocrine Cells	2.35152e-12	4.29294e-08	0.422551	0.714	0.375
DNAJA1	Enteroendocrine Cells	1.26231e-10	2.30447e-06	0.420969	0.623	0.332
NAP1L1	Enteroendocrine Cells	3.09937e-21	5.6582e-17	0.419938	0.506	0.126
VAMP2	Enteroendocrine Cells	1.36809e-17	2.49759e-13	0.416275	0.506	0.164
HIST1H1C	Enteroendocrine Cells	4.75403e-07	0.00867896	0.416177	0.338	0.14
INSIG1	Enteroendocrine Cells	2.18747e-26	3.99344e-22	0.413549	0.351	0.063
CALY	Enteroendocrine Cells	1.14599e-299	2.09212e-295	0.409564	0.273	0
GUCY2C	Enteroendocrine Cells	5.3816e-20	9.82466e-16	0.405729	0.403	0.103
MARCKS	Enteroendocrine Cells	3.63179e-19	6.63019e-15	0.40166	0.519	0.159
GCLM	Enteroendocrine Cells	1.59674e-37	2.915e-33	0.398513	0.351	0.042
GLUL	Enteroendocrine Cells	8.65817e-31	1.58064e-26	0.393835	0.351	0.048
MORF4L1	Enteroendocrine Cells	1.15104e-08	0.000210134	0.389088	0.545	0.295
RAB3B	Enteroendocrine Cells	0	0	0.383142	0.351	0
CACNA1A	Enteroendocrine Cells	0	0	0.382261	0.364	0.001
ELL2	Enteroendocrine Cells	6.71482e-53	1.22586e-48	0.380171	0.377	0.036
SEC62	Enteroendocrine Cells	3.47255e-08	0.000633948	0.376661	0.532	0.283
CDKN1C	Enteroendocrine Cells	1.6352e-59	2.98523e-55	0.374266	0.273	0.015
PFN2	Enteroendocrine Cells	5.74354e-65	1.04854e-60	0.37345	0.351	0.025
SNRPN	Enteroendocrine Cells	8.08674e-52	1.47632e-47	0.372224	0.364	0.035
ROCK1	Enteroendocrine Cells	8.0695e-32	1.47317e-27	0.370948	0.429	0.075
RAB2A	Enteroendocrine Cells	1.39948e-12	2.55488e-08	0.368567	0.519	0.199
ARFGEF3	Enteroendocrine Cells	3.89526e-77	7.11118e-73	0.366827	0.325	0.015
SRP14	Enteroendocrine Cells	7.96692e-07	0.0145444	0.365053	0.753	0.578
CARHSP1	Enteroendocrine Cells	2.09372e-12	3.82229e-08	0.363765	0.429	0.156
NR4A2	Enteroendocrine Cells	2.17105e-10	3.96346e-06	0.363308	0.312	0.094
DDX5	Enteroendocrine Cells	1.7642e-08	0.000322073	0.362457	0.805	0.553
ATP6V0B	Enteroendocrine Cells	2.84665e-09	5.19685e-05	0.35987	0.429	0.177
SRP19	Enteroendocrine Cells	6.87894e-25	1.25582e-20	0.353242	0.351	0.061
QPCT	Enteroendocrine Cells	1.15287e-178	2.10468e-174	0.351984	0.338	0.004
TXNIP	Enteroendocrine Cells	4.45514e-07	0.0081333	0.349852	0.377	0.159
SYT13	Enteroendocrine Cells	2.47999e-34	4.52747e-30	0.347803	0.26	0.025
TSPAN7	Enteroendocrine Cells	2.2056e-52	4.02655e-48	0.346305	0.377	0.036
HSBP1	Enteroendocrine Cells	6.31586e-12	1.15302e-07	0.345134	0.571	0.249
MIEN1	Enteroendocrine Cells	1.87548e-17	3.42388e-13	0.341142	0.481	0.142
SEC61B	Enteroendocrine Cells	3.18125e-08	0.000580769	0.33867	0.597	0.332
TERF2IP	Enteroendocrine Cells	5.80452e-31	1.05967e-26	0.338416	0.416	0.073
MYADM	Enteroendocrine Cells	2.29454e-32	4.1889e-28	0.334974	0.338	0.041
FAM133B	Enteroendocrine Cells	1.20881e-06	0.0220681	0.333159	0.364	0.16
H1FX	Enteroendocrine Cells	2.16595e-23	3.95417e-19	0.330239	0.364	0.07
PCLO	Enteroendocrine Cells	1.18411e-39	2.16171e-35	0.327998	0.286	0.026
PKIB	Enteroendocrine Cells	4.55979e-48	8.32436e-44	0.326821	0.286	0.018
TPD52	Enteroendocrine Cells	3.08404e-07	0.00563022	0.326567	0.506	0.264
FOXP1	Enteroendocrine Cells	9.95794e-21	1.81792e-16	0.326393	0.429	0.104
HNRNPK	Enteroendocrine Cells	6.48388e-08	0.0011837	0.326375	0.701	0.399
SLC29A4	Enteroendocrine Cells	4.10666e-226	7.49712e-222	0.326309	0.312	0.002
SMDT1	Enteroendocrine Cells	1.34175e-08	0.00024495	0.323506	0.636	0.36
HOPX	Enteroendocrine Cells	2.5034e-47	4.57021e-43	0.3228	0.338	0.03
MRFAP1	Enteroendocrine Cells	1.70043e-10	3.1043e-06	0.322685	0.416	0.159
ACTB	Enteroendocrine Cells	1.65594e-06	0.0302308	0.321967	1	0.978
PNRC1	Enteroendocrine Cells	1.16153e-09	2.12049e-05	0.320879	0.519	0.242
MEAF6	Enteroendocrine Cells	1.17926e-27	2.15285e-23	0.31754	0.403	0.069
S100A13	Enteroendocrine Cells	2.60275e-13	4.75158e-09	0.317502	0.351	0.102
NFKBIZ	Enteroendocrine Cells	4.73561e-14	8.64534e-10	0.317364	0.312	0.083
C11orf58	Enteroendocrine Cells	1.33057e-12	2.4291e-08	0.315896	0.455	0.151
PCBP4	Enteroendocrine Cells	3.96188e-76	7.23282e-72	0.315017	0.351	0.021
NUDT4	Enteroendocrine Cells	6.82115e-25	1.24527e-20	0.314198	0.351	0.064
COX17	Enteroendocrine Cells	4.17675e-08	0.000762508	0.314121	0.506	0.268
BNIP3	Enteroendocrine Cells	6.47459e-49	1.182e-44	0.314023	0.338	0.031
MAP1LC3B	Enteroendocrine Cells	7.78977e-07	0.014221	0.314016	0.403	0.192
MAN1A1	Enteroendocrine Cells	3.90975e-21	7.13765e-17	0.312007	0.351	0.068
KCNQ1OT1	Enteroendocrine Cells	2.4018e-08	0.000438474	0.311824	0.39	0.159
REEP5	Enteroendocrine Cells	6.31662e-10	1.15316e-05	0.311285	0.364	0.123
POLR2L	Enteroendocrine Cells	2.51231e-06	0.0458648	0.311058	0.779	0.579
SYP	Enteroendocrine Cells	1.64922e-66	3.01082e-62	0.308374	0.312	0.018
LY6E	Enteroendocrine Cells	6.0782e-43	1.10964e-38	0.307226	0.338	0.033
PTGES3	Enteroendocrine Cells	3.33659e-08	0.000609129	0.306649	0.571	0.3
BEX2	Enteroendocrine Cells	3.65667e-42	6.67561e-38	0.306289	0.273	0.02
YWHAQ	Enteroendocrine Cells	2.14573e-07	0.00391725	0.305223	0.403	0.186
ECH1	Enteroendocrine Cells	5.32664e-07	0.00972432	0.304728	0.636	0.373
ENPP2	Enteroendocrine Cells	7.14325e-35	1.30407e-30	0.303072	0.338	0.042
HIGD1A	Enteroendocrine Cells	1.75406e-08	0.000320221	0.30271	0.299	0.107
CNOT7	Enteroendocrine Cells	1.02431e-15	1.86998e-11	0.301498	0.364	0.092
BEX4	Enteroendocrine Cells	5.20474e-42	9.50177e-38	0.301119	0.325	0.033
SUMO1	Enteroendocrine Cells	1.01492e-10	1.85284e-06	0.299587	0.506	0.203
MYL6B	Enteroendocrine Cells	2.76587e-39	5.04937e-35	0.299424	0.364	0.045
GTF2I	Enteroendocrine Cells	1.61585e-12	2.9499e-08	0.299176	0.519	0.207
ZNF428	Enteroendocrine Cells	6.40108e-22	1.16858e-17	0.296098	0.364	0.072
KIF12	Enteroendocrine Cells	6.76931e-17	1.23581e-12	0.295759	0.312	0.073
PLA2G12A	Enteroendocrine Cells	4.08313e-24	7.45416e-20	0.294741	0.39	0.076
NDUFB11	Enteroendocrine Cells	2.08863e-07	0.003813	0.294515	0.727	0.471
ITGB1	Enteroendocrine Cells	5.05378e-10	9.22618e-06	0.290838	0.377	0.142
RIMBP2	Enteroendocrine Cells	1.26232e-271	2.30449e-267	0.29063	0.26	0
SH3BGRL3	Enteroendocrine Cells	7.09716e-09	0.000129566	0.289646	0.584	0.284
TRA2B	Enteroendocrine Cells	9.18514e-09	0.000167684	0.289463	0.494	0.218
XRCC5	Enteroendocrine Cells	2.85965e-09	5.22058e-05	0.288076	0.416	0.169
TTC3	Enteroendocrine Cells	1.49212e-07	0.00272401	0.2876	0.416	0.188
PROX1	Enteroendocrine Cells	4.29309e-91	7.83747e-87	0.286651	0.299	0.011
BNIP3L	Enteroendocrine Cells	7.3863e-37	1.34844e-32	0.283135	0.312	0.035
GCC2	Enteroendocrine Cells	4.99313e-07	0.00911545	0.283074	0.416	0.196
TUBA4A	Enteroendocrine Cells	7.61193e-10	1.38963e-05	0.282642	0.299	0.1
PPP1R10	Enteroendocrine Cells	1.22738e-08	0.00022407	0.282206	0.455	0.197
DYNLRB1	Enteroendocrine Cells	5.73804e-09	0.000104754	0.28162	0.468	0.205
HCG18	Enteroendocrine Cells	2.82558e-11	5.15839e-07	0.281618	0.26	0.069
NAPA	Enteroendocrine Cells	3.32628e-12	6.07246e-08	0.281402	0.312	0.088
MRPL33	Enteroendocrine Cells	2.07956e-09	3.79644e-05	0.281112	0.39	0.151
PTOV1	Enteroendocrine Cells	1.05226e-20	1.92101e-16	0.280834	0.364	0.078
KCNJ6	Enteroendocrine Cells	1.14466e-299	2.08969e-295	0.2808	0.273	0
ST18	Enteroendocrine Cells	3.60719e-218	6.58528e-214	0.279993	0.26	0.001
LCORL	Enteroendocrine Cells	4.48747e-22	8.19233e-18	0.27776	0.299	0.048
FAM60A	Enteroendocrine Cells	3.97756e-13	7.26142e-09	0.276993	0.26	0.067
A1CF	Enteroendocrine Cells	6.51613e-14	1.18958e-09	0.274858	0.39	0.118
P4HTM	Enteroendocrine Cells	4.76477e-18	8.69857e-14	0.274784	0.299	0.06
TP53INP1	Enteroendocrine Cells	1.7576e-62	3.20868e-58	0.273157	0.286	0.016
HDAC2	Enteroendocrine Cells	3.38204e-10	6.17424e-06	0.272976	0.312	0.101
APC	Enteroendocrine Cells	6.49351e-15	1.18546e-10	0.271428	0.26	0.053
GK5	Enteroendocrine Cells	3.1331e-17	5.71979e-13	0.27123	0.364	0.088
FAM105A	Enteroendocrine Cells	2.01893e-20	3.68576e-16	0.270186	0.286	0.046
ZNF706	Enteroendocrine Cells	4.54893e-08	0.000830452	0.269513	0.468	0.233
CUTA	Enteroendocrine Cells	1.37669e-07	0.00251329	0.268815	0.584	0.325
UBE2B	Enteroendocrine Cells	4.52436e-08	0.000825967	0.267745	0.364	0.146
ANAPC16	Enteroendocrine Cells	1.83845e-07	0.00335627	0.26739	0.468	0.227
KCNJ3	Enteroendocrine Cells	4.01868e-25	7.33649e-21	0.266457	0.286	0.042
C7orf73	Enteroendocrine Cells	8.1375e-11	1.48558e-06	0.266439	0.39	0.131
MORF4L2	Enteroendocrine Cells	2.42298e-08	0.000442339	0.266228	0.442	0.193
FOXA2	Enteroendocrine Cells	2.08834e-118	3.81248e-114	0.263923	0.26	0.007
C2orf54	Enteroendocrine Cells	3.5745e-113	6.52561e-109	0.263339	0.286	0.007
MAFF	Enteroendocrine Cells	2.25487e-10	4.1165e-06	0.262641	0.325	0.102
AK1	Enteroendocrine Cells	2.22522e-20	4.06235e-16	0.261628	0.325	0.064
RCAN3	Enteroendocrine Cells	1.37779e-47	2.51529e-43	0.261382	0.26	0.018
IGFBP2	Enteroendocrine Cells	1.22612e-11	2.23841e-07	0.257113	0.312	0.087
SELM	Enteroendocrine Cells	5.73169e-23	1.04638e-18	0.25607	0.312	0.046
DYNLT1	Enteroendocrine Cells	8.87754e-09	0.000162068	0.255695	0.532	0.256
LINC01420	Enteroendocrine Cells	1.2066e-19	2.20277e-15	0.255394	0.351	0.076
ANXA7	Enteroendocrine Cells	4.59234e-15	8.38377e-11	0.253966	0.299	0.07
TBCB	Enteroendocrine Cells	1.75913e-17	3.21147e-13	0.251856	0.325	0.072
CAPZA2	Enteroendocrine Cells	9.97566e-08	0.00182116	0.251433	0.39	0.154
FIBP	Enteroendocrine Cells	8.2271e-12	1.50194e-07	0.251278	0.325	0.099
LINC00998	Enteroendocrine Cells	9.53227e-13	1.74021e-08	0.250177	0.325	0.092
TFF3	Goblet Cells	0	0	3.76598	0.963	0.184
SPINK4	Goblet Cells	0	0	3.06177	0.807	0.028
CLCA1	Goblet Cells	0	0	2.63875	0.751	0.024
FCGBP	Goblet Cells	0	0	2.16416	0.783	0.022
AGR2	Goblet Cells	1.37233e-187	2.50533e-183	2.04468	0.96	0.419
ITLN1	Goblet Cells	0	0	1.88081	0.722	0.009
REG4	Goblet Cells	0	0	1.59826	0.571	0.018
RNASE1	Goblet Cells	1.48979e-285	2.71977e-281	1.07062	0.69	0.08
SPINK1	Goblet Cells	3.90229e-78	7.12401e-74	0.933305	0.765	0.417
SH3BGRL3	Goblet Cells	1.54032e-99	2.812e-95	0.89063	0.683	0.275
RETNLB	Goblet Cells	0	0	0.883183	0.373	0.008
TMSB4X	Goblet Cells	2.89384e-111	5.283e-107	0.848353	0.984	0.859
HMGN2	Goblet Cells	2.63676e-63	4.81367e-59	0.743591	0.664	0.3
SELM	Goblet Cells	8.27127e-300	1.51e-295	0.734551	0.537	0.034
RPL41	Goblet Cells	2.59448e-72	4.73649e-68	0.691765	0.997	0.979
TMSB10	Goblet Cells	1.71853e-69	3.13734e-65	0.687759	0.997	0.93
CD63	Goblet Cells	1.79288e-73	3.27308e-69	0.686948	0.828	0.504
STARD10	Goblet Cells	1.99887e-177	3.64914e-173	0.685583	0.656	0.126
SSR4	Goblet Cells	2.00635e-55	3.66278e-51	0.625919	0.802	0.519
SEC61G	Goblet Cells	2.72143e-70	4.96825e-66	0.625548	0.677	0.324
PTMA	Goblet Cells	1.8941e-61	3.45787e-57	0.613775	0.997	0.953
FXYD3	Goblet Cells	3.43418e-89	6.26943e-85	0.59839	0.627	0.206
ST6GALNAC1	Goblet Cells	5.58716e-137	1.01999e-132	0.579494	0.471	0.075
C15orf48	Goblet Cells	6.55946e-42	1.19749e-37	0.579261	0.505	0.208
SERF2	Goblet Cells	8.443e-74	1.54135e-69	0.573813	0.989	0.955
MT1E	Goblet Cells	1.21192e-36	2.21249e-32	0.563839	0.836	0.624
RPL36	Goblet Cells	1.23561e-72	2.25573e-68	0.559072	0.997	0.991
SLC12A2	Goblet Cells	1.29501e-94	2.36417e-90	0.539619	0.614	0.168
RPS29	Goblet Cells	4.88668e-64	8.92112e-60	0.536567	1	0.987
CD9	Goblet Cells	1.2133e-88	2.21499e-84	0.529702	0.635	0.202
TMEM258	Goblet Cells	1.11625e-62	2.03783e-58	0.516778	0.68	0.329
FOSB	Goblet Cells	3.06418e-37	5.59397e-33	0.504146	0.786	0.559
RPL36A	Goblet Cells	4.53784e-43	8.28428e-39	0.49968	0.677	0.381
RPS21	Goblet Cells	2.60627e-51	4.758e-47	0.49099	0.966	0.841
LGALS4	Goblet Cells	2.23144e-26	4.07372e-22	0.489582	0.929	0.897
KLK1	Goblet Cells	1.07632e-137	1.96493e-133	0.480633	0.386	0.047
H2AFZ	Goblet Cells	2.21922e-37	4.05142e-33	0.473786	0.537	0.253
MT1H	Goblet Cells	5.0349e-10	9.1917e-06	0.473317	0.476	0.373
OST4	Goblet Cells	8.08563e-47	1.47611e-42	0.469866	0.749	0.494
MT1G	Goblet Cells	2.37427e-20	4.33447e-16	0.466569	0.942	0.882
PFN1	Goblet Cells	2.53429e-33	4.62661e-29	0.463692	0.913	0.797
KRT18	Goblet Cells	5.27777e-35	9.6351e-31	0.461156	0.955	0.909
RPL26	Goblet Cells	1.10584e-50	2.01882e-46	0.45264	0.989	0.925
MARCKSL1	Goblet Cells	1.5261e-77	2.78604e-73	0.445331	0.569	0.169
REP15	Goblet Cells	2.95867e-302	5.40134e-298	0.443173	0.323	0.003
MT2A	Goblet Cells	1.11612e-19	2.03759e-15	0.437003	0.884	0.794
RPL31	Goblet Cells	1.27564e-51	2.3288e-47	0.43634	1	0.948
TUBA1B	Goblet Cells	3.35912e-30	6.13241e-26	0.436183	0.519	0.26
HEPACAM2	Goblet Cells	6.95357e-257	1.26944e-252	0.435788	0.349	0.013
TSPAN13	Goblet Cells	2.87295e-85	5.24486e-81	0.435755	0.455	0.113
DYNLL1	Goblet Cells	2.3329e-36	4.25893e-32	0.430795	0.656	0.404
C12orf57	Goblet Cells	1.20755e-53	2.2045e-49	0.429913	0.529	0.215
SEC61B	Goblet Cells	8.45714e-45	1.54394e-40	0.428023	0.622	0.326
RPL10	Goblet Cells	2.28959e-50	4.17987e-46	0.42465	1	0.998
CD24	Goblet Cells	1.29792e-56	2.36948e-52	0.417892	0.344	0.082
DSTN	Goblet Cells	3.14806e-60	5.7471e-56	0.416481	0.524	0.187
HPCAL1	Goblet Cells	1.45219e-109	2.65111e-105	0.411123	0.389	0.059
KDELR2	Goblet Cells	1.70577e-39	3.11406e-35	0.409181	0.526	0.253
RPL32	Goblet Cells	6.91551e-47	1.2625e-42	0.406134	1	0.985
XBP1	Goblet Cells	4.0942e-27	7.47437e-23	0.405531	0.548	0.33
ITM2C	Goblet Cells	1.63076e-117	2.97712e-113	0.399464	0.444	0.068
HMGB1	Goblet Cells	4.92862e-22	8.99769e-18	0.397454	0.815	0.623
TMED2	Goblet Cells	1.58132e-54	2.88686e-50	0.397304	0.513	0.193
RPL34	Goblet Cells	4.70446e-51	8.58846e-47	0.389311	1	0.991
FRZB	Goblet Cells	4.76346e-291	8.69618e-287	0.388844	0.315	0.004
NUCB2	Goblet Cells	9.81319e-97	1.7915e-92	0.386298	0.339	0.052
RPS28	Goblet Cells	1.45546e-51	2.65708e-47	0.385052	1	0.986
RPS27	Goblet Cells	1.73243e-50	3.16273e-46	0.384883	1	0.995
RPS15A	Goblet Cells	4.08264e-43	7.45327e-39	0.384063	0.995	0.969
NPDC1	Goblet Cells	5.3937e-138	9.84673e-134	0.383977	0.344	0.034
IER3	Goblet Cells	2.60448e-42	4.75474e-38	0.383271	0.392	0.136
TCEA3	Goblet Cells	1.28254e-63	2.3414e-59	0.380728	0.444	0.132
MT1F	Goblet Cells	2.74441e-24	5.01019e-20	0.379471	0.632	0.405
PDIA3	Goblet Cells	1.68343e-23	3.07327e-19	0.36546	0.601	0.392
STMN1	Goblet Cells	2.92098e-26	5.33254e-22	0.365141	0.299	0.114
RPS20	Goblet Cells	8.86851e-37	1.61904e-32	0.361826	0.989	0.867
RPSA	Goblet Cells	1.26642e-35	2.31198e-31	0.361353	0.95	0.751
TMED9	Goblet Cells	6.00905e-66	1.09701e-61	0.361287	0.413	0.111
H3F3A	Goblet Cells	3.66531e-30	6.6914e-26	0.359202	0.95	0.765
EGR1	Goblet Cells	8.90674e-22	1.62601e-17	0.357364	0.632	0.437
GPX2	Goblet Cells	2.44744e-38	4.46804e-34	0.356747	0.476	0.195
LMNA	Goblet Cells	5.4144e-25	9.88453e-21	0.353142	0.545	0.317
RPL39	Goblet Cells	2.53044e-38	4.61957e-34	0.351667	0.995	0.968
KLF4	Goblet Cells	2.08318e-45	3.80305e-41	0.349445	0.479	0.191
PDIA4	Goblet Cells	5.00521e-38	9.13751e-34	0.347982	0.407	0.161
MARCKS	Goblet Cells	9.03396e-45	1.64924e-40	0.347769	0.423	0.153
RPL37A	Goblet Cells	2.41848e-41	4.41517e-37	0.343656	0.997	0.978
HES6	Goblet Cells	2.26242e-71	4.13028e-67	0.342859	0.262	0.042
AGR3	Goblet Cells	6.04276e-22	1.10317e-17	0.339838	0.624	0.408
RPL15	Goblet Cells	2.86896e-36	5.23758e-32	0.339646	0.997	0.926
MT1X	Goblet Cells	1.04725e-15	1.91185e-11	0.336448	0.712	0.54
TMA7	Goblet Cells	1.44765e-29	2.64284e-25	0.334951	0.852	0.655
HMGB2	Goblet Cells	1.24358e-24	2.27029e-20	0.333607	0.373	0.166
FOS	Goblet Cells	3.69319e-14	6.74228e-10	0.332539	0.91	0.902
RPS17	Goblet Cells	6.56838e-35	1.19912e-30	0.332385	0.989	0.925
S100A11	Goblet Cells	1.81379e-26	3.31126e-22	0.330993	0.579	0.339
EEF1A1	Goblet Cells	9.16377e-35	1.67294e-30	0.32756	1	0.991
RPL35	Goblet Cells	2.30676e-39	4.21121e-35	0.326829	0.992	0.981
SMIM14	Goblet Cells	1.46789e-92	2.67979e-88	0.323476	0.344	0.059
OSTC	Goblet Cells	1.66647e-33	3.0423e-29	0.321479	0.452	0.203
FOXA3	Goblet Cells	6.19771e-115	1.13145e-110	0.321428	0.304	0.031
RABAC1	Goblet Cells	3.05616e-24	5.57933e-20	0.318916	0.476	0.258
RPS27A	Goblet Cells	5.66319e-34	1.03387e-29	0.313687	1	0.978
CDC42EP5	Goblet Cells	1.91954e-54	3.5043e-50	0.312618	0.381	0.111
CALM2	Goblet Cells	1.85395e-17	3.38457e-13	0.312089	0.907	0.751
STRA13	Goblet Cells	1.59539e-35	2.91255e-31	0.311114	0.405	0.159
SMIM22	Goblet Cells	1.98575e-22	3.62519e-18	0.310182	0.807	0.625
RPL21	Goblet Cells	2.05544e-36	3.75241e-32	0.310143	1	0.994
RPL4	Goblet Cells	8.05701e-28	1.47089e-23	0.309416	0.82	0.549
TSTD1	Goblet Cells	4.2966e-38	7.84388e-34	0.308099	0.463	0.197
RPS10	Goblet Cells	6.48632e-22	1.18414e-17	0.307851	0.69	0.485
FKBP11	Goblet Cells	1.27474e-40	2.32716e-36	0.30752	0.344	0.114
LRRC26	Goblet Cells	1.64094e-196	2.9957e-192	0.307224	0.272	0.008
RPS3A	Goblet Cells	3.31164e-32	6.04573e-28	0.306382	0.997	0.976
RPS13	Goblet Cells	2.35904e-30	4.30666e-26	0.306122	0.995	0.946
GMDS	Goblet Cells	3.43986e-34	6.27982e-30	0.306057	0.399	0.165
RPS4X	Goblet Cells	3.20887e-30	5.85812e-26	0.304659	0.997	0.947
SELK	Goblet Cells	1.71116e-16	3.1239e-12	0.302698	0.508	0.335
SRP9	Goblet Cells	4.76405e-31	8.69724e-27	0.302648	0.45	0.206
GFPT1	Goblet Cells	4.82259e-51	8.80413e-47	0.30095	0.386	0.111
MZT2B	Goblet Cells	3.19237e-30	5.82799e-26	0.299828	0.59	0.34
HNRNPA3	Goblet Cells	1.75898e-19	3.2112e-15	0.29861	0.534	0.33
CREB3L1	Goblet Cells	1.49815e-120	2.73502e-116	0.298523	0.283	0.027
RPS12	Goblet Cells	6.91311e-31	1.26206e-26	0.297639	0.997	0.992
RPS3	Goblet Cells	2.87329e-31	5.24548e-27	0.297144	0.997	0.978
SNRPG	Goblet Cells	1.56116e-28	2.85006e-24	0.293093	0.521	0.27
RPL6	Goblet Cells	7.52987e-29	1.37465e-24	0.290223	0.981	0.853
PPIB	Goblet Cells	2.93552e-11	5.35909e-07	0.289703	0.537	0.399
RPLP1	Goblet Cells	2.30697e-34	4.2116e-30	0.289645	1	0.997
RPL37	Goblet Cells	3.1467e-28	5.74462e-24	0.288893	0.989	0.972
JTB	Goblet Cells	7.11932e-23	1.2997e-18	0.288889	0.489	0.271
NANS	Goblet Cells	5.37611e-42	9.81462e-38	0.28864	0.373	0.121
SPDEF	Goblet Cells	3.01024e-69	5.49549e-65	0.287392	0.288	0.054
OLFM4	Goblet Cells	1.12891e-12	2.06095e-08	0.2859	0.458	0.276
MT1M	Goblet Cells	2.14086e-16	3.90835e-12	0.283339	0.296	0.144
PRDX4	Goblet Cells	1.03139e-48	1.8829e-44	0.281414	0.341	0.103
RPL38	Goblet Cells	6.02004e-20	1.09902e-15	0.281099	0.992	0.929
RPL27	Goblet Cells	9.60441e-26	1.75338e-21	0.280536	0.963	0.832
RPL35A	Goblet Cells	1.68943e-25	3.08423e-21	0.278127	1	0.965
SHFM1	Goblet Cells	4.57508e-25	8.35226e-21	0.276037	0.556	0.317
HIST1H4C	Goblet Cells	2.48074e-06	0.0452884	0.275831	0.37	0.269
SYNGR2	Goblet Cells	4.94717e-30	9.03155e-26	0.274837	0.37	0.149
RPL30	Goblet Cells	3.53007e-22	6.4445e-18	0.274161	0.979	0.923
H3F3B	Goblet Cells	6.81681e-17	1.24448e-12	0.273447	0.878	0.726
SERP1	Goblet Cells	9.76496e-19	1.78269e-14	0.272309	0.566	0.367
RPS24	Goblet Cells	3.18672e-24	5.81767e-20	0.270831	1	0.964
ARPC3	Goblet Cells	2.84965e-21	5.20232e-17	0.270364	0.545	0.33
PDIA6	Goblet Cells	2.83899e-23	5.18286e-19	0.270255	0.46	0.242
RPL9	Goblet Cells	1.43837e-24	2.6259e-20	0.268857	0.987	0.939
AC090498.1	Goblet Cells	3.01339e-12	5.50125e-08	0.267117	0.487	0.356
RPS6	Goblet Cells	3.99647e-27	7.29596e-23	0.266714	1	0.985
TUBB	Goblet Cells	7.14415e-21	1.30424e-16	0.266126	0.362	0.171
SPCS2	Goblet Cells	1.19568e-20	2.18283e-16	0.263194	0.452	0.254
RPLP2	Goblet Cells	1.32635e-27	2.42139e-23	0.261238	0.997	0.991
LSM7	Goblet Cells	2.77277e-26	5.06197e-22	0.259533	0.513	0.27
TSTA3	Goblet Cells	1.36391e-34	2.48995e-30	0.259527	0.349	0.123
RPL23	Goblet Cells	9.24163e-23	1.68715e-18	0.25906	0.931	0.741
HNRNPA1	Goblet Cells	4.42106e-17	8.07109e-13	0.258943	0.783	0.611
RPL22	Goblet Cells	2.91835e-23	5.32774e-19	0.25672	0.963	0.856
RPL18A	Goblet Cells	3.56661e-23	6.51121e-19	0.256104	1	0.985
RPL7	Goblet Cells	4.09673e-25	7.47898e-21	0.254832	0.997	0.938
RPL10A	Goblet Cells	3.08821e-23	5.63784e-19	0.253904	0.992	0.88
COMMD6	Goblet Cells	4.04458e-19	7.38379e-15	0.251147	0.556	0.352
RPL23A	Goblet Cells	1.18898e-21	2.1706e-17	0.250803	0.995	0.956
TM9SF3	Goblet Cells	1.06078e-23	1.93656e-19	0.250543	0.463	0.252
DEFA5	Paneth Cells	2.2702e-132	4.14447e-128	6.13718	1	0.458
DEFA6	Paneth Cells	8.69205e-203	1.58682e-198	5.54902	1	0.202
REG3A	Paneth Cells	1.93481e-269	3.5322e-265	5.49431	0.989	0.123
PRSS2	Paneth Cells	0	0	4.73385	1	0.045
PLA2G2A	Paneth Cells	0	0	4.34141	0.989	0.091
LYZ	Paneth Cells	5.64699e-257	1.03091e-252	3.67949	0.989	0.137
ITLN2	Paneth Cells	0	0	3.33118	0.92	0.016
GUCA2A	Paneth Cells	0	0	1.84435	0.931	0.035
TFF3	Paneth Cells	1.24186e-167	2.26715e-163	1.59077	0.971	0.196
RP11-1143G9.4	Paneth Cells	0	0	1.28303	0.724	0.023
SERPINA1	Paneth Cells	1.31979e-65	2.4094e-61	0.878803	0.793	0.256
IFI6	Paneth Cells	0	0	0.84645	0.713	0.016
SPINK1	Paneth Cells	5.21018e-41	9.51171e-37	0.623703	0.868	0.421
SSR4	Paneth Cells	2.00265e-40	3.65603e-36	0.607018	0.891	0.522
IGFBP2	Paneth Cells	7.36062e-110	1.34375e-105	0.57859	0.586	0.082
HES6	Paneth Cells	1.34823e-80	2.46132e-76	0.551391	0.368	0.044
KLK12	Paneth Cells	0	0	0.493686	0.471	0.002
AZGP1	Paneth Cells	8.18569e-165	1.49438e-160	0.467182	0.552	0.049
CDKN1C	Paneth Cells	1.84241e-150	3.36351e-146	0.351052	0.305	0.013
S100A1	Paneth Cells	1.16846e-209	2.13314e-205	0.318698	0.328	0.008
REG1A	Paneth Cells	2.93715e-16	5.36205e-12	0.312631	0.989	0.792
SELM	Paneth Cells	1.12938e-58	2.06181e-54	0.310747	0.339	0.044
KLK1	Paneth Cells	3.24806e-58	5.92966e-54	0.303572	0.368	0.053
IGHA2	Paneth Cells	2.84801e-24	5.19933e-20	0.301679	0.201	0.602
SEC61A1	Paneth Cells	2.43639e-29	4.44787e-25	0.274365	0.351	0.097
PLEKHB1	Paneth Cells	5.8095e-145	1.06058e-140	0.273863	0.27	0.008
STARD10	Paneth Cells	7.10609e-26	1.29729e-21	0.258529	0.425	0.137
OLFM4	Stem Cells	0	0	1.86804	0.95	0.249
SPINK1	Stem Cells	1.41883e-205	2.59022e-201	1.22302	0.859	0.406
REG1A	Stem Cells	1.20865e-89	2.20651e-85	1.13782	0.842	0.792
HES1	Stem Cells	5.17605e-193	9.4494e-189	1.12967	0.784	0.284
RPL36A	Stem Cells	2.36482e-291	4.31722e-287	1.11813	0.941	0.363
RPL41	Stem Cells	2.71813e-240	4.96222e-236	1.05029	0.997	0.978
SLC12A2	Stem Cells	0	0	1.03733	0.846	0.149
TSPAN8	Stem Cells	5.33338e-237	9.73662e-233	1.02454	0.989	0.862
GPX2	Stem Cells	0	0	1.00339	0.874	0.17
SOX4	Stem Cells	0	0	0.929447	0.79	0.11
RPL26	Stem Cells	1.38043e-248	2.52012e-244	0.915174	0.998	0.924
MARCKSL1	Stem Cells	0	0	0.901022	0.85	0.148
TMSB10	Stem Cells	2.00067e-183	3.65242e-179	0.865324	0.994	0.929
EDN1	Stem Cells	2.93875e-187	5.36499e-183	0.835585	0.65	0.177
CD9	Stem Cells	5.84386e-289	1.06685e-284	0.805285	0.818	0.185
RPL15	Stem Cells	2.61134e-211	4.76726e-207	0.78718	0.995	0.925
RPS4X	Stem Cells	2.71952e-211	4.96476e-207	0.767242	0.998	0.946
RPS21	Stem Cells	9.63603e-204	1.75915e-199	0.753459	0.992	0.837
KRT18	Stem Cells	4.28049e-173	7.81446e-169	0.752831	0.99	0.906
RPL10A	Stem Cells	4.46549e-202	8.15221e-198	0.749819	0.997	0.878
ASCL2	Stem Cells	0	0	0.749732	0.59	0.043
HNRNPA1	Stem Cells	5.11833e-185	9.34403e-181	0.742724	0.95	0.6
RPL39	Stem Cells	1.05219e-193	1.92087e-189	0.734896	0.998	0.967
RPS10	Stem Cells	7.5122e-151	1.37143e-146	0.712969	0.883	0.472
RPL7	Stem Cells	1.23168e-174	2.24856e-170	0.688086	0.997	0.937
RPL34	Stem Cells	1.06721e-196	1.94831e-192	0.684916	0.998	0.991
RPS3	Stem Cells	8.69771e-194	1.58785e-189	0.672111	1	0.978
GDF15	Stem Cells	2.53294e-192	4.62414e-188	0.659549	0.442	0.061
EEF1A1	Stem Cells	2.88412e-177	5.26525e-173	0.656276	1	0.991
PTMA	Stem Cells	1.871e-145	3.4157e-141	0.645201	0.997	0.952
RPS2	Stem Cells	8.11516e-166	1.4815e-161	0.631592	0.998	0.988
RPL31	Stem Cells	1.79613e-167	3.27902e-163	0.628981	0.997	0.947
EIF3E	Stem Cells	1.42528e-157	2.602e-153	0.624006	0.84	0.374
RPSA	Stem Cells	6.55528e-145	1.19673e-140	0.623661	0.986	0.746
H3F3A	Stem Cells	2.54314e-128	4.64275e-124	0.609494	0.97	0.76
RPL5	Stem Cells	2.04872e-147	3.74015e-143	0.607833	0.989	0.858
RPLP0	Stem Cells	9.65858e-160	1.76327e-155	0.599879	0.997	0.94
RPL3	Stem Cells	2.02211e-178	3.69157e-174	0.599567	1	0.986
RPL35A	Stem Cells	1.56634e-169	2.8595e-165	0.594141	0.994	0.965
NFKBIA	Stem Cells	5.56211e-80	1.01542e-75	0.580286	0.586	0.269
PRDX5	Stem Cells	2.63186e-107	4.80472e-103	0.578908	0.875	0.586
RPS6	Stem Cells	5.0934e-143	9.29851e-139	0.577424	0.997	0.985
RPS7	Stem Cells	9.87718e-133	1.80318e-128	0.576212	0.99	0.862
RPS3A	Stem Cells	1.09349e-165	1.99627e-161	0.573898	0.998	0.976
RPS5	Stem Cells	5.97317e-154	1.09046e-149	0.567895	0.99	0.94
RPL6	Stem Cells	9.02068e-126	1.64681e-121	0.563563	0.989	0.85
RPL30	Stem Cells	4.27891e-156	7.81158e-152	0.562157	0.992	0.921
AREG	Stem Cells	2.64473e-126	4.82822e-122	0.557569	0.488	0.122
RPL4	Stem Cells	3.41149e-125	6.22802e-121	0.556388	0.926	0.539
RPS17	Stem Cells	5.84997e-132	1.06797e-127	0.543988	0.995	0.923
RPS28	Stem Cells	1.34217e-158	2.45026e-154	0.543977	1	0.985
PPP1R1B	Stem Cells	1.3154e-232	2.40139e-228	0.543006	0.694	0.154
CD24	Stem Cells	4.02524e-216	7.34849e-212	0.531056	0.506	0.07
RPL23	Stem Cells	6.32756e-131	1.15516e-126	0.526224	0.974	0.735
RPS20	Stem Cells	5.09346e-130	9.29862e-126	0.525577	0.984	0.865
RPS15A	Stem Cells	1.69974e-144	3.10305e-140	0.523407	0.997	0.968
DSTN	Stem Cells	2.31001e-189	4.21716e-185	0.522856	0.691	0.173
RPS27	Stem Cells	3.74408e-161	6.83519e-157	0.521333	1	0.995
RGMB	Stem Cells	0	0	0.519824	0.502	0.037
CXCL3	Stem Cells	1.72533e-210	3.14977e-206	0.517489	0.35	0.031
H3F3B	Stem Cells	7.28386e-93	1.32974e-88	0.511763	0.942	0.72
KLF5	Stem Cells	5.88816e-117	1.07494e-112	0.511334	0.715	0.301
BTF3	Stem Cells	4.97006e-117	9.07335e-113	0.509681	0.963	0.699
CCNI	Stem Cells	1.52436e-123	2.78288e-119	0.497153	0.715	0.295
RPL9	Stem Cells	1.00877e-136	1.84162e-132	0.49301	0.995	0.938
RPL12	Stem Cells	9.80148e-132	1.78936e-127	0.490029	0.997	0.987
TXNIP	Stem Cells	2.02442e-141	3.69578e-137	0.489872	0.552	0.141
AC090498.1	Stem Cells	1.69831e-74	3.10043e-70	0.471536	0.658	0.346
PABPC1	Stem Cells	5.50842e-92	1.00562e-87	0.470381	0.928	0.729
NPM1	Stem Cells	5.88136e-105	1.0737e-100	0.467771	0.907	0.54
CIRBP	Stem Cells	2.37418e-105	4.33431e-101	0.46688	0.722	0.322
RPS29	Stem Cells	4.20068e-116	7.66877e-112	0.466851	0.994	0.987
RPL32	Stem Cells	3.46991e-125	6.33467e-121	0.464537	0.998	0.985
MLEC	Stem Cells	3.73314e-124	6.81521e-120	0.463133	0.717	0.281
RPS27A	Stem Cells	9.20825e-130	1.68106e-125	0.46183	0.997	0.978
SMOC2	Stem Cells	4.71652e-251	8.61048e-247	0.461046	0.304	0.011
RPS8	Stem Cells	6.3321e-117	1.15599e-112	0.457504	0.997	0.984
HMGA1	Stem Cells	3.57118e-122	6.51954e-118	0.454067	0.682	0.257
RPL36	Stem Cells	2.77537e-113	5.06671e-109	0.453829	0.995	0.991
RPL21	Stem Cells	3.15951e-124	5.768e-120	0.453643	1	0.994
ZFP36L2	Stem Cells	1.25706e-88	2.2949e-84	0.449354	0.736	0.361
GPR160	Stem Cells	6.19158e-125	1.13034e-120	0.449209	0.614	0.201
RHOB	Stem Cells	2.01301e-100	3.67496e-96	0.448881	0.538	0.185
ID3	Stem Cells	4.06126e-81	7.41424e-77	0.44412	0.614	0.276
CDK6	Stem Cells	7.03418e-248	1.28416e-243	0.443421	0.466	0.045
RPS13	Stem Cells	1.39961e-114	2.55513e-110	0.4425	0.995	0.945
RPS18	Stem Cells	4.14242e-122	7.5624e-118	0.435081	1	0.998
RPL10	Stem Cells	3.77854e-114	6.8981e-110	0.430548	0.998	0.998
ALDH1B1	Stem Cells	1.60037e-277	2.92163e-273	0.430295	0.43	0.031
QTRT1	Stem Cells	1.43978e-124	2.62846e-120	0.429901	0.648	0.216
RPS23	Stem Cells	1.86797e-120	3.41017e-116	0.429374	1	0.974
RPL23A	Stem Cells	1.54139e-112	2.81397e-108	0.428717	0.997	0.955
CD63	Stem Cells	6.76553e-64	1.23512e-59	0.427983	0.79	0.499
COMMD6	Stem Cells	1.43359e-107	2.61716e-103	0.426578	0.752	0.339
HINT1	Stem Cells	1.1113e-82	2.02879e-78	0.425768	0.902	0.615
IMPDH2	Stem Cells	4.31849e-152	7.88383e-148	0.425257	0.626	0.174
RBMX	Stem Cells	2.38078e-116	4.34634e-112	0.416992	0.576	0.188
RPS25	Stem Cells	2.12796e-101	3.88481e-97	0.41594	0.995	0.937
SKP1	Stem Cells	1.55917e-92	2.84642e-88	0.414086	0.8	0.41
RPS12	Stem Cells	3.55544e-109	6.49081e-105	0.414027	0.998	0.992
RARRES2	Stem Cells	8.4955e-213	1.55094e-208	0.411179	0.33	0.022
CD44	Stem Cells	9.88794e-210	1.80514e-205	0.399949	0.459	0.055
TGIF1	Stem Cells	9.09511e-180	1.6604e-175	0.397675	0.442	0.066
RPL37A	Stem Cells	6.9369e-101	1.2664e-96	0.395105	0.997	0.977
YBX1	Stem Cells	5.63118e-73	1.02803e-68	0.395018	0.939	0.736
GNB2L1	Stem Cells	6.50409e-95	1.18739e-90	0.394239	0.994	0.936
RPS19	Stem Cells	1.59011e-114	2.9029e-110	0.393042	0.998	0.996
ST13	Stem Cells	1.32111e-92	2.41182e-88	0.391378	0.698	0.312
CDCA7	Stem Cells	7.92652e-230	1.44707e-225	0.390278	0.456	0.058
RPL24	Stem Cells	1.35684e-94	2.47704e-90	0.388901	0.992	0.904
TMEM59	Stem Cells	5.94049e-79	1.0845e-74	0.382067	0.754	0.392
HMGN2	Stem Cells	6.09044e-112	1.11187e-107	0.38175	0.747	0.289
IDH2	Stem Cells	1.09373e-114	1.99671e-110	0.381605	0.595	0.19
STARD10	Stem Cells	2.02006e-150	3.68781e-146	0.381502	0.533	0.122
SUMO2	Stem Cells	4.00935e-90	7.31947e-86	0.38127	0.691	0.312
RPLP1	Stem Cells	2.25985e-98	4.12557e-94	0.376777	0.998	0.997
NAP1L1	Stem Cells	4.17639e-147	7.62442e-143	0.371749	0.494	0.11
RPS4Y1	Stem Cells	1.48518e-32	2.71135e-28	0.371369	0.629	0.48
RPS14	Stem Cells	2.30477e-103	4.20759e-99	0.369852	1	0.993
AGR2	Stem Cells	3.20647e-95	5.85374e-91	0.369725	0.827	0.415
MGST1	Stem Cells	2.24452e-78	4.09759e-74	0.369199	0.611	0.26
EIF3L	Stem Cells	1.82605e-80	3.33363e-76	0.368942	0.694	0.31
C15orf48	Stem Cells	3.0142e-49	5.50273e-45	0.368908	0.477	0.204
ATP1B1	Stem Cells	3.76023e-51	6.86468e-47	0.367662	0.709	0.413
ETS2	Stem Cells	3.98247e-72	7.27039e-68	0.366246	0.651	0.305
JUNB	Stem Cells	3.66452e-46	6.68994e-42	0.366119	0.803	0.573
DUT	Stem Cells	1.41485e-135	2.58296e-131	0.365914	0.474	0.103
NBEAL1	Stem Cells	7.45005e-97	1.36008e-92	0.365502	0.557	0.198
RPS24	Stem Cells	2.63352e-86	4.80776e-82	0.36433	0.998	0.964
RCN1	Stem Cells	9.87576e-173	1.80292e-168	0.361939	0.43	0.067
PERP	Stem Cells	2.33509e-76	4.26294e-72	0.35993	0.554	0.231
NGFRAP1	Stem Cells	2.39837e-178	4.37846e-174	0.358701	0.434	0.06
CXCL2	Stem Cells	2.00875e-131	3.66717e-127	0.357716	0.261	0.028
RPL14	Stem Cells	4.28498e-82	7.82266e-78	0.357009	0.994	0.958
LGR5	Stem Cells	0	0	0.353958	0.338	0.007
ZFAS1	Stem Cells	3.28845e-74	6.0034e-70	0.353773	0.763	0.405
LAPTM4A	Stem Cells	1.25241e-80	2.28641e-76	0.35311	0.574	0.228
TMEM230	Stem Cells	2.50168e-108	4.56708e-104	0.352689	0.506	0.152
RPS9	Stem Cells	1.27843e-93	2.3339e-89	0.352638	0.998	0.99
ZFP36L1	Stem Cells	2.21434e-86	4.0425e-82	0.352118	0.55	0.211
ATP5G2	Stem Cells	6.66628e-69	1.217e-64	0.351603	0.955	0.753
RPL37	Stem Cells	3.08737e-79	5.6363e-75	0.350726	0.998	0.972
EIF3F	Stem Cells	1.7956e-83	3.27805e-79	0.349451	0.68	0.315
ITM2C	Stem Cells	1.58626e-165	2.89588e-161	0.349306	0.424	0.062
CITED2	Stem Cells	7.46906e-125	1.36355e-120	0.345582	0.408	0.086
CYR61	Stem Cells	6.19493e-224	1.13095e-219	0.343995	0.312	0.019
HMGB1	Stem Cells	7.82519e-63	1.42857e-58	0.341562	0.886	0.616
TMEM258	Stem Cells	1.31426e-71	2.39932e-67	0.339661	0.68	0.322
RPL17	Stem Cells	1.82619e-86	3.33389e-82	0.339356	0.568	0.214
HSP90AB1	Stem Cells	1.65106e-45	3.01417e-41	0.339311	0.838	0.604
RPL18A	Stem Cells	2.54921e-78	4.65385e-74	0.338648	0.997	0.985
TRABD2A	Stem Cells	1.0152e-240	1.85334e-236	0.336819	0.387	0.032
NENF	Stem Cells	3.78237e-124	6.9051e-120	0.336558	0.482	0.114
MARCKS	Stem Cells	8.66696e-105	1.58224e-100	0.3365	0.493	0.145
RSL24D1	Stem Cells	1.65628e-97	3.02371e-93	0.336053	0.531	0.172
RPL11	Stem Cells	4.79249e-86	8.74917e-82	0.33453	0.998	0.991
TMSB4X	Stem Cells	3.85445e-60	7.03668e-56	0.333907	0.963	0.857
SPINT2	Stem Cells	4.16529e-52	7.60416e-48	0.3337	0.675	0.375
TMEM176B	Stem Cells	9.03944e-79	1.65024e-74	0.332897	0.603	0.249
PDZK1IP1	Stem Cells	7.90996e-185	1.44404e-180	0.330938	0.379	0.042
SRP14	Stem Cells	8.97149e-60	1.63784e-55	0.328561	0.859	0.565
SNHG8	Stem Cells	1.03601e-76	1.89134e-72	0.32693	0.642	0.284
HNRNPC	Stem Cells	3.54879e-65	6.47867e-61	0.326567	0.63	0.299
EIF3D	Stem Cells	1.92005e-73	3.50525e-69	0.325217	0.544	0.22
HMGN1	Stem Cells	2.81881e-60	5.14601e-56	0.324969	0.744	0.412
FOS	Stem Cells	2.26139e-27	4.12839e-23	0.322238	0.923	0.901
RPL13	Stem Cells	6.57762e-81	1.20081e-76	0.32104	1	0.998
HNRNPA0	Stem Cells	2.08832e-82	3.81243e-78	0.320703	0.539	0.205
PNRC1	Stem Cells	3.35168e-62	6.11882e-58	0.320462	0.526	0.23
SNRPE	Stem Cells	1.18884e-79	2.17035e-75	0.319853	0.56	0.212
CD99	Stem Cells	4.74869e-76	8.66921e-72	0.318593	0.541	0.207
RPL27	Stem Cells	1.82077e-60	3.32399e-56	0.317492	0.974	0.829
RPL22	Stem Cells	1.04832e-59	1.91381e-55	0.31749	0.979	0.853
FBL	Stem Cells	2.14103e-89	3.90866e-85	0.317323	0.568	0.201
CNN3	Stem Cells	3.43831e-74	6.27698e-70	0.315376	0.518	0.205
HNRNPK	Stem Cells	1.96928e-56	3.59511e-52	0.31397	0.686	0.387
RP11-357H14.17	Stem Cells	2.03776e-194	3.72013e-190	0.309443	0.354	0.032
MYC	Stem Cells	1.94931e-175	3.55867e-171	0.308963	0.347	0.044
COX7A2L	Stem Cells	5.05224e-83	9.22337e-79	0.30744	0.55	0.207
HNRNPM	Stem Cells	1.63415e-80	2.9833e-76	0.304856	0.509	0.183
CDX1	Stem Cells	6.72716e-67	1.22811e-62	0.304847	0.552	0.232
NACA	Stem Cells	1.74709e-54	3.18949e-50	0.304675	0.971	0.82
G0S2	Stem Cells	5.09394e-126	9.2995e-122	0.303329	0.288	0.033
SNRPD2	Stem Cells	1.70821e-52	3.11851e-48	0.302879	0.758	0.442
ACTG1	Stem Cells	2.21369e-38	4.04131e-34	0.302362	0.974	0.935
KIF5B	Stem Cells	3.3158e-69	6.05332e-65	0.300888	0.533	0.218
HIGD2A	Stem Cells	1.79144e-60	3.27045e-56	0.300561	0.589	0.275
IFITM3	Stem Cells	7.80227e-85	1.42438e-80	0.298635	0.448	0.136
MPC2	Stem Cells	1.38032e-60	2.51992e-56	0.29836	0.59	0.277
MINOS1	Stem Cells	1.1577e-59	2.11349e-55	0.295477	0.563	0.26
RPL13A	Stem Cells	3.71212e-73	6.77684e-69	0.294964	1	0.998
TMEM123	Stem Cells	3.07739e-110	5.61808e-106	0.293339	0.395	0.091
HMGCS2	Stem Cells	3.35251e-28	6.12033e-24	0.293166	0.45	0.262
LSM7	Stem Cells	3.48985e-65	6.37107e-61	0.292838	0.589	0.261
RNF43	Stem Cells	1.04015e-113	1.8989e-109	0.292397	0.373	0.079
CNBP	Stem Cells	7.29193e-76	1.33121e-71	0.291935	0.531	0.204
EIF4A2	Stem Cells	5.17506e-42	9.44759e-38	0.291195	0.674	0.42
IER3	Stem Cells	9.66075e-63	1.76367e-58	0.284403	0.389	0.132
RBM3	Stem Cells	1.71311e-56	3.12745e-52	0.284177	0.546	0.248
RAN	Stem Cells	8.61329e-56	1.57244e-51	0.284144	0.57	0.26
PSMA2	Stem Cells	1.5413e-98	2.81379e-94	0.283159	0.414	0.103
SERBP1	Stem Cells	8.77352e-55	1.60169e-50	0.282228	0.598	0.305
STXBP6	Stem Cells	5.97296e-161	1.09042e-156	0.282005	0.352	0.047
TMEM98	Stem Cells	5.60002e-79	1.02234e-74	0.281644	0.456	0.155
GLUL	Stem Cells	4.28145e-143	7.81621e-139	0.28114	0.31	0.037
RPL7A	Stem Cells	1.0087e-62	1.84148e-58	0.279847	0.997	0.964
KLK1	Stem Cells	6.67663e-113	1.21889e-108	0.279234	0.302	0.045
CLDN3	Stem Cells	5.87725e-24	1.07295e-19	0.277801	0.859	0.739
SRP9	Stem Cells	1.93859e-65	3.53908e-61	0.275209	0.494	0.199
HSD17B11	Stem Cells	3.6294e-41	6.62584e-37	0.274449	0.645	0.377
FAM84A	Stem Cells	8.86347e-78	1.61811e-73	0.274394	0.392	0.112
UQCRH	Stem Cells	3.77865e-38	6.8983e-34	0.273355	0.88	0.661
KIAA1324	Stem Cells	7.19482e-107	1.31349e-102	0.273232	0.374	0.084
RPL38	Stem Cells	1.40248e-51	2.56037e-47	0.269819	0.984	0.929
H2AFY	Stem Cells	3.73885e-71	6.82565e-67	0.2698	0.536	0.212
ZNF703	Stem Cells	4.77489e-123	8.71705e-119	0.269587	0.338	0.05
AQP1	Stem Cells	1.91843e-115	3.50229e-111	0.268276	0.333	0.058
SNRPF	Stem Cells	2.26181e-66	4.12916e-62	0.268182	0.506	0.197
KLF4	Stem Cells	5.13715e-44	9.37839e-40	0.267275	0.426	0.188
EAPP	Stem Cells	5.56858e-86	1.0166e-81	0.266932	0.376	0.097
PDCD4	Stem Cells	3.97364e-73	7.25429e-69	0.266749	0.41	0.135
RSL1D1	Stem Cells	6.55061e-49	1.19588e-44	0.266497	0.546	0.27
GAS6	Stem Cells	2.37265e-92	4.3315e-88	0.266451	0.389	0.098
OST4	Stem Cells	1.6437e-40	3.00075e-36	0.266001	0.747	0.489
KRT8	Stem Cells	6.64086e-28	1.21235e-23	0.265079	0.989	0.97
UGT2B17	Stem Cells	4.96094e-31	9.05668e-27	0.264272	0.602	0.371
FKBP1A	Stem Cells	2.09128e-63	3.81784e-59	0.263988	0.47	0.182
RPLP2	Stem Cells	2.83521e-61	5.17596e-57	0.263883	0.998	0.991
EIF3M	Stem Cells	1.85136e-64	3.37985e-60	0.26194	0.47	0.181
ID2	Stem Cells	9.9116e-32	1.80946e-27	0.261516	0.565	0.341
CUTA	Stem Cells	5.81218e-46	1.06107e-41	0.260949	0.608	0.313
SRSF3	Stem Cells	6.17543e-42	1.12739e-37	0.259499	0.661	0.396
DDX5	Stem Cells	2.10435e-29	3.8417e-25	0.259386	0.747	0.546
SET	Stem Cells	1.86083e-46	3.39714e-42	0.258866	0.52	0.245
OSR2	Stem Cells	4.36181e-169	7.96292e-165	0.258269	0.278	0.02
ECH1	Stem Cells	2.57308e-48	4.69741e-44	0.255101	0.654	0.361
TSTD1	Stem Cells	9.88302e-53	1.80424e-48	0.254644	0.461	0.192
EPCAM	Stem Cells	1.63142e-33	2.97831e-29	0.254209	0.955	0.842
CERS6	Stem Cells	1.05837e-80	1.93216e-76	0.253136	0.355	0.091
APP	Stem Cells	3.48757e-55	6.36691e-51	0.252797	0.45	0.187
ATP6V1G1	Stem Cells	4.67541e-61	8.53543e-57	0.251484	0.443	0.164
HSD17B12	Stem Cells	6.99095e-67	1.27627e-62	0.250666	0.389	0.125
MLXIP	Stem Cells	1.24782e-84	2.27803e-80	0.250588	0.358	0.086

## Sheet: Supplemental Table 5B
Supplemental Table 5
Related to Human Pediatric Non-Inflammed Ileal Biopsies, Figure 3E
Statistics for ACE2 and TMPRSS2 enrichment in ileum epithelial cells (wilcox test implemented in R using Seurat package and function FindAllMarkers)
Gene	Cell Type	p-value	p_val_adj	average log fold change vs all other cells	% of Cell Type Expressing	% of Rest of Cells Expressing
ACE2	Absorptive Enterocyte	1.34507e-104	2.45556e-100	0.270338	0.297	0.041
TMPRSS2	Absorptive Enterocyte	0.00166845	1	0.0276159	0.111	0.084
ACE2	Crypt Based Enterocyte	6.22404e-63	1.13626e-58	-0.187966	0.059	0.246
TMPRSS2	Crypt Based Enterocyte	5.10629e-05	0.932204	-0.024102	0.08	0.108
ACE2	Tuft Cell	0.00228455	1	-0.226213	0.021	0.201
TMPRSS2	Tuft Cell	0.179831	1	-0.0316535	0.042	0.101
ACE2	Proliferating	7.5281e-29	1.37433e-24	-0.245256	0.009	0.208
TMPRSS2	Proliferating	0.630418	1	-0.0244176	0.079	0.102
ACE2	Enteroendocrine Cell	0.00186439	1	-0.196483	0.052	0.202
TMPRSS2	Enteroendocrine Cell	0.12727	1	-0.0489419	0.052	0.101
ACE2	Goblet Cell	9.05758e-21	1.65355e-16	-0.244219	0.008	0.206
TMPRSS2	Goblet Cell	0.286282	1	-0.02368	0.087	0.101
ACE2	Paneth Cell	1.1641e-09	2.12517e-05	-0.237383	0.011	0.203
TMPRSS2	Paneth Cell	6.95434e-05	1	-0.101385	0.011	0.102
ACE2	Stem Cell	8.0873e-31	1.47642e-26	-0.25154	0.005	0.21
TMPRSS2	Stem Cell	0.0184152	1	0.0240549	0.139	0.099

## Sheet: Supplemental Table 5C
Supplemental Table 5
Related to Human Pediatric Non-Inflammed Ileal Biopsies, Figure 3
Statistics for Genes Significantly Upregulated in ACE2+/TMPRSS2+ Absorptive Enterocytes vs. All Remaining Epithelial Cells (wilcox test implemented in R using Seurat package and function FindAllMarkers)
Gene	p-value	p_val_adj	average log fold change vs all other cells	% of Cell Type Expressing	% of Rest of Cells Expressing	Upregulated In
GSTA1	1.50793e-183	2.75288e-179	1.00522	0.958	0.779	ACE2+/TMPRSS2+ Absorptive Enterocytes vs. Rest All Epithelial
AKR1B10	2.84881e-198	5.20079e-194	0.707981	0.853	0.413	ACE2+/TMPRSS2+ Absorptive Enterocytes vs. Rest All Epithelial
HSD17B2	1.70336e-211	3.10966e-207	0.669258	0.821	0.342	ACE2+/TMPRSS2+ Absorptive Enterocytes vs. Rest All Epithelial
MGST3	1.50678e-147	2.75077e-143	0.667604	0.868	0.592	ACE2+/TMPRSS2+ Absorptive Enterocytes vs. Rest All Epithelial
CBR1	1.62273e-177	2.96246e-173	0.643887	0.948	0.641	ACE2+/TMPRSS2+ Absorptive Enterocytes vs. Rest All Epithelial
GSTA2	7.48338e-200	1.36617e-195	0.571204	0.638	0.19	ACE2+/TMPRSS2+ Absorptive Enterocytes vs. Rest All Epithelial
CES2	1.5913e-175	2.90508e-171	0.5681	0.979	0.776	ACE2+/TMPRSS2+ Absorptive Enterocytes vs. Rest All Epithelial
FABP1	1.09318e-127	1.9957e-123	0.567364	0.999	0.868	ACE2+/TMPRSS2+ Absorptive Enterocytes vs. Rest All Epithelial
PRDX1	2.20325e-135	4.02225e-131	0.560264	0.862	0.555	ACE2+/TMPRSS2+ Absorptive Enterocytes vs. Rest All Epithelial
SI	3.02352e-153	5.51974e-149	0.555805	0.921	0.536	ACE2+/TMPRSS2+ Absorptive Enterocytes vs. Rest All Epithelial
PTGR1	4.39489e-146	8.02332e-142	0.554431	0.9	0.545	ACE2+/TMPRSS2+ Absorptive Enterocytes vs. Rest All Epithelial
FABP2	4.95564e-96	9.04701e-92	0.549975	0.955	0.768	ACE2+/TMPRSS2+ Absorptive Enterocytes vs. Rest All Epithelial
GATM	8.13834e-125	1.48574e-120	0.546643	0.709	0.331	ACE2+/TMPRSS2+ Absorptive Enterocytes vs. Rest All Epithelial
MTTP	4.13192e-153	7.54323e-149	0.519228	0.756	0.331	ACE2+/TMPRSS2+ Absorptive Enterocytes vs. Rest All Epithelial
ALDH1A1	6.37724e-141	1.16423e-136	0.510579	0.816	0.42	ACE2+/TMPRSS2+ Absorptive Enterocytes vs. Rest All Epithelial
RBP2	2.51316e-105	4.58802e-101	0.503267	1	0.85	ACE2+/TMPRSS2+ Absorptive Enterocytes vs. Rest All Epithelial
CMBL	2.33549e-149	4.26367e-145	0.496065	0.814	0.399	ACE2+/TMPRSS2+ Absorptive Enterocytes vs. Rest All Epithelial
ADH1C	1.44969e-96	2.64655e-92	0.488116	0.76	0.439	ACE2+/TMPRSS2+ Absorptive Enterocytes vs. Rest All Epithelial
HSPA1A	5.86573e-81	1.07085e-76	0.484103	0.773	0.497	ACE2+/TMPRSS2+ Absorptive Enterocytes vs. Rest All Epithelial
CA2	1.52843e-145	2.7903e-141	0.477421	0.694	0.277	ACE2+/TMPRSS2+ Absorptive Enterocytes vs. Rest All Epithelial
FBP1	2.27964e-122	4.16171e-118	0.470019	0.831	0.444	ACE2+/TMPRSS2+ Absorptive Enterocytes vs. Rest All Epithelial
SLC26A3	4.43345e-106	8.0937e-102	0.468924	0.834	0.452	ACE2+/TMPRSS2+ Absorptive Enterocytes vs. Rest All Epithelial
ACE2	1.4621e-294	2.66921e-290	0.468298	0.719	0.168	ACE2+/TMPRSS2+ Absorptive Enterocytes vs. Rest All Epithelial
OAT	7.52808e-119	1.37433e-114	0.467629	0.914	0.619	ACE2+/TMPRSS2+ Absorptive Enterocytes vs. Rest All Epithelial
AKR1C3	2.83502e-120	5.17561e-116	0.463389	0.712	0.331	ACE2+/TMPRSS2+ Absorptive Enterocytes vs. Rest All Epithelial
ITM2B	1.7165e-107	3.13365e-103	0.463172	0.886	0.635	ACE2+/TMPRSS2+ Absorptive Enterocytes vs. Rest All Epithelial
AADAC	1.98994e-184	3.63284e-180	0.462577	0.658	0.214	ACE2+/TMPRSS2+ Absorptive Enterocytes vs. Rest All Epithelial
SUCLG1	2.85182e-117	5.20628e-113	0.458921	0.782	0.427	ACE2+/TMPRSS2+ Absorptive Enterocytes vs. Rest All Epithelial
HSPA1B	1.38178e-91	2.52257e-87	0.454809	0.796	0.505	ACE2+/TMPRSS2+ Absorptive Enterocytes vs. Rest All Epithelial
HSPA5	1.47874e-97	2.6996e-93	0.451964	0.8	0.478	ACE2+/TMPRSS2+ Absorptive Enterocytes vs. Rest All Epithelial
SLC5A1	5.64313e-115	1.03021e-110	0.451891	0.894	0.517	ACE2+/TMPRSS2+ Absorptive Enterocytes vs. Rest All Epithelial
APOB	1.20085e-61	2.19227e-57	0.44843	0.744	0.473	ACE2+/TMPRSS2+ Absorptive Enterocytes vs. Rest All Epithelial
PEBP1	8.71112e-120	1.5903e-115	0.446694	0.968	0.839	ACE2+/TMPRSS2+ Absorptive Enterocytes vs. Rest All Epithelial
CALM1	1.66264e-107	3.03532e-103	0.438345	0.944	0.752	ACE2+/TMPRSS2+ Absorptive Enterocytes vs. Rest All Epithelial
DUSP1	1.01885e-81	1.86001e-77	0.425175	0.858	0.627	ACE2+/TMPRSS2+ Absorptive Enterocytes vs. Rest All Epithelial
HSP90AA1	5.29685e-59	9.66993e-55	0.419891	0.883	0.776	ACE2+/TMPRSS2+ Absorptive Enterocytes vs. Rest All Epithelial
SLC2A2	7.33228e-166	1.33858e-161	0.416324	0.599	0.191	ACE2+/TMPRSS2+ Absorptive Enterocytes vs. Rest All Epithelial
TMPRSS2	0	0	0.414578	0.571	0.07	ACE2+/TMPRSS2+ Absorptive Enterocytes vs. Rest All Epithelial
ATP5G3	8.15118e-85	1.48808e-80	0.411763	0.91	0.761	ACE2+/TMPRSS2+ Absorptive Enterocytes vs. Rest All Epithelial
CYP3A4	1.17764e-67	2.1499e-63	0.408491	0.655	0.357	ACE2+/TMPRSS2+ Absorptive Enterocytes vs. Rest All Epithelial
SLC25A5	2.93131e-86	5.3514e-82	0.404284	0.913	0.727	ACE2+/TMPRSS2+ Absorptive Enterocytes vs. Rest All Epithelial
CYB5A	1.90295e-90	3.47403e-86	0.398435	0.903	0.67	ACE2+/TMPRSS2+ Absorptive Enterocytes vs. Rest All Epithelial
ATP5O	1.55644e-85	2.84145e-81	0.392916	0.847	0.609	ACE2+/TMPRSS2+ Absorptive Enterocytes vs. Rest All Epithelial
MME	8.21388e-103	1.49953e-98	0.388985	0.819	0.437	ACE2+/TMPRSS2+ Absorptive Enterocytes vs. Rest All Epithelial
PSME2	5.17508e-80	9.44763e-76	0.376621	0.901	0.687	ACE2+/TMPRSS2+ Absorptive Enterocytes vs. Rest All Epithelial
ATP1A1	3.9966e-90	7.2962e-86	0.376584	0.892	0.617	ACE2+/TMPRSS2+ Absorptive Enterocytes vs. Rest All Epithelial
ATP1B1	2.0751e-90	3.7883e-86	0.375799	0.76	0.404	ACE2+/TMPRSS2+ Absorptive Enterocytes vs. Rest All Epithelial
SLC25A3	1.43636e-95	2.62222e-91	0.37538	0.906	0.642	ACE2+/TMPRSS2+ Absorptive Enterocytes vs. Rest All Epithelial
AKR7A3	8.45876e-76	1.54423e-71	0.366819	0.851	0.537	ACE2+/TMPRSS2+ Absorptive Enterocytes vs. Rest All Epithelial
ZFAND2A	3.96566e-67	7.2397e-63	0.364717	0.362	0.141	ACE2+/TMPRSS2+ Absorptive Enterocytes vs. Rest All Epithelial
EPCAM	2.26576e-76	4.13636e-72	0.364323	0.949	0.84	ACE2+/TMPRSS2+ Absorptive Enterocytes vs. Rest All Epithelial
KHK	1.03598e-90	1.89129e-86	0.363572	0.844	0.493	ACE2+/TMPRSS2+ Absorptive Enterocytes vs. Rest All Epithelial
NDUFA4	1.20334e-75	2.19681e-71	0.359954	0.891	0.718	ACE2+/TMPRSS2+ Absorptive Enterocytes vs. Rest All Epithelial
DNASE1	1.44375e-83	2.63571e-79	0.35913	0.804	0.449	ACE2+/TMPRSS2+ Absorptive Enterocytes vs. Rest All Epithelial
TKFC	1.08925e-114	1.98853e-110	0.356167	0.669	0.283	ACE2+/TMPRSS2+ Absorptive Enterocytes vs. Rest All Epithelial
PIGR	1.26822e-83	2.31526e-79	0.354068	0.999	0.941	ACE2+/TMPRSS2+ Absorptive Enterocytes vs. Rest All Epithelial
RTN4	1.91829e-96	3.50203e-92	0.353348	0.632	0.291	ACE2+/TMPRSS2+ Absorptive Enterocytes vs. Rest All Epithelial
LDHA	3.87769e-80	7.07911e-76	0.350054	0.768	0.457	ACE2+/TMPRSS2+ Absorptive Enterocytes vs. Rest All Epithelial
ATP5C1	1.70858e-83	3.11918e-79	0.34876	0.742	0.414	ACE2+/TMPRSS2+ Absorptive Enterocytes vs. Rest All Epithelial
PCK1	1.41781e-51	2.58835e-47	0.348626	0.855	0.639	ACE2+/TMPRSS2+ Absorptive Enterocytes vs. Rest All Epithelial
TMPRSS15	9.61468e-63	1.75526e-58	0.347358	0.834	0.53	ACE2+/TMPRSS2+ Absorptive Enterocytes vs. Rest All Epithelial
KRT20	5.61825e-70	1.02567e-65	0.347087	0.562	0.271	ACE2+/TMPRSS2+ Absorptive Enterocytes vs. Rest All Epithelial
ATP5A1	4.1273e-75	7.5348e-71	0.344674	0.781	0.486	ACE2+/TMPRSS2+ Absorptive Enterocytes vs. Rest All Epithelial
ARL4A	8.8689e-69	1.61911e-64	0.33894	0.626	0.328	ACE2+/TMPRSS2+ Absorptive Enterocytes vs. Rest All Epithelial
DDT	5.38009e-78	9.82189e-74	0.338926	0.766	0.452	ACE2+/TMPRSS2+ Absorptive Enterocytes vs. Rest All Epithelial
MGST2	6.55421e-75	1.19654e-70	0.334713	0.716	0.409	ACE2+/TMPRSS2+ Absorptive Enterocytes vs. Rest All Epithelial
CALM2	1.36703e-62	2.49565e-58	0.331937	0.899	0.745	ACE2+/TMPRSS2+ Absorptive Enterocytes vs. Rest All Epithelial
PCK2	4.02853e-81	7.35449e-77	0.330053	0.745	0.383	ACE2+/TMPRSS2+ Absorptive Enterocytes vs. Rest All Epithelial
KLF6	2.892e-49	5.27964e-45	0.329935	0.829	0.639	ACE2+/TMPRSS2+ Absorptive Enterocytes vs. Rest All Epithelial
UGT2B17	8.22825e-74	1.50215e-69	0.329355	0.684	0.362	ACE2+/TMPRSS2+ Absorptive Enterocytes vs. Rest All Epithelial
UQCRC2	1.87927e-88	3.43079e-84	0.32801	0.709	0.358	ACE2+/TMPRSS2+ Absorptive Enterocytes vs. Rest All Epithelial
OCIAD2	9.75538e-83	1.78094e-78	0.322871	0.664	0.334	ACE2+/TMPRSS2+ Absorptive Enterocytes vs. Rest All Epithelial
ATP5B	1.2666e-62	2.31231e-58	0.319129	0.834	0.601	ACE2+/TMPRSS2+ Absorptive Enterocytes vs. Rest All Epithelial
FAM3C	7.14119e-93	1.3037e-88	0.318277	0.591	0.257	ACE2+/TMPRSS2+ Absorptive Enterocytes vs. Rest All Epithelial
ACSL5	5.98727e-71	1.09304e-66	0.313538	0.629	0.321	ACE2+/TMPRSS2+ Absorptive Enterocytes vs. Rest All Epithelial
SULT2A1	2.81771e-119	5.14401e-115	0.310809	0.421	0.124	ACE2+/TMPRSS2+ Absorptive Enterocytes vs. Rest All Epithelial
HSPB1	8.99207e-42	1.64159e-37	0.309614	0.868	0.71	ACE2+/TMPRSS2+ Absorptive Enterocytes vs. Rest All Epithelial
HADHB	1.94582e-85	3.55229e-81	0.304561	0.609	0.281	ACE2+/TMPRSS2+ Absorptive Enterocytes vs. Rest All Epithelial
DHRS11	1.97251e-75	3.60101e-71	0.30405	0.784	0.45	ACE2+/TMPRSS2+ Absorptive Enterocytes vs. Rest All Epithelial
SDCBP2	1.00634e-96	1.83717e-92	0.303107	0.595	0.251	ACE2+/TMPRSS2+ Absorptive Enterocytes vs. Rest All Epithelial
UQCRFS1	7.40492e-84	1.35184e-79	0.300416	0.635	0.303	ACE2+/TMPRSS2+ Absorptive Enterocytes vs. Rest All Epithelial
HEBP1	7.35983e-81	1.34361e-76	0.295969	0.653	0.321	ACE2+/TMPRSS2+ Absorptive Enterocytes vs. Rest All Epithelial
LGALS3	1.48241e-61	2.70628e-57	0.292196	0.89	0.7	ACE2+/TMPRSS2+ Absorptive Enterocytes vs. Rest All Epithelial
ATP5F1	3.52313e-65	6.43183e-61	0.29184	0.644	0.35	ACE2+/TMPRSS2+ Absorptive Enterocytes vs. Rest All Epithelial
DNAJB1	1.89714e-55	3.46343e-51	0.290007	0.595	0.323	ACE2+/TMPRSS2+ Absorptive Enterocytes vs. Rest All Epithelial
RNF186	3.32913e-82	6.07766e-78	0.289285	0.488	0.198	ACE2+/TMPRSS2+ Absorptive Enterocytes vs. Rest All Epithelial
PEPD	1.39485e-80	2.54644e-76	0.288786	0.519	0.221	ACE2+/TMPRSS2+ Absorptive Enterocytes vs. Rest All Epithelial
AGR3	2.20165e-59	4.01933e-55	0.287051	0.684	0.395	ACE2+/TMPRSS2+ Absorptive Enterocytes vs. Rest All Epithelial
CPS1	1.1221e-84	2.04851e-80	0.286924	0.629	0.285	ACE2+/TMPRSS2+ Absorptive Enterocytes vs. Rest All Epithelial
ANXA2	3.5439e-58	6.46974e-54	0.286683	0.825	0.569	ACE2+/TMPRSS2+ Absorptive Enterocytes vs. Rest All Epithelial
LGALS4	5.71129e-55	1.04265e-50	0.28601	0.965	0.893	ACE2+/TMPRSS2+ Absorptive Enterocytes vs. Rest All Epithelial
DECR1	1.5185e-80	2.77218e-76	0.284571	0.556	0.249	ACE2+/TMPRSS2+ Absorptive Enterocytes vs. Rest All Epithelial
HPGD	5.23841e-79	9.56323e-75	0.283962	0.549	0.245	ACE2+/TMPRSS2+ Absorptive Enterocytes vs. Rest All Epithelial
HADHA	2.11287e-62	3.85726e-58	0.283279	0.781	0.492	ACE2+/TMPRSS2+ Absorptive Enterocytes vs. Rest All Epithelial
ATP1B3	3.31772e-85	6.05684e-81	0.280459	0.517	0.213	ACE2+/TMPRSS2+ Absorptive Enterocytes vs. Rest All Epithelial
IQGAP2	1.6514e-102	3.0148e-98	0.280108	0.501	0.181	ACE2+/TMPRSS2+ Absorptive Enterocytes vs. Rest All Epithelial
PDIA3	7.65404e-64	1.39732e-59	0.279323	0.691	0.379	ACE2+/TMPRSS2+ Absorptive Enterocytes vs. Rest All Epithelial
SULT1A1	1.08436e-65	1.97961e-61	0.278004	0.769	0.427	ACE2+/TMPRSS2+ Absorptive Enterocytes vs. Rest All Epithelial
MAOA	8.33205e-85	1.5211e-80	0.277839	0.623	0.281	ACE2+/TMPRSS2+ Absorptive Enterocytes vs. Rest All Epithelial
ANXA4	1.93002e-70	3.52345e-66	0.277223	0.632	0.324	ACE2+/TMPRSS2+ Absorptive Enterocytes vs. Rest All Epithelial
CYCS	7.34656e-50	1.34119e-45	0.271762	0.749	0.494	ACE2+/TMPRSS2+ Absorptive Enterocytes vs. Rest All Epithelial
MYL12B	2.59479e-52	4.73704e-48	0.271759	0.84	0.63	ACE2+/TMPRSS2+ Absorptive Enterocytes vs. Rest All Epithelial
LIMA1	1.12064e-68	2.04585e-64	0.270938	0.666	0.345	ACE2+/TMPRSS2+ Absorptive Enterocytes vs. Rest All Epithelial
VNN1	1.68842e-103	3.08239e-99	0.269431	0.452	0.151	ACE2+/TMPRSS2+ Absorptive Enterocytes vs. Rest All Epithelial
GLRX	4.06873e-69	7.42788e-65	0.26932	0.552	0.257	ACE2+/TMPRSS2+ Absorptive Enterocytes vs. Rest All Epithelial
MUC13	1.07502e-51	1.96255e-47	0.268847	0.604	0.332	ACE2+/TMPRSS2+ Absorptive Enterocytes vs. Rest All Epithelial
TMEM256	6.26021e-67	1.14286e-62	0.268713	0.588	0.293	ACE2+/TMPRSS2+ Absorptive Enterocytes vs. Rest All Epithelial
GHITM	1.39529e-68	2.54723e-64	0.267167	0.557	0.271	ACE2+/TMPRSS2+ Absorptive Enterocytes vs. Rest All Epithelial
CYBRD1	1.20906e-79	2.20726e-75	0.265493	0.514	0.215	ACE2+/TMPRSS2+ Absorptive Enterocytes vs. Rest All Epithelial
VMP1	1.01706e-56	1.85674e-52	0.265227	0.742	0.443	ACE2+/TMPRSS2+ Absorptive Enterocytes vs. Rest All Epithelial
TM4SF20	5.22571e-56	9.54005e-52	0.265035	0.512	0.251	ACE2+/TMPRSS2+ Absorptive Enterocytes vs. Rest All Epithelial
TM4SF4	1.69584e-46	3.09592e-42	0.263698	0.474	0.243	ACE2+/TMPRSS2+ Absorptive Enterocytes vs. Rest All Epithelial
TMBIM6	4.15761e-47	7.59013e-43	0.259542	0.8	0.564	ACE2+/TMPRSS2+ Absorptive Enterocytes vs. Rest All Epithelial
NCOA4	4.26655e-78	7.78901e-74	0.259355	0.549	0.241	ACE2+/TMPRSS2+ Absorptive Enterocytes vs. Rest All Epithelial
CLDN15	1.78228e-58	3.25374e-54	0.256819	0.799	0.499	ACE2+/TMPRSS2+ Absorptive Enterocytes vs. Rest All Epithelial
CRYL1	1.02287e-66	1.86735e-62	0.25558	0.613	0.309	ACE2+/TMPRSS2+ Absorptive Enterocytes vs. Rest All Epithelial
PLAC8	1.26357e-67	2.30677e-63	0.255298	0.558	0.26	ACE2+/TMPRSS2+ Absorptive Enterocytes vs. Rest All Epithelial
SULT1B1	6.37134e-85	1.16315e-80	0.254293	0.53	0.215	ACE2+/TMPRSS2+ Absorptive Enterocytes vs. Rest All Epithelial
ZFP36	2.18407e-50	3.98724e-46	0.25411	0.762	0.494	ACE2+/TMPRSS2+ Absorptive Enterocytes vs. Rest All Epithelial
ACAT1	3.08996e-71	5.64103e-67	0.25238	0.423	0.17	ACE2+/TMPRSS2+ Absorptive Enterocytes vs. Rest All Epithelial
BTG2	5.61507e-39	1.02509e-34	0.252192	0.76	0.55	ACE2+/TMPRSS2+ Absorptive Enterocytes vs. Rest All Epithelial
FOLH1	1.12774e-62	2.0588e-58	0.252018	0.513	0.24	ACE2+/TMPRSS2+ Absorptive Enterocytes vs. Rest All Epithelial
PBLD	5.39612e-68	9.85116e-64	0.251847	0.547	0.256	ACE2+/TMPRSS2+ Absorptive Enterocytes vs. Rest All Epithelial
HBEGF	5.13679e-50	9.37772e-46	0.251608	0.523	0.274	ACE2+/TMPRSS2+ Absorptive Enterocytes vs. Rest All Epithelial
CAT	1.50617e-71	2.74967e-67	0.251137	0.5	0.219	ACE2+/TMPRSS2+ Absorptive Enterocytes vs. Rest All Epithelial
SAR1B	4.58886e-81	8.37743e-77	0.250061	0.425	0.158	ACE2+/TMPRSS2+ Absorptive Enterocytes vs. Rest All Epithelial
SOX4	1.94786e-21	3.55601e-17	-0.250329	0.026	0.147	ACE2+/TMPRSS2+ Absorptive Enterocytes vs. Rest All Epithelial
GPX4	9.95267e-13	1.81696e-08	-0.254219	0.603	0.671	ACE2+/TMPRSS2+ Absorptive Enterocytes vs. Rest All Epithelial
TCEB2	1.92043e-22	3.50594e-18	-0.255032	0.64	0.727	ACE2+/TMPRSS2+ Absorptive Enterocytes vs. Rest All Epithelial
HES1	2.02787e-06	0.0370208	-0.261938	0.245	0.309	ACE2+/TMPRSS2+ Absorptive Enterocytes vs. Rest All Epithelial
RPL28	1.34767e-40	2.46031e-36	-0.263137	0.991	0.995	ACE2+/TMPRSS2+ Absorptive Enterocytes vs. Rest All Epithelial
IGHM	1.09976e-11	2.00772e-07	-0.264605	0.206	0.308	ACE2+/TMPRSS2+ Absorptive Enterocytes vs. Rest All Epithelial
MT-ND5	1.41962e-10	2.59166e-06	-0.266883	1	0.99	ACE2+/TMPRSS2+ Absorptive Enterocytes vs. Rest All Epithelial
AGR2	0.35562	1	-0.267656	0.49	0.427	ACE2+/TMPRSS2+ Absorptive Enterocytes vs. Rest All Epithelial
RPS19	1.28761e-30	2.35065e-26	-0.2722	0.999	0.996	ACE2+/TMPRSS2+ Absorptive Enterocytes vs. Rest All Epithelial
GPX2	3.48031e-19	6.35366e-15	-0.275272	0.081	0.207	ACE2+/TMPRSS2+ Absorptive Enterocytes vs. Rest All Epithelial
RPS15	5.88659e-41	1.07466e-36	-0.275343	0.999	0.997	ACE2+/TMPRSS2+ Absorptive Enterocytes vs. Rest All Epithelial
APOA4	2.75077e-06	0.0502181	-0.283706	0.63	0.691	ACE2+/TMPRSS2+ Absorptive Enterocytes vs. Rest All Epithelial
MT-ND4L	7.39328e-12	1.34972e-07	-0.285688	0.997	0.929	ACE2+/TMPRSS2+ Absorptive Enterocytes vs. Rest All Epithelial
SLC12A2	7.90653e-24	1.44342e-19	-0.288871	0.047	0.187	ACE2+/TMPRSS2+ Absorptive Enterocytes vs. Rest All Epithelial
MT2A	3.16217e-11	5.77285e-07	-0.293315	0.713	0.802	ACE2+/TMPRSS2+ Absorptive Enterocytes vs. Rest All Epithelial
MDK	4.49917e-21	8.21368e-17	-0.301173	0.322	0.477	ACE2+/TMPRSS2+ Absorptive Enterocytes vs. Rest All Epithelial
RPL31	1.7829e-19	3.25486e-15	-0.305508	0.952	0.949	ACE2+/TMPRSS2+ Absorptive Enterocytes vs. Rest All Epithelial
H2AFZ	1.51985e-09	2.77463e-05	-0.311281	0.184	0.262	ACE2+/TMPRSS2+ Absorptive Enterocytes vs. Rest All Epithelial
HIST1H4C	0.00397685	1	-0.312093	0.244	0.272	ACE2+/TMPRSS2+ Absorptive Enterocytes vs. Rest All Epithelial
HMGB1	4.07967e-10	7.44785e-06	-0.314245	0.618	0.627	ACE2+/TMPRSS2+ Absorptive Enterocytes vs. Rest All Epithelial
RPL35	2.09072e-38	3.81682e-34	-0.31677	0.984	0.981	ACE2+/TMPRSS2+ Absorptive Enterocytes vs. Rest All Epithelial
PRAP1	0.222469	1	-0.320821	0.99	0.858	ACE2+/TMPRSS2+ Absorptive Enterocytes vs. Rest All Epithelial
RPS27	9.56782e-40	1.7467e-35	-0.326984	0.995	0.995	ACE2+/TMPRSS2+ Absorptive Enterocytes vs. Rest All Epithelial
MT1G	5.38701e-07	0.00983452	-0.333686	0.87	0.884	ACE2+/TMPRSS2+ Absorptive Enterocytes vs. Rest All Epithelial
MT1E	7.92349e-11	1.44651e-06	-0.334867	0.569	0.633	ACE2+/TMPRSS2+ Absorptive Enterocytes vs. Rest All Epithelial
S100A6	1.71686e-18	3.1343e-14	-0.336721	0.997	0.966	ACE2+/TMPRSS2+ Absorptive Enterocytes vs. Rest All Epithelial
IGLC2	3.36622e-33	6.14537e-29	-0.353369	0.379	0.566	ACE2+/TMPRSS2+ Absorptive Enterocytes vs. Rest All Epithelial
EEF1D	1.31801e-52	2.40617e-48	-0.356492	0.706	0.867	ACE2+/TMPRSS2+ Absorptive Enterocytes vs. Rest All Epithelial
IGLC3	3.17325e-20	5.79309e-16	-0.36343	0.323	0.459	ACE2+/TMPRSS2+ Absorptive Enterocytes vs. Rest All Epithelial
PPDPF	2.07757e-47	3.79282e-43	-0.376239	0.579	0.775	ACE2+/TMPRSS2+ Absorptive Enterocytes vs. Rest All Epithelial
PHGR1	2.34408e-13	4.27936e-09	-0.379691	1	0.977	ACE2+/TMPRSS2+ Absorptive Enterocytes vs. Rest All Epithelial
MTRNR2L8	1.48224e-36	2.70597e-32	-0.390337	0.306	0.515	ACE2+/TMPRSS2+ Absorptive Enterocytes vs. Rest All Epithelial
RPL36	2.53308e-60	4.6244e-56	-0.39098	0.992	0.991	ACE2+/TMPRSS2+ Absorptive Enterocytes vs. Rest All Epithelial
RPL36A	8.69644e-17	1.58762e-12	-0.392913	0.287	0.394	ACE2+/TMPRSS2+ Absorptive Enterocytes vs. Rest All Epithelial
HMGN2	1.87518e-16	3.42332e-12	-0.397509	0.199	0.313	ACE2+/TMPRSS2+ Absorptive Enterocytes vs. Rest All Epithelial
SPINK1	4.43267e-06	0.0809228	-0.412295	0.397	0.426	ACE2+/TMPRSS2+ Absorptive Enterocytes vs. Rest All Epithelial
TUBA1B	2.39947e-24	4.38048e-20	-0.416863	0.118	0.274	ACE2+/TMPRSS2+ Absorptive Enterocytes vs. Rest All Epithelial
C15orf48	2.5215e-16	4.60325e-12	-0.450338	0.106	0.219	ACE2+/TMPRSS2+ Absorptive Enterocytes vs. Rest All Epithelial
PTMA	2.43996e-40	4.4544e-36	-0.49293	0.952	0.954	ACE2+/TMPRSS2+ Absorptive Enterocytes vs. Rest All Epithelial
APOA1	3.685e-08	0.000672734	-0.497674	0.688	0.722	ACE2+/TMPRSS2+ Absorptive Enterocytes vs. Rest All Epithelial
APOC3	2.32607e-27	4.24647e-23	-0.545734	0.377	0.587	ACE2+/TMPRSS2+ Absorptive Enterocytes vs. Rest All Epithelial
RPL41	8.74751e-40	1.59695e-35	-0.571549	0.986	0.979	ACE2+/TMPRSS2+ Absorptive Enterocytes vs. Rest All Epithelial
JCHAIN	2.55271e-72	4.66023e-68	-0.58374	0.464	0.73	ACE2+/TMPRSS2+ Absorptive Enterocytes vs. Rest All Epithelial
TMSB4X	9.11241e-30	1.66356e-25	-0.607094	0.835	0.863	ACE2+/TMPRSS2+ Absorptive Enterocytes vs. Rest All Epithelial
PLCG2	7.03469e-40	1.28425e-35	-0.636984	0.194	0.423	ACE2+/TMPRSS2+ Absorptive Enterocytes vs. Rest All Epithelial
REG1A	0.00117297	1	-0.658138	0.764	0.796	ACE2+/TMPRSS2+ Absorptive Enterocytes vs. Rest All Epithelial
TMSB10	2.1017e-53	3.83686e-49	-0.718036	0.905	0.934	ACE2+/TMPRSS2+ Absorptive Enterocytes vs. Rest All Epithelial
IGHA1	2.01035e-101	3.67009e-97	-0.776608	0.705	0.889	ACE2+/TMPRSS2+ Absorptive Enterocytes vs. Rest All Epithelial
IGKC	1.55048e-101	2.83055e-97	-0.826398	0.747	0.913	ACE2+/TMPRSS2+ Absorptive Enterocytes vs. Rest All Epithelial
PLA2G2A	4.76304e-18	8.69541e-14	-0.932716	0.01	0.107	ACE2+/TMPRSS2+ Absorptive Enterocytes vs. Rest All Epithelial
LYZ	2.03056e-10	3.70698e-06	-1.06209	0.073	0.153	ACE2+/TMPRSS2+ Absorptive Enterocytes vs. Rest All Epithelial
OLFM4	3.30473e-45	6.03311e-41	-1.1725	0.062	0.291	ACE2+/TMPRSS2+ Absorptive Enterocytes vs. Rest All Epithelial
TFF3	4.81625e-29	8.79254e-25	-1.30854	0.052	0.215	ACE2+/TMPRSS2+ Absorptive Enterocytes vs. Rest All Epithelial
REG3A	2.72041e-10	4.96638e-06	-1.77523	0.062	0.139	ACE2+/TMPRSS2+ Absorptive Enterocytes vs. Rest All Epithelial
DEFA6	8.21249e-12	1.49927e-07	-1.87111	0.123	0.219	ACE2+/TMPRSS2+ Absorptive Enterocytes vs. Rest All Epithelial
DEFA5	1.67262e-36	3.05354e-32	-2.71968	0.262	0.479	ACE2+/TMPRSS2+ Absorptive Enterocytes vs. Rest All Epithelial

## Sheet: Supplemental Table 5D
Supplemental Table 5
Related to Human Pediatric Non-Inflammed Ileal Biopsies, Figure 3
Statistics for Genes Significantly Upregulated in ACE2+/TMPRSS2+ Absorptive Enterocytes vs. All Remaining Absorptive Enterocytes (wilcox test implemented in R using Seurat package and function FindAllMarkers)
Gene	p-value	p_val_adj	average log fold change vs all other cells	% of Cell Type Expressing	% of Rest of Cells Expressing	Upregulated in
GSTA1	1.94552e-125	3.55175e-121	0.787305	0.958	0.857	ACE2+/TMPRSS2+ Absorptive Enterocytes vs. Rest Absorptive Enterocytes
MGST3	1.25422e-130	2.2897e-126	0.62395	0.868	0.561	ACE2+/TMPRSS2+ Absorptive Enterocytes vs. Rest Absorptive Enterocytes
ADH1C	4.05875e-115	7.40966e-111	0.546283	0.76	0.388	ACE2+/TMPRSS2+ Absorptive Enterocytes vs. Rest Absorptive Enterocytes
PRDX1	1.98754e-122	3.62846e-118	0.53709	0.862	0.529	ACE2+/TMPRSS2+ Absorptive Enterocytes vs. Rest Absorptive Enterocytes
AKR1B10	1.24258e-112	2.26845e-108	0.535796	0.853	0.549	ACE2+/TMPRSS2+ Absorptive Enterocytes vs. Rest Absorptive Enterocytes
HSD17B2	5.93946e-113	1.08431e-108	0.504559	0.821	0.479	ACE2+/TMPRSS2+ Absorptive Enterocytes vs. Rest Absorptive Enterocytes
GSTA2	4.74085e-130	8.6549e-126	0.49897	0.638	0.24	ACE2+/TMPRSS2+ Absorptive Enterocytes vs. Rest Absorptive Enterocytes
EPCAM	3.1748e-107	5.79591e-103	0.472764	0.949	0.805	ACE2+/TMPRSS2+ Absorptive Enterocytes vs. Rest Absorptive Enterocytes
ALDH1A1	3.28421e-116	5.99566e-112	0.469353	0.816	0.432	ACE2+/TMPRSS2+ Absorptive Enterocytes vs. Rest Absorptive Enterocytes
HSP90AA1	1.01041e-67	1.84461e-63	0.46339	0.883	0.733	ACE2+/TMPRSS2+ Absorptive Enterocytes vs. Rest Absorptive Enterocytes
AKR1C3	1.65799e-110	3.02683e-106	0.461615	0.712	0.338	ACE2+/TMPRSS2+ Absorptive Enterocytes vs. Rest Absorptive Enterocytes
SUCLG1	2.80155e-113	5.1145e-109	0.45978	0.782	0.41	ACE2+/TMPRSS2+ Absorptive Enterocytes vs. Rest Absorptive Enterocytes
CALM2	2.79927e-90	5.11036e-86	0.44833	0.899	0.679	ACE2+/TMPRSS2+ Absorptive Enterocytes vs. Rest Absorptive Enterocytes
CBR1	1.17414e-97	2.14351e-93	0.444615	0.948	0.76	ACE2+/TMPRSS2+ Absorptive Enterocytes vs. Rest Absorptive Enterocytes
REG1A	7.16467e-22	1.30798e-17	0.437712	0.764	0.723	ACE2+/TMPRSS2+ Absorptive Enterocytes vs. Rest Absorptive Enterocytes
HSPA1A	3.88784e-62	7.09763e-58	0.427856	0.773	0.518	ACE2+/TMPRSS2+ Absorptive Enterocytes vs. Rest Absorptive Enterocytes
ITM2B	1.74709e-88	3.18949e-84	0.426503	0.886	0.629	ACE2+/TMPRSS2+ Absorptive Enterocytes vs. Rest Absorptive Enterocytes
RPS7	9.02255e-72	1.64716e-67	0.426498	0.908	0.812	ACE2+/TMPRSS2+ Absorptive Enterocytes vs. Rest Absorptive Enterocytes
ATP5G3	1.22819e-83	2.24218e-79	0.420042	0.91	0.735	ACE2+/TMPRSS2+ Absorptive Enterocytes vs. Rest Absorptive Enterocytes
TMPRSS2	0	0	0.418834	0.571	0.065	ACE2+/TMPRSS2+ Absorptive Enterocytes vs. Rest Absorptive Enterocytes
PTGR1	1.12166e-84	2.04771e-80	0.412868	0.9	0.629	ACE2+/TMPRSS2+ Absorptive Enterocytes vs. Rest Absorptive Enterocytes
ATP5O	1.37021e-88	2.50145e-84	0.411281	0.847	0.558	ACE2+/TMPRSS2+ Absorptive Enterocytes vs. Rest Absorptive Enterocytes
HSPA5	1.92366e-77	3.51184e-73	0.405496	0.8	0.494	ACE2+/TMPRSS2+ Absorptive Enterocytes vs. Rest Absorptive Enterocytes
ATP5A1	2.78029e-95	5.0757e-91	0.39938	0.781	0.424	ACE2+/TMPRSS2+ Absorptive Enterocytes vs. Rest Absorptive Enterocytes
DUSP1	1.20364e-66	2.19737e-62	0.392841	0.858	0.644	ACE2+/TMPRSS2+ Absorptive Enterocytes vs. Rest Absorptive Enterocytes
CES2	4.30918e-100	7.86684e-96	0.390117	0.979	0.868	ACE2+/TMPRSS2+ Absorptive Enterocytes vs. Rest Absorptive Enterocytes
TSPAN8	2.79978e-73	5.11128e-69	0.389647	0.943	0.852	ACE2+/TMPRSS2+ Absorptive Enterocytes vs. Rest Absorptive Enterocytes
ATP5B	3.49656e-82	6.38333e-78	0.38704	0.834	0.539	ACE2+/TMPRSS2+ Absorptive Enterocytes vs. Rest Absorptive Enterocytes
EEF1A1	7.25939e-102	1.32527e-97	0.38696	0.999	0.989	ACE2+/TMPRSS2+ Absorptive Enterocytes vs. Rest Absorptive Enterocytes
ATP1B1	4.34398e-87	7.93037e-83	0.386941	0.76	0.403	ACE2+/TMPRSS2+ Absorptive Enterocytes vs. Rest Absorptive Enterocytes
HSPA1B	8.16474e-66	1.49056e-61	0.386842	0.796	0.538	ACE2+/TMPRSS2+ Absorptive Enterocytes vs. Rest Absorptive Enterocytes
AADAC	3.36543e-108	6.14392e-104	0.38364	0.658	0.283	ACE2+/TMPRSS2+ Absorptive Enterocytes vs. Rest Absorptive Enterocytes
GATM	6.06938e-55	1.10803e-50	0.383285	0.709	0.458	ACE2+/TMPRSS2+ Absorptive Enterocytes vs. Rest Absorptive Enterocytes
ACE2	4.11066e-153	7.50442e-149	0.380779	0.719	0.255	ACE2+/TMPRSS2+ Absorptive Enterocytes vs. Rest Absorptive Enterocytes
CMBL	9.9452e-86	1.8156e-81	0.378184	0.814	0.498	ACE2+/TMPRSS2+ Absorptive Enterocytes vs. Rest Absorptive Enterocytes
OAT	1.67034e-78	3.04937e-74	0.377044	0.914	0.651	ACE2+/TMPRSS2+ Absorptive Enterocytes vs. Rest Absorptive Enterocytes
AGR3	2.0452e-86	3.73371e-82	0.371419	0.684	0.342	ACE2+/TMPRSS2+ Absorptive Enterocytes vs. Rest Absorptive Enterocytes
ANXA2	1.11681e-81	2.03886e-77	0.368886	0.825	0.504	ACE2+/TMPRSS2+ Absorptive Enterocytes vs. Rest Absorptive Enterocytes
LGALS4	2.26673e-72	4.13815e-68	0.367452	0.965	0.89	ACE2+/TMPRSS2+ Absorptive Enterocytes vs. Rest Absorptive Enterocytes
NDUFA4	5.10238e-73	9.31491e-69	0.365547	0.891	0.682	ACE2+/TMPRSS2+ Absorptive Enterocytes vs. Rest Absorptive Enterocytes
ATP5C1	1.17745e-87	2.14956e-83	0.364643	0.742	0.391	ACE2+/TMPRSS2+ Absorptive Enterocytes vs. Rest Absorptive Enterocytes
RPL7	6.74005e-65	1.23046e-60	0.362605	0.961	0.919	ACE2+/TMPRSS2+ Absorptive Enterocytes vs. Rest Absorptive Enterocytes
SLC25A5	6.28706e-68	1.14777e-63	0.361455	0.913	0.727	ACE2+/TMPRSS2+ Absorptive Enterocytes vs. Rest Absorptive Enterocytes
BTF3	4.91136e-77	8.96618e-73	0.357151	0.87	0.618	ACE2+/TMPRSS2+ Absorptive Enterocytes vs. Rest Absorptive Enterocytes
MTTP	6.14641e-65	1.12209e-60	0.354851	0.756	0.488	ACE2+/TMPRSS2+ Absorptive Enterocytes vs. Rest Absorptive Enterocytes
SI	2.32219e-68	4.2394e-64	0.353976	0.921	0.683	ACE2+/TMPRSS2+ Absorptive Enterocytes vs. Rest Absorptive Enterocytes
H3F3A	1.4086e-76	2.57154e-72	0.350834	0.908	0.672	ACE2+/TMPRSS2+ Absorptive Enterocytes vs. Rest Absorptive Enterocytes
UQCRC2	1.02544e-92	1.87204e-88	0.346749	0.709	0.343	ACE2+/TMPRSS2+ Absorptive Enterocytes vs. Rest Absorptive Enterocytes
ATP5F1	6.69839e-84	1.22286e-79	0.343443	0.644	0.313	ACE2+/TMPRSS2+ Absorptive Enterocytes vs. Rest Absorptive Enterocytes
SLC25A3	3.40693e-76	6.2197e-72	0.340512	0.906	0.633	ACE2+/TMPRSS2+ Absorptive Enterocytes vs. Rest Absorptive Enterocytes
CCL25	9.13999e-57	1.6686e-52	0.339872	0.813	0.585	ACE2+/TMPRSS2+ Absorptive Enterocytes vs. Rest Absorptive Enterocytes
MGST2	6.39374e-73	1.16724e-68	0.336052	0.716	0.4	ACE2+/TMPRSS2+ Absorptive Enterocytes vs. Rest Absorptive Enterocytes
CALM1	2.07198e-65	3.7826e-61	0.335478	0.944	0.785	ACE2+/TMPRSS2+ Absorptive Enterocytes vs. Rest Absorptive Enterocytes
UQCRFS1	7.41298e-98	1.35331e-93	0.334532	0.635	0.274	ACE2+/TMPRSS2+ Absorptive Enterocytes vs. Rest Absorptive Enterocytes
PEBP1	3.68142e-71	6.7208e-67	0.331194	0.968	0.868	ACE2+/TMPRSS2+ Absorptive Enterocytes vs. Rest Absorptive Enterocytes
AGR2	1.19846e-52	2.1879e-48	0.328991	0.49	0.24	ACE2+/TMPRSS2+ Absorptive Enterocytes vs. Rest Absorptive Enterocytes
DDT	1.06678e-69	1.94751e-65	0.327696	0.766	0.455	ACE2+/TMPRSS2+ Absorptive Enterocytes vs. Rest Absorptive Enterocytes
RTN4	1.73244e-74	3.16274e-70	0.326785	0.632	0.32	ACE2+/TMPRSS2+ Absorptive Enterocytes vs. Rest Absorptive Enterocytes
CYCS	1.40632e-65	2.56739e-61	0.32422	0.749	0.446	ACE2+/TMPRSS2+ Absorptive Enterocytes vs. Rest Absorptive Enterocytes
ATP5G1	1.41874e-72	2.59004e-68	0.319575	0.757	0.424	ACE2+/TMPRSS2+ Absorptive Enterocytes vs. Rest Absorptive Enterocytes
UGT2B17	3.03802e-61	5.5462e-57	0.318781	0.684	0.39	ACE2+/TMPRSS2+ Absorptive Enterocytes vs. Rest Absorptive Enterocytes
CA2	8.92112e-56	1.62864e-51	0.31787	0.694	0.423	ACE2+/TMPRSS2+ Absorptive Enterocytes vs. Rest Absorptive Enterocytes
DMBT1	1.53016e-43	2.79347e-39	0.31653	0.473	0.242	ACE2+/TMPRSS2+ Absorptive Enterocytes vs. Rest Absorptive Enterocytes
RPS6	1.12069e-51	2.04593e-47	0.315706	0.99	0.982	ACE2+/TMPRSS2+ Absorptive Enterocytes vs. Rest Absorptive Enterocytes
PDIA3	2.1422e-72	3.9108e-68	0.315029	0.691	0.361	ACE2+/TMPRSS2+ Absorptive Enterocytes vs. Rest Absorptive Enterocytes
ZFAND2A	8.21491e-42	1.49971e-37	0.313652	0.362	0.172	ACE2+/TMPRSS2+ Absorptive Enterocytes vs. Rest Absorptive Enterocytes
ATP1A1	1.501e-60	2.74023e-56	0.311761	0.892	0.64	ACE2+/TMPRSS2+ Absorptive Enterocytes vs. Rest Absorptive Enterocytes
FABP2	6.04834e-29	1.10419e-24	0.310941	0.955	0.918	ACE2+/TMPRSS2+ Absorptive Enterocytes vs. Rest Absorptive Enterocytes
LGALS3	6.54708e-56	1.19524e-51	0.310059	0.89	0.698	ACE2+/TMPRSS2+ Absorptive Enterocytes vs. Rest Absorptive Enterocytes
RPL5	3.35134e-48	6.1182e-44	0.308521	0.91	0.81	ACE2+/TMPRSS2+ Absorptive Enterocytes vs. Rest Absorptive Enterocytes
SLC2A2	3.21654e-72	5.87211e-68	0.306838	0.599	0.295	ACE2+/TMPRSS2+ Absorptive Enterocytes vs. Rest Absorptive Enterocytes
EGR1	5.08129e-58	9.27641e-54	0.305032	0.671	0.385	ACE2+/TMPRSS2+ Absorptive Enterocytes vs. Rest Absorptive Enterocytes
FBP1	1.23986e-50	2.26349e-46	0.303153	0.831	0.586	ACE2+/TMPRSS2+ Absorptive Enterocytes vs. Rest Absorptive Enterocytes
LDHA	1.20253e-57	2.19534e-53	0.302362	0.768	0.496	ACE2+/TMPRSS2+ Absorptive Enterocytes vs. Rest Absorptive Enterocytes
RPS4X	7.10762e-60	1.29757e-55	0.302052	0.974	0.928	ACE2+/TMPRSS2+ Absorptive Enterocytes vs. Rest Absorptive Enterocytes
UQCRH	2.00597e-58	3.6621e-54	0.301581	0.839	0.585	ACE2+/TMPRSS2+ Absorptive Enterocytes vs. Rest Absorptive Enterocytes
HSPE1	4.54874e-48	8.30418e-44	0.299982	0.816	0.592	ACE2+/TMPRSS2+ Absorptive Enterocytes vs. Rest Absorptive Enterocytes
COX5A	3.48148e-63	6.3558e-59	0.299796	0.848	0.562	ACE2+/TMPRSS2+ Absorptive Enterocytes vs. Rest Absorptive Enterocytes
DNAJB1	6.28265e-52	1.14696e-47	0.297849	0.595	0.329	ACE2+/TMPRSS2+ Absorptive Enterocytes vs. Rest Absorptive Enterocytes
PSME2	1.00297e-49	1.83103e-45	0.295385	0.901	0.718	ACE2+/TMPRSS2+ Absorptive Enterocytes vs. Rest Absorptive Enterocytes
HSP90AB1	3.97057e-44	7.24867e-40	0.294526	0.732	0.505	ACE2+/TMPRSS2+ Absorptive Enterocytes vs. Rest Absorptive Enterocytes
OCIAD2	2.53554e-60	4.62888e-56	0.286764	0.664	0.369	ACE2+/TMPRSS2+ Absorptive Enterocytes vs. Rest Absorptive Enterocytes
CPS1	3.80364e-77	6.94392e-73	0.286523	0.629	0.292	ACE2+/TMPRSS2+ Absorptive Enterocytes vs. Rest Absorptive Enterocytes
RPSA	2.26798e-39	4.14042e-35	0.285611	0.827	0.645	ACE2+/TMPRSS2+ Absorptive Enterocytes vs. Rest Absorptive Enterocytes
TMEM59	2.62658e-67	4.79509e-63	0.285061	0.671	0.353	ACE2+/TMPRSS2+ Absorptive Enterocytes vs. Rest Absorptive Enterocytes
EIF3E	4.78051e-61	8.72731e-57	0.283697	0.568	0.279	ACE2+/TMPRSS2+ Absorptive Enterocytes vs. Rest Absorptive Enterocytes
RPL10A	1.54434e-36	2.81935e-32	0.278481	0.908	0.833	ACE2+/TMPRSS2+ Absorptive Enterocytes vs. Rest Absorptive Enterocytes
KRT20	2.12923e-32	3.88711e-28	0.274074	0.562	0.359	ACE2+/TMPRSS2+ Absorptive Enterocytes vs. Rest Absorptive Enterocytes
LIMA1	2.26156e-64	4.1287e-60	0.273339	0.666	0.348	ACE2+/TMPRSS2+ Absorptive Enterocytes vs. Rest Absorptive Enterocytes
DECR1	1.9851e-67	3.62399e-63	0.272029	0.556	0.262	ACE2+/TMPRSS2+ Absorptive Enterocytes vs. Rest Absorptive Enterocytes
MAOA	1.23859e-72	2.26117e-68	0.269228	0.623	0.294	ACE2+/TMPRSS2+ Absorptive Enterocytes vs. Rest Absorptive Enterocytes
B2M	1.3122e-41	2.39556e-37	0.267691	1	0.993	ACE2+/TMPRSS2+ Absorptive Enterocytes vs. Rest Absorptive Enterocytes
RPL6	1.59702e-36	2.91553e-32	0.265698	0.884	0.796	ACE2+/TMPRSS2+ Absorptive Enterocytes vs. Rest Absorptive Enterocytes
ATP1B3	1.28821e-67	2.35175e-63	0.263305	0.517	0.232	ACE2+/TMPRSS2+ Absorptive Enterocytes vs. Rest Absorptive Enterocytes
TXN	3.04406e-40	5.55724e-36	0.263018	0.886	0.749	ACE2+/TMPRSS2+ Absorptive Enterocytes vs. Rest Absorptive Enterocytes
NDUFAB1	1.63929e-67	2.99268e-63	0.26145	0.521	0.235	ACE2+/TMPRSS2+ Absorptive Enterocytes vs. Rest Absorptive Enterocytes
PPIA	1.9341e-49	3.53089e-45	0.260006	0.822	0.571	ACE2+/TMPRSS2+ Absorptive Enterocytes vs. Rest Absorptive Enterocytes
GHITM	9.50806e-60	1.73579e-55	0.258965	0.557	0.28	ACE2+/TMPRSS2+ Absorptive Enterocytes vs. Rest Absorptive Enterocytes
ACTG1	2.68824e-58	4.90765e-54	0.258765	0.975	0.921	ACE2+/TMPRSS2+ Absorptive Enterocytes vs. Rest Absorptive Enterocytes
CYB5A	1.0594e-40	1.93405e-36	0.25858	0.903	0.74	ACE2+/TMPRSS2+ Absorptive Enterocytes vs. Rest Absorptive Enterocytes
HSP90B1	4.03394e-45	7.36435e-41	0.253576	0.747	0.47	ACE2+/TMPRSS2+ Absorptive Enterocytes vs. Rest Absorptive Enterocytes
RPS4Y1	3.27844e-49	5.98512e-45	0.252468	0.704	0.427	ACE2+/TMPRSS2+ Absorptive Enterocytes vs. Rest Absorptive Enterocytes
ANXA4	1.63166e-52	2.97876e-48	0.252401	0.632	0.358	ACE2+/TMPRSS2+ Absorptive Enterocytes vs. Rest Absorptive Enterocytes
KLF6	1.03105e-28	1.88229e-24	0.251793	0.829	0.673	ACE2+/TMPRSS2+ Absorptive Enterocytes vs. Rest Absorptive Enterocytes
PSMA4	9.01608e-63	1.64597e-58	0.251609	0.538	0.252	ACE2+/TMPRSS2+ Absorptive Enterocytes vs. Rest Absorptive Enterocytes
HMGCS2	5.00061e-54	9.12911e-50	0.250848	0.5	0.241	ACE2+/TMPRSS2+ Absorptive Enterocytes vs. Rest Absorptive Enterocytes
ARL4A	5.13322e-33	9.37121e-29	0.250843	0.626	0.411	ACE2+/TMPRSS2+ Absorptive Enterocytes vs. Rest Absorptive Enterocytes
TKFC	7.52934e-52	1.37456e-47	0.250617	0.669	0.385	ACE2+/TMPRSS2+ Absorptive Enterocytes vs. Rest Absorptive Enterocytes
CD74	2.49107e-28	4.5477e-24	-0.251987	0.884	0.936	ACE2+/TMPRSS2+ Absorptive Enterocytes vs. Rest Absorptive Enterocytes
RPS15	1.45292e-40	2.65245e-36	-0.255541	0.999	0.998	ACE2+/TMPRSS2+ Absorptive Enterocytes vs. Rest Absorptive Enterocytes
SERPINA1	1.24731e-25	2.27709e-21	-0.269648	0.166	0.348	ACE2+/TMPRSS2+ Absorptive Enterocytes vs. Rest Absorptive Enterocytes
MTRNR2L12	6.4265e-30	1.17322e-25	-0.287486	0.355	0.546	ACE2+/TMPRSS2+ Absorptive Enterocytes vs. Rest Absorptive Enterocytes
RPL28	2.82909e-57	5.16479e-53	-0.291776	0.991	0.998	ACE2+/TMPRSS2+ Absorptive Enterocytes vs. Rest Absorptive Enterocytes
ARL6IP4	2.06206e-30	3.76449e-26	-0.304815	0.544	0.663	ACE2+/TMPRSS2+ Absorptive Enterocytes vs. Rest Absorptive Enterocytes
TCEB2	4.45022e-34	8.12432e-30	-0.305888	0.64	0.742	ACE2+/TMPRSS2+ Absorptive Enterocytes vs. Rest Absorptive Enterocytes
IGHA2	6.99107e-63	1.27629e-58	-0.30859	0.477	0.721	ACE2+/TMPRSS2+ Absorptive Enterocytes vs. Rest Absorptive Enterocytes
MALAT1	6.80586e-71	1.24248e-66	-0.322302	1	0.999	ACE2+/TMPRSS2+ Absorptive Enterocytes vs. Rest Absorptive Enterocytes
IGHM	3.74759e-17	6.8416e-13	-0.324872	0.206	0.344	ACE2+/TMPRSS2+ Absorptive Enterocytes vs. Rest Absorptive Enterocytes
RP11-160E2.6	5.6582e-40	1.03296e-35	-0.332395	0.084	0.309	ACE2+/TMPRSS2+ Absorptive Enterocytes vs. Rest Absorptive Enterocytes
ATP5D	5.61678e-55	1.0254e-50	-0.360317	0.949	0.962	ACE2+/TMPRSS2+ Absorptive Enterocytes vs. Rest Absorptive Enterocytes
MT-ATP8	2.73956e-48	5.00134e-44	-0.36683	0.158	0.42	ACE2+/TMPRSS2+ Absorptive Enterocytes vs. Rest Absorptive Enterocytes
DEFA5	8.49905e-39	1.55159e-34	-0.376362	0.262	0.498	ACE2+/TMPRSS2+ Absorptive Enterocytes vs. Rest Absorptive Enterocytes
EDF1	1.61998e-67	2.95744e-63	-0.393962	0.936	0.962	ACE2+/TMPRSS2+ Absorptive Enterocytes vs. Rest Absorptive Enterocytes
IGLC2	2.25299e-49	4.11306e-45	-0.394138	0.379	0.62	ACE2+/TMPRSS2+ Absorptive Enterocytes vs. Rest Absorptive Enterocytes
CDHR5	1.71358e-57	3.12832e-53	-0.395358	0.764	0.888	ACE2+/TMPRSS2+ Absorptive Enterocytes vs. Rest Absorptive Enterocytes
IGLC3	1.97443e-38	3.60452e-34	-0.41332	0.323	0.538	ACE2+/TMPRSS2+ Absorptive Enterocytes vs. Rest Absorptive Enterocytes
EEF1D	1.35269e-72	2.46947e-68	-0.436583	0.706	0.87	ACE2+/TMPRSS2+ Absorptive Enterocytes vs. Rest Absorptive Enterocytes
MDK	1.1813e-46	2.15659e-42	-0.447756	0.322	0.567	ACE2+/TMPRSS2+ Absorptive Enterocytes vs. Rest Absorptive Enterocytes
C19orf33	6.18658e-71	1.12942e-66	-0.451736	0.805	0.897	ACE2+/TMPRSS2+ Absorptive Enterocytes vs. Rest Absorptive Enterocytes
MTRNR2L8	9.09731e-62	1.6608e-57	-0.460718	0.306	0.597	ACE2+/TMPRSS2+ Absorptive Enterocytes vs. Rest Absorptive Enterocytes
PHGR1	3.8193e-89	6.97251e-85	-0.484034	1	0.999	ACE2+/TMPRSS2+ Absorptive Enterocytes vs. Rest Absorptive Enterocytes
GPX4	2.59587e-66	4.73902e-62	-0.486383	0.603	0.795	ACE2+/TMPRSS2+ Absorptive Enterocytes vs. Rest Absorptive Enterocytes
PPDPF	5.62711e-73	1.02728e-68	-0.491208	0.579	0.798	ACE2+/TMPRSS2+ Absorptive Enterocytes vs. Rest Absorptive Enterocytes
MT-ND4L	1.12791e-111	2.05911e-107	-0.501597	0.997	0.999	ACE2+/TMPRSS2+ Absorptive Enterocytes vs. Rest Absorptive Enterocytes
S100A6	5.58199e-97	1.01905e-92	-0.514036	0.997	0.997	ACE2+/TMPRSS2+ Absorptive Enterocytes vs. Rest Absorptive Enterocytes
MT-ND5	1.37738e-119	2.51454e-115	-0.534237	1	1	ACE2+/TMPRSS2+ Absorptive Enterocytes vs. Rest Absorptive Enterocytes
ADIRF	1.24464e-94	2.27222e-90	-0.557065	0.982	0.992	ACE2+/TMPRSS2+ Absorptive Enterocytes vs. Rest Absorptive Enterocytes
JCHAIN	6.31866e-110	1.15354e-105	-0.6405	0.464	0.8	ACE2+/TMPRSS2+ Absorptive Enterocytes vs. Rest Absorptive Enterocytes
PRAP1	4.55948e-117	8.32378e-113	-0.702229	0.99	0.994	ACE2+/TMPRSS2+ Absorptive Enterocytes vs. Rest Absorptive Enterocytes
APOA4	4.74005e-83	8.65343e-79	-0.719084	0.63	0.873	ACE2+/TMPRSS2+ Absorptive Enterocytes vs. Rest Absorptive Enterocytes
IGHA1	6.62104e-133	1.20874e-128	-0.764217	0.705	0.927	ACE2+/TMPRSS2+ Absorptive Enterocytes vs. Rest Absorptive Enterocytes
PLCG2	5.62897e-99	1.02763e-94	-0.81769	0.194	0.601	ACE2+/TMPRSS2+ Absorptive Enterocytes vs. Rest Absorptive Enterocytes
IGKC	1.47864e-151	2.6994e-147	-0.894927	0.747	0.95	ACE2+/TMPRSS2+ Absorptive Enterocytes vs. Rest Absorptive Enterocytes
APOA1	4.50763e-99	8.22914e-95	-0.925794	0.688	0.897	ACE2+/TMPRSS2+ Absorptive Enterocytes vs. Rest Absorptive Enterocytes
APOC3	1.14232e-93	2.08543e-89	-0.956945	0.377	0.751	ACE2+/TMPRSS2+ Absorptive Enterocytes vs. Rest Absorptive Enterocytes
