# Supplementary material for: SARS-CoV-2 Receptor ACE2 Is an Interferon-Stimulated Gene in Human Airway Epithelial Cells and Is Detected in Specific Cell Subsets across Tissues
Source: Cell. 2020 May 28;181(5):1016–1035.e19. doi: 10.1016/j.cell.2020.04.035 (PMC7252096; doi:10.1016/j.cell.2020.04.035)
Supplement: Table S6 — Statistics and Gene Lists Related to Figure 4 and 5 (Human Nasal Mucosa and Human Influenza) A. ACE2 and TMPRSS2 statistics by cell type presented in Figure 4B. B. Cluster defining genes for cell types presented in Figure 4C and 4D. C. Cluster defining genes for cell types presented in Figure 4C and 4F. D. ACE2 and TMPRSS2 statistics by cell type presented in Figure 4C. E. ACE2 and TMPRSS2 statistics by cell type presented in Figure 4D. F. Differentially expressed genes between ACE2+TMPRSS2+ epithelial cells versus rest epithelial cells in Figure 4E G. Differentially expressed genes between ACE2+TMPRSS2+ epithelial cells versus rest secretory epithelial cells in Figure 4E H. Raw data for cell type abundances by tissue and disease, Figure 4H I. Differentially expressed genes between ACE2+TMPRSS2+ versus Goblet Cells from Human Influenza dataset (Figure 6E-G). [file mmc7.xls]

## Sheet: Supplemental Table 6A
Supplemental Table 6
Related to Human Nasal Mucosal Tissue, Figure 4B
Statistics for ACE2 and TMPRSS2 enrichment (likelihood-ratio test 'bimod' implemented in R using Seurat package and function FindAllMarkers)
Gene	Cell Type	p-value	p_val_adj	average log fold change vs all other cells	% of Cell Type Expressing	% of Rest of Cells Expressing
TMPRSS2	Apical	1.28008e-58	2.88977e-54	0.287247	0.099	0.035
TMPRSS2	Plasma Cells	1.01207e-45	2.28474e-41	-0.226899	0.007	0.059
TMPRSS2	Glandular	9.28408e-33	2.09588e-28	0.145858	0.104	0.043
TMPRSS2	Fibroblasts	2.42549e-25	5.47554e-21	-0.228219	0.006	0.055
TMPRSS2	T Cells	7.84537e-17	1.77109e-12	-0.225046	0.002	0.053
TMPRSS2	Ciliated	1.75401e-15	3.95967e-11	0.336063	0.149	0.048
TMPRSS2	Endothelial	3.41784e-11	7.71577e-07	-0.195131	0.013	0.053
TMPRSS2	Myeloid	7.57983e-11	1.71115e-06	-0.212435	0.007	0.053
ACE2	Apical	2.01588e-10	4.55085e-06	0.0365712	0.01	0.002
TMPRSS2	Basal	0.000730395	1	-0.0415499	0.039	0.053
ACE2	Basal	0.257359	1	0.00114551	0.003	0.004
ACE2	Glandular	0.0424398	1	-0.0128126	0.003	0.004
ACE2	Ciliated	0.010732	1	0.0579519	0.016	0.004
ACE2	Fibroblasts	0.0192963	1	-0.0141017	0.001	0.004
ACE2	Endothelial	0.321519	1	-0.017612	0.001	0.004
ACE2	Plasma Cells	0.000325456	1	-0.0215697	0	0.005
ACE2	T Cells	0.0745443	1	-0.0196373	0	0.004
ACE2	Myeloid	0.0815623	1	-0.0196102	0	0.004
TMPRSS2	Mast Cells	4.47208e-05	1	-0.196726	0.004	0.051
ACE2	Mast Cells	0.526864	1	-0.0190219	0	0.004

## Sheet: Supplemental Table 6B
Supplemental Table 6
Related to Human Nasal Mucosal Tissue, Figure 4C and 4D
Statistics for ACE2 and TMPRSS2 enrichment (receiver operating characteristic 'roc' implemented in R using Seurat package and function FindAllMarkers with AUC >0.65)
	myAUC	avg_diff	power	pct.1	pct.2	cluster	gene
POSTN	0.862	2.20518	0.724	0.836	0.197	Basal	POSTN
RPLP1	0.86	0.921044	0.72	0.989	0.897	Basal	RPLP1
S100A2	0.831	1.46913	0.662	0.847	0.294	Basal	S100A2
KRT5	0.829	1.62501	0.658	0.777	0.183	Basal	KRT5
KRT15	0.821	1.96923	0.642	0.727	0.148	Basal	KRT15
RPS6	0.806	0.711407	0.612	0.989	0.907	Basal	RPS6
JUNB	0.797	1.09794	0.594	0.875	0.559	Basal	JUNB
RPS8	0.791	0.750909	0.582	0.964	0.822	Basal	RPS8
FOS	0.783	0.768775	0.566	0.969	0.814	Basal	FOS
RPL13	0.771	0.654126	0.542	0.965	0.854	Basal	RPL13
EGR1	0.769	1.00369	0.538	0.847	0.518	Basal	EGR1
RPS18	0.764	0.652567	0.528	0.97	0.896	Basal	RPS18
RPS12	0.754	0.637806	0.508	0.968	0.847	Basal	RPS12
MMP10	0.75	1.74723	0.5	0.618	0.161	Basal	MMP10
RPL34	0.748	0.622079	0.496	0.951	0.825	Basal	RPL34
RPL11	0.747	0.641159	0.494	0.943	0.801	Basal	RPL11
RPS19	0.744	0.641762	0.488	0.935	0.8	Basal	RPS19
RPS27A	0.742	0.710764	0.484	0.906	0.726	Basal	RPS27A
RPL35A	0.742	0.653786	0.484	0.935	0.787	Basal	RPL35A
RPS14	0.741	0.548137	0.482	0.978	0.895	Basal	RPS14
MIR205HG	0.738	1.39711	0.476	0.579	0.136	Basal	MIR205HG
RPL30	0.737	0.674567	0.474	0.923	0.774	Basal	RPL30
RPS20	0.735	0.649845	0.47	0.909	0.752	Basal	RPS20
RPL32	0.734	0.659604	0.468	0.892	0.715	Basal	RPL32
RPS25	0.73	0.798326	0.46	0.827	0.607	Basal	RPS25
RPL31	0.724	0.582067	0.448	0.933	0.81	Basal	RPL31
KRT17	0.723	1.38685	0.446	0.54	0.115	Basal	KRT17
RPS11	0.718	0.610161	0.436	0.891	0.746	Basal	RPS11
DST	0.717	1.34195	0.434	0.557	0.158	Basal	DST
RPS23	0.716	0.667452	0.432	0.85	0.661	Basal	RPS23
RPL35	0.716	0.594109	0.432	0.89	0.727	Basal	RPL35
RPL19	0.714	0.560782	0.428	0.909	0.781	Basal	RPL19
RPL13A	0.713	0.584271	0.426	0.922	0.803	Basal	RPL13A
TNC	0.711	1.27586	0.422	0.527	0.12	Basal	TNC
RPS15A	0.71	0.631707	0.42	0.872	0.691	Basal	RPS15A
RPL12	0.707	0.668071	0.414	0.829	0.635	Basal	RPL12
RPL3	0.707	0.585924	0.414	0.893	0.738	Basal	RPL3
RPS24	0.707	0.570899	0.414	0.887	0.735	Basal	RPS24
RPL15	0.706	0.557469	0.412	0.896	0.761	Basal	RPL15
RPLP2	0.704	0.528262	0.408	0.918	0.774	Basal	RPLP2
RPS13	0.703	0.559827	0.406	0.895	0.75	Basal	RPS13
RPL5	0.702	0.683957	0.404	0.816	0.616	Basal	RPL5
RPS4X	0.702	0.576355	0.404	0.885	0.719	Basal	RPS4X
TP63	0.701	1.38766	0.402	0.45	0.056	Basal	TP63
SERPINF1	0.698	1.12994	0.396	0.528	0.161	Basal	SERPINF1
EIF1	0.698	0.613051	0.396	0.854	0.69	Basal	EIF1
ZFP36	0.697	0.732921	0.394	0.793	0.562	Basal	ZFP36
RPS16	0.696	0.549691	0.392	0.875	0.747	Basal	RPS16
RPS21	0.693	0.524587	0.386	0.899	0.761	Basal	RPS21
ETS2	0.689	0.899765	0.378	0.645	0.355	Basal	ETS2
RPL10A	0.689	0.60091	0.378	0.806	0.622	Basal	RPL10A
RPS9	0.689	0.562615	0.378	0.839	0.684	Basal	RPS9
RPL27A	0.689	0.497188	0.378	0.892	0.75	Basal	RPL27A
BTF3	0.688	0.724425	0.376	0.724	0.509	Basal	BTF3
RPL37A	0.687	0.496483	0.374	0.887	0.733	Basal	RPL37A
TPT1	0.687	0.418749	0.374	0.972	0.892	Basal	TPT1
SOCS3	0.684	1.09627	0.368	0.52	0.19	Basal	SOCS3
RPL41	0.684	0.548538	0.368	0.88	0.736	Basal	RPL41
RPS5	0.683	0.566595	0.366	0.827	0.663	Basal	RPS5
RPS3	0.68	0.559389	0.36	0.83	0.681	Basal	RPS3
RPL37	0.678	0.549697	0.356	0.814	0.636	Basal	RPL37
RPL4	0.677	0.57421	0.354	0.789	0.62	Basal	RPL4
GNB2L1	0.677	0.562725	0.354	0.804	0.643	Basal	GNB2L1
CYR61	0.676	1.21988	0.352	0.474	0.152	Basal	CYR61
RPL24	0.675	0.587027	0.35	0.772	0.592	Basal	RPL24
IL33	0.673	1.01553	0.346	0.513	0.201	Basal	IL33
BCAM	0.669	1.22945	0.338	0.377	0.044	Basal	BCAM
IFITM3	0.668	0.944026	0.336	0.529	0.247	Basal	IFITM3
PRNP	0.667	1.08097	0.334	0.446	0.134	Basal	PRNP
RPL26	0.667	0.543195	0.334	0.785	0.623	Basal	RPL26
FAU	0.667	0.52036	0.334	0.816	0.684	Basal	FAU
JUN	0.664	0.545029	0.328	0.862	0.725	Basal	JUN
RPL6	0.662	0.655733	0.324	0.678	0.466	Basal	RPL6
RPL14	0.661	0.546929	0.322	0.757	0.583	Basal	RPL14
SLC6A6	0.659	1.03056	0.318	0.457	0.169	Basal	SLC6A6
PFDN5	0.658	0.550102	0.316	0.761	0.608	Basal	PFDN5
RPS15	0.658	0.515847	0.316	0.776	0.629	Basal	RPS15
C17orf76-AS1	0.657	0.695355	0.314	0.626	0.406	Basal	C17orf76-AS1
RPL8	0.657	0.435813	0.314	0.839	0.716	Basal	RPL8
GAS5	0.655	0.726788	0.31	0.627	0.408	Basal	GAS5
RPL27	0.652	0.399747	0.304	0.883	0.785	Basal	RPL27
FOSB	0.651	0.572858	0.302	0.748	0.566	Basal	FOSB
CAPS	0.885	2.55881	0.77	0.823	0.175	Ciliated	CAPS
C9orf24	0.833	2.57418	0.666	0.677	0.022	Ciliated	C9orf24
PIFO	0.826	2.31801	0.652	0.663	0.017	Ciliated	PIFO
TPPP3	0.823	2.37442	0.646	0.659	0.021	Ciliated	TPPP3
C20orf85	0.818	2.36664	0.636	0.645	0.014	Ciliated	C20orf85
TUBA1A	0.812	2.20544	0.624	0.669	0.083	Ciliated	TUBA1A
SNTN	0.793	2.36682	0.586	0.595	0.014	Ciliated	SNTN
TSPAN11	0.793	1.05244	0.586	0.887	0.508	Ciliated	TSPAN1
FAM183A	0.784	2.05024	0.568	0.576	0.011	Ciliated	FAM183A
RSPH1	0.773	1.9949	0.546	0.556	0.012	Ciliated	RSPH1
TUBB4B	0.773	1.58804	0.546	0.673	0.232	Ciliated	TUBB4B
PRDX5	0.763	1.28152	0.526	0.743	0.431	Ciliated	PRDX5
IFT57	0.758	1.66829	0.516	0.58	0.097	Ciliated	IFT57
CAPSL	0.751	1.90618	0.502	0.507	0.007	Ciliated	CAPSL
ROPN1L	0.745	1.80867	0.49	0.498	0.009	Ciliated	ROPN1L
TMEM190	0.742	1.98575	0.484	0.492	0.01	Ciliated	TMEM190
AGR3	0.742	1.80011	0.484	0.523	0.05	Ciliated	AGR3
CCDC170	0.742	1.72817	0.484	0.497	0.015	Ciliated	CCDC170
OMG	0.741	2.1997	0.482	0.491	0.012	Ciliated	OMG
CIB1	0.74	1.24331	0.48	0.677	0.317	Ciliated	CIB1
C11orf88	0.738	1.86124	0.476	0.485	0.011	Ciliated	C11orf88
C9orf116	0.738	1.76333	0.476	0.489	0.015	Ciliated	C9orf116
RP11-356K23.1	0.737	1.99151	0.474	0.481	0.01	Ciliated	RP11-356K23.1
CALM2	0.737	0.874056	0.474	0.804	0.563	Ciliated	CALM2
DYNLL1	0.734	1.15344	0.468	0.684	0.335	Ciliated	DYNLL1
MORN2	0.729	1.65111	0.458	0.49	0.042	Ciliated	MORN2
CETN2	0.725	1.59458	0.45	0.49	0.054	Ciliated	CETN2
DYNLT1	0.725	1.29459	0.45	0.612	0.247	Ciliated	DYNLT1
CALM1	0.725	0.794169	0.45	0.816	0.626	Ciliated	CALM1
HSP90AA1	0.724	0.879087	0.448	0.789	0.584	Ciliated	HSP90AA1
PSENEN	0.722	1.54327	0.444	0.518	0.104	Ciliated	PSENEN
FAM216B	0.721	1.69792	0.442	0.448	0.005	Ciliated	FAM216B
DNAH12	0.72	1.66122	0.44	0.449	0.009	Ciliated	DNAH12
SPA17	0.719	1.63077	0.438	0.454	0.02	Ciliated	SPA17
SPAG6	0.716	1.63831	0.432	0.436	0.005	Ciliated	SPAG6
ZMYND10	0.715	1.63597	0.43	0.437	0.008	Ciliated	ZMYND10
LRRIQ1	0.712	1.6586	0.424	0.432	0.008	Ciliated	LRRIQ1
CDHR3	0.71	1.6429	0.42	0.427	0.009	Ciliated	CDHR3
C1orf194	0.71	1.59615	0.42	0.427	0.007	Ciliated	C1orf194
DNAH5	0.709	1.58493	0.418	0.436	0.021	Ciliated	DNAH5
GSTA1	0.709	1.56713	0.418	0.515	0.126	Ciliated	GSTA1
FAM154B	0.708	1.56222	0.416	0.424	0.008	Ciliated	FAM154B
EFCAB1	0.707	1.54675	0.414	0.423	0.009	Ciliated	EFCAB1
C1orf173	0.705	1.59412	0.41	0.415	0.006	Ciliated	C1orf173
ATPIF1	0.705	1.13328	0.41	0.643	0.371	Ciliated	ATPIF1
EZR	0.702	0.579315	0.404	0.873	0.704	Ciliated	EZR
FAM229B	0.7	1.44767	0.4	0.426	0.032	Ciliated	FAM229B
ARMC3	0.698	1.48583	0.396	0.401	0.005	Ciliated	ARMC3
FAM81B	0.698	1.47467	0.396	0.399	0.004	Ciliated	FAM81B
NQO1	0.695	1.11089	0.39	0.524	0.16	Ciliated	NQO1
DNALI1	0.691	1.47383	0.382	0.392	0.011	Ciliated	DNALI1
CCDC146	0.691	1.35577	0.382	0.424	0.047	Ciliated	CCDC146
TCTEX1D4	0.687	1.52085	0.374	0.382	0.008	Ciliated	TCTEX1D4
FAM92B	0.687	1.42129	0.374	0.38	0.005	Ciliated	FAM92B
IQCG	0.683	1.30753	0.366	0.385	0.021	Ciliated	IQCG
SCGB2A1	0.682	1.29868	0.364	0.454	0.105	Ciliated	SCGB2A1
SMIM22	0.682	1.10735	0.364	0.493	0.164	Ciliated	SMIM22
RSPH4A	0.681	1.36996	0.362	0.367	0.006	Ciliated	RSPH4A
PLAC8	0.681	0.941319	0.362	0.549	0.226	Ciliated	PLAC8
RRAD	0.68	1.33694	0.36	0.381	0.023	Ciliated	RRAD
ODF3B	0.679	1.3184	0.358	0.386	0.033	Ciliated	ODF3B
C5orf49	0.678	1.38057	0.356	0.36	0.005	Ciliated	C5orf49
C9orf135	0.678	1.34972	0.356	0.362	0.007	Ciliated	C9orf135
PCM1	0.678	1.02419	0.356	0.538	0.23	Ciliated	PCM1
UFC1	0.677	1.09421	0.354	0.474	0.151	Ciliated	UFC1
CD59	0.677	0.828753	0.354	0.636	0.399	Ciliated	CD59
TEKT1	0.676	1.29878	0.352	0.356	0.004	Ciliated	TEKT1
LRRC23	0.675	1.28936	0.35	0.367	0.019	Ciliated	LRRC23
ARL3	0.673	1.11071	0.346	0.486	0.181	Ciliated	ARL3
NUCB2	0.673	0.917107	0.346	0.561	0.27	Ciliated	NUCB2
DYDC2	0.672	1.3586	0.344	0.348	0.004	Ciliated	DYDC2
SPATA18	0.672	1.2688	0.344	0.362	0.02	Ciliated	SPATA18
IK	0.671	1.04963	0.342	0.468	0.158	Ciliated	IK
C1orf192	0.67	1.29563	0.34	0.344	0.004	Ciliated	C1orf192
RSPH9	0.669	1.39345	0.338	0.346	0.008	Ciliated	RSPH9
CCDC113	0.668	1.28697	0.336	0.348	0.014	Ciliated	CCDC113
AK7	0.668	1.24945	0.336	0.345	0.009	Ciliated	AK7
ENKUR	0.667	1.34439	0.334	0.339	0.005	Ciliated	ENKUR
WDR52	0.667	1.27409	0.334	0.364	0.032	Ciliated	WDR52
SYNE1	0.666	1.34877	0.332	0.347	0.016	Ciliated	SYNE1
EFHC1	0.666	1.25971	0.332	0.349	0.018	Ciliated	EFHC1
CCDC19	0.666	1.24253	0.332	0.337	0.005	Ciliated	CCDC19
CTSS	0.666	0.921871	0.332	0.515	0.227	Ciliated	CTSS
ZBBX	0.665	1.27374	0.33	0.334	0.004	Ciliated	ZBBX
KIF9	0.663	1.19784	0.326	0.349	0.026	Ciliated	KIF9
CTGF	0.663	1.12531	0.326	0.404	0.084	Ciliated	CTGF
ODF2L	0.662	1.08806	0.324	0.414	0.1	Ciliated	ODF2L
WDR96	0.661	1.28746	0.322	0.329	0.006	Ciliated	WDR96
NUDC	0.661	0.995972	0.322	0.426	0.124	Ciliated	NUDC
NME5	0.66	1.17149	0.32	0.337	0.018	Ciliated	NME5
MLF1	0.66	1.16111	0.32	0.36	0.045	Ciliated	MLF1
HSPH1	0.659	0.974768	0.318	0.451	0.152	Ciliated	HSPH1
WDR78	0.658	1.2204	0.316	0.327	0.012	Ciliated	WDR78
CKB	0.658	1.11364	0.316	0.39	0.083	Ciliated	CKB
ALDH3B1	0.657	1.03878	0.314	0.394	0.089	Ciliated	ALDH3B1
FOXJ1	0.656	1.16866	0.312	0.321	0.009	Ciliated	FOXJ1
SPAG16	0.656	1.05324	0.312	0.401	0.103	Ciliated	SPAG16
TMC5	0.656	0.895104	0.312	0.479	0.19	Ciliated	TMC5
SPEF2	0.655	1.19679	0.31	0.326	0.016	Ciliated	SPEF2
DYNLRB2	0.655	1.19246	0.31	0.318	0.007	Ciliated	DYNLRB2
HMGN3	0.655	0.903617	0.31	0.515	0.255	Ciliated	HMGN3
ARHGAP18	0.652	1.02385	0.304	0.411	0.123	Ciliated	ARHGAP18
C11orf70	0.651	1.18381	0.302	0.313	0.012	Ciliated	C11orf70
SLC44A4	0.651	0.851397	0.302	0.466	0.183	Ciliated	SLC44A4
MT1X	0.742	1.14023	0.484	0.708	0.28	Diff	MT1X
RPS61	0.734	0.495334	0.468	0.99	0.907	Diff	RPS6
RPLP12	0.731	0.510462	0.462	0.982	0.899	Diff	RPLP1
RPS81	0.713	0.505749	0.426	0.96	0.824	Diff	RPS8
SERPINB31	0.709	0.597735	0.418	0.921	0.646	Diff	SERPINB3
RPS122	0.707	0.473892	0.414	0.966	0.848	Diff	RPS12
FOS2	0.703	0.476652	0.406	0.961	0.817	Diff	FOS
RPS192	0.701	0.520974	0.402	0.943	0.799	Diff	RPS19
DUSP1	0.699	0.693652	0.398	0.864	0.652	Diff	DUSP1
SERPINB4	0.695	0.9461	0.39	0.625	0.252	Diff	SERPINB4
RPL301	0.694	0.492763	0.388	0.927	0.774	Diff	RPL30
KRT191	0.693	0.454718	0.386	0.967	0.837	Diff	KRT19
AQP3	0.692	0.666032	0.384	0.852	0.639	Diff	AQP3
S100A21	0.69	0.821709	0.38	0.695	0.327	Diff	S100A2
EGR11	0.688	0.579063	0.376	0.818	0.525	Diff	EGR1
RPLP22	0.688	0.435174	0.376	0.937	0.771	Diff	RPLP2
RPS211	0.687	0.479754	0.374	0.914	0.759	Diff	RPS21
RPS4X1	0.686	0.47636	0.372	0.9	0.717	Diff	RPS4X
RPL111	0.686	0.423525	0.372	0.943	0.801	Diff	RPL11
RPS141	0.683	0.395317	0.366	0.972	0.896	Diff	RPS14
EPAS1	0.682	0.673735	0.364	0.725	0.418	Diff	EPAS1
RPS241	0.681	0.456487	0.362	0.908	0.731	Diff	RPS24
RPL311	0.681	0.421203	0.362	0.936	0.81	Diff	RPL31
RPL37A1	0.679	0.463003	0.358	0.899	0.731	Diff	RPL37A
TPT12	0.679	0.390918	0.358	0.975	0.892	Diff	TPT1
RPLP0	0.678	0.501983	0.356	0.922	0.822	Diff	RPLP0
JUNB1	0.676	0.481556	0.352	0.834	0.569	Diff	JUNB
RPL121	0.676	0.481221	0.352	0.855	0.63	Diff	RPL12
RPS31	0.674	0.470613	0.348	0.861	0.675	Diff	RPS3
RPL51	0.672	0.473142	0.344	0.851	0.61	Diff	RPL5
RPL271	0.672	0.426021	0.344	0.913	0.78	Diff	RPL27
RPL35A1	0.67	0.406169	0.34	0.927	0.789	Diff	RPL35A
CLDN41	0.669	0.647945	0.338	0.799	0.589	Diff	CLDN4
RPL321	0.669	0.431021	0.338	0.891	0.716	Diff	RPL32
RPS131	0.667	0.425006	0.334	0.899	0.75	Diff	RPS13
RPS182	0.667	0.414483	0.334	0.965	0.897	Diff	RPS18
HES1	0.666	0.741793	0.332	0.669	0.406	Diff	HES1
RPL191	0.664	0.384094	0.328	0.917	0.779	Diff	RPL19
RPL131	0.663	0.357227	0.326	0.958	0.856	Diff	RPL13
RPL351	0.662	0.406973	0.324	0.899	0.726	Diff	RPL35
HSPB1	0.66	0.556406	0.32	0.785	0.573	Diff	HSPB1
GNB2L11	0.66	0.443882	0.32	0.833	0.638	Diff	GNB2L1
2020-06-01	0.66	0.43614	0.32	0.894	0.719	Diff	JUN
PERP	0.659	0.449684	0.318	0.851	0.659	Diff	PERP
CD9	0.658	0.44392	0.316	0.868	0.673	Diff	CD9
RPL151	0.658	0.391213	0.316	0.908	0.759	Diff	RPL15
RPL261	0.657	0.451555	0.314	0.824	0.615	Diff	RPL26
RPS27A1	0.657	0.395464	0.314	0.896	0.729	Diff	RPS27A
RPL28	0.656	0.509417	0.312	0.734	0.498	Diff	RPL28
RPL18	0.656	0.431465	0.312	0.839	0.647	Diff	RPL18
PABPC11	0.656	0.361269	0.312	0.908	0.74	Diff	PABPC1
RPL7A	0.655	0.487396	0.31	0.764	0.536	Diff	RPL7A
RPS29	0.655	0.381141	0.31	0.917	0.804	Diff	RPS29
ZFP36L1	0.653	0.531954	0.306	0.738	0.502	Diff	ZFP36L1
RPL23	0.652	0.434363	0.304	0.803	0.596	Diff	RPL23
LYZ	0.975	4.61084	0.95	0.972	0.254	Glandular	LYZ
LTF	0.954	4.14815	0.908	0.915	0.06	Glandular	LTF
AZGP1	0.953	3.00061	0.906	0.925	0.082	Glandular	AZGP1
STATH	0.951	5.26638	0.902	0.945	0.253	Glandular	STATH
SLPI1	0.949	1.9847	0.898	1	0.902	Glandular	SLPI
ZG16B	0.946	4.30626	0.892	0.917	0.154	Glandular	ZG16B
TCN1	0.917	2.39146	0.834	0.891	0.147	Glandular	TCN1
BPIFB12	0.913	2.0888	0.826	0.971	0.507	Glandular	BPIFB1
BPIFA11	0.894	2.89293	0.788	0.958	0.497	Glandular	BPIFA1
C6orf58	0.882	3.91043	0.764	0.772	0.027	Glandular	C6orf58
DMBT1	0.882	2.94355	0.764	0.772	0.02	Glandular	DMBT1
PIP	0.876	3.37913	0.752	0.778	0.061	Glandular	PIP
RP11-1143G9.4	0.865	3.69672	0.73	0.753	0.053	Glandular	RP11-1143G9.4
PIGR2	0.855	1.12574	0.71	0.977	0.593	Glandular	PIGR
ODAM	0.834	2.54766	0.668	0.677	0.02	Glandular	ODAM
RNASE1	0.788	2.0125	0.576	0.592	0.02	Glandular	RNASE1
XBP11	0.746	0.808926	0.492	0.851	0.482	Glandular	XBP1
SSR4	0.74	0.876662	0.48	0.77	0.39	Glandular	SSR4
CCL28	0.734	1.30809	0.468	0.507	0.043	Glandular	CCL28
SEC11C	0.732	1.01752	0.464	0.618	0.181	Glandular	SEC11C
NUCB21	0.731	0.918996	0.462	0.671	0.237	Glandular	NUCB2
PHLDA1	0.709	1.10685	0.418	0.49	0.073	Glandular	PHLDA1
TPT13	0.704	0.401892	0.408	0.994	0.894	Glandular	TPT1
CA2	0.701	1.20629	0.402	0.425	0.023	Glandular	CA2
SCGB3A1	0.69	2.29322	0.38	0.477	0.107	Glandular	SCGB3A1
LRRC26	0.69	1.04341	0.38	0.409	0.03	Glandular	LRRC26
SLC12A2	0.685	0.824843	0.37	0.571	0.211	Glandular	SLC12A2
NDRG2	0.684	0.728462	0.368	0.557	0.196	Glandular	NDRG2
PART1	0.681	0.940373	0.362	0.405	0.043	Glandular	PART1
PPP1R1B	0.679	1.04229	0.358	0.361	0.004	Glandular	PPP1R1B
FDCSP	0.671	3.10447	0.342	0.36	0.023	Glandular	FDCSP
PEBP1	0.67	0.545214	0.34	0.694	0.375	Glandular	PEBP1
CXCL171	0.666	0.507943	0.332	0.767	0.464	Glandular	CXCL17
TMED3	0.661	0.629988	0.322	0.516	0.2	Glandular	TMED3
CLDN10	0.66	0.750608	0.32	0.414	0.09	Glandular	CLDN10
PRR4	0.658	2.17343	0.316	0.341	0.028	Glandular	PRR4
CXCL2	0.658	1.01537	0.316	0.419	0.108	Glandular	CXCL2
HP	0.655	1.63787	0.31	0.314	0.005	Glandular	HP
SELM	0.654	0.62821	0.308	0.455	0.14	Glandular	SELM
CST3	0.653	0.494279	0.306	0.727	0.44	Glandular	CST3
S100A1	0.651	0.913688	0.302	0.31	0.008	Glandular	S100A1
WFDC22	0.833	1.29327	0.666	0.909	0.604	Secretory	WFDC2
S100P2	0.814	1.96323	0.628	0.739	0.22	Secretory	S100P
MT-RNR11	0.776	1.08429	0.552	0.976	0.921	Secretory	MT-RNR1
LYPD22	0.75	2.04697	0.5	0.554	0.078	Secretory	LYPD2
S100A42	0.75	1.44386	0.5	0.679	0.277	Secretory	S100A4
LGALS32	0.747	0.929524	0.494	0.864	0.695	Secretory	LGALS3
PSCA2	0.739	1.93705	0.478	0.566	0.126	Secretory	PSCA
VMO12	0.737	1.37893	0.474	0.695	0.356	Secretory	VMO1
TSPAN13	0.736	0.927031	0.472	0.729	0.345	Secretory	TSPAN1
SAT12	0.735	0.841898	0.47	0.906	0.774	Secretory	SAT1
MSMB2	0.732	0.950705	0.464	0.65	0.288	Secretory	MSMB
AGR21	0.711	0.813337	0.422	0.806	0.599	Secretory	AGR2
S100A61	0.707	0.527575	0.414	0.96	0.873	Secretory	S100A6
LCN21	0.702	1.53376	0.404	0.545	0.193	Secretory	LCN2
CEACAM5	0.697	1.96317	0.394	0.415	0.025	Secretory	CEACAM5
PIGR3	0.693	0.536492	0.386	0.824	0.464	Secretory	PIGR
KRT71	0.685	1.05053	0.37	0.598	0.322	Secretory	KRT7
MUC161	0.682	1.33374	0.364	0.454	0.104	Secretory	MUC16
CP1	0.676	0.845944	0.352	0.65	0.409	Secretory	CP
TMSB4X1	0.675	0.76864	0.35	0.726	0.547	Secretory	TMSB4X
MUC5AC	0.673	2.12506	0.346	0.398	0.063	Secretory	MUC5AC
CTD-2319I12.1	0.67	1.37521	0.34	0.498	0.203	Secretory	CTD-2319I12.1
ALDH1A11	0.666	0.758568	0.332	0.695	0.535	Secretory	ALDH1A1
RDH10	0.663	1.21475	0.326	0.429	0.126	Secretory	RDH10
CD55	0.662	0.698398	0.324	0.691	0.496	Secretory	CD55
PI3	0.652	1.4516	0.304	0.356	0.066	Secretory	PI3
MUC1	0.651	1.2507	0.302	0.409	0.131	Secretory	MUC1

## Sheet: Supplemental Table 6C
Supplemental Table 6
Related to Human Nasal Mucosal Tissue, Figure 4C and 4F
Statistics for ACE2 and TMPRSS2 enrichment (receiver operating characteristic 'roc' implemented in R using Seurat package and function FindAllMarkers with AUC >0.65 and min.diff.pct > 0.45)
	myAUC	avg_diff	power	avg_logFC	pct.1	pct.2	cluster	gene
TFF3	0.794	1.77574	0.588	1.77574	0.745	0.263	0	TFF3
CST1	0.788	1.73185	0.576	1.73185	0.69	0.146	0	CST1
LTF	0.976	4.13526	0.952	4.13526	0.957	0.064	2	LTF
LYZ	0.974	4.50401	0.948	4.50401	0.97	0.261	2	LYZ
STATH	0.956	5.17343	0.912	5.17343	0.946	0.259	2	STATH
ZG16B	0.947	4.27136	0.894	4.27136	0.919	0.162	2	ZG16B
AZGP1	0.942	2.60643	0.884	2.60643	0.919	0.091	2	AZGP1
BPIFA1	0.916	2.94647	0.832	2.94647	0.969	0.5	2	BPIFA1
BPIFB1	0.916	2.09455	0.832	2.09455	0.971	0.512	2	BPIFB1
TCN1	0.91	2.30949	0.82	2.30949	0.885	0.155	2	TCN1
DMBT1	0.899	2.95105	0.798	2.95105	0.807	0.023	2	DMBT1
C6orf58	0.896	3.88637	0.792	3.88637	0.8	0.031	2	C6orf58
PIP	0.877	3.33485	0.754	3.33485	0.783	0.067	2	PIP
RP11-1143G9.4	0.874	3.7171	0.748	3.7171	0.774	0.058	2	RP11-1143G9.4
ODAM	0.854	2.60204	0.708	2.60204	0.717	0.021	2	ODAM
RNASE1	0.803	2.058	0.606	2.058	0.621	0.022	2	RNASE1
CCL28	0.732	1.30182	0.464	1.30182	0.506	0.048	2	CCL28
POSTN	0.843	1.76632	0.686	1.76632	0.839	0.254	3	POSTN
S100A9	0.807	1.83811	0.614	1.83811	0.718	0.192	5	S100A9
PSCA	0.789	1.49243	0.578	1.49243	0.756	0.299	5	PSCA
S100A8	0.767	2.00524	0.534	2.00524	0.591	0.082	5	S100A8
KRT5	0.866	1.41441	0.732	1.41441	0.906	0.231	6	KRT5
KRT15	0.857	1.56024	0.714	1.56024	0.86	0.194	6	KRT15
S100A2	0.823	1.1125	0.646	1.1125	0.914	0.343	6	S100A2
POSTN1	0.812	1.50396	0.624	1.50396	0.833	0.261	6	POSTN
DST	0.796	1.31971	0.592	1.31971	0.751	0.181	6	DST
MIR205HG	0.784	1.17363	0.568	1.17363	0.726	0.167	6	MIR205HG
KRT17	0.777	1.22603	0.554	1.22603	0.693	0.143	6	KRT17
TP63	0.769	1.25857	0.538	1.25857	0.622	0.08	6	TP63
TNC	0.766	1.12295	0.532	1.12295	0.684	0.147	6	TNC
MMP10	0.757	1.27526	0.514	1.27526	0.692	0.2	6	MMP10
BCAM	0.741	1.16491	0.482	1.16491	0.547	0.062	6	BCAM
IL33	0.74	0.983336	0.48	0.983336	0.685	0.217	6	IL33
SERPINF1	0.736	0.904166	0.472	0.904166	0.659	0.186	6	SERPINF1
S100P	0.845	1.05787	0.69	1.05787	0.985	0.431	7	S100P
LYPD2	0.844	1.29019	0.688	1.29019	0.918	0.261	7	LYPD2
S100A4	0.819	0.976639	0.638	0.976639	0.963	0.433	7	S100A4
PSCA1	0.816	1.05331	0.632	1.05331	0.934	0.293	7	PSCA
RDH10	0.79	0.931115	0.58	0.931115	0.829	0.23	7	RDH10
CEACAM5	0.787	1.2295	0.574	1.2295	0.761	0.172	7	CEACAM5
PI3	0.787	1.0825	0.574	1.0825	0.754	0.164	7	PI3
ALDH3A1	0.785	0.928713	0.57	0.928713	0.921	0.423	7	ALDH3A1
DHRS9	0.779	0.912399	0.558	0.912399	0.759	0.172	7	DHRS9
ASAH1	0.775	0.773561	0.55	0.773561	0.873	0.332	7	ASAH1
MSMB	0.775	0.696346	0.55	0.696346	0.926	0.428	7	MSMB
STEAP4	0.774	1.03735	0.548	1.03735	0.706	0.142	7	STEAP4
S100A14	0.774	0.775049	0.548	0.775049	0.806	0.231	7	S100A14
GPR110	0.772	0.82459	0.544	0.82459	0.706	0.131	7	GPR110
KRT7	0.771	0.760265	0.542	0.760265	0.916	0.42	7	KRT7
RARRES3	0.764	0.835815	0.528	0.835815	0.72	0.171	7	RARRES3
SORD	0.761	0.91496	0.522	0.91496	0.715	0.182	7	SORD
GOLM1	0.757	0.772678	0.514	0.772678	0.712	0.166	7	GOLM1
LCN2	0.756	1.07647	0.512	1.07647	0.817	0.329	7	LCN2
TSPAN11	0.75	0.591665	0.5	0.591665	0.97	0.497	7	TSPAN1
ABLIM1	0.749	0.711258	0.498	0.711258	0.738	0.21	7	ABLIM1
BZW1	0.748	0.696373	0.496	0.696373	0.747	0.225	7	BZW1
LY6E	0.748	0.682354	0.496	0.682354	0.798	0.278	7	LY6E
CTSD	0.746	0.60982	0.492	0.60982	0.924	0.468	7	CTSD
SYTL2	0.745	0.723263	0.49	0.723263	0.646	0.123	7	SYTL2
FAM3D	0.744	0.715808	0.488	0.715808	0.741	0.225	7	FAM3D
LYNX1	0.743	1.0353	0.486	1.0353	0.599	0.093	7	LYNX1
CYP2F1	0.743	0.952636	0.486	0.952636	0.592	0.086	7	CYP2F1
ARHGDIB	0.742	0.714649	0.484	0.714649	0.615	0.107	7	ARHGDIB
MUC1	0.742	0.69784	0.484	0.69784	0.754	0.228	7	MUC1
CLINT1	0.742	0.61108	0.484	0.61108	0.869	0.372	7	CLINT1
CLDN7	0.738	0.578151	0.476	0.578151	0.838	0.315	7	CLDN7
ASS1	0.737	0.771928	0.474	0.771928	0.703	0.209	7	ASS1
MAL2	0.736	0.664764	0.472	0.664764	0.673	0.171	7	MAL2
CEACAM6	0.733	0.980163	0.466	0.980163	0.598	0.114	7	CEACAM6
FER1L6	0.733	0.759207	0.466	0.759207	0.587	0.097	7	FER1L6
CCDC80	0.723	0.882468	0.446	0.882468	0.54	0.077	7	CCDC80
PLAC8	0.722	0.605248	0.444	0.605248	0.699	0.211	7	PLAC8
FBP1	0.721	0.816077	0.442	0.816077	0.531	0.079	7	FBP1
GSTK1	0.721	0.562826	0.442	0.562826	0.777	0.3	7	GSTK1
VSIG2	0.72	0.697524	0.44	0.697524	0.558	0.096	7	VSIG2
GDF15	0.719	0.831171	0.438	0.831171	0.659	0.2	7	GDF15
ASRGL1	0.719	0.685936	0.438	0.685936	0.608	0.147	7	ASRGL1
MUC16	0.716	0.469541	0.432	0.469541	0.737	0.238	7	MUC16
TC2N	0.715	0.520854	0.43	0.520854	0.656	0.188	7	TC2N
ALCAM	0.715	0.512266	0.43	0.512266	0.897	0.44	7	ALCAM
IFI27	0.712	0.624593	0.424	0.624593	0.79	0.331	7	IFI27
MUC4	0.712	0.551258	0.424	0.551258	0.651	0.183	7	MUC4
CAP1	0.712	0.50222	0.424	0.50222	0.709	0.245	7	CAP1
RAB11FIP1	0.711	0.603365	0.422	0.603365	0.709	0.251	7	RAB11FIP1
TMC5	0.706	0.513634	0.412	0.513634	0.629	0.175	7	TMC5
TMPRSS4	0.706	0.462877	0.412	0.462877	0.688	0.222	7	TMPRSS4
TM9SF3	0.704	0.471675	0.408	0.471675	0.776	0.319	7	TM9SF3
CAPS	0.885	2.55881	0.77	2.55881	0.823	0.175	8	CAPS
C9orf24	0.833	2.57418	0.666	2.57418	0.677	0.022	8	C9orf24
PIFO	0.826	2.31801	0.652	2.31801	0.663	0.017	8	PIFO
TPPP3	0.823	2.37442	0.646	2.37442	0.659	0.021	8	TPPP3
C20orf85	0.818	2.36664	0.636	2.36664	0.645	0.014	8	C20orf85
TUBA1A	0.812	2.20544	0.624	2.20544	0.669	0.083	8	TUBA1A
SNTN	0.793	2.36682	0.586	2.36682	0.595	0.014	8	SNTN
FAM183A	0.784	2.05024	0.568	2.05024	0.576	0.011	8	FAM183A
RSPH1	0.773	1.9949	0.546	1.9949	0.556	0.012	8	RSPH1
IFT57	0.758	1.66829	0.516	1.66829	0.58	0.097	8	IFT57
CAPSL	0.751	1.90618	0.502	1.90618	0.507	0.007	8	CAPSL
ROPN1L	0.745	1.80867	0.49	1.80867	0.498	0.009	8	ROPN1L
TMEM190	0.742	1.98575	0.484	1.98575	0.492	0.01	8	TMEM190
AGR3	0.742	1.80011	0.484	1.80011	0.523	0.05	8	AGR3
CCDC170	0.742	1.72817	0.484	1.72817	0.497	0.015	8	CCDC170
OMG	0.741	2.1997	0.482	2.1997	0.491	0.012	8	OMG
C11orf88	0.738	1.86124	0.476	1.86124	0.485	0.011	8	C11orf88
C9orf116	0.738	1.76333	0.476	1.76333	0.489	0.015	8	C9orf116
RP11-356K23.1	0.737	1.99151	0.474	1.99151	0.481	0.01	8	RP11-356K23.1
S100A21	0.782	1.30004	0.564	1.30004	0.825	0.363	9	S100A2
POSTN2	0.777	1.01792	0.554	1.01792	0.815	0.277	9	POSTN
ANKRD36C	0.828	2.10337	0.656	2.10337	0.745	0.139	10	ANKRD36C
MUC11	0.823	1.63113	0.646	1.63113	0.787	0.236	10	MUC1
NEAT1	0.815	1.57058	0.63	1.57058	0.842	0.388	10	NEAT1
LCN21	0.795	1.37389	0.59	1.37389	0.817	0.337	10	LCN2
MUC41	0.789	1.60041	0.578	1.60041	0.708	0.188	10	MUC4
PSCA2	0.773	1.08249	0.546	1.08249	0.806	0.312	10	PSCA
MUC161	0.772	1.29064	0.544	1.29064	0.738	0.246	10	MUC16
CST11	0.889	2.21286	0.778	2.21286	0.905	0.186	11	CST1
CST4	0.831	2.07254	0.662	2.07254	0.761	0.105	11	CST4
CST2	0.81	1.83955	0.62	1.83955	0.695	0.074	11	CST2
TFF31	0.805	1.79048	0.61	1.79048	0.848	0.303	11	TFF3
GSN	0.785	1.04273	0.57	1.04273	0.845	0.325	11	GSN
SLC6A14	0.776	1.0793	0.552	1.0793	0.801	0.274	11	SLC6A14
EGLN3	0.771	1.27116	0.542	1.27116	0.67	0.131	11	EGLN3
NOS2	0.733	1.22709	0.466	1.22709	0.59	0.126	11	NOS2
HS3ST1	0.73	0.764267	0.46	0.764267	0.748	0.287	11	HS3ST1
PTHLH	0.725	0.921913	0.45	0.921913	0.632	0.164	11	PTHLH
CDH26	0.725	0.875971	0.45	0.875971	0.584	0.118	11	CDH26
SERPINB4	0.716	0.733636	0.432	0.733636	0.746	0.295	11	SERPINB4
MUC5B	0.982	4.4559	0.964	4.4559	0.969	0.046	12	MUC5B
AZGP11	0.979	2.58625	0.958	2.58625	1	0.173	12	AZGP1
BPIFB2	0.971	4.12935	0.942	4.12935	0.944	0.016	12	BPIFB2
PRR4	0.948	3.47266	0.896	3.47266	0.913	0.057	12	PRR4
MSMB1	0.933	3.18227	0.866	3.18227	0.975	0.458	12	MSMB
TFF32	0.933	2.00803	0.866	2.00803	0.981	0.321	12	TFF3
TCN11	0.908	1.59031	0.816	1.59031	0.969	0.227	12	TCN1
CST3	0.906	1.39883	0.812	1.39883	0.975	0.469	12	CST3
LYZ1	0.891	0.456832	0.782	0.456832	0.994	0.332	12	LYZ
TIMP1	0.868	1.58088	0.736	1.58088	0.845	0.17	12	TIMP1
NKX3-1	0.833	1.97903	0.666	1.97903	0.696	0.044	12	NKX3-1
SCGB3A1	0.832	2.53897	0.664	2.53897	0.77	0.145	12	SCGB3A1
TSPAN8	0.823	1.32836	0.646	1.32836	0.752	0.111	12	TSPAN8
SEC11C	0.813	1.20569	0.626	1.20569	0.795	0.227	12	SEC11C
SLC26A2	0.809	1.18363	0.618	1.18363	0.807	0.217	12	SLC26A2
GOLM11	0.807	1.26858	0.614	1.26858	0.77	0.2	12	GOLM1
SCGB2A1	0.8	1.68905	0.6	1.68905	0.702	0.121	12	SCGB2A1
FAM3B	0.791	1.35533	0.582	1.35533	0.696	0.149	12	FAM3B
FCGBP	0.789	2.17106	0.578	2.17106	0.634	0.067	12	FCGBP
SEC62	0.789	0.935593	0.578	0.935593	0.845	0.33	12	SEC62
TFF1	0.783	2.11209	0.566	2.11209	0.602	0.044	12	TFF1
PIP1	0.782	0.950957	0.564	0.950957	0.714	0.14	12	PIP
FAM3D1	0.776	1.01648	0.552	1.01648	0.776	0.257	12	FAM3D
MSLN	0.773	1.79889	0.546	1.79889	0.658	0.164	12	MSLN
DNAJC10	0.773	1.12405	0.546	1.12405	0.702	0.18	12	DNAJC10
AQP5	0.773	0.920751	0.546	0.920751	0.814	0.295	12	AQP5
MIA3	0.77	1.18397	0.54	1.18397	0.689	0.173	12	MIA3
SLC12A2	0.763	1.06305	0.526	1.06305	0.733	0.249	12	SLC12A2
TMED3	0.751	0.904592	0.502	0.904592	0.708	0.232	12	TMED3
SELM	0.75	1.0049	0.5	1.0049	0.658	0.173	12	SELM
PAM	0.742	0.990363	0.484	0.990363	0.59	0.115	12	PAM
CPE	0.737	1.38537	0.474	1.38537	0.497	0.024	12	CPE
NUCB2	0.734	0.780829	0.468	0.780829	0.745	0.283	12	NUCB2
NPDC1	0.731	1.12613	0.462	1.12613	0.528	0.072	12	NPDC1
S100A91	0.98	3.49127	0.96	3.49127	1	0.232	13	S100A9
SPRR3	0.964	3.87263	0.928	3.87263	0.947	0.088	13	SPRR3
C15orf48	0.955	2.99709	0.91	2.99709	0.947	0.116	13	C15orf48
S100A81	0.952	3.56789	0.904	3.56789	0.939	0.12	13	S100A8
CEACAM61	0.927	2.23168	0.854	2.23168	0.924	0.143	13	CEACAM6
CEACAM51	0.911	1.95623	0.822	1.95623	0.931	0.208	13	CEACAM5
STEAP41	0.886	1.9379	0.772	1.9379	0.863	0.177	13	STEAP4
EMP1	0.882	2.67087	0.764	2.67087	0.832	0.169	13	EMP1
SCEL	0.875	2.77957	0.75	2.77957	0.771	0.038	13	SCEL
GPR1101	0.867	1.87545	0.734	1.87545	0.824	0.167	13	GPR110
TMPRSS11E	0.86	2.67434	0.72	2.67434	0.725	0.008	13	TMPRSS11E
LCN22	0.86	1.37279	0.72	1.37279	0.924	0.359	13	LCN2
LMO7	0.857	1.73213	0.714	1.73213	0.832	0.252	13	LMO7
UCA1	0.855	2.70779	0.71	2.70779	0.718	0.014	13	UCA1
KLK7	0.854	2.64583	0.708	2.64583	0.71	0.002	13	KLK7
NDRG2	0.851	1.85956	0.702	1.85956	0.809	0.234	13	NDRG2
MXD1	0.846	2.13011	0.692	2.13011	0.756	0.114	13	MXD1
SRD5A3	0.845	2.00427	0.69	2.00427	0.756	0.103	13	SRD5A3
KRT23	0.834	1.8777	0.668	1.8777	0.771	0.193	13	KRT23
TMPRSS11D	0.827	2.1809	0.654	2.1809	0.702	0.086	13	TMPRSS11D
CAP11	0.826	1.43825	0.652	1.43825	0.809	0.273	13	CAP1
SAMD9	0.825	2.19435	0.65	2.19435	0.695	0.071	13	SAMD9
RAB11FIP11	0.825	1.51651	0.65	1.51651	0.824	0.279	13	RAB11FIP1
SLC6A141	0.82	1.65231	0.64	1.65231	0.809	0.293	13	SLC6A14
IL1RN	0.819	2.01672	0.638	2.01672	0.679	0.06	13	IL1RN
CTD-2319I12.1	0.819	1.90707	0.638	1.90707	0.832	0.342	13	CTD-2319I12.1
MAL	0.816	2.53842	0.632	2.53842	0.634	0.003	13	MAL
RIOK3	0.813	1.40984	0.626	1.40984	0.794	0.258	13	RIOK3
SPRR1B	0.812	2.22597	0.624	2.22597	0.634	0.012	13	SPRR1B
KRT6A	0.805	2.00602	0.61	2.00602	0.679	0.097	13	KRT6A
SDCBP2	0.805	1.5289	0.61	1.5289	0.695	0.11	13	SDCBP2
H1F0	0.804	1.78219	0.608	1.78219	0.74	0.251	13	H1F0
MYO6	0.799	1.40961	0.598	1.40961	0.748	0.23	13	MYO6
FAM129B	0.798	1.58358	0.596	1.58358	0.687	0.145	13	FAM129B
NCCRP1	0.793	1.84271	0.586	1.84271	0.595	0.012	13	NCCRP1
ITGB8	0.792	1.76058	0.584	1.76058	0.702	0.186	13	ITGB8
HSPB8	0.791	2.09249	0.582	2.09249	0.603	0.032	13	HSPB8
KLK10	0.787	1.79865	0.574	1.79865	0.595	0.026	13	KLK10
PPL	0.787	1.48536	0.574	1.48536	0.672	0.138	13	PPL
PRSS8	0.787	1.46399	0.574	1.46399	0.656	0.12	13	PRSS8
TMEM106B	0.778	1.52039	0.556	1.52039	0.679	0.195	13	TMEM106B
PRSS22	0.777	1.71261	0.554	1.71261	0.634	0.104	13	PRSS22
PLIN3	0.771	1.55458	0.542	1.55458	0.618	0.099	13	PLIN3
SLK	0.768	1.36253	0.536	1.36253	0.725	0.255	13	SLK
OAS1	0.767	1.60794	0.534	1.60794	0.611	0.099	13	OAS1
HIST1H1C	0.763	2.00299	0.526	2.00299	0.588	0.086	13	HIST1H1C
DUOX2	0.763	1.43468	0.526	1.43468	0.618	0.098	13	DUOX2
HIST1H2AC	0.761	1.61015	0.522	1.61015	0.557	0.04	13	HIST1H2AC
TMOD3	0.756	1.27276	0.512	1.27276	0.664	0.209	13	TMOD3
DUSP4	0.754	1.56713	0.508	1.56713	0.557	0.063	13	DUSP4
TMPRSS2	0.749	1.79778	0.498	1.79778	0.565	0.099	13	TMPRSS2
DUSP10	0.749	1.72146	0.498	1.72146	0.557	0.081	13	DUSP10
TRIP10	0.748	1.51282	0.496	1.51282	0.565	0.085	13	TRIP10
KYNU	0.748	1.40392	0.496	1.40392	0.565	0.077	13	KYNU
CST6	0.747	1.79213	0.494	1.79213	0.496	0.003	13	CST6
GNE	0.746	1.58574	0.492	1.58574	0.58	0.114	13	GNE
CDKN2B	0.745	1.59311	0.49	1.59311	0.527	0.043	13	CDKN2B
LIPH	0.743	1.37912	0.486	1.37912	0.588	0.121	13	LIPH
SPRR2A	0.741	2.09637	0.482	2.09637	0.496	0.017	13	SPRR2A
FBXO32	0.738	1.38351	0.476	1.38351	0.58	0.12	13	FBXO32
LYPD3	0.733	1.55345	0.466	1.55345	0.504	0.043	13	LYPD3
HOPX	0.729	1.73421	0.458	1.73421	0.473	0.017	13	HOPX

## Sheet: Supplemental Table 6D
Supplemental Table 6
Related to Human Nasal Mucosal Tissue, Figure 4C
Statistics for ACE2 and TMPRSS2 enrichment (likelihood-ratio test 'bimod' implemented in R using Seurat package and function FindAllMarkers)
Gene	Cell Type	p-value	p_val_adj	average log fold change vs all other cells	% of Cell Type Expressing	% of Rest of Cells Expressing
TMPRSS2	7	8.68808e-137	2.14769e-132	0.160471	0.28	0.089
TMPRSS2	5	5.63378e-63	1.39267e-58	0.310181	0.087	0.104
TMPRSS2	13	1.98047e-59	4.89572e-55	1.79778	0.565	0.099
TMPRSS2	0	2.54684e-56	6.29579e-52	0.0398384	0.062	0.109
TMPRSS2	3	1.55286e-52	3.83867e-48	-0.35323	0.02	0.111
TMPRSS2	11	2.29893e-48	5.68296e-44	0.16749	0.241	0.097
ACE2	7	2.96266e-32	7.3237e-28	0.0588187	0.04	0.007
TMPRSS2	6	6.6804e-25	1.65139e-20	-0.412281	0.039	0.108
TMPRSS2	2	2.74635e-14	6.78898e-10	-0.198472	0.099	0.103
TMPRSS2	4	3.96839e-12	9.80987e-08	-0.0810215	0.068	0.106
TMPRSS2	10	1.72778e-11	4.27107e-07	0.172196	0.144	0.1
ACE2	0	2.45692e-09	6.07351e-05	0.0025126	0.004	0.01
TMPRSS2	9	4.16157e-09	0.000102874	-0.212553	0.054	0.106
TMPRSS2	1	2.11556e-08	0.000522967	-0.14877	0.1	0.103
ACE2	3	1.24739e-06	0.0308354	-0.0238781	0.002	0.01
ACE2	5	3.83621e-06	0.094831	0.0218181	0.006	0.009
ACE2	1	0.106433	1	-0.00915796	0.01	0.009
ACE2	2	0.000144282	1	-0.0485725	0.003	0.01
ACE2	4	0.00927555	1	0.0529927	0.013	0.009
ACE2	6	0.00091229	1	-0.0442423	0.002	0.009
TMPRSS2	8	0.0223949	1	0.0785972	0.129	0.101
ACE2	8	0.864407	1	-0.00144549	0.008	0.009
ACE2	9	0.0267264	1	-0.0324315	0.003	0.009
ACE2	10	0.450793	1	0.0165883	0.012	0.009
ACE2	11	0.593867	1	0.000134243	0.011	0.009
TMPRSS2	12	0.00879459	1	-0.0573683	0.149	0.102
ACE2	12	0.716894	1	-0.0158288	0.012	0.009
ACE2	13	0.10561	1	0.17918	0.031	0.009

## Sheet: Supplemental Table 6E
Supplemental Table 6
Related to Human Nasal Mucosal Tissue, Figure 4D
Statistics for ACE2 and TMPRSS2 enrichment (likelihood-ratio test 'bimod' implemented in R using Seurat package and function FindAllMarkers)
Gene	Cell Type	p-value	p_val_adj	average log fold change vs all other cells	% of Cell Type Expressing	% of Rest of Cells Expressing
TMPRSS2	Basal	4.88156e-63	1.20672e-58	-0.412788	0.029	0.118
TMPRSS2	Secretory	1.77594e-51	4.39013e-47	0.358009	0.132	0.075
TMPRSS2	Diff	1.66869e-09	4.12499e-05	-0.184558	0.084	0.107
ACE2	Secretory	9.49623e-09	0.000234747	0.0504577	0.013	0.005
ACE2	Basal	1.20019e-06	0.0296686	-0.0368232	0.002	0.01
TMPRSS2	Ciliated	0.0223949	1	0.0785972	0.129	0.101
ACE2	Ciliated	0.864407	1	-0.00144549	0.008	0.009
ACE2	Diff	0.0719078	1	-0.0188024	0.007	0.009
ACE2	Glandular	0.000257584	1	-0.0466616	0.003	0.01

## Sheet: Supplemental Table 6F
Supplemental Table 6
Related to Human Nasal Mucosal Tissue, Figure 4E
Statistics for Genes Significantly Upregulated in ACE2+/TMPRSS2+ Cells vs. Rest Epithelial Cells (likelihood-ratio test 'bimod' implemented in R using Seurat package and function FindAllMarkers)
Gene	p-value	average log fold change vs all other cells	% of Cell Type Expressing	% of Rest of Cells Expressing	p_val_adj	Upregulated in
ACE2	1.19772e-64	1.49694	1	0.007	2.96075e-60	ACE2+TMPRSS2+
TMPRSS2	1.85008e-30	1.43	1	0.101	4.57339e-26	ACE2+TMPRSS2+
MFSD4	6.01324e-14	0.673718	0.667	0.11	1.48647e-09	ACE2+TMPRSS2+
CCDC80	7.30398e-13	0.704039	0.633	0.109	1.80554e-08	ACE2+TMPRSS2+
SLC44A4	2.70473e-12	0.269966	0.667	0.199	6.68608e-08	ACE2+TMPRSS2+
PI3	2.73918e-12	0.985508	0.833	0.205	6.77125e-08	ACE2+TMPRSS2+
CLEC7A	2.82235e-12	0.491451	0.433	0.05	6.97684e-08	ACE2+TMPRSS2+
KYNU	3.61885e-12	0.770518	0.567	0.079	8.94579e-08	ACE2+TMPRSS2+
PLAC8	8.43093e-12	0.617622	0.833	0.244	2.08413e-07	ACE2+TMPRSS2+
SRD5A3	1.18583e-11	1.30628	0.667	0.107	2.93138e-07	ACE2+TMPRSS2+
SPRR3	1.5279e-11	2.58767	0.5	0.093	3.77697e-07	ACE2+TMPRSS2+
SLC39A7	1.86005e-11	0.273801	0.6	0.155	4.59804e-07	ACE2+TMPRSS2+
ARHGDIB	2.37278e-11	0.622606	0.667	0.142	5.86551e-07	ACE2+TMPRSS2+
DUOX2	2.37989e-11	0.850555	0.6	0.101	5.88308e-07	ACE2+TMPRSS2+
FUT3	2.6441e-11	0.783515	0.6	0.094	6.53621e-07	ACE2+TMPRSS2+
SDCBP2	4.86173e-11	0.880775	0.633	0.114	1.20182e-06	ACE2+TMPRSS2+
TGM2	6.5206e-11	0.720486	0.467	0.051	1.61189e-06	ACE2+TMPRSS2+
CTD-2319I12.1	9.91232e-11	1.2274	0.933	0.344	2.45032e-06	ACE2+TMPRSS2+
LYPD2	1.03186e-10	0.742045	0.9	0.306	2.55076e-06	ACE2+TMPRSS2+
FAM114A1	1.04419e-10	0.662942	0.7	0.159	2.58125e-06	ACE2+TMPRSS2+
ATP10B	1.10025e-10	0.729779	0.533	0.081	2.71983e-06	ACE2+TMPRSS2+
LY6D	1.26785e-10	1.00027	0.6	0.1	3.13412e-06	ACE2+TMPRSS2+
ARHGAP32	1.48249e-10	0.463719	0.533	0.102	3.66471e-06	ACE2+TMPRSS2+
KLF3	2.18685e-10	0.584041	0.8	0.246	5.40588e-06	ACE2+TMPRSS2+
TMED7	2.51592e-10	0.313077	0.533	0.127	6.21935e-06	ACE2+TMPRSS2+
ABLIM1	2.72685e-10	0.351645	0.733	0.247	6.74077e-06	ACE2+TMPRSS2+
CAPZA1	2.82932e-10	0.452138	0.767	0.238	6.99407e-06	ACE2+TMPRSS2+
COX17	3.22957e-10	0.347523	0.6	0.156	7.98351e-06	ACE2+TMPRSS2+
RDH10	3.51001e-10	0.922584	0.867	0.271	8.67676e-06	ACE2+TMPRSS2+
GPR110	3.58215e-10	1.00433	0.733	0.17	8.85509e-06	ACE2+TMPRSS2+
JAK1	3.69177e-10	0.692819	0.7	0.167	9.12605e-06	ACE2+TMPRSS2+
AKAP13	3.77741e-10	0.629123	0.667	0.156	9.33777e-06	ACE2+TMPRSS2+
GBF1	4.52969e-10	0.47535	0.433	0.061	1.11974e-05	ACE2+TMPRSS2+
ISG20	5.01673e-10	0.410834	0.5	0.101	1.24014e-05	ACE2+TMPRSS2+
S100P	5.19836e-10	0.90373	0.933	0.47	1.28503e-05	ACE2+TMPRSS2+
BCAS1	5.36378e-10	0.557911	0.567	0.113	1.32593e-05	ACE2+TMPRSS2+
KRT23	5.41321e-10	1.25155	0.733	0.196	1.33815e-05	ACE2+TMPRSS2+
TAX1BP1	6.20425e-10	0.71409	0.933	0.378	1.53369e-05	ACE2+TMPRSS2+
WFDC2	6.4719e-10	0.654475	1	0.751	1.59985e-05	ACE2+TMPRSS2+
COPB2	6.92961e-10	0.466269	0.7	0.201	1.713e-05	ACE2+TMPRSS2+
FAT1	7.68644e-10	0.352425	0.467	0.09	1.90009e-05	ACE2+TMPRSS2+
ACTN4	8.08218e-10	0.265495	0.733	0.276	1.99791e-05	ACE2+TMPRSS2+
FHL2	8.19907e-10	0.544604	0.567	0.116	2.02681e-05	ACE2+TMPRSS2+
MAL2	9.86459e-10	1.1182	0.767	0.205	2.43853e-05	ACE2+TMPRSS2+
GOLGA3	1.05828e-09	0.624368	0.567	0.108	2.61606e-05	ACE2+TMPRSS2+
MDM2	1.25322e-09	0.271883	0.633	0.199	3.09795e-05	ACE2+TMPRSS2+
PLBD1	1.26985e-09	0.565685	0.433	0.055	3.13906e-05	ACE2+TMPRSS2+
CLDN7	1.27008e-09	0.367043	0.867	0.351	3.13965e-05	ACE2+TMPRSS2+
LYNX1	1.35227e-09	0.924834	0.6	0.128	3.34281e-05	ACE2+TMPRSS2+
MACC1	1.99171e-09	0.943757	0.633	0.127	4.92351e-05	ACE2+TMPRSS2+
REEP3	2.33098e-09	0.670053	0.633	0.144	5.76218e-05	ACE2+TMPRSS2+
COBLL1	2.34715e-09	0.274758	0.433	0.093	5.80216e-05	ACE2+TMPRSS2+
VAPA	2.36689e-09	0.50404	0.833	0.298	5.85096e-05	ACE2+TMPRSS2+
LAMTOR2	2.59333e-09	0.348084	0.5	0.12	6.41072e-05	ACE2+TMPRSS2+
MBOAT1	2.97017e-09	0.264312	0.367	0.065	7.34225e-05	ACE2+TMPRSS2+
TPD52	3.04419e-09	0.286735	0.6	0.185	7.52524e-05	ACE2+TMPRSS2+
CD55	3.08648e-09	0.844558	1	0.589	7.62979e-05	ACE2+TMPRSS2+
ARHGAP1	3.20173e-09	0.259149	0.333	0.065	7.91468e-05	ACE2+TMPRSS2+
TMC5	3.28074e-09	0.669599	0.733	0.207	8.10999e-05	ACE2+TMPRSS2+
GBP2	3.50942e-09	0.375233	0.333	0.038	8.67529e-05	ACE2+TMPRSS2+
SYTL2	3.55788e-09	0.292104	0.567	0.159	8.79508e-05	ACE2+TMPRSS2+
TC2N	3.57125e-09	0.533811	0.733	0.22	8.82812e-05	ACE2+TMPRSS2+
LASP1	3.66429e-09	0.353097	0.467	0.096	9.05812e-05	ACE2+TMPRSS2+
APOL1	3.73532e-09	0.750325	0.6	0.124	9.23372e-05	ACE2+TMPRSS2+
CORO2A	3.90757e-09	0.453976	0.533	0.117	9.65951e-05	ACE2+TMPRSS2+
MPZL2	3.91553e-09	0.365267	0.8	0.315	9.67919e-05	ACE2+TMPRSS2+
GOLM1	3.97561e-09	0.827797	0.733	0.204	9.8277e-05	ACE2+TMPRSS2+
C15orf48	4.15113e-09	1.70468	0.6	0.121	0.000102616	ACE2+TMPRSS2+
NT5C2	4.29284e-09	0.332858	0.567	0.161	0.000106119	ACE2+TMPRSS2+
SERINC1	5.2124e-09	0.491421	0.667	0.189	0.000128851	ACE2+TMPRSS2+
STK39	5.38972e-09	0.253016	0.467	0.112	0.000133234	ACE2+TMPRSS2+
DCAF13	5.66049e-09	0.343792	0.4	0.069	0.000139927	ACE2+TMPRSS2+
PGD	5.76733e-09	0.383239	0.567	0.153	0.000142568	ACE2+TMPRSS2+
C1GALT1C1	5.78051e-09	0.607116	0.5	0.084	0.000142894	ACE2+TMPRSS2+
TNKS2	6.44571e-09	0.2875	0.467	0.104	0.000159338	ACE2+TMPRSS2+
TM4SF1	6.73394e-09	1.32861	0.8	0.297	0.000166463	ACE2+TMPRSS2+
FTH1	7.06342e-09	0.944627	1	0.748	0.000174608	ACE2+TMPRSS2+
DUSP4	7.80179e-09	0.779485	0.467	0.066	0.00019286	ACE2+TMPRSS2+
SERINC2	8.78708e-09	0.365123	0.533	0.131	0.000217217	ACE2+TMPRSS2+
KIF5B	8.87452e-09	0.28977	0.8	0.343	0.000219378	ACE2+TMPRSS2+
SLC25A24	9.06379e-09	0.340565	0.467	0.104	0.000224057	ACE2+TMPRSS2+
MCU	9.17536e-09	0.560416	0.5	0.092	0.000226815	ACE2+TMPRSS2+
KCNE3	9.89487e-09	0.614901	0.6	0.141	0.000244601	ACE2+TMPRSS2+
TPI1	1.0503e-08	0.268876	0.867	0.41	0.000259634	ACE2+TMPRSS2+
S100A8	1.05622e-08	2.08684	0.533	0.125	0.000261097	ACE2+TMPRSS2+
NAA15	1.08581e-08	0.312386	0.4	0.079	0.000268413	ACE2+TMPRSS2+
UBE2A	1.0955e-08	0.555256	0.533	0.108	0.000270807	ACE2+TMPRSS2+
PPP2CA	1.10952e-08	0.467914	0.6	0.16	0.000274273	ACE2+TMPRSS2+
VSIG2	1.14644e-08	0.4475	0.533	0.128	0.0002834	ACE2+TMPRSS2+
HECA	1.17431e-08	0.426237	0.367	0.055	0.00029029	ACE2+TMPRSS2+
ABCA13	1.2216e-08	0.400205	0.733	0.258	0.000301979	ACE2+TMPRSS2+
GALNT4	1.28221e-08	0.613183	0.667	0.18	0.000316961	ACE2+TMPRSS2+
LGALS8	1.29876e-08	0.508412	0.7	0.215	0.000321054	ACE2+TMPRSS2+
SAT1	1.3207e-08	1.01788	1	0.838	0.000326478	ACE2+TMPRSS2+
CMPK1	1.33912e-08	0.386392	0.8	0.309	0.000331029	ACE2+TMPRSS2+
ADAR	1.36929e-08	0.437602	0.6	0.162	0.00033849	ACE2+TMPRSS2+
TMPRSS4	1.41649e-08	0.406597	0.733	0.254	0.000350156	ACE2+TMPRSS2+
C6orf132	1.42196e-08	0.728756	0.533	0.096	0.000351508	ACE2+TMPRSS2+
SLC30A7	1.43984e-08	0.52753	0.467	0.082	0.000355928	ACE2+TMPRSS2+
LMO7	1.44868e-08	0.815648	0.8	0.256	0.000358113	ACE2+TMPRSS2+
MRPS18A	1.49751e-08	0.590055	0.5	0.09	0.000370185	ACE2+TMPRSS2+
ZMPSTE24	1.51061e-08	0.278446	0.433	0.118	0.000373422	ACE2+TMPRSS2+
GFPT1	1.54751e-08	0.464068	0.6	0.168	0.000382545	ACE2+TMPRSS2+
NAMPT	1.54772e-08	0.456497	0.733	0.247	0.000382596	ACE2+TMPRSS2+
STEAP4	1.57173e-08	1.13313	0.7	0.181	0.000388533	ACE2+TMPRSS2+
UGCG	1.86144e-08	0.531586	0.7	0.218	0.000460149	ACE2+TMPRSS2+
UPK1B	1.97341e-08	0.523601	0.5	0.106	0.000487827	ACE2+TMPRSS2+
ICMT	2.01095e-08	0.619657	0.533	0.104	0.000497106	ACE2+TMPRSS2+
PDZK1IP1	2.1156e-08	1.17711	0.5	0.082	0.000522975	ACE2+TMPRSS2+
RAB27B	2.11833e-08	0.512448	0.467	0.09	0.000523651	ACE2+TMPRSS2+
GSR	2.12415e-08	0.621614	0.667	0.181	0.000525089	ACE2+TMPRSS2+
RER1	2.15186e-08	0.766217	0.7	0.189	0.000531939	ACE2+TMPRSS2+
CAPZA2	2.16186e-08	0.454921	0.7	0.224	0.000534412	ACE2+TMPRSS2+
DNAJB14	2.25239e-08	0.30107	0.433	0.1	0.000556791	ACE2+TMPRSS2+
TTC9	2.2798e-08	0.60023	0.433	0.065	0.000563567	ACE2+TMPRSS2+
ARF4	2.2857e-08	0.308772	0.7	0.258	0.000565024	ACE2+TMPRSS2+
ZNFX1	2.36924e-08	0.569692	0.433	0.066	0.000585676	ACE2+TMPRSS2+
UBE2D1	2.42214e-08	0.432276	0.433	0.077	0.000598753	ACE2+TMPRSS2+
CEACAM5	2.46194e-08	1.2811	0.733	0.212	0.000608591	ACE2+TMPRSS2+
HBP1	2.4783e-08	0.488464	0.533	0.125	0.000612636	ACE2+TMPRSS2+
SEMA3C	2.65802e-08	0.312881	0.5	0.147	0.000657063	ACE2+TMPRSS2+
TACC2	2.72151e-08	0.386767	0.467	0.101	0.000672757	ACE2+TMPRSS2+
RAB37	2.7567e-08	0.525654	0.433	0.077	0.000681456	ACE2+TMPRSS2+
YPEL2	2.8144e-08	0.286011	0.433	0.095	0.00069572	ACE2+TMPRSS2+
HNRNPH2	3.14772e-08	0.439804	0.467	0.093	0.000778117	ACE2+TMPRSS2+
SLC16A7	3.20293e-08	0.593101	0.367	0.042	0.000791765	ACE2+TMPRSS2+
ANXA3	3.21248e-08	0.573051	0.6	0.15	0.000794126	ACE2+TMPRSS2+
DIAPH1	3.3728e-08	0.345284	0.433	0.108	0.000833757	ACE2+TMPRSS2+
AMD1	3.38803e-08	0.270391	0.667	0.241	0.00083752	ACE2+TMPRSS2+
TJP1	3.44984e-08	0.322405	0.467	0.109	0.0008528	ACE2+TMPRSS2+
MUC20	3.52321e-08	0.43416	0.5	0.118	0.000870937	ACE2+TMPRSS2+
PSMA3	3.60026e-08	0.283547	0.667	0.237	0.000889985	ACE2+TMPRSS2+
HIGD1A	4.11318e-08	0.509257	0.6	0.159	0.00101678	ACE2+TMPRSS2+
TRIM2	4.28234e-08	0.335685	0.7	0.249	0.00105859	ACE2+TMPRSS2+
KLHL24	4.56783e-08	0.426845	0.5	0.117	0.00112917	ACE2+TMPRSS2+
TMEM2	4.57779e-08	0.34183	0.433	0.102	0.00113163	ACE2+TMPRSS2+
PAM	4.63772e-08	0.289799	0.467	0.119	0.00114644	ACE2+TMPRSS2+
USP53	4.68776e-08	0.352698	0.533	0.145	0.00115881	ACE2+TMPRSS2+
PSCA	4.78136e-08	0.763478	0.867	0.337	0.00118195	ACE2+TMPRSS2+
POLR2D	4.90916e-08	0.398426	0.333	0.041	0.00121354	ACE2+TMPRSS2+
RHOA	4.92177e-08	0.316785	0.9	0.445	0.00121666	ACE2+TMPRSS2+
PLS1	5.30029e-08	0.488321	0.6	0.164	0.00131023	ACE2+TMPRSS2+
RARRES3	5.55436e-08	0.677134	0.7	0.209	0.00137304	ACE2+TMPRSS2+
TWF1	5.96783e-08	0.435165	0.567	0.153	0.00147525	ACE2+TMPRSS2+
TSPAN3	5.99525e-08	0.464705	0.9	0.396	0.00148203	ACE2+TMPRSS2+
PRDM1	6.15531e-08	0.695514	0.367	0.039	0.00152159	ACE2+TMPRSS2+
YME1L1	6.50528e-08	0.254182	0.633	0.222	0.0016081	ACE2+TMPRSS2+
RN7SL1	6.52289e-08	0.267899	0.367	0.069	0.00161246	ACE2+TMPRSS2+
SPNS2	6.79699e-08	0.812334	0.333	0.028	0.00168022	ACE2+TMPRSS2+
BUB3	7.07096e-08	0.314686	0.467	0.114	0.00174794	ACE2+TMPRSS2+
LCOR	7.08427e-08	0.412165	0.5	0.117	0.00175123	ACE2+TMPRSS2+
TSPAN14	7.39908e-08	0.304802	0.433	0.103	0.00182905	ACE2+TMPRSS2+
SEC13	7.63888e-08	0.256394	0.5	0.143	0.00188833	ACE2+TMPRSS2+
ATP6V1G1	7.94894e-08	0.651733	0.933	0.421	0.00196498	ACE2+TMPRSS2+
ARAP2	8.16458e-08	0.355799	0.4	0.083	0.00201828	ACE2+TMPRSS2+
S100A14	8.39345e-08	0.556924	0.767	0.271	0.00207486	ACE2+TMPRSS2+
GMDS	8.49019e-08	0.382202	0.433	0.094	0.00209877	ACE2+TMPRSS2+
H1F0	8.68662e-08	0.882731	0.767	0.254	0.00214733	ACE2+TMPRSS2+
CTNNA1	9.20973e-08	0.823042	0.9	0.385	0.00227665	ACE2+TMPRSS2+
LIPH	9.60687e-08	0.698469	0.533	0.123	0.00237482	ACE2+TMPRSS2+
TMEM167A	9.63394e-08	0.39674	0.533	0.14	0.00238151	ACE2+TMPRSS2+
CPD	9.73856e-08	0.252301	0.633	0.234	0.00240737	ACE2+TMPRSS2+
TEAD1	1.06438e-07	0.483691	0.4	0.07	0.00263116	ACE2+TMPRSS2+
ERLEC1	1.14622e-07	0.406603	0.667	0.222	0.00283346	ACE2+TMPRSS2+
GPCPD1	1.20981e-07	0.553089	0.533	0.135	0.00299065	ACE2+TMPRSS2+
ZMYND11	1.21158e-07	0.560162	0.5	0.107	0.00299502	ACE2+TMPRSS2+
CLIP1	1.22558e-07	0.26538	0.567	0.189	0.00302962	ACE2+TMPRSS2+
CLTC	1.23701e-07	0.364462	0.7	0.255	0.0030579	ACE2+TMPRSS2+
GSTK1	1.25314e-07	0.347582	0.8	0.333	0.00309777	ACE2+TMPRSS2+
TMEM9B	1.26234e-07	0.432056	0.6	0.176	0.00312052	ACE2+TMPRSS2+
CTNNB1	1.3122e-07	0.402112	0.767	0.302	0.00324375	ACE2+TMPRSS2+
UBE2L3	1.32378e-07	0.393136	0.533	0.142	0.00327238	ACE2+TMPRSS2+
SCEL	1.33448e-07	1.6491	0.367	0.042	0.00329883	ACE2+TMPRSS2+
SDC4	1.40453e-07	0.435441	0.8	0.322	0.003472	ACE2+TMPRSS2+
NRAS	1.41582e-07	0.524227	0.467	0.095	0.0034999	ACE2+TMPRSS2+
TMSB4X	1.50237e-07	0.599998	0.933	0.633	0.00371386	ACE2+TMPRSS2+
ALDH3B1	1.55955e-07	0.296866	0.433	0.106	0.0038552	ACE2+TMPRSS2+
GRHL1	1.71611e-07	0.730572	0.467	0.084	0.00424223	ACE2+TMPRSS2+
IL10RB	1.74673e-07	0.309775	0.433	0.105	0.00431793	ACE2+TMPRSS2+
FLNB	1.79002e-07	0.322861	0.433	0.1	0.00442492	ACE2+TMPRSS2+
PRKAA1	1.8295e-07	0.256466	0.433	0.114	0.00452252	ACE2+TMPRSS2+
SYNGR2	1.86222e-07	0.414763	0.767	0.297	0.00460341	ACE2+TMPRSS2+
GPR108	1.92859e-07	0.379617	0.433	0.091	0.00476748	ACE2+TMPRSS2+
TBC1D15	1.96322e-07	0.483142	0.5	0.118	0.00485307	ACE2+TMPRSS2+
ARFIP1	1.99095e-07	0.292727	0.433	0.114	0.00492163	ACE2+TMPRSS2+
NDRG2	1.99634e-07	0.645885	0.7	0.237	0.00493496	ACE2+TMPRSS2+
BMP3	2.04376e-07	0.460092	0.433	0.089	0.00505216	ACE2+TMPRSS2+
GAN	2.13767e-07	0.702317	0.467	0.086	0.00528432	ACE2+TMPRSS2+
S100A9	2.15154e-07	1.88956	0.633	0.237	0.0053186	ACE2+TMPRSS2+
MBOAT2	2.16141e-07	0.5179	0.467	0.1	0.00534301	ACE2+TMPRSS2+
ENTPD4	2.22824e-07	0.538887	0.467	0.094	0.00550822	ACE2+TMPRSS2+
MUC1	2.4195e-07	0.460772	0.733	0.265	0.005981	ACE2+TMPRSS2+
AFTPH	2.4454e-07	0.388798	0.5	0.129	0.00604504	ACE2+TMPRSS2+
YTHDF2	2.46177e-07	0.293192	0.433	0.106	0.00608549	ACE2+TMPRSS2+
RAB27A	2.81583e-07	0.34114	0.333	0.052	0.00696073	ACE2+TMPRSS2+
DHRS3	2.86275e-07	0.328819	0.633	0.228	0.00707672	ACE2+TMPRSS2+
PHACTR4	2.92624e-07	0.305439	0.433	0.113	0.00723366	ACE2+TMPRSS2+
KRAS	2.94722e-07	0.593923	0.6	0.164	0.00728552	ACE2+TMPRSS2+
YWHAG	3.01557e-07	0.312035	0.5	0.142	0.0074545	ACE2+TMPRSS2+
DNAJB11	3.11432e-07	0.495089	0.533	0.135	0.00769859	ACE2+TMPRSS2+
DNAJC3	3.1327e-07	0.526305	0.7	0.236	0.00774403	ACE2+TMPRSS2+
FER1L6	3.18282e-07	0.436144	0.5	0.131	0.00786792	ACE2+TMPRSS2+
TRIB2	3.19207e-07	0.604383	0.4	0.063	0.00789081	ACE2+TMPRSS2+
LPCAT4	3.21031e-07	0.338299	0.367	0.07	0.00793588	ACE2+TMPRSS2+
ERO1L	3.27756e-07	0.84471	0.567	0.143	0.00810212	ACE2+TMPRSS2+
CEACAM6	3.2944e-07	1.23083	0.6	0.148	0.00814375	ACE2+TMPRSS2+
TARS	3.31638e-07	0.268175	0.367	0.08	0.00819808	ACE2+TMPRSS2+
S100A16	3.40051e-07	0.504266	0.7	0.243	0.00840606	ACE2+TMPRSS2+
WDR1	3.50881e-07	0.459202	0.567	0.163	0.00867378	ACE2+TMPRSS2+
ELL2	3.57645e-07	0.343733	0.667	0.242	0.00884099	ACE2+TMPRSS2+
FAM120A	3.65819e-07	0.426906	0.533	0.143	0.00904304	ACE2+TMPRSS2+
DNAJA4	3.76125e-07	0.505076	0.4	0.07	0.0092978	ACE2+TMPRSS2+
CXCL17	3.9573e-07	0.31202	0.933	0.499	0.00978245	ACE2+TMPRSS2+
KCNK1	4.01983e-07	0.66461	0.467	0.093	0.00993701	ACE2+TMPRSS2+
AES	4.03184e-07	0.320827	0.667	0.252	0.0099667	ACE2+TMPRSS2+
PACSIN2	4.13464e-07	0.465794	0.433	0.089	0.0102208	ACE2+TMPRSS2+
GDF15	4.16018e-07	0.553387	0.667	0.232	0.010284	ACE2+TMPRSS2+
CXCL16	4.17038e-07	0.677259	0.533	0.129	0.0103092	ACE2+TMPRSS2+
ACOT13	4.38374e-07	0.273156	0.467	0.133	0.0108366	ACE2+TMPRSS2+
C17orf62	4.40842e-07	0.300837	0.333	0.06	0.0108976	ACE2+TMPRSS2+
SLC31A1	4.61116e-07	0.350943	0.733	0.292	0.0113988	ACE2+TMPRSS2+
LCN2	4.82638e-07	1.15902	0.833	0.362	0.0119308	ACE2+TMPRSS2+
SAR1B	4.89992e-07	0.347638	0.533	0.157	0.0121126	ACE2+TMPRSS2+
PLEKHB2	5.12267e-07	0.386284	0.5	0.135	0.0126632	ACE2+TMPRSS2+
SPCS2	5.18611e-07	0.293862	0.5	0.15	0.0128201	ACE2+TMPRSS2+
UBQLN1	5.24186e-07	0.451201	0.567	0.171	0.0129579	ACE2+TMPRSS2+
BACE2	5.43767e-07	0.378323	0.433	0.099	0.0134419	ACE2+TMPRSS2+
GALNT5	5.64026e-07	0.695214	0.533	0.13	0.0139427	ACE2+TMPRSS2+
FAM98A	5.6853e-07	0.262187	0.333	0.063	0.0140541	ACE2+TMPRSS2+
AHCYL2	5.98882e-07	0.36026	0.333	0.055	0.0148044	ACE2+TMPRSS2+
PTTG1IP	6.03497e-07	0.721264	0.833	0.34	0.0149184	ACE2+TMPRSS2+
DHX15	6.06945e-07	0.304039	0.433	0.109	0.0150037	ACE2+TMPRSS2+
MAEA	6.22282e-07	0.284423	0.333	0.064	0.0153828	ACE2+TMPRSS2+
EMC4	6.29865e-07	0.53009	0.6	0.174	0.0155703	ACE2+TMPRSS2+
STAT1	6.32796e-07	0.379972	0.567	0.177	0.0156427	ACE2+TMPRSS2+
STK17B	6.37954e-07	0.45365	0.567	0.165	0.0157702	ACE2+TMPRSS2+
KRT7	6.44781e-07	0.861428	0.9	0.454	0.015939	ACE2+TMPRSS2+
GSPT1	6.62781e-07	0.362144	0.6	0.199	0.016384	ACE2+TMPRSS2+
CDCP1	6.95022e-07	0.379908	0.4	0.083	0.017181	ACE2+TMPRSS2+
LINC00511	7.09708e-07	0.308193	0.367	0.081	0.017544	ACE2+TMPRSS2+
CD59	7.15733e-07	0.707128	0.767	0.412	0.0176929	ACE2+TMPRSS2+
ITGB1	7.31432e-07	0.549297	0.7	0.241	0.018081	ACE2+TMPRSS2+
TJP2	7.44456e-07	0.843404	0.533	0.118	0.018403	ACE2+TMPRSS2+
DHRS9	7.63677e-07	0.699429	0.667	0.212	0.0188781	ACE2+TMPRSS2+
MAFF	7.82663e-07	0.311168	0.667	0.262	0.0193474	ACE2+TMPRSS2+
TES	8.03309e-07	0.324731	0.533	0.193	0.0198578	ACE2+TMPRSS2+
TSPAN13	8.13744e-07	0.363099	0.733	0.298	0.0201158	ACE2+TMPRSS2+
EMP1	8.22203e-07	1.29695	0.567	0.173	0.0203249	ACE2+TMPRSS2+
ADIPOR1	8.25637e-07	0.42814	0.567	0.168	0.0204097	ACE2+TMPRSS2+
CASC4	8.27393e-07	0.363855	0.633	0.223	0.0204532	ACE2+TMPRSS2+
SASH1	8.3513e-07	0.30483	0.367	0.082	0.0206444	ACE2+TMPRSS2+
EIF4G2	8.72681e-07	0.478721	0.933	0.49	0.0215727	ACE2+TMPRSS2+
ENPP4	8.82752e-07	0.346813	0.433	0.11	0.0218216	ACE2+TMPRSS2+
SPTSSA	9.11133e-07	0.616089	0.633	0.193	0.0225232	ACE2+TMPRSS2+
MAOA	9.22973e-07	0.368399	0.5	0.143	0.0228159	ACE2+TMPRSS2+
RHBDL2	9.64773e-07	0.336696	0.4	0.09	0.0238492	ACE2+TMPRSS2+
PPM1G	9.72513e-07	0.263479	0.5	0.156	0.0240405	ACE2+TMPRSS2+
HECTD1	9.8716e-07	0.327895	0.6	0.223	0.0244026	ACE2+TMPRSS2+
SNX18	9.98607e-07	0.468379	0.333	0.048	0.0246856	ACE2+TMPRSS2+
JKAMP	1.03005e-06	0.343036	0.4	0.091	0.0254629	ACE2+TMPRSS2+
CNDP2	1.05161e-06	0.292852	0.5	0.154	0.0259959	ACE2+TMPRSS2+
SENP2	1.05395e-06	0.506805	0.4	0.073	0.0260536	ACE2+TMPRSS2+
AFF4	1.06271e-06	0.327912	0.533	0.169	0.0262701	ACE2+TMPRSS2+
ISG15	1.08859e-06	0.352381	0.367	0.072	0.0269099	ACE2+TMPRSS2+
BCAP29	1.09846e-06	0.740816	0.533	0.124	0.027154	ACE2+TMPRSS2+
HIF1A	1.12697e-06	0.270012	0.467	0.147	0.0278587	ACE2+TMPRSS2+
REL	1.13239e-06	0.376063	0.433	0.107	0.0279927	ACE2+TMPRSS2+
RAB11FIP1	1.13351e-06	0.733694	0.767	0.282	0.0280203	ACE2+TMPRSS2+
PTP4A2	1.15617e-06	0.500018	0.6	0.192	0.0285806	ACE2+TMPRSS2+
ANXA1	1.15913e-06	0.601093	1	0.846	0.0286537	ACE2+TMPRSS2+
SMAGP	1.18114e-06	0.771726	0.433	0.076	0.0291978	ACE2+TMPRSS2+
VPS37A	1.18331e-06	0.291165	0.333	0.064	0.0292515	ACE2+TMPRSS2+
SEL1L	1.23942e-06	0.30847	0.467	0.13	0.0306386	ACE2+TMPRSS2+
KIF13B	1.2706e-06	0.334549	0.467	0.132	0.0314093	ACE2+TMPRSS2+
SND1	1.28692e-06	0.347417	0.4	0.09	0.0318126	ACE2+TMPRSS2+
PHACTR2	1.3399e-06	0.453003	0.467	0.114	0.0331224	ACE2+TMPRSS2+
BROX	1.37307e-06	0.293481	0.533	0.178	0.0339424	ACE2+TMPRSS2+
MIER1	1.42672e-06	0.338285	0.467	0.127	0.0352684	ACE2+TMPRSS2+
HTATIP2	1.45858e-06	0.257588	0.367	0.082	0.0360561	ACE2+TMPRSS2+
SBDS	1.46261e-06	0.517903	0.633	0.204	0.0361557	ACE2+TMPRSS2+
MYO1E	1.47148e-06	0.643265	0.367	0.053	0.036375	ACE2+TMPRSS2+
PSMD14	1.51553e-06	0.270388	0.433	0.123	0.0374639	ACE2+TMPRSS2+
MUC4	1.52008e-06	0.491714	0.633	0.215	0.0375764	ACE2+TMPRSS2+
ST14	1.54123e-06	0.408552	0.467	0.122	0.0380991	ACE2+TMPRSS2+
NPEPPS	1.56475e-06	0.369596	0.467	0.123	0.0386806	ACE2+TMPRSS2+
LRP10	1.58208e-06	0.502588	0.567	0.165	0.0391091	ACE2+TMPRSS2+
SURF1	1.61387e-06	0.3286	0.333	0.063	0.039895	ACE2+TMPRSS2+
ABHD5	1.6185e-06	0.370812	0.333	0.057	0.0400092	ACE2+TMPRSS2+
EFHD2	1.65327e-06	0.50284	0.533	0.149	0.0408689	ACE2+TMPRSS2+
PPP1CB	1.69235e-06	0.821824	0.867	0.414	0.0418349	ACE2+TMPRSS2+
PPDPF	1.72129e-06	0.350176	0.833	0.394	0.0425504	ACE2+TMPRSS2+
C21orf59	1.73596e-06	0.282806	0.4	0.102	0.042913	ACE2+TMPRSS2+
SOD2	1.76629e-06	0.681571	0.8	0.326	0.0436626	ACE2+TMPRSS2+
IL1RN	1.77596e-06	1.4318	0.367	0.064	0.0439016	ACE2+TMPRSS2+
KPNB1	1.81757e-06	0.301374	0.533	0.185	0.0449303	ACE2+TMPRSS2+
SLC6A14	1.89488e-06	0.771996	0.767	0.296	0.0468413	ACE2+TMPRSS2+
VPS53	1.90217e-06	0.433757	0.367	0.068	0.0470217	ACE2+TMPRSS2+
PGK1	1.92288e-06	0.269185	0.733	0.323	0.0475337	ACE2+TMPRSS2+
C6orf106	1.94882e-06	0.316909	0.433	0.115	0.0481747	ACE2+TMPRSS2+
PFKL	1.94948e-06	0.474334	0.433	0.098	0.0481912	ACE2+TMPRSS2+
GNG12	1.95948e-06	0.466408	0.533	0.165	0.0484384	ACE2+TMPRSS2+
KDELR2	1.97624e-06	0.379716	0.6	0.206	0.0488527	ACE2+TMPRSS2+
TNFAIP1	1.9794e-06	0.423845	0.333	0.053	0.0489308	ACE2+TMPRSS2+
RPL26	7.24476e-12	-0.917208	0.7	0.65	1.7909e-07	Rest
RPL4	3.36207e-11	-0.535824	0.867	0.649	8.31103e-07	Rest
RPS16	5.52163e-11	-0.630498	0.933	0.769	1.36495e-06	Rest
RPS3	1.87385e-10	-0.865062	0.767	0.706	4.63215e-06	Rest
RPL37A	2.0463e-10	-0.977105	0.733	0.759	5.05846e-06	Rest
RPL14	2.21623e-10	-0.837359	0.667	0.613	5.47851e-06	Rest
RPLP2	3.503e-10	-0.771987	0.867	0.799	8.65941e-06	Rest
RPS15	4.58401e-10	-0.763319	0.7	0.654	1.13317e-05	Rest
SERP1	5.84509e-10	-0.250703	0.667	0.37	1.44491e-05	Rest
RPL31	6.42409e-10	-0.805673	0.9	0.831	1.58804e-05	Rest
RPL37	7.31377e-10	-0.726332	0.767	0.666	1.80796e-05	Rest
RPL5	9.44688e-10	-0.791331	0.7	0.65	2.33527e-05	Rest
RPS23	1.16045e-09	-0.757842	0.767	0.693	2.86862e-05	Rest
RPS12	1.2921e-09	-0.806453	0.967	0.868	3.19407e-05	Rest
RPS25	1.87536e-09	-0.60062	0.8	0.644	4.6359e-05	Rest
RPL13	2.23671e-09	-0.782252	0.933	0.873	5.52914e-05	Rest
PRDX5	3.76193e-09	-0.288002	0.767	0.449	9.2995e-05	Rest
RPS20	4.71957e-09	-0.624401	0.9	0.779	0.000116668	Rest
ZFP36	4.80062e-09	-0.738188	0.667	0.601	0.000118671	Rest
RPS5	5.89481e-09	-0.483283	0.9	0.691	0.00014572	Rest
RPL34	7.56612e-09	-0.670248	0.933	0.847	0.000187034	Rest
RPL12	1.09871e-08	-0.933466	0.633	0.668	0.0002716	Rest
RPS8	1.49673e-08	-0.907667	0.867	0.847	0.000369991	Rest
RPL32	1.75371e-08	-0.746885	0.8	0.746	0.000433516	Rest
RPL35A	2.3554e-08	-0.796145	0.867	0.812	0.000582254	Rest
RPS6	2.36854e-08	-0.899771	0.933	0.921	0.000585504	Rest
JUNB	2.5725e-08	-1.09352	0.6	0.613	0.000635923	Rest
RPL24	3.47518e-08	-0.284251	0.867	0.622	0.000859064	Rest
ZG16B	5.65999e-08	-2.08768	0.433	0.243	0.00139915	Rest
RPS13	6.23012e-08	-0.803982	0.8	0.775	0.00154008	Rest
FOS	6.69493e-08	-0.944966	0.7	0.841	0.00165499	Rest
RPS15A	7.16568e-08	-0.755055	0.767	0.722	0.00177136	Rest
ANKRD12	1.59587e-07	-0.380267	0.433	0.256	0.003945	Rest
RPL18	1.64067e-07	-0.505275	0.8	0.679	0.00405575	Rest
RPL11	1.65698e-07	-0.698082	0.9	0.825	0.00409606	Rest
ATPIF1	1.78023e-07	-0.418005	0.6	0.387	0.00440074	Rest
MT-ND5	1.78508e-07	-0.768913	0.7	0.518	0.00441273	Rest
COX8A	1.93922e-07	-0.389157	0.6	0.403	0.00479375	Rest
RPL30	1.95712e-07	-0.854851	0.8	0.799	0.00483799	Rest
RPL19	2.0597e-07	-0.652897	0.867	0.803	0.00509158	Rest
RPL7A	2.26714e-07	-0.389956	0.767	0.574	0.00560437	Rest
RPS28	2.48879e-07	-0.848759	0.467	0.482	0.0061523	Rest
EGR1	2.76505e-07	-0.943524	0.6	0.575	0.00683521	Rest
GPX4	3.07507e-07	-0.489466	0.667	0.497	0.00760158	Rest
RPS19	3.72549e-07	-0.841014	0.833	0.823	0.00920942	Rest
RPS21	3.91594e-07	-0.842851	0.767	0.785	0.00968021	Rest
RPS7	3.96394e-07	-0.404853	0.7	0.504	0.00979886	Rest
TPR	4.1513e-07	-0.351102	0.367	0.243	0.010262	Rest
SLC25A6	4.90641e-07	-0.44059	0.633	0.456	0.0121287	Rest
RPLP1	5.66472e-07	-0.864947	0.933	0.913	0.0140032	Rest
RPL10A	6.33754e-07	-0.672161	0.7	0.653	0.0156664	Rest
DDR1	6.36217e-07	-0.299065	0.367	0.207	0.0157273	Rest
RPL38	7.03867e-07	-0.5853	0.7	0.65	0.0173996	Rest
SRRM2	7.13751e-07	-0.370722	0.4	0.235	0.0176439	Rest
RPL41	7.28262e-07	-0.673735	0.833	0.761	0.0180026	Rest
GNB2L1	1.02666e-06	-0.63599	0.733	0.671	0.025379	Rest
RPS4X	1.18995e-06	-0.734596	0.767	0.748	0.0294155	Rest
RPS3A	1.27133e-06	-0.670371	0.467	0.391	0.0314273	Rest
RPL35	1.31764e-06	-0.666261	0.8	0.755	0.032572	Rest
ATF4	1.34207e-06	-0.318844	0.467	0.298	0.0331761	Rest
MIF	1.391e-06	-0.282942	0.5	0.285	0.0343855	Rest
TKT	1.50829e-06	-0.319667	0.367	0.203	0.0372849	Rest

## Sheet: Supplemental Table 6G
Supplemental Table 6
Related to Human Nasal Mucosal Tissue, Figure 4E
Statistics for Genes Significantly Upregulated in ACE2+/TMPRSS2+ Cells vs. Rest Secretory Epithelial Cells (likelihood-ratio test 'bimod' implemented in R using Seurat package and function FindAllMarkers)
Gene	p-value	average log fold change vs all other cells	% of Cell Type Expressing	% of Rest of Cells Expressing	p_val_adj	Upregulated in
SPRR3	9.5275e-08	2.09298	0.5	0.182	0.0023552	ACE2+/TMPRSS2+
ACE2	2.22059e-60	1.47688	1	0.01	5.48929e-56	ACE2+/TMPRSS2+
TMPRSS2	8.36161e-28	1.26407	1	0.129	2.06699e-23	ACE2+/TMPRSS2+
EMP1	1.48249e-06	1.25201	0.567	0.163	0.0366472	ACE2+/TMPRSS2+
TM4SF1	4.51241e-08	1.19496	0.8	0.314	0.00111547	ACE2+/TMPRSS2+
PDZK1IP1	8.56754e-08	1.07109	0.5	0.091	0.0021179	ACE2+/TMPRSS2+
KRT23	3.8702e-08	1.04731	0.733	0.242	0.000956713	ACE2+/TMPRSS2+
SRD5A3	3.28171e-08	1.03696	0.667	0.163	0.000811238	ACE2+/TMPRSS2+
FTH1	1.13369e-07	0.830697	1	0.735	0.00280247	ACE2+/TMPRSS2+
CD59	8.20064e-07	0.715598	0.767	0.391	0.020272	ACE2+/TMPRSS2+
RER1	2.78663e-08	0.684627	0.7	0.198	0.000688856	ACE2+/TMPRSS2+
GADD45B	7.29173e-08	0.66852	0.8	0.3	0.00180252	ACE2+/TMPRSS2+
JAK1	3.47161e-10	0.63476	0.7	0.173	8.58182e-06	ACE2+/TMPRSS2+
GRHL1	1.30358e-06	0.618238	0.467	0.103	0.0322244	ACE2+/TMPRSS2+
TAX1BP1	4.25468e-10	0.609401	0.933	0.389	1.05176e-05	ACE2+/TMPRSS2+
DUSP4	2.12563e-07	0.604454	0.467	0.094	0.00525455	ACE2+/TMPRSS2+
LY6D	4.45722e-07	0.600368	0.6	0.178	0.0110183	ACE2+/TMPRSS2+
C6orf132	2.93604e-07	0.597136	0.533	0.124	0.0072579	ACE2+/TMPRSS2+
NDRG2	1.57573e-07	0.590444	0.7	0.233	0.0038952	ACE2+/TMPRSS2+
SDCBP2	1.40965e-07	0.583411	0.633	0.19	0.00348465	ACE2+/TMPRSS2+
FHL2	2.4475e-10	0.575365	0.567	0.105	6.05023e-06	ACE2+/TMPRSS2+
NDUFB6	1.79736e-07	0.574911	0.733	0.252	0.00444307	ACE2+/TMPRSS2+
POLR2I	1.3946e-06	0.572676	0.5	0.116	0.0344746	ACE2+/TMPRSS2+
ZMYND11	2.56002e-08	0.565605	0.5	0.099	0.000632836	ACE2+/TMPRSS2+
SPTSSA	3.88363e-07	0.563239	0.633	0.192	0.00960033	ACE2+/TMPRSS2+
FUT3	2.29395e-08	0.5615	0.6	0.148	0.000567064	ACE2+/TMPRSS2+
TGM2	3.50395e-08	0.556482	0.467	0.086	0.000866177	ACE2+/TMPRSS2+
ATP6V1G1	6.76795e-08	0.556237	0.933	0.426	0.00167304	ACE2+/TMPRSS2+
NDUFB5	2.41209e-07	0.550265	0.567	0.144	0.00596269	ACE2+/TMPRSS2+
EMC4	1.20402e-07	0.543805	0.6	0.159	0.00297633	ACE2+/TMPRSS2+
APOL1	1.12501e-07	0.540723	0.6	0.165	0.00278102	ACE2+/TMPRSS2+
UBE2A	1.03355e-08	0.529991	0.533	0.109	0.000255493	ACE2+/TMPRSS2+
MRPS18A	4.62336e-08	0.529974	0.5	0.101	0.00114289	ACE2+/TMPRSS2+
PTTG1IP	1.34299e-06	0.529601	0.833	0.376	0.0331988	ACE2+/TMPRSS2+
C1GALT1C1	1.92205e-08	0.521545	0.5	0.096	0.000475131	ACE2+/TMPRSS2+
SOD2	1.44961e-06	0.517104	0.8	0.341	0.0358343	ACE2+/TMPRSS2+
GSR	6.33401e-08	0.509878	0.667	0.203	0.00156577	ACE2+/TMPRSS2+
ICMT	2.18511e-07	0.507143	0.533	0.128	0.00540158	ACE2+/TMPRSS2+
REEP3	2.45543e-08	0.506431	0.633	0.178	0.000606983	ACE2+/TMPRSS2+
FAM114A1	1.11367e-09	0.499851	0.7	0.194	2.753e-05	ACE2+/TMPRSS2+
KYNU	9.95186e-09	0.491851	0.567	0.139	0.00024601	ACE2+/TMPRSS2+
SBDS	5.06887e-07	0.48746	0.633	0.198	0.0125303	ACE2+/TMPRSS2+
DNAJA4	1.59484e-06	0.486452	0.4	0.077	0.0394246	ACE2+/TMPRSS2+
SLC16A7	1.62751e-06	0.486132	0.367	0.064	0.040232	ACE2+/TMPRSS2+
PI3	9.16527e-08	0.480043	0.833	0.355	0.00226565	ACE2+/TMPRSS2+
NRAS	1.84808e-07	0.476652	0.467	0.1	0.00456844	ACE2+/TMPRSS2+
GOLGA3	2.29776e-08	0.47309	0.567	0.14	0.000568007	ACE2+/TMPRSS2+
TEAD1	1.34927e-07	0.471883	0.4	0.069	0.00333539	ACE2+/TMPRSS2+
PPP2CA	4.86722e-09	0.469416	0.6	0.154	0.000120318	ACE2+/TMPRSS2+
DNAJB11	1.57085e-07	0.469075	0.533	0.134	0.00388313	ACE2+/TMPRSS2+
CTNNB1	8.8134e-09	0.468003	0.767	0.265	0.000217867	ACE2+/TMPRSS2+
SENP2	1.28335e-06	0.458937	0.4	0.078	0.0317244	ACE2+/TMPRSS2+
KLF3	4.71206e-10	0.458023	0.8	0.271	1.16482e-05	ACE2+/TMPRSS2+
ITGB1	8.91192e-07	0.457222	0.7	0.255	0.0220303	ACE2+/TMPRSS2+
DNAJC3	1.40835e-07	0.453463	0.7	0.24	0.00348144	ACE2+/TMPRSS2+
DSTN	1.55722e-06	0.446888	0.9	0.447	0.0384945	ACE2+/TMPRSS2+
PSMG2	6.02354e-07	0.446134	0.467	0.105	0.0148902	ACE2+/TMPRSS2+
TBC1D15	2.34683e-07	0.446021	0.5	0.123	0.00580137	ACE2+/TMPRSS2+
PLBD1	4.60424e-08	0.446001	0.433	0.078	0.00113817	ACE2+/TMPRSS2+
TNFAIP1	1.31142e-06	0.442358	0.333	0.049	0.0324184	ACE2+/TMPRSS2+
NPC2	2.79717e-07	0.439883	0.733	0.273	0.0069146	ACE2+/TMPRSS2+
AKAP13	1.12484e-08	0.43649	0.667	0.201	0.00027806	ACE2+/TMPRSS2+
LAPTM4A	3.62705e-07	0.436373	0.867	0.392	0.00896607	ACE2+/TMPRSS2+
HIGD1A	4.90228e-08	0.435794	0.6	0.169	0.00121184	ACE2+/TMPRSS2+
LGALS8	1.05011e-08	0.434922	0.7	0.223	0.000259586	ACE2+/TMPRSS2+
SERINC1	2.85936e-09	0.431505	0.667	0.194	7.06833e-05	ACE2+/TMPRSS2+
SLC30A7	1.08954e-07	0.42993	0.467	0.1	0.00269335	ACE2+/TMPRSS2+
MFSD4	3.65459e-11	0.426018	0.667	0.167	9.03416e-07	ACE2+/TMPRSS2+
ZNFX1	1.34214e-06	0.425641	0.433	0.097	0.0331777	ACE2+/TMPRSS2+
GPCPD1	1.59974e-07	0.425615	0.533	0.152	0.00395456	ACE2+/TMPRSS2+
SYAP1	1.55686e-06	0.425095	0.633	0.215	0.0384857	ACE2+/TMPRSS2+
DUOX2	4.49297e-07	0.4237	0.6	0.194	0.0111066	ACE2+/TMPRSS2+
UBE2D3	6.55691e-07	0.421669	0.767	0.313	0.0162087	ACE2+/TMPRSS2+
GNG12	6.80721e-07	0.418717	0.533	0.164	0.0168274	ACE2+/TMPRSS2+
TSC22D3	7.19606e-07	0.416996	0.667	0.24	0.0177887	ACE2+/TMPRSS2+
ATP10B	6.19585e-07	0.413149	0.533	0.154	0.0153161	ACE2+/TMPRSS2+
STK17B	1.54854e-07	0.411105	0.567	0.161	0.00382799	ACE2+/TMPRSS2+
FAM120A	1.41226e-07	0.410306	0.533	0.138	0.0034911	ACE2+/TMPRSS2+
HBP1	4.73049e-08	0.407258	0.533	0.139	0.00116938	ACE2+/TMPRSS2+
POLR2D	3.61239e-08	0.403861	0.333	0.038	0.000892983	ACE2+/TMPRSS2+
GBF1	1.2892e-09	0.403695	0.433	0.071	3.18689e-05	ACE2+/TMPRSS2+
CORO2A	9.67617e-09	0.398641	0.533	0.126	0.000239195	ACE2+/TMPRSS2+
TMC5	1.112e-06	0.398566	0.733	0.292	0.0274887	ACE2+/TMPRSS2+
SHFM1	4.18539e-07	0.396589	0.767	0.31	0.0103463	ACE2+/TMPRSS2+
VAPA	1.51018e-09	0.392846	0.833	0.314	3.73316e-05	ACE2+/TMPRSS2+
CCDC80	2.15407e-09	0.389446	0.633	0.182	5.32485e-05	ACE2+/TMPRSS2+
ANXA3	2.18221e-07	0.387619	0.6	0.187	0.00539443	ACE2+/TMPRSS2+
HECA	1.12799e-08	0.383152	0.367	0.059	0.000278838	ACE2+/TMPRSS2+
KCNE3	1.71588e-06	0.378703	0.6	0.206	0.0424166	ACE2+/TMPRSS2+
ADIPOR1	3.18425e-07	0.378635	0.567	0.166	0.00787146	ACE2+/TMPRSS2+
PTP4A2	1.76949e-06	0.376391	0.6	0.214	0.0437418	ACE2+/TMPRSS2+
MCU	3.88177e-07	0.37594	0.5	0.131	0.00959573	ACE2+/TMPRSS2+
HNRNPH2	8.82403e-08	0.375684	0.467	0.105	0.0021813	ACE2+/TMPRSS2+
PACSIN2	1.86839e-06	0.375123	0.433	0.106	0.0461866	ACE2+/TMPRSS2+
PLAC8	4.00683e-09	0.371601	0.833	0.33	9.90489e-05	ACE2+/TMPRSS2+
ERLEC1	1.94568e-08	0.370516	0.667	0.215	0.000480972	ACE2+/TMPRSS2+
C21orf59	5.62958e-07	0.370184	0.4	0.085	0.0139163	ACE2+/TMPRSS2+
ANP32B	4.00943e-08	0.367891	0.533	0.138	0.00099113	ACE2+/TMPRSS2+
OAZ1	2.89658e-07	0.363695	0.867	0.419	0.00716034	ACE2+/TMPRSS2+
GALNT4	9.94989e-07	0.361703	0.667	0.249	0.0245961	ACE2+/TMPRSS2+
MPZL2	1.07756e-09	0.358733	0.8	0.305	2.66374e-05	ACE2+/TMPRSS2+
SURF1	1.40018e-07	0.358556	0.333	0.051	0.00346124	ACE2+/TMPRSS2+
UBE2D1	1.44732e-07	0.357993	0.433	0.091	0.00357778	ACE2+/TMPRSS2+
SLC35A4	1.18139e-06	0.353125	0.333	0.058	0.0292039	ACE2+/TMPRSS2+
RARRES3	1.42844e-06	0.346815	0.7	0.29	0.0353111	ACE2+/TMPRSS2+
EIF4G2	1.00262e-06	0.342514	0.933	0.502	0.0247849	ACE2+/TMPRSS2+
AFTPH	2.60284e-07	0.340432	0.5	0.135	0.00643421	ACE2+/TMPRSS2+
NOLC1	1.12288e-06	0.340249	0.4	0.109	0.0277577	ACE2+/TMPRSS2+
UBQLN1	7.82512e-07	0.339881	0.567	0.19	0.0193437	ACE2+/TMPRSS2+
MAFF	1.32998e-07	0.332078	0.667	0.243	0.0032877	ACE2+/TMPRSS2+
JKAMP	4.00351e-07	0.330793	0.4	0.088	0.00989667	ACE2+/TMPRSS2+
TWF1	1.62561e-07	0.329729	0.567	0.175	0.00401851	ACE2+/TMPRSS2+
TMEM9B	2.86537e-07	0.329226	0.6	0.196	0.0070832	ACE2+/TMPRSS2+
UBE2L3	1.10049e-07	0.326965	0.533	0.149	0.0027204	ACE2+/TMPRSS2+
SDC4	3.76413e-08	0.326788	0.8	0.332	0.000930492	ACE2+/TMPRSS2+
AES	7.53579e-08	0.326403	0.667	0.237	0.00186285	ACE2+/TMPRSS2+
NAA15	3.60808e-09	0.323885	0.4	0.072	8.91918e-05	ACE2+/TMPRSS2+
LAMTOR2	1.23422e-09	0.322732	0.5	0.119	3.051e-05	ACE2+/TMPRSS2+
RAB27B	3.16699e-07	0.321357	0.467	0.126	0.0078288	ACE2+/TMPRSS2+
GPR108	4.54758e-07	0.319979	0.433	0.101	0.0112416	ACE2+/TMPRSS2+
WDR1	9.14304e-07	0.317493	0.567	0.19	0.0226016	ACE2+/TMPRSS2+
DCAF13	6.51373e-09	0.314902	0.4	0.073	0.000161019	ACE2+/TMPRSS2+
BUB3	3.22708e-08	0.313006	0.467	0.108	0.000797735	ACE2+/TMPRSS2+
COPB2	9.76269e-10	0.312132	0.7	0.23	2.41334e-05	ACE2+/TMPRSS2+
KLHL24	2.74875e-07	0.311381	0.5	0.141	0.00679491	ACE2+/TMPRSS2+
CAPZA2	1.72181e-08	0.309	0.7	0.246	0.00042563	ACE2+/TMPRSS2+
EFNA1	2.22562e-08	0.308494	0.633	0.222	0.000550174	ACE2+/TMPRSS2+
YTHDF2	9.85381e-08	0.307809	0.433	0.098	0.00243586	ACE2+/TMPRSS2+
SLC25A24	1.4444e-08	0.3063	0.467	0.109	0.000357055	ACE2+/TMPRSS2+
CAPZA1	3.97752e-10	0.306243	0.767	0.266	9.83243e-06	ACE2+/TMPRSS2+
ARHGAP32	3.21241e-09	0.30565	0.533	0.136	7.94107e-05	ACE2+/TMPRSS2+
ADIRF	1.35677e-07	0.304976	0.767	0.325	0.00335392	ACE2+/TMPRSS2+
COX17	2.38179e-10	0.304932	0.6	0.161	5.88778e-06	ACE2+/TMPRSS2+
IK	3.32719e-07	0.30308	0.533	0.16	0.00822481	ACE2+/TMPRSS2+
ARHGDIB	9.8605e-09	0.302771	0.667	0.223	0.000243752	ACE2+/TMPRSS2+
LCOR	2.0314e-07	0.29822	0.5	0.135	0.00502163	ACE2+/TMPRSS2+
TRIM2	9.00646e-09	0.291321	0.7	0.244	0.00022264	ACE2+/TMPRSS2+
ADAR	4.53093e-08	0.28852	0.6	0.191	0.00112005	ACE2+/TMPRSS2+
ARAP2	9.3314e-08	0.288024	0.4	0.09	0.00230672	ACE2+/TMPRSS2+
TMEM167A	2.95083e-07	0.287079	0.533	0.16	0.00729444	ACE2+/TMPRSS2+
DNAJC7	1.66783e-06	0.283953	0.433	0.115	0.0412289	ACE2+/TMPRSS2+
GBP2	3.35988e-08	0.282695	0.333	0.052	0.000830563	ACE2+/TMPRSS2+
YWHAG	1.9632e-07	0.282357	0.5	0.142	0.00485304	ACE2+/TMPRSS2+
DNAJB14	2.03416e-08	0.280288	0.433	0.101	0.000502844	ACE2+/TMPRSS2+
GFPT1	7.27047e-08	0.277737	0.6	0.207	0.00179726	ACE2+/TMPRSS2+
SND1	6.7771e-07	0.275189	0.4	0.095	0.016753	ACE2+/TMPRSS2+
PLS1	1.55084e-06	0.274922	0.6	0.219	0.0383369	ACE2+/TMPRSS2+
DHRS3	3.84554e-07	0.273432	0.633	0.235	0.00950616	ACE2+/TMPRSS2+
BCAS1	4.15414e-07	0.272932	0.567	0.187	0.010269	ACE2+/TMPRSS2+
PPDPF	2.92908e-07	0.271727	0.833	0.394	0.00724069	ACE2+/TMPRSS2+
SET	8.76637e-07	0.270983	0.6	0.225	0.0216705	ACE2+/TMPRSS2+
PPM1G	1.65685e-07	0.270198	0.5	0.142	0.00409573	ACE2+/TMPRSS2+
RNF181	1.84551e-06	0.269874	0.533	0.181	0.045621	ACE2+/TMPRSS2+
KPNB1	5.12037e-07	0.269196	0.533	0.18	0.0126576	ACE2+/TMPRSS2+
AMD1	1.05307e-08	0.26729	0.667	0.232	0.00026032	ACE2+/TMPRSS2+
RPN2	1.68263e-06	0.264374	0.667	0.278	0.0415947	ACE2+/TMPRSS2+
VPS37A	1.81698e-06	0.264243	0.333	0.069	0.0449157	ACE2+/TMPRSS2+
DHX15	7.24972e-07	0.264034	0.433	0.113	0.0179213	ACE2+/TMPRSS2+
WDR83OS	2.50924e-08	0.262552	0.6	0.196	0.000620284	ACE2+/TMPRSS2+
TM9SF2	1.59904e-06	0.261883	0.767	0.355	0.0395283	ACE2+/TMPRSS2+
TPI1	9.88495e-10	0.260824	0.867	0.389	2.44356e-05	ACE2+/TMPRSS2+
BCAP31	2.00635e-06	0.260387	0.633	0.254	0.049597	ACE2+/TMPRSS2+
TES	5.89565e-07	0.259663	0.533	0.201	0.014574	ACE2+/TMPRSS2+
MAOA	1.79911e-06	0.258685	0.5	0.162	0.0444741	ACE2+/TMPRSS2+
CDKN1A	9.8989e-08	0.257932	0.567	0.179	0.00244701	ACE2+/TMPRSS2+
UGCG	6.42489e-07	0.257853	0.7	0.291	0.0158823	ACE2+/TMPRSS2+
LASP1	1.51963e-08	0.257428	0.467	0.115	0.000375654	ACE2+/TMPRSS2+
CLEC7A	1.58865e-09	0.257386	0.433	0.093	3.92714e-05	ACE2+/TMPRSS2+
CMPK1	5.03764e-09	0.256073	0.8	0.327	0.000124531	ACE2+/TMPRSS2+
MAEA	6.18889e-07	0.255754	0.333	0.066	0.0152989	ACE2+/TMPRSS2+
HIF1A	1.18578e-07	0.255594	0.467	0.135	0.00293125	ACE2+/TMPRSS2+
MIER1	1.37796e-06	0.254448	0.467	0.138	0.0340632	ACE2+/TMPRSS2+
IL10RB	2.56116e-07	0.25403	0.433	0.113	0.00633118	ACE2+/TMPRSS2+
GMDS	3.0998e-07	0.253493	0.433	0.117	0.00766271	ACE2+/TMPRSS2+
ACOT13	2.20417e-07	0.25255	0.467	0.131	0.00544871	ACE2+/TMPRSS2+
GALNT1	5.72349e-07	0.251636	0.467	0.134	0.0141485	ACE2+/TMPRSS2+
TC2N	8.01102e-08	0.250567	0.733	0.293	0.00198032	ACE2+/TMPRSS2+
ATPIF1	1.31252e-07	-0.263611	0.6	0.338	0.00324455	Rest Secretory Cells
RPL4	1.2454e-10	-0.268359	0.867	0.533	3.07863e-06	Rest Secretory Cells
GPX4	1.27598e-07	-0.27453	0.667	0.407	0.00315421	Rest Secretory Cells
ATP1A1	1.48454e-06	-0.275135	0.733	0.495	0.0366979	Rest Secretory Cells
SLC25A6	1.73056e-07	-0.276225	0.633	0.371	0.00427795	Rest Secretory Cells
ANAPC16	1.82286e-06	-0.278006	0.467	0.258	0.0450612	Rest Secretory Cells
ZFP36	2.87848e-07	-0.282579	0.667	0.462	0.00711561	Rest Secretory Cells
MIF	2.95085e-07	-0.283952	0.5	0.268	0.0072945	Rest Secretory Cells
RPL18	8.52871e-07	-0.285593	0.8	0.584	0.021083	Rest Secretory Cells
RPS20	4.74956e-07	-0.297381	0.9	0.677	0.0117409	Rest Secretory Cells
RPL5	6.53524e-07	-0.30539	0.7	0.49	0.0161551	Rest Secretory Cells
DDR1	5.99835e-07	-0.306472	0.367	0.199	0.0148279	Rest Secretory Cells
SCP2	1.7948e-08	-0.314748	0.567	0.318	0.000443675	Rest Secretory Cells
SERPINB3	7.18085e-08	-0.328551	0.8	0.797	0.00177511	Rest Secretory Cells
COX8A	3.2395e-08	-0.338544	0.6	0.36	0.000800804	Rest Secretory Cells
RPS16	4.21854e-09	-0.340627	0.933	0.677	0.000104282	Rest Secretory Cells
TPR	1.7363e-07	-0.353867	0.367	0.228	0.00429213	Rest Secretory Cells
ANKRD12	3.39321e-08	-0.354169	0.433	0.23	0.000838803	Rest Secretory Cells
ST6GAL1	5.23023e-07	-0.356244	0.433	0.252	0.0129291	Rest Secretory Cells
RPL37	4.31477e-08	-0.374231	0.767	0.534	0.00106661	Rest Secretory Cells
RPS23	2.28995e-07	-0.380814	0.767	0.564	0.00566075	Rest Secretory Cells
RPL34	7.67384e-07	-0.383201	0.933	0.768	0.0189697	Rest Secretory Cells
ATRX	9.61741e-07	-0.395889	0.367	0.206	0.0237742	Rest Secretory Cells
SRRM2	1.67735e-07	-0.425767	0.4	0.23	0.0041464	Rest Secretory Cells
RPL31	1.55845e-06	-0.440047	0.9	0.737	0.0385249	Rest Secretory Cells
RPS15	2.5419e-08	-0.513198	0.7	0.552	0.000628356	Rest Secretory Cells
CLU	8.5978e-07	-0.536586	0.4	0.251	0.0212538	Rest Secretory Cells
RPL26	2.60015e-09	-0.545117	0.7	0.515	6.42756e-05	Rest Secretory Cells
RPS3	2.17627e-08	-0.545676	0.767	0.597	0.000537973	Rest Secretory Cells
RPL14	5.43415e-09	-0.573521	0.667	0.503	0.000134332	Rest Secretory Cells
RPL37A	6.59738e-07	-0.625444	0.733	0.642	0.0163087	Rest Secretory Cells
MT-CO2	4.08927e-08	-0.667614	0.933	0.735	0.00101087	Rest Secretory Cells
MTRNR2L12	1.27088e-07	-1.05808	0.833	0.738	0.00314161	Rest Secretory Cells
MT-ND5	4.20109e-09	-1.06558	0.7	0.575	0.000103851	Rest Secretory Cells

## Sheet: Supplemental Table 6H
Supplemental Table 6
Raw Data for Human Nasal Mucosal Tissue, Figure 4H
CellType	HEALTHY_InfTurb	HEALTHY_InfTurb	HEALTHY_InfTurb		POLYP_InfTurb	POLYP_InfTurb	POLYP_InfTurb	POLYP_InfTurb		NOPOLYP_EthSinus	NOPOLYP_EthSinus	NOPOLYP_EthSinus	NOPOLYP_EthSinus	NOPOLYP_EthSinus	NOPOLYP_EthSinus		POLYP_EthSinus	POLYP_EthSinus	POLYP_EthSinus	POLYP_EthSinus	POLYP_EthSinus	POLYP_EthSinus	POLYP_EthSinus	POLYP_EthSinus
Basal	0.000666667	0	0.00266667		0.00330033	0	0	0.111111		0.235006	0.0505618	0.145015	0.0951586	0.158153	0.132411		0.417874	0.0533333	0.258503	0.379549	0.116	0.440678	0.561601	0.639296
Differentiating	0.012	0.00440529	0.0593333		0.0121012	0	0	0.0151515		0.243574	0.231461	0.315206	0.392321	0.221022	0.329051		0.251208	0.066	0.22449	0.249567	0.100667	0.292596	0.181989	0.105572
Glandular	0	0	0		0	0	0	0		0.21175	0.426966	0.398792	0.34808	0.409627	0.204545		0.00241546	0	0.173469	0.0329289	0	0.00981267	0.0419012	0
Ciliated	0.000666667	0.148311	0.0333333		0.0968097	0	0.0952381	0		0.0807834	0.0910112	0.0302115	0.0500835	0.0206287	0.0948617		0.0241546	0.128667	0.00680272	0.0138648	0.124667	0.000892061	0.0600375	0.0293255
Secretory	0	0	0		0.00440044	0	0.047619	0.010101		0.119951	0.00561798	0.00906344	0.00250417	0.0471513	0.00395257		0.301932	0.706667	0.319728	0.32409	0.658	0.255129	0.142589	0.219941
SecretoryGoblet4	0.0273333	0.0866373	0.489333		0.0649065	0.00904977	0	0.0959596		0.0942472	0.152809	0.0986908	0.107679	0.0962672	0.136364		0	0.0106667	0.0170068	0	0	0	0.00875547	0
SecretoryGoblet5	0.678667	0.35536	0.0106667		0.123212	0.41629	0.261905	0.393939		0	0	0	0	0.000982318	0		0	0.00933333	0	0	0	0.000892061	0.00250156	0.00293255
SecretoryGoblet10	0.168	0.192364	0.046		0.482948	0.0497738	0.357143	0.146465		0.00244798	0.00786517	0	0	0.000982318	0.00296443		0	0.016	0	0	0.000666667	0	0.000625391	0.00293255
SecretoryGoblet13	0.00866667	0.0161527	0.00133333		0.0253025	0.348416	0.0952381	0		0	0	0	0	0	0		0	0.000666667	0	0	0	0	0	0
SecretoryGoblet7	0.104	0.196769	0.357333		0.187019	0.176471	0.142857	0.227273		0.0122399	0.0337079	0.00302115	0.00417362	0.0451866	0.0958498		0.00241546	0.00866667	0	0	0	0	0	0

## Sheet: Supplemental Table 6I
Supplemental Table 6
Related to Influenza Washes, Figure 6E-G
Statistics for Genes Significantly Upregulated in ACE2+/TMPRSS2+ Goblet Cells Cells vs. Rest Secretory Goblet Epithelial Cells
Gene	log fold change	logCPM	LR	p-value	FDR-corrected p-value
ACE2	2.86094	9.52452	457.237	1.91974e-101	3.08579e-97
TACSTD2	1.2973	12.1704	115.416	6.38025e-27	5.12781e-23
HLA-B	1.1155	13.195	107.262	3.90045e-25	2.08986e-21
HLA-E	1.13193	11.9657	104.54	1.5409e-24	6.19211e-21
AQP3	1.31607	12.2946	101.188	8.36489e-24	2.68915e-20
HLA-A	1.12441	12.3854	99.7998	1.68604e-23	4.51691e-20
GLUL	1.2768	11.5807	97.5945	5.13472e-23	1.17908e-19
B2M	1.10108	13.6608	83.8809	5.25488e-20	1.05584e-16
PERP	1.24528	10.8649	82.8092	9.03665e-20	1.61395e-16
ANXA1	1.30952	12.5886	81.881	1.44535e-19	2.32326e-16
HLA-C	1.01694	11.6084	80.1922	3.39711e-19	4.96411e-16
CFB	1.29115	11.3203	78.0536	1.00281e-18	1.34326e-15
ST14	1.14752	10.3833	77.5242	1.31105e-18	1.62107e-15
TAP1	1.3348	10.6137	77.2786	1.48464e-18	1.70458e-15
S100A16	1.23628	10.4223	76.6666	2.02397e-18	2.16889e-15
SAT1	0.925466	12.9157	76.3883	2.33023e-18	2.34101e-15
ITM2B	1.05533	11.0132	72.7368	1.48143e-17	1.40074e-14
CYP4B1	1.4171	10.4731	72.481	1.68645e-17	1.506e-14
ATP1B1	1.05424	11.4893	71.9289	2.23096e-17	1.88739e-14
HSPA5	1.19687	11.0273	71.4479	2.84682e-17	2.28799e-14
CTSB	1.08146	11.2024	71.1796	3.26146e-17	2.49641e-14
FXYD3	1.095	10.6216	70.5945	4.38731e-17	3.20553e-14
S100A14	1.15386	10.7614	70.2457	5.23598e-17	3.65927e-14
SDC4	1.18545	10.2038	68.1761	1.49525e-16	1.00144e-13
CD74	1.25525	11.4192	67.8777	1.73955e-16	1.11846e-13
PARP9	1.27481	10.2692	67.6117	1.99088e-16	1.23082e-13
TSPAN3	1.05538	10.4368	67.3594	2.26259e-16	1.347e-13
MAL2	1.13325	10.3828	66.2435	3.98516e-16	2.13525e-13
PRDX1	1.06675	11.0828	66.2963	3.87979e-16	2.13525e-13
ACTG1	0.961248	11.7313	66.288	3.89629e-16	2.13525e-13
PSMB8	1.0685	10.3695	64.9396	7.72301e-16	4.00451e-13
SLC6A14	1.332	10.4524	64.754	8.48552e-16	4.13918e-13
KRT19	0.930051	12.4962	64.7512	8.49777e-16	4.13918e-13
B4GALT5	1.22304	10.2908	64.5316	9.49973e-16	4.49114e-13
STAT1	1.19518	10.8475	64.3224	1.05636e-15	4.8514e-13
UBE2D3	1.06779	10.103	64.1631	1.14537e-15	5.11407e-13
CTNNA1	1.01144	10.7194	63.6217	1.50756e-15	6.54931e-13
CTSD	0.976038	11.075	62.4107	2.78798e-15	1.17932e-12
GABRP	1.23022	10.4454	61.8562	3.69476e-15	1.52281e-12
KRT4	1.71212	11.3668	61.6338	4.13649e-15	1.63268e-12
LAP3	1.25966	10.4148	61.6206	4.16448e-15	1.63268e-12
MUC20	1.04234	10.9105	61.524	4.37375e-15	1.6739e-12
CTSS	1.09851	10.4321	61.4358	4.57425e-15	1.70992e-12
ATP2A2	1.085	10.191	61.3253	4.83825e-15	1.7675e-12
MX1	1.17287	11.1514	61.1447	5.30303e-15	1.89424e-12
LDHA	1.23297	10.1767	60.7754	6.39739e-15	2.23547e-12
TMEM165	1.16924	9.97686	60.4207	7.66049e-15	2.61989e-12
KRT8	1.08389	10.4258	60.3059	8.12053e-15	2.71936e-12
F3	1.02928	11.7083	59.5796	1.17448e-14	3.85276e-12
APLP2	0.992871	11.0183	59.3359	1.32932e-14	4.27351e-12
KLF5	0.987104	10.9956	59.2488	1.38943e-14	4.37915e-12
SGK1	1.15308	10.4891	59.1237	1.48062e-14	4.57683e-12
CALR	1.06536	10.4896	59.0642	1.52609e-14	4.62838e-12
H3F3B	0.928066	10.9491	58.4257	2.11117e-14	6.28424e-12
ANXA2	0.947391	11.3571	58.3315	2.2147e-14	6.47257e-12
EZR	0.884522	11.4013	58.1567	2.42045e-14	6.94757e-12
ELF3	0.834282	11.3596	56.96	4.44767e-14	1.25424e-11
RPS16	0.967197	10.5845	56.8312	4.74865e-14	1.31603e-11
CXCL16	1.14623	9.88508	56.3985	5.9175e-14	1.61217e-11
CSDE1	1.0389	10.4268	56.3595	6.03596e-14	1.61703e-11
GBP3	1.23881	10.1036	56.2349	6.43106e-14	1.69464e-11
TJP2	1.03446	10.3468	56.1915	6.57443e-14	1.70447e-11
LRP10	1.05356	10.0468	56.0603	7.02832e-14	1.79323e-11
HLA-DRA	1.3059	11.085	55.9011	7.6211e-14	1.88764e-11
HNRNPF	1.11688	9.88519	55.8979	7.63325e-14	1.88764e-11
IDO1	1.41669	10.9599	55.844	7.84548e-14	1.90632e-11
H1F0	1.17858	11.0393	55.819	7.94596e-14	1.90632e-11
HSPA8	1.06306	10.1585	55.6139	8.81955e-14	2.08479e-11
HNRNPA2B1	0.962098	10.5961	55.4174	9.74692e-14	2.27061e-11
CLDN4	1.09964	11.0617	55.3268	1.02066e-13	2.34372e-11
TNFSF10	1.09723	11.1321	55.0432	1.17912e-13	2.66947e-11
CAPN1	1.04132	9.98859	54.9299	1.24909e-13	2.78859e-11
HERC6	1.199	10.4509	54.8985	1.26919e-13	2.79465e-11
CD9	1.13437	10.2668	54.7162	1.39256e-13	3.02486e-11
UBE2L6	1.16624	10.0644	54.5587	1.50875e-13	3.23356e-11
PSME1	1.0121	10.2483	54.2538	1.76196e-13	3.72654e-11
TAPBP	1.02657	10.2083	54.0869	1.91814e-13	4.00419e-11
HLA-DRB1	1.29757	10.8001	53.9063	2.10277e-13	4.33333e-11
RARRES3	1.05453	10.6434	53.7564	2.26953e-13	4.61778e-11
CNN3	1.23025	9.82346	52.9338	3.44987e-13	6.93166e-11
DNAJA1	1.03774	10.3436	52.5809	4.12875e-13	8.19328e-11
IGFBP3	1.23595	11.5545	52.2849	4.80052e-13	9.34857e-11
KLF4	1.12416	10.3953	52.2505	4.8854e-13	9.34857e-11
ADAR	1.03468	10.3511	52.2564	4.87077e-13	9.34857e-11
F11R	1.05288	10.2272	51.9029	5.8313e-13	1.10273e-10
OAS1	1.16621	10.7496	51.7826	6.19985e-13	1.1588e-10
RAB11A	1.00244	10.0452	51.6981	6.4724e-13	1.19583e-10
CALM1	0.966433	10.8559	51.4334	7.40687e-13	1.35293e-10
WARS	1.33118	11.3668	51.3511	7.72389e-13	1.37949e-10
LMO4	1.12602	10.1669	51.37	7.64984e-13	1.37949e-10
IFITM3	1.09973	10.9349	51.2853	7.98699e-13	1.4108e-10
LMO2	1.38153	9.72691	51.0687	8.91879e-13	1.55827e-10
LGALS3	0.898689	11.3079	51.0453	9.0259e-13	1.56002e-10
RAB1A	1.07327	9.84047	50.7635	1.04195e-12	1.78174e-10
CLINT1	0.963752	10.5092	50.63	1.11528e-12	1.88706e-10
UGCG	1.08728	10.1178	50.408	1.24884e-12	2.09103e-10
VAMP8	0.93333	10.5072	50.2444	1.3574e-12	2.24936e-10
CALM2	0.991811	10.4777	50.1288	1.4398e-12	2.36156e-10
IFITM1	1.20252	11.5272	50.1066	1.45615e-12	2.36426e-10
UBC	0.828596	11.0092	49.9186	1.60259e-12	2.576e-10
UBB	0.931078	10.7186	49.8197	1.68545e-12	2.68237e-10
PPP1CB	0.995979	10.1071	49.6578	1.83042e-12	2.88453e-10
DHCR24	1.15199	10.2913	49.5838	1.90076e-12	2.93777e-10
CAST	0.872296	10.6958	49.5856	1.89901e-12	2.93777e-10
ACTB	0.901861	10.6402	49.3447	2.14712e-12	3.28694e-10
DDX58	1.27704	10.1212	49.0627	2.47915e-12	3.75942e-10
TMSB10	0.86951	11.7063	48.8689	2.73653e-12	4.11094e-10
S100A6	0.850646	12.3357	48.802	2.83148e-12	4.21418e-10
FAU	0.933309	10.2465	48.7478	2.91082e-12	4.29252e-10
GAPDH	0.925947	10.5867	48.6851	3.00542e-12	4.39173e-10
CD63	0.930575	10.5272	48.5865	3.16039e-12	4.57659e-10
SECTM1	1.20395	10.1057	48.4549	3.37971e-12	4.83108e-10
EPS8	1.17875	10.0039	48.4453	3.39624e-12	4.83108e-10
TSPAN1	0.917049	11.8279	48.3403	3.58306e-12	5.05211e-10
TMPRSS2	1.35625	9.77653	48.1707	3.90681e-12	5.4607e-10
RABGAP1L	1.20055	9.85899	48.133	3.98268e-12	5.51876e-10
CSNK1A1	0.921048	10.2185	47.9777	4.31101e-12	5.92267e-10
B4GALT4	1.18793	9.84072	47.955	4.36123e-12	5.94088e-10
BAG1	0.918669	10.3511	47.9347	4.40647e-12	5.95207e-10
AHR	1.08806	10.0504	47.8824	4.52561e-12	6.06205e-10
HDGF	1.00949	9.99084	47.8108	4.69387e-12	6.23548e-10
IFI27	0.990671	11.89	47.5307	5.4149e-12	7.13436e-10
PLS1	1.1739	9.74745	47.4716	5.58072e-12	7.29304e-10
ALDOA	0.875409	10.6838	47.3579	5.91379e-12	7.66599e-10
SNX6	1.06918	9.83794	47.2999	6.09167e-12	7.8334e-10
STK24	1.05206	9.90455	47.2815	6.14908e-12	7.84447e-10
CANX	0.995855	10.5233	47.2636	6.2053e-12	7.85385e-10
RAC1	0.922513	10.3795	47.1317	6.6372e-12	8.33487e-10
GLUD1	1.12457	9.81463	46.9344	7.34024e-12	9.14628e-10
CAPN2	0.919942	10.6312	46.8261	7.75744e-12	9.59177e-10
CEACAM5	1.03307	11.9433	46.5704	8.83848e-12	1.0845e-09
YWHAQ	1.13079	9.64612	46.4387	9.45291e-12	1.15111e-09
SAMD9	1.14497	10.8754	46.1958	1.07005e-11	1.29324e-09
CPA4	1.55532	10.1591	46.0502	1.15264e-11	1.35701e-09
KIAA1522	1.04842	9.93512	46.0292	1.16503e-11	1.35701e-09
PCBP1	0.94383	10.1025	46.0566	1.14887e-11	1.35701e-09
MCL1	0.934719	10.3723	46.0337	1.16239e-11	1.35701e-09
MYL12B	0.880916	10.4012	46.0681	1.14215e-11	1.35701e-09
PABPC1	0.844057	10.8853	45.8971	1.24631e-11	1.44124e-09
STAT3	0.970041	10.0915	45.8336	1.28734e-11	1.47805e-09
TGIF2-C20orf24	1.00397	9.96619	45.7878	1.31785e-11	1.50235e-09
ATP6V1G1	0.921994	10.2323	45.6854	1.38855e-11	1.5718e-09
LMBRD1	1.17176	9.62728	45.6489	1.41466e-11	1.59016e-09
SERF2	0.900024	10.3125	45.4104	1.59786e-11	1.78361e-09
MYO5B	1.05384	10.049	45.3569	1.64211e-11	1.82036e-09
PSMA6	1.01471	9.94997	45.2891	1.69992e-11	1.87154e-09
IFI6	1.21829	11.5383	45.2405	1.74268e-11	1.90557e-09
PSME2	0.991098	10.1947	45.1412	1.83327e-11	1.98123e-09
VCP	0.928708	10.2527	45.1377	1.83653e-11	1.98123e-09
DSP	0.992108	10.6797	45.0806	1.89086e-11	2.02625e-09
SHISA5	1.07937	9.81053	45.0622	1.9087e-11	2.03182e-09
TRAM1	1.09141	9.95614	44.9151	2.05768e-11	2.176e-09
ZNFX1	1.00732	10.2295	44.8554	2.1213e-11	2.22861e-09
ISG20	1.15655	10.1169	44.6533	2.352e-11	2.45494e-09
TMBIM6	0.954428	10.7794	44.3982	2.67937e-11	2.77859e-09
SLC25A5	1.02573	10.0359	44.2922	2.82841e-11	2.90496e-09
MDK	1.00343	10.4637	44.2774	2.84984e-11	2.90496e-09
CAPNS1	0.963559	10.2275	44.2736	2.85544e-11	2.90496e-09
CD55	0.930501	10.8143	44.2083	2.95234e-11	2.98465e-09
EIF4G2	0.913498	10.525	44.0952	3.12785e-11	3.14232e-09
ZDHHC13	1.09931	9.73528	44.0444	3.21007e-11	3.20488e-09
NT5C2	1.03575	9.9944	44.0152	3.25829e-11	3.23295e-09
S100A10	1.09211	10.0974	43.6995	3.82876e-11	3.75679e-09
PLSCR1	1.03926	10.1282	43.6954	3.8367e-11	3.75679e-09
TMEM123	1.0232	10.2291	43.6618	3.9031e-11	3.75679e-09
AES	0.895266	10.0664	43.6707	3.88551e-11	3.75679e-09
EIF1	0.870985	10.3228	43.6795	3.86799e-11	3.75679e-09
TRIM29	0.995208	9.97043	43.6325	3.96206e-11	3.79084e-09
ACTN4	0.828315	10.3272	43.5434	4.14662e-11	3.94395e-09
DTX3L	1.1011	10.003	43.4574	4.3328e-11	4.09679e-09
VDAC2	1.05551	9.66132	43.4274	4.39987e-11	4.12887e-09
PSMB9	1.02019	10.1609	43.4193	4.4181e-11	4.12887e-09
RAB25	1.0236	9.81855	42.9571	5.59527e-11	5.19875e-09
SERPING1	1.27565	10.0765	42.8929	5.78205e-11	5.34141e-09
IFI16	0.918956	10.3448	42.6848	6.43105e-11	5.90701e-09
PVRL4	1.04217	9.8896	42.5869	6.76097e-11	6.17477e-09
SQRDL	1.03061	9.77881	42.4884	7.11031e-11	6.43842e-09
RAB11FIP1	1.02116	10.3538	42.483	7.12976e-11	6.43842e-09
C4orf3	1.03144	9.82551	42.4443	7.27227e-11	6.53042e-09
CSTB	0.954987	10.329	42.2514	8.0263e-11	7.16749e-09
CLDN7	0.875986	10.2706	42.0853	8.73779e-11	7.75974e-09
TMPRSS11D	1.2794	9.8038	42.06	8.85135e-11	7.77468e-09
C1orf116	1.10328	9.86969	42.0638	8.83454e-11	7.77468e-09
PSMB1	0.997666	9.9029	41.9779	9.23109e-11	8.06416e-09
ANXA3	1.0526	9.87529	41.9319	9.45071e-11	8.16759e-09
DHRS9	1.01515	10.3132	41.9318	9.45111e-11	8.16759e-09
PTBP3	1.01886	9.91141	41.7727	1.02527e-10	8.81292e-09
ARF1	0.875436	10.2701	41.6273	1.10442e-10	9.44283e-09
ATP6V0E1	0.948787	9.9219	41.5513	1.14819e-10	9.76508e-09
SLFN5	1.08187	10.0074	41.4907	1.18431e-10	1.00193e-08
DIMT1	1.21181	9.54747	41.4615	1.20215e-10	1.0117e-08
TLR3	1.23594	9.55985	41.4051	1.23735e-10	1.03257e-08
PPP1R7	1.10716	9.6758	41.4012	1.2398e-10	1.03257e-08
GBP2	1.08171	10.1235	41.2401	1.34631e-10	1.10411e-08
ENO1	0.96836	10.3274	41.2452	1.34282e-10	1.10411e-08
ADGRF1	0.941618	10.2946	41.2576	1.33433e-10	1.10411e-08
ITGB1	1.00384	9.92171	41.1669	1.3977e-10	1.14044e-08
PTTG1IP	0.923621	10.3904	41.0337	1.49628e-10	1.21471e-08
CFL1	0.834289	10.171	41.0032	1.51978e-10	1.22759e-08
PSMD12	1.07813	9.75465	40.9635	1.55101e-10	1.24413e-08
PCDH1	1.06016	9.81992	40.9575	1.55575e-10	1.24413e-08
OAS2	1.07921	10.3243	40.9248	1.58198e-10	1.25885e-08
CDH1	0.95203	10.1005	40.8602	1.63521e-10	1.2948e-08
GSR	1.00831	10.0143	40.8099	1.67781e-10	1.32202e-08
GPX2	1.25279	9.77922	40.6759	1.79686e-10	1.40256e-08
TPT1	0.77106	11.7399	40.6753	1.79748e-10	1.40256e-08
STS	1.18727	9.89184	40.5856	1.88186e-10	1.45302e-08
DSG2	1.12944	10.0116	40.5849	1.88256e-10	1.45302e-08
SDC1	1.00603	10.0595	40.5779	1.88927e-10	1.45302e-08
PSAP	0.849646	10.9589	40.5407	1.92562e-10	1.47393e-08
APOL6	1.01162	10.4304	40.4405	2.02699e-10	1.54416e-08
POMP	0.983656	9.78801	40.2955	2.18307e-10	1.65522e-08
CAPG	1.09706	9.62694	40.1461	2.35665e-10	1.77378e-08
SPATS2L	0.990817	10.4975	40.142	2.36151e-10	1.77378e-08
ARL6IP1	1.02585	9.76669	40.0833	2.43357e-10	1.81941e-08
PGK1	1.01526	9.91168	40.0016	2.53759e-10	1.88839e-08
EFCAB14	1.01827	9.93552	39.956	2.59747e-10	1.92404e-08
CNP	1.09501	9.82488	39.7353	2.90817e-10	2.14431e-08
MGST1	1.04821	9.93801	39.5985	3.11928e-10	2.27906e-08
YPEL5	1.00983	9.79963	39.6027	3.11259e-10	2.27906e-08
RNF114	1.00759	9.79228	39.5864	3.13859e-10	2.28279e-08
GBP1	1.14656	10.6847	39.4551	3.35686e-10	2.43055e-08
IFI30	1.04572	10.0842	39.4131	3.4299e-10	2.4723e-08
RAB27B	1.0949	9.83726	39.3486	3.54509e-10	2.54392e-08
CLIC1	0.882416	9.95228	39.2665	3.69723e-10	2.6413e-08
CLDN1	1.16988	10.0737	39.1185	3.98843e-10	2.82586e-08
KRT7	0.811586	11.2628	39.1174	3.99073e-10	2.82586e-08
DYNLT1	0.946958	9.99884	39.0807	4.0664e-10	2.86681e-08
EHF	0.901323	10.3411	39.0564	4.11746e-10	2.89013e-08
KARS	0.981429	9.89846	39.0031	4.23129e-10	2.95712e-08
TUBB4B	0.968634	9.93949	38.8575	4.55892e-10	3.1723e-08
TET2	0.986001	10.0705	38.8105	4.66997e-10	3.23556e-08
AQP5	0.989992	10.7216	38.8012	4.6923e-10	3.23708e-08
MYD88	1.05535	9.69887	38.7335	4.85792e-10	3.33702e-08
NET1	1.0359	9.98423	38.6014	5.19808e-10	3.55549e-08
TM9SF3	0.890608	10.3533	38.4414	5.64229e-10	3.84297e-08
PSMD2	0.975279	9.90338	38.3952	5.77757e-10	3.91851e-08
MX2	1.17142	10.2476	38.3587	5.88639e-10	3.97554e-08
NDFIP1	0.997598	9.90536	38.33	5.9736e-10	4.01756e-08
ATP5G3	0.982639	9.89336	38.3199	6.00476e-10	4.02169e-08
LDLR	1.1705	9.99598	38.1784	6.45619e-10	4.2883e-08
SPINT2	0.868123	10.3552	38.1831	6.44078e-10	4.2883e-08
ATP1A1	0.914611	10.5216	38.1681	6.49065e-10	4.29345e-08
TAP2	1.05786	9.95671	38.14	6.58455e-10	4.33771e-08
EMP2	1.04852	9.9126	38.0962	6.73409e-10	4.41811e-08
MISP	1.00371	9.94871	38.0534	6.88347e-10	4.4942e-08
LGALS3BP	0.919388	10.3377	38.047	6.90598e-10	4.4942e-08
FBXO34	1.08767	9.81279	37.9585	7.2266e-10	4.68388e-08
MORC3	1.04962	9.69319	37.9498	7.25883e-10	4.68588e-08
MYH14	0.866605	10.2906	37.9232	7.3584e-10	4.73115e-08
FOS	1.20621	10.8143	37.9096	7.40989e-10	4.74528e-08
CDC42	0.840367	10.026	37.8263	7.73341e-10	4.93281e-08
APOBEC3G	1.18755	9.5661	37.6547	8.4444e-10	5.36503e-08
PDIA3	0.908976	10.4414	37.5716	8.81194e-10	5.5765e-08
MYL6	0.76153	10.9553	37.5467	8.92511e-10	5.62597e-08
GSN	0.866999	10.4298	37.5014	9.13474e-10	5.73562e-08
CFH	0.939073	10.3115	37.4532	9.36346e-10	5.85635e-08
YWHAZ	0.814433	10.38	37.407	9.58767e-10	5.97334e-08
YWHAB	0.879255	10.2441	37.3701	9.77065e-10	6.06384e-08
EIF6	0.97243	9.90562	37.2581	1.03482e-09	6.39758e-08
HECTD1	0.969229	10.181	37.207	1.06232e-09	6.54241e-08
IRF1	1.00071	10.4277	37.1228	1.10916e-09	6.80485e-08
CLTA	0.900257	9.93746	37.0351	1.1602e-09	7.09088e-08
ATP5B	0.896003	10.2064	36.8532	1.27366e-09	7.75487e-08
ALCAM	0.841886	10.9584	36.8078	1.30369e-09	7.90775e-08
DDX17	0.867901	10.1684	36.7503	1.34268e-09	8.11361e-08
TXNIP	0.877077	10.9639	36.7393	1.35031e-09	8.1292e-08
GBP4	1.24521	10.5088	36.5886	1.4588e-09	8.74955e-08
ANXA4	1.04274	9.7417	36.5297	1.50358e-09	8.92703e-08
MRPL14	1.00888	9.73159	36.5375	1.49758e-09	8.92703e-08
LAPTM4A	0.938606	9.94138	36.5278	1.50505e-09	8.92703e-08
COX5A	0.88879	9.94593	36.4868	1.537e-09	9.08301e-08
ASAH1	0.918314	10.2133	36.479	1.54318e-09	9.08612e-08
APOL1	1.04016	10.7169	36.4377	1.57621e-09	9.24672e-08
GPRC5A	1.17694	10.0646	36.3868	1.61794e-09	9.45702e-08
ZFAND5	0.90753	10.0289	36.3685	1.63322e-09	9.51173e-08
MFN2	1.05341	9.71402	36.3422	1.65541e-09	9.60617e-08
TYMP	0.981465	10.4802	36.2599	1.72677e-09	9.98418e-08
GNG5	0.929786	9.87564	36.1991	1.78151e-09	1.02638e-07
FAM129B	0.896149	10.1876	36.1399	1.83651e-09	1.05429e-07
TSPO	0.901131	10.0859	36.094	1.88028e-09	1.07557e-07
DYNLL1	0.90264	9.99182	36.0434	1.92973e-09	1.09995e-07
IQGAP1	0.894906	10.3457	35.995	1.97823e-09	1.1236e-07
TMEM50A	0.962834	9.78262	35.9117	2.06468e-09	1.16858e-07
NUCB1	0.968164	9.79852	35.8762	2.10266e-09	1.1859e-07
HIST1H2BK	1.16907	9.98188	35.8372	2.14517e-09	1.20233e-07
PIK3IP1	1.0504	9.79187	35.8308	2.15221e-09	1.20233e-07
HMGN1	0.871125	9.77798	35.8289	2.15423e-09	1.20233e-07
SLC44A2	0.882888	10.084	35.8079	2.17765e-09	1.2112e-07
RPL27	0.869539	10.2279	35.7393	2.25565e-09	1.25025e-07
ASS1	0.900033	10.4261	35.7308	2.26553e-09	1.25141e-07
KRT6A	1.73313	10.4592	35.6853	2.31908e-09	1.27661e-07
RHOA	0.847951	10.206	35.6658	2.34244e-09	1.28507e-07
MSRB1	1.11243	9.62801	35.5933	2.43125e-09	1.32027e-07
GLTP	0.999507	9.84416	35.6021	2.42023e-09	1.32027e-07
SDCBP2	0.938496	10.0351	35.5954	2.42855e-09	1.32027e-07
LIPH	1.02997	9.9069	35.4712	2.58846e-09	1.40091e-07
TMEM54	1.03054	9.61895	35.3769	2.71685e-09	1.46546e-07
BCL10	1.04074	9.57862	35.3528	2.75074e-09	1.47729e-07
LAMP1	0.951303	9.79111	35.3483	2.75716e-09	1.47729e-07
ANKRD13A	1.04327	9.71588	35.3262	2.78862e-09	1.48918e-07
GOLPH3L	1.0956	9.57392	35.0714	3.17835e-09	1.69168e-07
ANXA11	0.817742	10.3893	35.0378	3.23369e-09	1.71546e-07
XBP1	0.869277	10.9538	35.0047	3.28906e-09	1.73909e-07
GOLM1	0.824898	10.7494	34.951	3.38105e-09	1.78187e-07
CLCA4	1.75153	9.91727	34.8024	3.64924e-09	1.91692e-07
CAB39	0.923856	9.87906	34.7654	3.71931e-09	1.94737e-07
ADGRE5	1.15782	9.71767	34.7559	3.73754e-09	1.94858e-07
TPM4	0.812209	10.2466	34.7515	3.74587e-09	1.94858e-07
DIAPH1	0.913082	10.0465	34.7395	3.76897e-09	1.95427e-07
PTGFRN	1.23027	9.64825	34.7275	3.79243e-09	1.96011e-07
TM9SF2	0.905705	9.97382	34.6937	3.85886e-09	1.98805e-07
METTL9	0.95132	9.75222	34.6421	3.96243e-09	2.03489e-07
DNAJB1	0.935967	9.88344	34.6082	4.03204e-09	2.06404e-07
HSPA4	0.988858	9.8449	34.6013	4.0463e-09	2.06477e-07
SCD	1.5577	9.64513	34.5424	4.1707e-09	2.12151e-07
UBE2H	0.973482	9.91464	34.4766	4.31398e-09	2.17376e-07
CD2AP	0.9454	9.9884	34.4823	4.30149e-09	2.17376e-07
S100P	0.752398	12.3187	34.4868	4.29141e-09	2.17376e-07
IFIT3	1.1257	11.2384	34.2491	4.84893e-09	2.43568e-07
PSMB10	0.909221	10.0094	34.2011	4.97004e-09	2.48873e-07
DDX3X	0.824741	10.3018	34.1093	5.21004e-09	2.60081e-07
CD81	0.92424	9.96144	34.073	5.30836e-09	2.63864e-07
YWHAE	0.825111	10.0004	34.0692	5.31864e-09	2.63864e-07
RAB10	0.961624	9.87812	34.054	5.36038e-09	2.65116e-07
UBQLN1	0.97417	9.77896	33.972	5.59123e-09	2.75639e-07
TPD52	0.942936	9.85689	33.9663	5.60744e-09	2.75639e-07
C3orf38	1.17755	9.64649	33.959	5.62844e-09	2.75828e-07
ZDHHC7	1.0425	9.58122	33.8804	5.86051e-09	2.86328e-07
FMR1	0.987921	9.73021	33.868	5.89815e-09	2.87293e-07
KRT5	2.60354	9.74567	33.8195	6.047e-09	2.93654e-07
CHMP4B	0.802277	10.0703	33.8092	6.07922e-09	2.94329e-07
CTNND1	0.834523	10.1289	33.7623	6.22753e-09	3.00605e-07
UHMK1	1.01662	9.9819	33.7125	6.38874e-09	3.07463e-07
CXCL17	0.790526	10.4445	33.7061	6.40996e-09	3.07563e-07
TMPRSS4	0.797445	10.2895	33.698	6.43667e-09	3.07926e-07
KRT23	1.0674	10.4564	33.6756	6.51123e-09	3.10568e-07
SMAD1	1.0475	9.63236	33.6414	6.6267e-09	3.15141e-07
PTP4A2	0.851349	10.1376	33.5195	7.05536e-09	3.34537e-07
WDR1	0.853368	9.91849	33.4922	7.15494e-09	3.38261e-07
MCU	1.00494	9.75388	33.4751	7.21835e-09	3.39916e-07
RPS18	0.81673	10.8522	33.4713	7.23225e-09	3.39916e-07
GSTP1	0.777278	11.0271	33.4635	7.26126e-09	3.40284e-07
JAK1	0.923317	10.0076	33.3987	7.50741e-09	3.50797e-07
CEACAM1	1.13636	9.77641	33.2838	7.9645e-09	3.71076e-07
ERP44	0.999587	9.6172	33.2711	8.01672e-09	3.7243e-07
ARHGAP5	0.878653	10.0976	33.2566	8.07637e-09	3.73045e-07
GRN	0.794101	10.3728	33.2572	8.07389e-09	3.73045e-07
TMEM59	0.859821	10.3489	33.2394	8.14828e-09	3.75288e-07
PDP1	1.0765	9.72698	33.1933	8.34381e-09	3.83195e-07
PIK3R3	1.04964	9.96008	33.1578	8.49746e-09	3.8914e-07
CHMP5	0.912704	9.8012	33.1463	8.54795e-09	3.89234e-07
SLC25A3	0.864716	10.1132	33.1486	8.53766e-09	3.89234e-07
ADD3	0.968977	9.98483	33.0739	8.87208e-09	4.02852e-07
CDS1	1.00744	9.65225	32.9427	9.49135e-09	4.28317e-07
PUF60	0.935082	9.74181	32.9401	9.50442e-09	4.28317e-07
OPTN	0.897797	10.2381	32.9383	9.51282e-09	4.28317e-07
BCL2L2-PABPN1	0.955584	9.74943	32.8841	9.78203e-09	4.39208e-07
ITFG1	1.04035	9.64673	32.8535	9.93708e-09	4.44926e-07
EIF4G1	0.794722	10.2838	32.8043	1.0192e-08	4.55071e-07
LIMA1	0.86407	10.3977	32.7753	1.03453e-08	4.60636e-07
CDCP1	1.02745	9.84368	32.7695	1.03762e-08	4.60738e-07
NFE2L1	0.929069	9.90893	32.7477	1.04932e-08	4.64651e-07
RETSAT	1.07329	9.66752	32.732	1.05784e-08	4.66797e-07
EFHD2	0.779116	10.428	32.728	1.05998e-08	4.66797e-07
COX7B	0.943831	9.80571	32.7127	1.06834e-08	4.69195e-07
PDLIM1	0.933424	10.0416	32.6841	1.08421e-08	4.74866e-07
SCARB2	0.930255	9.91982	32.6759	1.08877e-08	4.75566e-07
RANBP9	1.04351	9.66075	32.6174	1.12205e-08	4.88778e-07
SP100	0.84136	10.353	32.6081	1.12741e-08	4.89784e-07
TXN	0.836686	10.7701	32.5863	1.14013e-08	4.93975e-07
SSNA1	1.01557	9.66935	32.507	1.18761e-08	5.13163e-07
TSC22D1	0.904872	9.99536	32.4994	1.19229e-08	5.13805e-07
ATP6V0B	0.836796	9.88953	32.4638	1.21435e-08	5.21912e-07
SREBF1	0.960057	9.86361	32.3422	1.29272e-08	5.54112e-07
POLR2K	0.986184	9.64411	32.3162	1.31019e-08	5.59569e-07
RAD23B	0.882268	9.80519	32.3129	1.31241e-08	5.59569e-07
GDE1	1.00171	9.88515	32.3033	1.31888e-08	5.59863e-07
TMBIM1	0.908563	9.94748	32.3016	1.32007e-08	5.59863e-07
GLRX	1.06305	10.0785	32.2037	1.38826e-08	5.87233e-07
PTPN13	0.992632	10.2653	32.1914	1.39708e-08	5.89415e-07
SNU13	0.980321	9.65588	32.1241	1.44629e-08	6.08577e-07
TPM3	0.788651	10.0899	32.1184	1.45058e-08	6.08788e-07
CD44	1.02117	9.86158	31.923	1.60407e-08	6.71452e-07
HNRNPC	0.837188	9.89463	31.9058	1.61833e-08	6.75662e-07
RCC2	0.961129	9.78286	31.8895	1.63196e-08	6.79587e-07
DYNLL2	0.994298	9.67719	31.8723	1.64652e-08	6.83879e-07
TRIM38	0.931866	9.96007	31.8669	1.65108e-08	6.84007e-07
SEC31A	0.918641	9.91485	31.796	1.71243e-08	7.07598e-07
NT5C3A	1.07403	9.79004	31.756	1.74808e-08	7.20478e-07
PPL	0.835495	10.4133	31.7424	1.76037e-08	7.23688e-07
APOL2	1.10145	9.96578	31.7183	1.7823e-08	7.30836e-07
IL10RB	0.981737	9.67687	31.7047	1.79485e-08	7.34106e-07
COPS5	1.02572	9.5704	31.6916	1.80704e-08	7.37218e-07
PSEN1	0.997051	9.65975	31.657	1.83954e-08	7.48577e-07
TRIM22	0.92706	9.9509	31.6273	1.86781e-08	7.58161e-07
ORMDL3	1.01057	9.67929	31.6212	1.87372e-08	7.58644e-07
PRDX6	0.987849	9.77037	31.5921	1.90206e-08	7.68184e-07
HEBP2	0.779042	10.2407	31.5719	1.92187e-08	7.74241e-07
SAP18	0.821678	10.0604	31.5287	1.96516e-08	7.89701e-07
ARPC2	0.811923	10.1943	31.4957	1.99878e-08	8.01209e-07
ITGB8	1.08404	10.1872	31.4772	2.01793e-08	8.0487e-07
KLF3	0.900062	10.0085	31.4786	2.01645e-08	8.0487e-07
RICTOR	1.1182	9.61812	31.4695	2.02596e-08	8.0607e-07
GBP5	1.2947	10.1989	31.4227	2.07541e-08	8.23706e-07
SH3RF1	0.973933	9.67721	31.4167	2.08184e-08	8.24222e-07
CTSC	0.870963	10.0599	31.3776	2.12414e-08	8.38906e-07
CCND1	1.02603	10.1669	31.3519	2.15249e-08	8.45945e-07
PSMA4	0.846909	10.0602	31.3545	2.14958e-08	8.45945e-07
DYRK1A	1.02705	9.63619	31.3338	2.17267e-08	8.51792e-07
NUP98	1.02443	9.59567	31.3277	2.17943e-08	8.52365e-07
PTPRK	0.986257	9.7373	31.2768	2.23739e-08	8.70793e-07
PLAC8	0.871259	10.2176	31.2786	2.23526e-08	8.70793e-07
RNF145	0.926461	9.82636	31.2701	2.24515e-08	8.71703e-07
CKAP4	0.928294	9.88517	31.2483	2.27041e-08	8.79387e-07
ZNF207	0.918191	9.7748	31.2423	2.2775e-08	8.80013e-07
DBI	0.957393	9.74432	31.209	2.31686e-08	8.93076e-07
PCDH7	1.16701	9.75065	31.192	2.33731e-08	8.98804e-07
HNRNPR	0.893537	9.87914	31.1784	2.35373e-08	9.02955e-07
PARP14	0.882437	10.8111	31.1548	2.38249e-08	9.11812e-07
KCTD3	1.02719	9.65133	31.1232	2.42165e-08	9.24598e-07
RAB21	1.009	9.6586	31.108	2.44063e-08	9.29638e-07
METRNL	1.00809	9.71416	31.1031	2.44679e-08	9.29782e-07
EMP1	1.30138	10.0687	30.9794	2.60785e-08	9.88647e-07
PPTC7	1.07763	9.61731	30.9579	2.63682e-08	9.95394e-07
RER1	0.921351	9.72516	30.957	2.63804e-08	9.95394e-07
TMCO1	0.89674	9.74063	30.9421	2.6584e-08	1.00073e-06
EMC7	0.940363	9.67648	30.8653	2.76577e-08	1.03871e-06
GNG12	0.996031	9.70731	30.8445	2.79554e-08	1.04597e-06
PKM	0.758542	10.6	30.8427	2.79811e-08	1.04597e-06
PPP2CA	0.937083	9.79391	30.833	2.81218e-08	1.04636e-06
UPF1	0.917604	9.85038	30.8344	2.81008e-08	1.04636e-06
DDX5	0.703715	10.5776	30.7957	2.86675e-08	1.06421e-06
FUT3	0.873606	10.0993	30.7398	2.95045e-08	1.09275e-06
BTG1	0.865935	10.188	30.698	3.01482e-08	1.11403e-06
CD164	0.843862	10.0625	30.6785	3.04528e-08	1.1227e-06
XPO1	0.971163	9.8365	30.6666	3.06391e-08	1.12698e-06
RNF19B	1.04611	9.70738	30.5748	3.21243e-08	1.17472e-06
MET	1.01377	9.78129	30.5713	3.21826e-08	1.17472e-06
MARK2	0.935109	9.75253	30.5734	3.21469e-08	1.17472e-06
KRAS	0.926875	9.75545	30.5685	3.22292e-08	1.17472e-06
PLS3	0.998574	9.81452	30.537	3.27553e-08	1.1912e-06
GALNT5	0.93368	10.2575	30.4811	3.37138e-08	1.22142e-06
NDUFV2	0.859566	9.84423	30.4797	3.37384e-08	1.22142e-06
GDPD3	1.09783	9.63162	30.4647	3.39993e-08	1.2281e-06
CRB3	0.989573	9.57952	30.4483	3.42879e-08	1.23575e-06
ATP5J	0.902255	9.6746	30.3145	3.67375e-08	1.32107e-06
ACTR3	0.883888	9.88856	30.2732	3.75281e-08	1.34649e-06
LASP1	0.901725	9.81065	30.2103	3.87645e-08	1.38775e-06
PAPOLA	0.898114	9.85471	30.2025	3.89214e-08	1.39027e-06
SESTD1	1.0569	9.64597	30.1801	3.93734e-08	1.39711e-06
ACSL3	0.8804	9.92237	30.1811	3.93533e-08	1.39711e-06
PSMA3	0.876082	9.81534	30.1856	3.92611e-08	1.39711e-06
OAS3	0.983388	10.0583	30.1175	4.06652e-08	1.43976e-06
UBE2N	0.972617	9.59583	30.0898	4.12493e-08	1.45723e-06
HLA-F	0.805319	10.4997	30.0572	4.19491e-08	1.47871e-06
ARPC5	0.856187	10.0354	30.0251	4.26486e-08	1.50007e-06
HSBP1	0.859547	9.87031	30.0145	4.2883e-08	1.50503e-06
TMOD3	0.845161	9.89501	29.9965	4.3283e-08	1.51575e-06
TMCO4	0.991569	9.69733	29.9637	4.40202e-08	1.53822e-06
FRMD4B	1.00354	9.88497	29.9547	4.42263e-08	1.53833e-06
PSMD3	0.960825	9.64724	29.951	4.43104e-08	1.53833e-06
SLK	0.787868	10.6396	29.9525	4.42754e-08	1.53833e-06
COL4A3BP	0.950539	9.77231	29.9323	4.47391e-08	1.54653e-06
NDUFA4	0.866444	10.05	29.9339	4.47025e-08	1.54653e-06
PARP12	1.00386	9.70192	29.9054	4.53644e-08	1.56478e-06
RPL30	0.793112	10.4805	29.8914	4.56934e-08	1.57275e-06
PDIA6	0.892818	10.0195	29.8715	4.6166e-08	1.58563e-06
DNTTIP2	0.920016	9.79339	29.8663	4.62894e-08	1.58647e-06
TRAFD1	1.00863	9.80252	29.8428	4.68522e-08	1.60124e-06
EIF5A	0.872887	9.74295	29.8401	4.69194e-08	1.60124e-06
EPSTI1	0.971899	10.2176	29.8273	4.72283e-08	1.60496e-06
AIM1	0.946812	9.89429	29.8297	4.71705e-08	1.60496e-06
CD46	0.895585	9.85493	29.709	5.02013e-08	1.6997e-06
GHITM	0.85955	9.91045	29.708	5.02276e-08	1.6997e-06
RPL8	0.771506	10.7948	29.6995	5.04482e-08	1.70358e-06
RBM47	0.80509	10.0969	29.6908	5.06751e-08	1.70766e-06
CD59	0.819012	10.1554	29.6738	5.11218e-08	1.71911e-06
RNF7	0.882939	9.75382	29.661	5.14609e-08	1.7233e-06
GPX1	0.81155	10.2705	29.6649	5.13561e-08	1.7233e-06
MPZL2	0.889541	9.83378	29.602	5.30514e-08	1.77286e-06
LYN	0.807502	10.0514	29.5965	5.32009e-08	1.77417e-06
PSMC2	0.964273	9.75876	29.5892	5.34012e-08	1.77716e-06
TRAK1	0.878525	9.915	29.5713	5.38981e-08	1.79e-06
RNF141	0.943204	9.75427	29.5519	5.4439e-08	1.80423e-06
KEAP1	0.958692	9.66378	29.5284	5.51028e-08	1.82071e-06
SH2D4A	0.889673	9.88309	29.5263	5.51627e-08	1.82071e-06
RND3	0.875572	10.0314	29.4863	5.63132e-08	1.85487e-06
TRIM16	0.906669	9.88106	29.4541	5.72561e-08	1.88208e-06
PSMB4	0.853359	9.91786	29.4365	5.77781e-08	1.89536e-06
ZDHHC5	0.904115	9.75089	29.3803	5.94779e-08	1.94715e-06
TSPAN14	0.946178	9.74031	29.3512	6.03807e-08	1.97268e-06
OASL	1.18322	9.98469	29.3219	6.12979e-08	1.99858e-06
GPBP1	0.851669	9.88985	29.3122	6.16064e-08	2.00458e-06
CEACAM6	1.02544	10.8966	29.3034	6.18885e-08	2.00969e-06
CCT6A	0.883493	9.88519	29.2931	6.22158e-08	2.01624e-06
UQCRC2	0.933761	9.76436	29.2567	6.33979e-08	2.04719e-06
RPS12	0.72097	10.8093	29.2558	6.34254e-08	2.04719e-06
ADSS	0.908573	9.7777	29.2265	6.4392e-08	2.07422e-06
FAM107B	0.785666	10.6249	29.2063	6.50662e-08	2.09175e-06
SERPINB13	1.36326	9.63028	29.1968	6.53874e-08	2.0937e-06
IDH2	0.911959	9.75982	29.1998	6.52856e-08	2.0937e-06
CAPN5	0.942104	9.70824	29.1708	6.62719e-08	2.1136e-06
RPS8	0.775429	10.3944	29.1721	6.62274e-08	2.1136e-06
NBR1	0.939499	9.72598	29.1635	6.65212e-08	2.11735e-06
HNRNPU	0.728125	10.2919	29.1531	6.68798e-08	2.12456e-06
IKZF2	0.936538	9.90449	29.1099	6.83856e-08	2.16555e-06
SON	0.770367	10.2967	29.1084	6.84395e-08	2.16555e-06
PPP2CB	0.948573	9.69523	29.0918	6.90281e-08	2.17988e-06
PML	0.959609	9.76398	29.0164	7.17669e-08	2.26192e-06
ATP10B	0.922986	9.94858	29.005	7.2191e-08	2.27084e-06
QSOX1	0.878429	9.86631	28.9883	7.28172e-08	2.28211e-06
CNBP	0.805586	10.048	28.9879	7.28333e-08	2.28211e-06
C1QBP	1.00366	9.61586	28.9614	7.38359e-08	2.30902e-06
ARHGEF12	0.933179	9.91485	28.9158	7.55937e-08	2.3594e-06
TAX1BP1	0.743983	10.4183	28.8844	7.68286e-08	2.3933e-06
RELL1	1.06072	9.621	28.861	7.77639e-08	2.41775e-06
HSP90B1	0.768533	10.7482	28.7697	8.15145e-08	2.52947e-06
2020-09-15	0.859824	9.79449	28.7575	8.20314e-08	2.5406e-06
TUBA1C	0.892491	9.78732	28.7407	8.27457e-08	2.55289e-06
PSMB7	0.862432	9.78629	28.7409	8.27369e-08	2.55289e-06
IFIT1	1.1706	10.9823	28.6859	8.51205e-08	2.61611e-06
OTUD4	1.00206	9.61491	28.6861	8.51139e-08	2.61611e-06
HLA-DPA1	1.13715	9.86138	28.6512	8.66607e-08	2.65525e-06
HLA-DMA	1.01324	9.75295	28.6498	8.67244e-08	2.65525e-06
IL19	1.40617	9.78488	28.6031	8.88376e-08	2.71465e-06
HNRNPUL2	0.846576	9.86265	28.5996	8.90021e-08	2.71465e-06
TMED2	0.880382	9.80664	28.5652	9.05981e-08	2.7581e-06
PCBP2	0.84092	9.80616	28.5043	9.34914e-08	2.8408e-06
SERPINB1	0.91123	10.0372	28.4832	9.45162e-08	2.86652e-06
ILF2	0.952048	9.65991	28.4774	9.47999e-08	2.86971e-06
DYNLT3	1.00882	9.57902	28.458	9.57536e-08	2.89313e-06
MIER1	0.91878	9.70916	28.3845	9.94585e-08	2.99943e-06
RPS14	0.773222	10.6953	28.301	1.03844e-07	3.12582e-06
SAMHD1	0.997663	9.87668	28.2937	1.04234e-07	3.13169e-06
KDM6A	0.945045	9.66568	28.2843	1.04741e-07	3.13522e-06
TTC9	0.918695	9.90519	28.2859	1.04656e-07	3.13522e-06
UGP2	0.826804	9.96902	28.2211	1.08217e-07	3.23323e-06
LRP11	0.941396	9.82674	28.1893	1.10014e-07	3.28081e-06
ARHGAP32	0.90601	9.87398	28.1831	1.10363e-07	3.28512e-06
STAU1	0.853962	9.77471	28.1612	1.11622e-07	3.31648e-06
LYPD3	1.25614	9.78757	28.1398	1.12861e-07	3.34309e-06
TES	0.973088	9.77292	28.1385	1.12934e-07	3.34309e-06
NFATC3	1.0216	9.5515	28.1284	1.13529e-07	3.35454e-06
SYNGR2	0.858428	9.97778	28.1245	1.13757e-07	3.35511e-06
C6orf106	0.879285	9.90542	28.0963	1.15424e-07	3.39803e-06
EFEMP1	1.0354	9.63301	28.091	1.15744e-07	3.40123e-06
SAMD9L	1.03	10.434	28.0805	1.16374e-07	3.41351e-06
CGN	0.942035	9.84602	28.0454	1.185e-07	3.45779e-06
DUSP1	0.93351	10.0589	28.0504	1.18199e-07	3.45779e-06
ANXA7	0.89579	9.75628	28.0414	1.18745e-07	3.45779e-06
NCKAP1	0.826977	9.86122	28.0433	1.18632e-07	3.45779e-06
PSMB5	0.948627	9.67993	28.0082	1.20802e-07	3.51133e-06
MAPK1IP1L	0.956407	9.60694	28.0039	1.21069e-07	3.51274e-06
RPS11	0.721154	10.5968	27.9809	1.22516e-07	3.54834e-06
ZFP36L1	0.856226	9.97243	27.9568	1.24053e-07	3.57993e-06
NPTN	0.800566	10.0333	27.9575	1.24008e-07	3.57993e-06
PRKAR1A	0.835443	9.8519	27.9503	1.24473e-07	3.58562e-06
NCOA7	1.09985	9.85266	27.9397	1.25157e-07	3.59889e-06
SH3GLB1	0.865973	9.84301	27.9343	1.25506e-07	3.60246e-06
NCOA4	0.839798	10.067	27.8365	1.3201e-07	3.7824e-06
CCDC85C	1.02614	9.55464	27.7998	1.34537e-07	3.84796e-06
SUMO2	0.860942	9.65735	27.7962	1.3479e-07	3.84834e-06
CLPX	1.04844	9.65631	27.7734	1.36389e-07	3.88709e-06
TALDO1	0.837626	9.93223	27.7693	1.36681e-07	3.8885e-06
CDC42SE2	0.958376	9.67819	27.7408	1.38703e-07	3.93907e-06
C19orf66	1.00359	9.63041	27.7301	1.39474e-07	3.95398e-06
AHCYL2	0.984473	9.70518	27.6865	1.42655e-07	4.03703e-06
RPS15A	0.850946	9.99328	27.6521	1.45215e-07	4.10226e-06
NSF	0.95011	9.60875	27.6017	1.4905e-07	4.20322e-06
TJP3	0.806605	10.0309	27.5908	1.49893e-07	4.21958e-06
PGD	0.87721	10.2082	27.5534	1.5282e-07	4.29445e-06
NUB1	0.947082	9.99447	27.528	1.54834e-07	4.34346e-06
YBX3	0.850912	9.88275	27.5023	1.56908e-07	4.39397e-06
TBC1D23	1.01691	9.62862	27.4968	1.57358e-07	4.39891e-06
MTHFR	1.00902	9.60763	27.4712	1.59454e-07	4.44977e-06
ICMT	0.922099	9.74161	27.4293	1.62947e-07	4.53937e-06
SKP1	0.759343	9.98464	27.4044	1.65053e-07	4.59008e-06
ATMIN	0.985438	9.61411	27.3975	1.65649e-07	4.59869e-06
P4HB	0.790452	10.3526	27.3814	1.67034e-07	4.62913e-06
RCOR1	0.997603	9.66564	27.3653	1.68426e-07	4.65169e-06
LRRC8A	0.911835	9.89152	27.3663	1.68336e-07	4.65169e-06
SLC9A3R1	0.793896	10.1138	27.3586	1.69009e-07	4.65979e-06
DDX42	0.925772	9.76172	27.3551	1.69321e-07	4.66038e-06
C6orf62	0.829285	9.82773	27.3313	1.7141e-07	4.70179e-06
GUK1	0.745314	10.2878	27.3323	1.71323e-07	4.70179e-06
KDELR2	0.876091	9.79067	27.3016	1.74068e-07	4.76657e-06
PLXNB2	0.757975	10.3391	27.2359	1.80085e-07	4.92294e-06
SDHB	0.902746	9.67163	27.2261	1.80997e-07	4.93946e-06
IFNAR1	0.910923	9.81105	27.2179	1.81765e-07	4.95203e-06
IFIH1	0.949745	10.3031	27.2103	1.82482e-07	4.96313e-06
GRB2	0.857227	9.79802	27.1862	1.84774e-07	5.01699e-06
SERPINB2	1.32698	10.156	27.115	1.91702e-07	5.19631e-06
TSPAN31	0.988917	9.54697	27.1025	1.9295e-07	5.22135e-06
ABLIM1	0.89442	10.2589	27.086	1.94605e-07	5.25728e-06
SERPINB5	1.35095	9.60301	27.0711	1.96107e-07	5.28011e-06
TGM2	1.06736	9.91849	27.072	1.96016e-07	5.28011e-06
ARPC3	0.777803	9.88293	27.0645	1.96776e-07	5.28925e-06
FLNB	0.827146	10.0054	27.0288	2.00441e-07	5.37879e-06
WDR45B	0.843959	9.72907	27.023	2.01051e-07	5.38615e-06
EIF4A1	0.762374	9.92773	27.0122	2.02178e-07	5.40734e-06
LAMP3	1.13656	9.63556	26.9973	2.03737e-07	5.43998e-06
CX3CL1	1.23604	9.72493	26.9917	2.04336e-07	5.44692e-06
AFTPH	0.89867	9.72902	26.9807	2.05492e-07	5.46868e-06
DCTD	0.99396	9.58593	26.9744	2.06172e-07	5.4777e-06
CSTF2	0.961343	9.60758	26.9532	2.08437e-07	5.52875e-06
HLA-DMB	1.13827	9.69647	26.9381	2.10079e-07	5.55395e-06
FUT2	0.816138	9.92391	26.9389	2.09988e-07	5.55395e-06
SRP72	0.898362	9.77165	26.867	2.17952e-07	5.75265e-06
PPIA	0.90804	9.68728	26.8567	2.19111e-07	5.77375e-06
TTC17	0.950026	9.66961	26.8102	2.24451e-07	5.90479e-06
PSMB2	0.886308	9.66714	26.7596	2.30402e-07	6.04158e-06
USP22	0.879235	9.75441	26.7611	2.30228e-07	6.04158e-06
RALBP1	0.840122	9.87397	26.756	2.30829e-07	6.04292e-06
ATXN7L3B	0.93209	9.7055	26.7445	2.32209e-07	6.05929e-06
MEA1	0.89643	9.61491	26.7446	2.32206e-07	6.05929e-06
MAPKAPK2	0.867757	9.73833	26.7306	2.33893e-07	6.09334e-06
PI4K2A	1.01141	9.54395	26.701	2.375e-07	6.1773e-06
KRT13	1.79601	10.5026	26.6632	2.42194e-07	6.28922e-06
EIF4A2	0.795308	9.96439	26.6455	2.44424e-07	6.33689e-06
ADH7	0.950954	10.0532	26.6168	2.48079e-07	6.4213e-06
ERGIC3	0.918037	9.66444	26.6043	2.4969e-07	6.45259e-06
CSTA	1.00522	9.8955	26.5914	2.5136e-07	6.46695e-06
FAM83H	0.969327	9.60459	26.5907	2.51452e-07	6.46695e-06
MBOAT1	0.885347	9.687	26.5927	2.51197e-07	6.46695e-06
TGFA	1.00721	9.55292	26.5781	2.53094e-07	6.49877e-06
GNB2L1	0.76604	10.2919	26.5681	2.54407e-07	6.52206e-06
LPCAT4	0.914952	9.67199	26.559	2.55609e-07	6.53205e-06
LY6E	0.821552	10.2351	26.5615	2.55282e-07	6.53205e-06
CLU	0.899422	10.2788	26.5523	2.56505e-07	6.54454e-06
HSPA1A	0.924707	9.87094	26.5267	2.59921e-07	6.6212e-06
HSPB1	0.791397	10.2623	26.5227	2.60462e-07	6.62447e-06
ZFP36	0.948818	10.0118	26.5083	2.62409e-07	6.66344e-06
TMX1	0.94536	9.62708	26.4884	2.6513e-07	6.72192e-06
MVP	0.754527	10.0139	26.439	2.71992e-07	6.88503e-06
KCMF1	0.913849	9.67294	26.3429	2.85866e-07	7.22486e-06
MFSD14B	0.927753	9.68132	26.3212	2.89098e-07	7.29506e-06
FOSB	1.20311	10.117	26.3157	2.89927e-07	7.30453e-06
TM9SF4	0.993524	9.57051	26.2353	3.02255e-07	7.60319e-06
GNB2	0.729974	9.88492	26.1738	3.1202e-07	7.82436e-06
HNRNPK	0.727156	10.053	26.1765	3.11593e-07	7.82436e-06
NR4A2	1.03713	9.80352	26.1358	3.18225e-07	7.96751e-06
RPL11	0.743701	10.3269	26.132	3.18861e-07	7.97102e-06
UQCR10	0.857795	9.73921	26.0977	3.24566e-07	8.10105e-06
SP1	0.936913	9.77465	26.0885	3.26116e-07	8.12712e-06
RTN4	0.786389	9.90288	26.0242	3.37162e-07	8.38937e-06
SPCS3	0.899564	9.69447	25.9546	3.49549e-07	8.68416e-06
RHBDL2	0.952695	9.66101	25.9468	3.50962e-07	8.70581e-06
MED13	0.911046	9.82199	25.9377	3.52619e-07	8.73345e-06
CCDC109B	1.0659	9.59957	25.9	3.59569e-07	8.89186e-06
EEF2	0.716064	10.5582	25.8882	3.61782e-07	8.93285e-06
TAX1BP3	0.889758	9.66067	25.8638	3.66369e-07	9.03224e-06
IFI44	0.893521	9.97174	25.8535	3.68341e-07	9.04696e-06
TXNL1	0.84138	9.70185	25.8518	3.68655e-07	9.04696e-06
SERBP1	0.75614	9.98044	25.8549	3.68065e-07	9.04696e-06
VPS26A	0.901193	9.69821	25.8218	3.74427e-07	9.1746e-06
GRPEL1	0.949084	9.53076	25.7689	3.84839e-07	9.41537e-06
VPS37B	0.826559	9.89041	25.7466	3.89314e-07	9.51039e-06
STOM	1.05666	9.64377	25.6994	3.98945e-07	9.73086e-06
SLC35E1	0.947891	9.62707	25.6916	4.00564e-07	9.75557e-06
LMO7	0.680319	10.9948	25.6623	4.06701e-07	9.89003e-06
GLIPR2	0.862396	9.79775	25.6445	4.10468e-07	9.96656e-06
NMI	0.927621	9.7771	25.6402	4.11386e-07	9.97379e-06
SDF4	0.790969	9.85489	25.6302	4.13509e-07	1.00102e-05
RPS3	0.770111	10.3293	25.6231	4.15049e-07	1.00323e-05
SLC15A2	0.859391	9.93621	25.6028	4.19434e-07	1.01231e-05
TIMM23	0.967257	9.56724	25.5926	4.21657e-07	1.01615e-05
RPLP2	0.680504	10.3404	25.5746	4.25613e-07	1.02415e-05
MAT2B	0.912374	9.66461	25.5611	4.28596e-07	1.02978e-05
NBN	0.915766	9.67865	25.5233	4.37066e-07	1.04857e-05
SPRR3	1.31425	10.3895	25.5114	4.39766e-07	1.05347e-05
SQSTM1	0.754335	10.561	25.4958	4.43353e-07	1.06048e-05
DAZAP2	0.788052	9.85433	25.4756	4.48008e-07	1.07003e-05
MFSD14A	0.940221	9.58669	25.4637	4.50794e-07	1.07349e-05
RPS7	0.837915	9.84443	25.4647	4.50554e-07	1.07349e-05
TSPAN15	0.884656	9.74106	25.4303	4.58647e-07	1.09057e-05
TRIB2	1.01039	9.76674	25.4235	4.60288e-07	1.09286e-05
SNX3	0.875392	9.73172	25.4091	4.63733e-07	1.09942e-05
UBE2D2	0.90078	9.62446	25.4028	4.65247e-07	1.10138e-05
COX4I1	0.730914	10.2956	25.3566	4.76528e-07	1.12643e-05
TNFRSF21	0.961918	9.66998	25.3497	4.78229e-07	1.12879e-05
CHMP3	0.827785	9.92629	25.3395	4.80757e-07	1.13309e-05
SEC61G	0.882735	9.55083	25.3296	4.83224e-07	1.13558e-05
GNB1	0.831762	9.78853	25.3318	4.82674e-07	1.13558e-05
BTN3A1	0.955838	9.70728	25.299	4.90975e-07	1.15211e-05
SRPRB	0.980169	9.59722	25.2913	4.92923e-07	1.15499e-05
EIF2AK2	0.847491	9.84608	25.2759	4.96876e-07	1.16256e-05
EGR1	1.21459	9.99191	25.2687	4.98733e-07	1.16521e-05
TMED3	0.882425	9.82895	25.2459	5.0468e-07	1.17739e-05
BTF3	0.768271	9.95353	25.2414	5.05833e-07	1.17837e-05
JUP	0.747241	9.99101	25.2113	5.13798e-07	1.19519e-05
CAV2	0.935687	9.65288	25.1414	5.32773e-07	1.23754e-05
CYLD	0.911788	9.7548	25.1195	5.38857e-07	1.24987e-05
RNF19A	0.897464	9.88152	25.1024	5.43658e-07	1.25919e-05
GOLPH3	0.824491	9.75593	25.0922	5.46529e-07	1.2622e-05
SPINT1	0.808091	9.80627	25.0938	5.46086e-07	1.2622e-05
SCO2	0.84113	10.1164	25.0846	5.48689e-07	1.26537e-05
MYOF	0.771234	10.2609	25.0792	5.50242e-07	1.26713e-05
OSTF1	0.867224	9.6277	25.074	5.51726e-07	1.26824e-05
UBE2B	0.842693	9.68519	25.072	5.52301e-07	1.26824e-05
DDX60	0.983306	10.0092	25.0445	5.60212e-07	1.28457e-05
LAMTOR5	0.831382	9.89851	25.033	5.63572e-07	1.29044e-05
HMGA1	0.839218	9.76855	25.0079	5.70961e-07	1.30537e-05
COX6A1	0.768281	9.80808	25.0053	5.7172e-07	1.30537e-05
SARAF	0.802698	10.0079	24.9857	5.77566e-07	1.31685e-05
MAP3K8	0.941212	9.64559	24.9752	5.80717e-07	1.32216e-05
PRSS23	0.771028	10.9448	24.9687	5.82699e-07	1.32479e-05
COX7A2	0.755764	10.1305	24.9644	5.83989e-07	1.32585e-05
BST2	0.877967	9.92004	24.9584	5.85797e-07	1.32808e-05
PSMA7	0.76719	9.85755	24.9533	5.87374e-07	1.32978e-05
CD47	0.883067	9.83369	24.9299	5.94528e-07	1.34409e-05
AAMP	0.83166	9.67914	24.9216	5.971e-07	1.348e-05
CCT4	0.903651	9.64572	24.8931	6.06004e-07	1.36555e-05
ARL1	0.863755	9.73182	24.8913	6.0657e-07	1.36555e-05
SDR16C5	0.888822	9.65608	24.8645	6.15052e-07	1.38271e-05
PSMD4	0.875933	9.63043	24.8412	6.22513e-07	1.39752e-05
IER2	0.798179	10.0571	24.817	6.30381e-07	1.41321e-05
ACTR2	0.790377	9.99513	24.7688	6.4634e-07	1.44496e-05
GNAS	0.729343	10.7266	24.7693	6.46183e-07	1.44496e-05
AVL9	0.979709	9.56333	24.7394	6.56284e-07	1.46515e-05
GSTK1	0.743631	10.335	24.7317	6.58909e-07	1.46897e-05
LGALS8	0.825174	9.89586	24.7286	6.59976e-07	1.46932e-05
USMG5	0.862577	9.7511	24.7183	6.63509e-07	1.47106e-05
NDUFS5	0.827456	9.72901	24.7187	6.63369e-07	1.47106e-05
MBOAT2	0.819275	9.81403	24.7157	6.64422e-07	1.47106e-05
RPN1	0.784396	9.84217	24.7226	6.62047e-07	1.47106e-05
RAB7A	0.776283	9.87442	24.6923	6.72516e-07	1.48694e-05
IFI35	0.935084	9.89184	24.6405	6.90861e-07	1.5254e-05
CYP3A5	1.16323	9.57985	24.6355	6.92644e-07	1.52587e-05
MRFAP1	0.792811	9.85407	24.6346	6.92974e-07	1.52587e-05
MDM2	0.886945	9.90363	24.6293	6.94862e-07	1.52794e-05
ERBB3	0.827444	9.93269	24.5621	7.19545e-07	1.58005e-05
CGGBP1	0.892502	9.61534	24.5572	7.21351e-07	1.58185e-05
PELI1	0.891883	9.68929	24.5342	7.30043e-07	1.59873e-05
XRCC5	0.789892	10.0103	24.5167	7.36693e-07	1.6111e-05
PKP3	0.872222	9.68946	24.44	7.666e-07	1.67423e-05
RDH10	0.848274	10.6664	24.4196	7.74767e-07	1.68977e-05
CD38	1.13704	9.6429	24.397	7.83923e-07	1.70511e-05
UAP1	0.890297	9.75885	24.397	7.8391e-07	1.70511e-05
COX5B	0.732326	10.0578	24.3824	7.89869e-07	1.71572e-05
SP3	0.842767	9.72638	24.3681	7.95754e-07	1.72385e-05
LMNA	0.757997	10.0897	24.3701	7.94941e-07	1.72385e-05
ASAP2	0.891254	9.7389	24.3485	8.03911e-07	1.73917e-05
PSMB6	0.829651	9.85079	24.3285	8.12288e-07	1.75494e-05
CAP1	0.756077	10.148	24.3176	8.16898e-07	1.76253e-05
RPN2	0.783154	9.95753	24.2713	8.3675e-07	1.80294e-05
MTUS1	0.762879	10.1576	24.1956	8.703e-07	1.87272e-05
RAD21	0.858533	9.82751	24.1766	8.78947e-07	1.8888e-05
ELF1	0.770184	9.92815	24.1671	8.83279e-07	1.89557e-05
SEC11C	0.920847	9.67319	24.1611	8.86043e-07	1.89897e-05
SF3B1	0.734752	10.1949	24.1463	8.92895e-07	1.91111e-05
PUM1	0.849349	9.72912	24.1316	8.9972e-07	1.92315e-05
DIRC2	0.978206	9.54747	24.1184	9.05885e-07	1.93376e-05
DUOX2	0.813913	11.028	24.1139	9.08004e-07	1.93571e-05
TMPRSS11A	1.31746	9.5873	24.1095	9.10086e-07	1.93758e-05
CMPK2	1.02338	9.7929	24.0908	9.19e-07	1.95139e-05
TRIP6	0.86086	9.80471	24.0928	9.18021e-07	1.95139e-05
HEXB	0.912719	9.61739	24.0661	9.3086e-07	1.97396e-05
RNF11	0.89856	9.66842	24.0573	9.35134e-07	1.97781e-05
GGT6	0.795497	9.87958	24.0585	9.34526e-07	1.97781e-05
RAB12	0.88088	9.61865	24.0256	9.50644e-07	2.00598e-05
HN1	0.861151	9.77387	24.025	9.50948e-07	2.00598e-05
TBL1XR1	0.846463	9.84357	24.0148	9.55976e-07	2.01394e-05
YIPF6	0.988747	9.58861	23.9766	9.75126e-07	2.05159e-05
HN1L	0.912095	9.63793	23.9672	9.79906e-07	2.05896e-05
RPS19	0.694056	10.5438	23.915	1.00685e-06	2.11282e-05
PUM2	0.839435	9.68829	23.878	1.02639e-06	2.15101e-05
PIGT	0.883704	9.62114	23.8481	1.04247e-06	2.18186e-05
GMPS	1.00447	9.52768	23.8278	1.05349e-06	2.20205e-05
KIF5B	0.720818	10.4207	23.8225	1.0564e-06	2.20527e-05
MYCBP	0.922601	9.5631	23.8126	1.06184e-06	2.21376e-05
TCF12	0.96813	9.60164	23.7956	1.07125e-06	2.2269e-05
ZFP36L2	0.932364	9.96463	23.7987	1.06954e-06	2.2269e-05
SF3B2	0.747339	9.96162	23.7937	1.07231e-06	2.2269e-05
CASP7	0.834023	9.88188	23.7884	1.07528e-06	2.23021e-05
BACH1	0.959521	9.65275	23.7711	1.08502e-06	2.2446e-05
PODXL	0.88526	9.71856	23.7712	1.08492e-06	2.2446e-05
COPB2	0.856218	9.92282	23.757	1.09299e-06	2.2553e-05
RPL35	0.727486	10.1996	23.7579	1.09246e-06	2.2553e-05
KRT10	1.07662	10.0092	23.7321	1.10722e-06	2.27881e-05
PSMB3	0.808738	9.68378	23.7335	1.10641e-06	2.27881e-05
TOP1	0.785941	10.1021	23.7265	1.11041e-06	2.28246e-05
SET	0.743122	9.9727	23.6734	1.14149e-06	2.34333e-05
DERL1	0.882853	9.61118	23.6625	1.148e-06	2.35369e-05
ATP2B4	1.02747	9.64963	23.6516	1.15452e-06	2.36404e-05
SUSD6	0.94972	9.62537	23.6376	1.16295e-06	2.37828e-05
STT3B	0.844728	9.72843	23.5906	1.19166e-06	2.4339e-05
DDX6	0.811897	9.84708	23.5795	1.19855e-06	2.44487e-05
SPRR1A	1.36095	9.66921	23.5538	1.21468e-06	2.46494e-05
SEMA3A	1.17291	9.58379	23.5501	1.21701e-06	2.46494e-05
ALDH3A2	0.860674	10.0001	23.5492	1.21759e-06	2.46494e-05
MECOM	0.833463	9.8414	23.5503	1.21688e-06	2.46494e-05
TMED4	0.831553	9.68248	23.5604	1.21053e-06	2.46494e-05
ZNF185	0.827142	9.84153	23.551	1.21648e-06	2.46494e-05
PTPRU	0.868093	9.70718	23.5406	1.22308e-06	2.47292e-05
FBXO6	0.957664	9.62277	23.5076	1.24422e-06	2.51251e-05
RAB31	0.961652	9.73664	23.4851	1.25883e-06	2.53564e-05
ZKSCAN1	0.888276	9.88592	23.4873	1.25743e-06	2.53564e-05
MRPS18A	0.889018	9.6836	23.4715	1.26777e-06	2.55045e-05
JUN	0.940511	10.7613	23.4509	1.28145e-06	2.57475e-05
ADIPOR1	0.810911	9.69022	23.4435	1.28637e-06	2.57955e-05
DSTN	0.766485	9.98666	23.4425	1.28705e-06	2.57955e-05
ABHD17C	0.919071	9.54821	23.4397	1.28891e-06	2.58006e-05
LIFR	1.01839	9.6843	23.4364	1.29114e-06	2.58132e-05
INSIG1	1.02643	9.77251	23.3916	1.32151e-06	2.63167e-05
LAD1	0.950194	9.69153	23.3898	1.32275e-06	2.63167e-05
DNM1L	0.948982	9.59968	23.3922	1.32116e-06	2.63167e-05
SMAD3	0.832752	9.75561	23.3897	1.32288e-06	2.63167e-05
CAMK2D	0.918411	9.66247	23.3781	1.33083e-06	2.64422e-05
EIF2AK1	0.886272	9.77467	23.3734	1.33409e-06	2.6456e-05
TMSB4X	0.654295	10.6185	23.3724	1.33482e-06	2.6456e-05
RAB14	0.811534	9.80178	23.3171	1.37372e-06	2.71935e-05
C5orf15	0.909374	9.57228	23.3085	1.37988e-06	2.72485e-05
HSP90AB1	0.703082	10.4368	23.3086	1.37984e-06	2.72485e-05
CAPZA1	0.765537	9.85443	23.3004	1.38572e-06	2.73301e-05
RNF144B	0.926837	9.5946	23.2912	1.39236e-06	2.74274e-05
LSR	0.833569	9.74972	23.2755	1.40374e-06	2.76177e-05
LITAF	0.735951	10.0624	23.2711	1.40696e-06	2.76473e-05
TFG	0.841106	9.68678	23.2525	1.42065e-06	2.78822e-05
GSPT1	0.739189	9.9809	23.2363	1.43267e-06	2.80838e-05
IFIT5	0.966923	9.69039	23.2314	1.43636e-06	2.80908e-05
NR2F6	0.77469	9.93682	23.2311	1.43652e-06	2.80908e-05
CMPK1	0.789117	9.83524	23.2123	1.45066e-06	2.83328e-05
OAT	0.859097	9.8936	23.2022	1.4583e-06	2.84474e-05
OAZ1	0.613797	10.3143	23.1942	1.46442e-06	2.85321e-05
CAND1	0.847898	9.77354	23.1892	1.46822e-06	2.85716e-05
TMED7	0.872222	9.63745	23.1628	1.48846e-06	2.89304e-05
MRPL17	0.922187	9.54768	23.1403	1.50602e-06	2.92365e-05
MAN1A1	0.912519	9.7505	23.1284	1.51534e-06	2.93795e-05
PQLC1	0.908286	9.64868	23.1263	1.51704e-06	2.93795e-05
PARD3	0.896686	9.68412	23.118	1.5236e-06	2.94709e-05
CROT	1.00128	9.60289	22.9953	1.62394e-06	3.137e-05
NR1D2	0.896064	9.80435	22.9933	1.62568e-06	3.137e-05
RMND5A	0.940971	9.57844	22.9718	1.64395e-06	3.16845e-05
PICALM	0.79992	9.80486	22.9645	1.65017e-06	3.17662e-05
TMED10	0.819552	9.87594	22.9506	1.66217e-06	3.1959e-05
TOR1AIP2	0.898349	9.70553	22.94	1.67134e-06	3.20586e-05
SMIM14	0.857532	9.69081	22.9401	1.67125e-06	3.20586e-05
PPIB	0.794585	9.91784	22.9325	1.67788e-06	3.21457e-05
SZRD1	0.817429	9.6831	22.9178	1.69079e-06	3.23544e-05
EIF2S1	0.915872	9.66486	22.9105	1.69726e-06	3.24396e-05
MAOA	0.999711	9.7333	22.8307	1.76914e-06	3.37733e-05
RPL36AL	0.721091	9.82861	22.8201	1.77898e-06	3.39209e-05
ETV7	1.00293	9.64766	22.7972	1.8003e-06	3.42167e-05
S100A11	0.69351	10.2359	22.798	1.79952e-06	3.42167e-05
SLPI	0.678556	12.1743	22.7966	1.80088e-06	3.42167e-05
HNRNPUL1	0.828013	9.80244	22.7941	1.80317e-06	3.42197e-05
PHB2	0.842332	9.70228	22.7882	1.80874e-06	3.42447e-05
ST6GAL1	0.799319	10.0061	22.7903	1.80674e-06	3.42447e-05
PDZK1IP1	1.06056	9.5866	22.7784	1.81798e-06	3.43387e-05
DR1	0.881966	9.62995	22.7794	1.81701e-06	3.43387e-05
DNAJA4	0.953147	9.62269	22.7759	1.82038e-06	3.43436e-05
ARHGAP18	0.910632	9.73941	22.7435	1.85126e-06	3.48853e-05
RBL2	0.910034	9.65955	22.7243	1.86985e-06	3.51944e-05
C6orf89	0.916828	9.64434	22.7131	1.88083e-06	3.53596e-05
PABPC4	0.833708	9.73303	22.701	1.8927e-06	3.55412e-05
CDC16	0.923422	9.60252	22.6835	1.91005e-06	3.58252e-05
PLPP3	1.01109	9.53612	22.629	1.96492e-06	3.6683e-05
RIN2	0.85682	9.65307	22.6304	1.96356e-06	3.6683e-05
SPCS1	0.817406	9.69866	22.6345	1.95938e-06	3.6683e-05
CD151	0.755069	9.91988	22.6325	1.96139e-06	3.6683e-05
PPP4R2	0.909797	9.62178	22.6158	1.97848e-06	3.68322e-05
SRSF7	0.859963	9.63968	22.6146	1.97978e-06	3.68322e-05
LAMP2	0.811303	9.78851	22.619	1.97522e-06	3.68322e-05
PPT1	0.899711	9.57327	22.6024	1.99231e-06	3.70225e-05
BSPRY	0.915347	9.65154	22.5402	2.05797e-06	3.81983e-05
MACC1	0.816568	10.2298	22.5315	2.06729e-06	3.83272e-05
SLC35C1	0.872281	9.63768	22.5152	2.08484e-06	3.86074e-05
WDFY1	0.858344	9.7884	22.5108	2.08961e-06	3.86074e-05
TRA2B	0.820511	9.70116	22.5121	2.08819e-06	3.86074e-05
CDC5L	0.828853	9.74935	22.4936	2.10849e-06	3.89114e-05
RPL35A	0.702038	10.2166	22.4907	2.11168e-06	3.89256e-05
PACSIN3	0.940918	9.57709	22.4732	2.13099e-06	3.92366e-05
IBTK	0.838097	10.019	22.436	2.17267e-06	3.99581e-05
CASP10	1.01029	9.56368	22.4314	2.17781e-06	4.00069e-05
UGDH	0.929004	9.66544	22.4219	2.18861e-06	4.01594e-05
FBP1	0.872324	9.86443	22.4189	2.1921e-06	4.01777e-05
SNX17	0.915711	9.56401	22.3913	2.22383e-06	4.07129e-05
XPR1	0.944972	9.61202	22.3779	2.23939e-06	4.0951e-05
OTUB1	0.807912	9.61036	22.3745	2.24329e-06	4.09758e-05
AFF4	0.738248	10.0587	22.3664	2.25276e-06	4.1102e-05
FUCA1	0.903736	9.66325	22.3642	2.25536e-06	4.11027e-05
LMAN2	0.797131	9.76345	22.3564	2.26456e-06	4.12238e-05
TMEM116	0.915714	9.57289	22.353	2.26854e-06	4.12495e-05
CERS6	0.938226	9.75224	22.3334	2.29188e-06	4.16268e-05
TMEM106B	0.87636	9.79377	22.3233	2.30391e-06	4.17981e-05
PSMA5	0.795539	9.72439	22.3183	2.30999e-06	4.18611e-05
ST3GAL1	1.06821	9.58564	22.2704	2.36827e-06	4.28688e-05
GDF15	0.996675	10.1566	22.2651	2.37487e-06	4.28722e-05
C1GALT1	0.849018	9.72986	22.268	2.37121e-06	4.28722e-05
CIRBP	0.754678	9.86723	22.2638	2.37645e-06	4.28722e-05
MUC15	1.00259	9.65914	22.2509	2.39241e-06	4.30633e-05
ENSA	0.80319	9.83747	22.2522	2.3908e-06	4.30633e-05
TIPRL	0.924643	9.56945	22.2204	2.43072e-06	4.37041e-05
PPA1	0.790484	9.86967	22.2098	2.44428e-06	4.38987e-05
ESRP1	0.820626	9.77621	22.2043	2.45121e-06	4.39741e-05
WFDC2	0.625585	12.2179	22.1857	2.47514e-06	4.43538e-05
FSTL1	0.987378	9.63281	22.1654	2.50135e-06	4.47736e-05
HNRNPA1	0.7743	9.69424	22.1102	2.57437e-06	4.60295e-05
PRRC2C	0.684568	10.5196	22.1036	2.58321e-06	4.61361e-05
GLG1	0.85848	9.85649	22.0978	2.59103e-06	4.62244e-05
EIF5	0.730344	10.1001	22.0886	2.60357e-06	4.63967e-05
UQCR11	0.731884	9.88238	22.0777	2.61834e-06	4.66081e-05
GIPC1	0.70576	9.77804	22.0396	2.67077e-06	4.74889e-05
ARPC1A	0.877303	9.60534	22.0351	2.67707e-06	4.75483e-05
BAZ2A	0.806204	9.86357	22.0028	2.72257e-06	4.8303e-05
MAP3K13	0.950214	9.55509	21.9968	2.7311e-06	4.84009e-05
C11orf58	0.778026	9.82463	21.9766	2.75998e-06	4.88589e-05
EXOC5	0.954923	9.58894	21.963	2.77961e-06	4.91523e-05
FGFBP1	1.22255	9.80942	21.9578	2.78707e-06	4.923e-05
GBP6	1.25943	9.63372	21.9547	2.79163e-06	4.92564e-05
GNAI1	0.871412	9.82313	21.9447	2.80616e-06	4.94587e-05
RNF10	0.746073	9.86547	21.9075	2.86118e-06	5.03731e-05
UBAC2	0.931088	9.57347	21.9049	2.86505e-06	5.03861e-05
PLPP2	0.779997	9.73142	21.8954	2.87918e-06	5.05792e-05
RPS20	0.715357	10.2446	21.866	2.92372e-06	5.13056e-05
SOX2	0.861227	9.85269	21.8577	2.93629e-06	5.14699e-05
CCPG1	0.683232	10.4715	21.8415	2.96132e-06	5.18521e-05
SPTBN1	0.813564	10.0329	21.8384	2.96607e-06	5.18788e-05
GTF2A2	0.893802	9.57023	21.8114	3.00803e-06	5.25555e-05
RYBP	0.873418	9.68899	21.7968	3.03111e-06	5.29013e-05
BZW1	0.783277	9.89059	21.7701	3.07351e-06	5.35831e-05
ESYT2	0.821091	9.72433	21.7562	3.09587e-06	5.39144e-05
MOB1A	0.81494	9.7599	21.742	3.11884e-06	5.42556e-05
ATP1B3	0.769964	9.85475	21.7214	3.15258e-06	5.47832e-05
STAM2	0.890625	9.63036	21.7115	3.16886e-06	5.50067e-05
PDCD6IP	0.785484	9.78704	21.7071	3.17614e-06	5.50737e-05
SLC2A10	0.961661	9.55119	21.6802	3.22097e-06	5.57383e-05
CEP350	0.90668	9.88215	21.68	3.22141e-06	5.57383e-05
BRI3	0.760211	9.74715	21.6408	3.28788e-06	5.68273e-05
IL6ST	0.862705	9.85862	21.6121	3.33739e-06	5.76211e-05
APOL3	0.968226	9.67872	21.6044	3.35075e-06	5.77896e-05
CTBP2	0.827635	9.77213	21.5985	3.36122e-06	5.7908e-05
IRS2	0.925434	9.69938	21.5867	3.3819e-06	5.8202e-05
RPS21	0.709322	10.12	21.5529	3.44201e-06	5.91731e-05
ADIPOR2	0.883017	9.64829	21.5479	3.45108e-06	5.92024e-05
VAMP3	0.815978	9.6699	21.549	3.44904e-06	5.92024e-05
RHBDF2	0.870618	9.52448	21.5289	3.48531e-06	5.97258e-05
MBNL1	0.859969	9.67705	21.5223	3.49741e-06	5.98694e-05
TMBIM4	0.791027	9.75974	21.5152	3.51026e-06	6.00255e-05
GJB3	0.981314	9.55535	21.5107	3.5186e-06	6.00403e-05
NFYC	0.904984	9.52997	21.5119	3.51632e-06	6.00403e-05
NOS2	1.1954	9.8509	21.5045	3.53e-06	6.01709e-05
PMAIP1	0.944355	9.72927	21.4744	3.58584e-06	6.09289e-05
KIAA1468	0.880462	9.65377	21.4756	3.58351e-06	6.09289e-05
YME1L1	0.765276	9.89227	21.4784	3.57844e-06	6.09289e-05
DNAJB11	0.841428	9.669	21.4656	3.60229e-06	6.11439e-05
JARID2	0.936276	9.6986	21.4554	3.62162e-06	6.13425e-05
RNH1	0.784529	9.7256	21.4555	3.6214e-06	6.13425e-05
CDIPT	0.886512	9.5662	21.4295	3.67083e-06	6.20512e-05
MDH2	0.775947	9.73017	21.4293	3.67119e-06	6.20512e-05
KIF21A	0.837929	10.363	21.4225	3.68419e-06	6.21897e-05
GOLGA7	0.819932	9.64785	21.421	3.68712e-06	6.21897e-05
NUDC	0.844357	9.64076	21.417	3.69479e-06	6.22461e-05
IRF9	0.798241	9.67229	21.4152	3.69821e-06	6.22461e-05
DDX1	0.809815	9.79851	21.3925	3.74234e-06	6.29231e-05
DNTTIP1	0.874672	9.63472	21.3742	3.77821e-06	6.34597e-05
ORMDL2	0.868506	9.58527	21.3628	3.80083e-06	6.3773e-05
HADHB	0.873487	9.60572	21.3549	3.81648e-06	6.39689e-05
FUS	0.765824	9.8619	21.347	3.83213e-06	6.41642e-05
PLP2	0.955151	9.52057	21.3254	3.87565e-06	6.48253e-05
2020-03-05	0.910957	9.5793	21.3171	3.89242e-06	6.50096e-05
R3HDM4	0.77271	9.67801	21.316	3.89475e-06	6.50096e-05
PCGF5	0.932211	9.57603	21.3004	3.92642e-06	6.54701e-05
CYB561D2	0.90429	9.5314	21.2851	3.95805e-06	6.57929e-05
KDM5B	0.81996	9.85158	21.289	3.95001e-06	6.57929e-05
NCL	0.645642	10.4468	21.2857	3.95664e-06	6.57929e-05
DGCR2	0.848143	9.64265	21.2793	3.96988e-06	6.59214e-05
ATG5	0.852883	9.58893	21.2753	3.97815e-06	6.59905e-05
SGMS2	0.8998	9.65343	21.2713	3.98656e-06	6.60618e-05
MFSD1	0.857309	9.66999	21.262	4.00588e-06	6.62454e-05
UBA52	0.672203	10.0595	21.2624	4.00519e-06	6.62454e-05
BTC	0.890936	9.53397	21.2557	4.01908e-06	6.63953e-05
LTBR	0.877831	9.58402	21.2444	4.04291e-06	6.67204e-05
XPO7	0.894721	9.57911	21.2	4.13769e-06	6.82146e-05
KIF1C	0.733395	9.98776	21.1828	4.17487e-06	6.87571e-05
GALNT4	0.805498	9.87197	21.167	4.20945e-06	6.92556e-05
MTRNR2L1	-2.34652	10.21	21.1591	4.22685e-06	6.94708e-05
HRASLS2	1.0608	10.0678	21.1515	4.24362e-06	6.96751e-05
GNE	0.796149	9.92505	21.1336	4.28341e-06	7.02567e-05
PPDPF	0.692297	10.0545	21.1115	4.3331e-06	7.09992e-05
SRSF5	0.718615	9.87218	21.1051	4.34767e-06	7.11655e-05
CNDP2	0.716273	10.0351	21.096	4.36844e-06	7.14327e-05
ATPIF1	0.750032	9.83738	21.0647	4.44041e-06	7.25358e-05
ATP5C1	0.805524	9.79916	21.0492	4.4763e-06	7.30478e-05
TP53INP2	0.993373	9.64195	21.0446	4.48709e-06	7.31495e-05
SMCHD1	0.746547	10.4837	21.0247	4.53407e-06	7.38406e-05
TMEM248	0.811551	9.62625	21.0164	4.55361e-06	7.40837e-05
CS	0.884623	9.56471	20.9999	4.59316e-06	7.46516e-05
CDKN1A	0.930429	9.93536	20.9885	4.62052e-06	7.49447e-05
GSDMB	0.897001	9.72882	20.9902	4.61649e-06	7.49447e-05
VPS29	0.779774	9.61789	20.972	4.6605e-06	7.55169e-05
NAA50	0.82154	9.81656	20.9519	4.70968e-06	7.6237e-05
CTNNB1	0.7711	9.80753	20.9332	4.75588e-06	7.69075e-05
ESRRA	0.813123	9.69701	20.895	4.85154e-06	7.83755e-05
ADM	0.987757	9.7411	20.8519	4.96206e-06	8.00804e-05
TUBB2A	0.837472	9.79317	20.8219	5.04038e-06	8.12628e-05
GPATCH8	0.948306	9.61838	20.813	5.06368e-06	8.15366e-05
POC1B-GALNT4	0.80418	9.86714	20.8116	5.0675e-06	8.15366e-05
RPL31	0.677614	10.5504	20.8016	5.09408e-06	8.18823e-05
ZFX	0.905191	9.55009	20.7905	5.12362e-06	8.22748e-05
SLC18B1	0.919201	9.51756	20.7484	5.23741e-06	8.4018e-05
PNRC2	0.812667	9.69079	20.7193	5.31766e-06	8.52204e-05
S100A2	1.44298	10.1101	20.7	5.37156e-06	8.59985e-05
ATF4	0.634444	10.2195	20.6957	5.38374e-06	8.61077e-05
CLSTN1	0.736299	10.0222	20.6926	5.3925e-06	8.61621e-05
CLEC2B	0.939075	9.95084	20.6733	5.44695e-06	8.69456e-05
ECHDC1	0.840491	9.70003	20.669	5.45935e-06	8.70571e-05
SUB1	0.758033	9.73585	20.6645	5.47213e-06	8.71745e-05
FOXJ3	0.878506	9.56661	20.6517	5.50882e-06	8.7672e-05
VCL	0.772867	9.946	20.6378	5.54894e-06	8.82232e-05
TXNRD1	0.895672	9.9915	20.6181	5.60637e-06	8.90483e-05
NOP10	0.836922	9.60626	20.6027	5.65161e-06	8.96782e-05
JKAMP	0.87031	9.55188	20.5907	5.68724e-06	9.01545e-05
NAPRT	0.773964	9.78081	20.5777	5.72592e-06	9.06783e-05
SHC1	0.833076	9.57509	20.5728	5.74054e-06	9.08204e-05
PTPN11	0.862333	9.73994	20.5705	5.7474e-06	9.08395e-05
TRIM26	0.802269	9.84015	20.5586	5.78341e-06	9.13189e-05
TMEM127	0.814608	9.65331	20.5468	5.81905e-06	9.17914e-05
ECHS1	0.787461	9.76954	20.5434	5.82954e-06	9.18667e-05
KMT2E	0.742245	10.0188	20.537	5.84891e-06	9.20817e-05
ERO1A	0.790925	9.82107	20.5348	5.8558e-06	9.21e-05
TMEM126B	0.846192	9.54626	20.5255	5.88424e-06	9.24567e-05
GLO1	0.865971	9.66068	20.5208	5.89855e-06	9.25911e-05
P2RY2	0.979917	9.53079	20.5071	5.94092e-06	9.31653e-05
AKAP1	0.830349	9.63598	20.4703	6.05631e-06	9.47898e-05
PAK1	0.784379	9.69638	20.4717	6.05209e-06	9.47898e-05
PDXK	0.754349	9.79823	20.4676	6.06477e-06	9.48299e-05
CXCL11	1.37899	10.4461	20.4528	6.11201e-06	9.54736e-05
EPHA4	1.05959	9.56652	20.451	6.11782e-06	9.54736e-05
HNRNPAB	0.744233	9.86649	20.4395	6.15474e-06	9.59566e-05
SLC17A5	0.925028	9.57441	20.4244	6.20325e-06	9.65257e-05
ILDR1	0.918166	9.57319	20.4244	6.20322e-06	9.65257e-05
EI24	0.785692	9.65797	20.4202	6.21716e-06	9.66486e-05
VEZF1	0.89672	9.66085	20.412	6.24377e-06	9.69685e-05
PDCD4	0.801663	9.78794	20.3992	6.28576e-06	9.75263e-05
B4GALT1	0.771306	9.94944	20.3961	6.29572e-06	9.75866e-05
HIPK1	0.875824	9.65976	20.3757	6.36331e-06	9.85393e-05
PTGES	0.797844	9.95484	20.3592	6.41853e-06	9.92988e-05
ATP8B1	0.815628	9.88365	20.3354	6.49865e-06	0.000100442
CUL3	0.817337	9.81913	20.3201	6.5509e-06	0.000101152
ADAMTSL3	1.02497	9.49237	20.3149	6.56881e-06	0.00010133
PVRL2	0.799	9.76618	20.3131	6.57504e-06	0.00010133
CLNS1A	0.825611	9.56219	20.3061	6.59915e-06	0.000101604
SLC16A9	0.945636	9.6951	20.2938	6.64163e-06	0.00010216
RPL15	0.681464	10.273	20.2591	6.7632e-06	0.000103931
NIPBL	0.769862	9.98569	20.2572	6.76993e-06	0.000103935
SLC38A2	0.761254	10.1371	20.2547	6.77882e-06	0.000103972
DUOXA2	0.994614	10.3246	20.2493	6.79798e-06	0.000104067
ERLIN1	0.904085	9.67698	20.2495	6.79714e-06	0.000104067
ZFAND2A	0.886118	9.5106	20.2415	6.82564e-06	0.000104391
ZNF217	0.835604	9.79319	20.2136	6.92573e-06	0.000105822
LCN2	0.736547	11.4125	20.2068	6.95052e-06	0.000106099
RDH11	0.931398	9.61465	20.1936	6.99872e-06	0.000106734
AZIN1	0.825193	9.66257	20.1864	7.02515e-06	0.000107035
LRRC16A	0.844549	9.72565	20.1738	7.0715e-06	0.00010764
NUP50	0.81905	9.6772	20.1682	7.09236e-06	0.000107855
A4GALT	0.78262	9.86253	20.165	7.10402e-06	0.000107863
PSMC5	0.766126	9.76587	20.1644	7.10631e-06	0.000107863
XAF1	0.838412	10.5766	20.1435	7.18451e-06	0.000108947
SERINC1	0.762299	9.85994	20.1256	7.25188e-06	0.000109865
CRIP1	0.95094	9.70785	20.119	7.27684e-06	0.000110139
SPINK5	1.31551	9.9582	20.1147	7.29355e-06	0.000110252
IDI1	0.891623	9.71169	20.1135	7.298e-06	0.000110252
KDM4A	0.927309	9.61282	20.1096	7.31285e-06	0.000110305
CDK16	0.848141	9.59798	20.1075	7.32074e-06	0.000110305
TMEM9B	0.815736	9.6769	20.1072	7.32207e-06	0.000110305
VEZT	0.914526	9.60987	20.0982	7.35658e-06	0.000110721
PLXNA2	1.03446	9.54325	20.0949	7.36913e-06	0.000110806
CHMP2A	0.747618	9.76775	20.0767	7.43964e-06	0.000111761
NFKBIZ	0.921578	9.84018	20.0725	7.45603e-06	0.000111903
ARHGAP12	0.840562	9.66673	20.0619	7.49766e-06	0.000112423
LAPTM4B	0.837616	9.70589	20.051	7.54022e-06	0.000112956
NOTCH2	0.834519	9.69759	20.0321	7.6154e-06	0.000113976
UBE3A	0.794757	9.75668	20.0162	7.67894e-06	0.00011482
DDB1	0.855539	9.69243	20.0016	7.73769e-06	0.000115483
MMADHC	0.793101	9.66105	20.0034	7.73065e-06	0.000115483
ZFR	0.822812	9.72542	19.9973	7.75531e-06	0.000115639
SYPL1	0.812569	9.75287	19.9924	7.77511e-06	0.000115827
PNPLA8	0.842325	9.65806	19.9842	7.80844e-06	0.000116216
HNRNPD	0.651388	9.92729	19.9672	7.87834e-06	0.000117147
UBAP2L	0.828529	9.63575	19.9642	7.89049e-06	0.00011722
OSMR	0.959658	9.50885	19.9526	7.93849e-06	0.000117824
ZFAND6	0.767852	9.66328	19.9466	7.96356e-06	0.000118087
CELF1	0.870265	9.66069	19.9444	7.97292e-06	0.000118117
TMEM79	0.917017	9.53151	19.934	8.01614e-06	0.000118648
SECISBP2L	0.832554	9.75319	19.9197	8.07639e-06	0.000119429
RASEF	0.85408	9.75195	19.899	8.16424e-06	0.000120618
HIST1H2BD	0.966088	9.59947	19.8893	8.20603e-06	0.000121124
PELI2	0.905082	9.52066	19.8849	8.22495e-06	0.000121292
IFI44L	0.862103	10.1127	19.8741	8.27142e-06	0.000121865
ZMAT2	0.78984	9.65444	19.8652	8.30977e-06	0.000122318
USP14	0.836829	9.62332	19.8582	8.34039e-06	0.000122544
FNDC3A	0.823285	9.7528	19.8594	8.33513e-06	0.000122544
AP1B1	0.810425	9.62912	19.852	8.36772e-06	0.000122834
INPP1	0.927589	9.55569	19.8359	8.43826e-06	0.000123756
WASL	0.76644	9.84539	19.823	8.49563e-06	0.000124484
RALGPS2	0.90192	9.69717	19.7765	8.70474e-06	0.000127432
NFE2L2	0.683912	10.0548	19.7556	8.80029e-06	0.000128713
HSP90AA1	0.613748	11.0933	19.749	8.83067e-06	0.00012904
SLC39A9	0.846769	9.55739	19.7189	8.97087e-06	0.00013097
BIRC3	1.03646	9.74081	19.7041	9.04049e-06	0.000131729
RNASEL	0.930448	9.61624	19.7027	9.04747e-06	0.000131729
LONP2	0.861407	9.66347	19.7039	9.04169e-06	0.000131729
EIF3D	0.765241	9.72767	19.7005	9.05765e-06	0.000131758
EBP	0.9046	9.57741	19.6955	9.08161e-06	0.000131987
UBE2A	0.806074	9.62269	19.6881	9.11689e-06	0.00013238
RUNX1	0.828217	9.71173	19.6835	9.13887e-06	0.00013258
AHNAK	0.638692	10.922	19.6547	9.27746e-06	0.000134469
NOV	0.772374	9.44748	19.6491	9.30448e-06	0.000134739
MRPS18C	0.831259	9.60291	19.6359	9.3692e-06	0.000135554
ACBD3	0.756023	9.83732	19.6306	9.39512e-06	0.000135807
SLC20A2	0.902682	9.59979	19.6269	9.41329e-06	0.000135947
USP8	0.804785	9.75609	19.6233	9.43116e-06	0.000136083
RPS5	0.724814	10.4653	19.6178	9.45825e-06	0.000136351
APH1A	0.828772	9.59936	19.6142	9.47637e-06	0.00013649
RNF6	0.868696	9.58972	19.6012	9.54098e-06	0.000137298
MAGT1	0.790024	9.67216	19.5936	9.57884e-06	0.000137719
REEP5	0.759075	9.80146	19.5881	9.60658e-06	0.000137995
NDUFAB1	0.825223	9.60179	19.5656	9.72017e-06	0.000139502
SFN	0.897147	10.0695	19.5583	9.75781e-06	0.000139917
BTN3A3	0.925376	9.59085	19.5407	9.84766e-06	0.00014108
MYL12A	0.625405	10.2671	19.5365	9.86945e-06	0.000141266
RPL19	0.629185	10.559	19.5345	9.87996e-06	0.00014129
AFG3L2	0.827508	9.63434	19.5001	1.00597e-05	0.000143732
PLIN3	0.829909	9.74947	19.498	1.00704e-05	0.000143759
DNAJC7	0.790814	9.71005	19.4941	1.00912e-05	0.000143927
RPS6KB1	0.856587	9.60211	19.4756	1.01892e-05	0.000145196
EMC4	0.762437	9.73232	19.4736	1.01999e-05	0.000145219
SRD5A3	0.823338	9.88945	19.4621	1.02616e-05	0.000145968
SMS	0.799548	9.63176	19.4457	1.03501e-05	0.000147098
DNAJC15	0.781246	9.71791	19.4337	1.04151e-05	0.000147891
RSAD2	0.946213	10.5272	19.4303	1.04341e-05	0.00014801
HOMEZ	0.877016	9.50873	19.4238	1.04695e-05	0.00014801
PIGY	0.813084	9.6521	19.4246	1.04649e-05	0.00014801
PDLIM5	0.726799	9.93754	19.4263	1.0456e-05	0.00014801
RPL23	0.653954	10.0827	19.428	1.04463e-05	0.00014801
HIGD1A	0.791471	9.62048	19.4067	1.05638e-05	0.000149212
TRIM5	0.926284	9.58047	19.3966	1.06196e-05	0.00014978
SNX8	0.842082	9.61642	19.396	1.06227e-05	0.00014978
PTPRH	0.841092	9.70639	19.3869	1.06737e-05	0.000150368
MIEF1	0.904728	9.52265	19.3835	1.06925e-05	0.0001505
PSMD6	0.811853	9.59309	19.3793	1.07163e-05	0.000150703
NIPAL2	0.879327	9.52265	19.3571	1.08417e-05	0.000152241
WHSC1L1	0.797871	9.76793	19.3566	1.08446e-05	0.000152241
AMD1	0.767951	9.79948	19.3318	1.09859e-05	0.000154091
C19orf43	0.773622	9.67826	19.3006	1.11674e-05	0.0001565
POLR2B	0.815175	9.67347	19.2889	1.12358e-05	0.000157321
LOX	1.02035	9.55705	19.2767	1.13077e-05	0.000158189
NXT1	0.822917	9.4782	19.2741	1.13233e-05	0.00015827
BCL2L13	0.872847	9.64945	19.2564	1.14284e-05	0.0001596
TRIP12	0.66512	10.0942	19.2468	1.14861e-05	0.000160267
COX7C	0.6728	10.0508	19.2244	1.1622e-05	0.000162022
SCAMP2	0.781159	9.67416	19.2146	1.16818e-05	0.000162715
RALA	0.844732	9.59934	19.2111	1.1703e-05	0.00016287
MRPL9	0.875828	9.55094	19.2079	1.17229e-05	0.000163005
PRSS8	0.774424	9.77903	19.2046	1.17428e-05	0.000163141
ARFIP1	0.83842	9.66778	19.2008	1.17661e-05	0.000163183
RPL13A	0.638261	10.7872	19.2023	1.1757e-05	0.000163183
UST	0.882526	9.49443	19.19	1.18333e-05	0.000163973
PFDN4	0.874463	9.48913	19.1712	1.19505e-05	0.000165302
CHCHD1	0.830013	9.60576	19.1696	1.19601e-05	0.000165302
FOXA1	0.689816	9.99088	19.1725	1.1942e-05	0.000165302
YES1	0.805827	9.64283	19.1582	1.20318e-05	0.00016615
PRR14L	0.848536	9.68517	19.154	1.20587e-05	0.000166379
RPL37A	0.642323	10.2819	19.1425	1.21311e-05	0.000167234
COMT	0.790832	9.66425	19.1285	1.22205e-05	0.000168322
CTDSP2	0.810517	9.6324	19.1266	1.2233e-05	0.00016833
PPP4R3A	0.726387	9.85854	19.1252	1.2242e-05	0.00016833
RAB18	0.772317	9.70384	19.122	1.22623e-05	0.000168465
TRAPPC3	0.817913	9.57065	19.1063	1.23635e-05	0.000169595
CLTB	0.749956	9.76437	19.1044	1.23762e-05	0.000169595
CMTM6	0.743685	9.75915	19.1046	1.23745e-05	0.000169595
EIF3H	0.751036	9.79027	19.0875	1.24857e-05	0.00017095
ARID5B	0.847406	9.8052	19.0842	1.25077e-05	0.000171105
PTGR1	0.906796	9.58373	19.0745	1.25715e-05	0.000171832
COQ10B	0.826428	9.57789	19.0697	1.26031e-05	0.000172117
MCCC2	0.860539	9.56563	19.0619	1.26544e-05	0.000172671
RHOU	0.960168	9.64766	19.0317	1.28564e-05	0.000175279
HSPE1-MOB4	0.781333	9.61758	19.0241	1.29076e-05	0.000175828
GSKIP	0.845128	9.59811	19.0182	1.29479e-05	0.000176228
SERP1	0.725555	9.92226	19.013	1.29831e-05	0.000176556
PSMD9	0.810318	9.57451	18.9897	1.31428e-05	0.000178577
KRT18	0.65129	10.5222	18.982	1.31959e-05	0.000179147
STRBP	0.818958	9.6491	18.9491	1.34255e-05	0.000182111
PPP1R11	0.783034	9.5723	18.9435	1.34646e-05	0.000182487
UGT1A8	0.940628	9.5076	18.9369	1.35112e-05	0.000182957
PSMD7	0.76616	9.75696	18.9354	1.3522e-05	0.000182957
CNNM4	0.864416	9.54956	18.931	1.35533e-05	0.000183226
TM4SF1	0.964356	10.0206	18.914	1.36745e-05	0.000184709
CAB39L	0.861655	9.61787	18.9009	1.3769e-05	0.000185829
FAM96B	0.804916	9.66042	18.8724	1.39761e-05	0.000188467
C10orf54	0.772775	9.79587	18.8684	1.4005e-05	0.000188698
RIOK3	0.695963	10.0097	18.8646	1.40332e-05	0.000188919
MYADM	0.913126	9.59333	18.8557	1.40987e-05	0.000189642
ESRP2	0.806712	9.70846	18.8517	1.41285e-05	0.000189885
POLR2J2	0.829222	9.49772	18.8449	1.41787e-05	0.0001904
TIA1	0.829328	9.67546	18.8345	1.42562e-05	0.000191236
TXNDC17	0.776728	9.72886	18.8334	1.42647e-05	0.000191236
PITX1	0.749636	9.83923	18.8248	1.43292e-05	0.000191939
GOSR1	0.830118	9.60182	18.8216	1.43535e-05	0.000192105
DAZAP1	0.788006	9.63629	18.8151	1.44025e-05	0.000192601
ACSL5	0.855326	9.60571	18.8051	1.44777e-05	0.000193446
RPS6	0.675873	10.907	18.7859	1.46242e-05	0.00019524
CEBPD	0.771924	9.83303	18.7818	1.46561e-05	0.000195504
PSMA2	0.730843	9.74954	18.7801	1.46694e-05	0.000195518
PSMG2	0.778659	9.59216	18.774	1.47157e-05	0.000195974
C15orf48	0.867321	10.3397	18.768	1.47627e-05	0.000196437
HIST1H1C	0.822988	10.236	18.7598	1.48258e-05	0.000197113
NDUFB4	0.709521	9.69668	18.7573	1.48457e-05	0.000197214
KHDRBS1	0.736185	9.79111	18.7391	1.4988e-05	0.00019894
TXNL4A	0.818363	9.62558	18.6943	1.53444e-05	0.000203504
BCL2L1	0.834847	9.5911	18.6887	1.53889e-05	0.00020359
USP47	0.805054	9.70325	18.6887	1.5389e-05	0.00020359
NCK2	0.792834	9.66874	18.6902	1.53767e-05	0.00020359
NFE2L3	0.92267	9.5753	18.6815	1.54474e-05	0.000204195
RAB2A	0.694267	9.96902	18.6745	1.55038e-05	0.000204773
IFIT2	0.951882	11.2494	18.6544	1.56685e-05	0.000206737
SNX5	0.8613	9.55073	18.6532	1.56782e-05	0.000206737
DERL2	0.841082	9.53775	18.6315	1.58575e-05	0.000208759
CDC42EP4	0.814968	9.61065	18.6317	1.58566e-05	0.000208759
RBM42	0.786832	9.56966	18.6244	1.59168e-05	0.000209367
ZDHHC3	0.812366	9.6974	18.6197	1.5956e-05	0.000209712
UBE2Q1	0.793022	9.66736	18.6081	1.60541e-05	0.000210828
PPP1R15A	0.842813	10.2008	18.5996	1.61253e-05	0.000211591
GALNT12	0.744895	9.86767	18.5874	1.62293e-05	0.000212781
TMEM208	0.797479	9.60589	18.5795	1.62963e-05	0.000213485
ERH	0.76431	9.65997	18.5742	1.63419e-05	0.000213908
FBXW11	0.868215	9.57147	18.5452	1.65922e-05	0.000217008
RABGGTA	0.832054	9.49958	18.5422	1.66186e-05	0.000217177
ZNF395	0.865515	9.64553	18.5382	1.66535e-05	0.000217456
C4orf19	0.800126	9.77409	18.5202	1.6811e-05	0.000219335
FRMD6	1.11716	9.5183	18.4798	1.71716e-05	0.000223759
CALCOCO2	0.758383	9.72344	18.4791	1.7178e-05	0.000223759
CNIH1	0.826758	9.53652	18.4746	1.72187e-05	0.000224109
NCOR1	0.739593	9.93877	18.4668	1.72892e-05	0.000224844
VASP	0.737531	9.70202	18.4533	1.7412e-05	0.000226258
PPP1R8	0.840553	9.53422	18.4133	1.77813e-05	0.000230869
2020-09-07	0.762524	9.72925	18.4109	1.78037e-05	0.000230974
2020-09-02	0.756634	9.86007	18.4049	1.78595e-05	0.000231511
TMEM41A	0.841732	9.54449	18.3976	1.79285e-05	0.000232219
FAM120AOS	0.816172	9.62614	18.3589	1.82966e-05	0.000236795
SERINC2	0.753249	9.70634	18.3533	1.83502e-05	0.000237298
SMIM15	0.812278	9.60986	18.3496	1.8386e-05	0.000237569
ARHGAP23	0.805969	9.59542	18.3288	1.85874e-05	0.000239978
VAPA	0.694112	9.77576	18.3218	1.86556e-05	0.000240666
RBM22	0.821065	9.59096	18.3121	1.87508e-05	0.000241506
SNX9	0.775636	9.70426	18.3126	1.87462e-05	0.000241506
JMY	0.885653	9.69066	18.2897	1.89729e-05	0.000244171
DDR1	0.670448	9.89802	18.2848	1.9022e-05	0.000244607
BRD2	0.607208	10.3044	18.2535	1.93367e-05	0.000248455
KPNA6	0.85435	9.65167	18.2471	1.94023e-05	0.000248901
SLC30A5	0.828194	9.53881	18.2475	1.93983e-05	0.000248901
APOBEC3A	1.17221	10.4768	18.2382	1.94929e-05	0.000249864
CHMP1B	0.677096	9.90617	18.2281	1.95967e-05	0.000250794
CLIP1	0.664366	10.3177	18.2292	1.95858e-05	0.000250794
STARD7	0.747375	9.73365	18.2173	1.97075e-05	0.000252012
CYR61	1.04689	9.79564	18.213	1.97522e-05	0.000252382
MTPN	0.733225	9.83496	18.2004	1.98839e-05	0.000253863
PLCD3	0.923404	9.53418	18.1768	2.01314e-05	0.000256615
CDC27	0.883275	9.57358	18.178	2.01186e-05	0.000256615
ALDH1A1	0.721436	11.6221	18.1705	2.0198e-05	0.000257261
TBC1D15	0.822237	9.64514	18.1632	2.02756e-05	0.000258045
DYNLRB1	0.75912	9.6651	18.1591	2.03191e-05	0.000258393
BCL2L14	0.944102	9.55842	18.1537	2.03769e-05	0.000258877
ATG3	0.762484	9.69696	18.1526	2.03893e-05	0.000258877
BCL2L11	0.908211	9.57204	18.1461	2.04591e-05	0.000259436
SYNCRIP	0.688634	9.9658	18.1455	2.04657e-05	0.000259436
SMAD2	0.773088	9.58971	18.1438	2.04833e-05	0.000259455
NPAT	0.862785	9.53615	18.1235	2.07033e-05	0.000262036
RAD23A	0.813063	9.63922	18.117	2.07738e-05	0.000262721
RPL32	0.659349	10.0442	18.0858	2.11172e-05	0.000266854
PLSCR4	0.825245	9.50279	18.0811	2.11689e-05	0.000267296
AKAP11	0.905218	9.63933	18.0763	2.12232e-05	0.000267772
AKR1A1	0.71143	10.1421	18.0731	2.12581e-05	0.000268003
S100A8	0.977124	10.5852	18.0708	2.12844e-05	0.000268124
BSDC1	0.818476	9.54576	18.059	2.14167e-05	0.000269579
FAM214A	0.755123	9.81688	18.048	2.15406e-05	0.000270926
LLGL2	0.721153	9.84902	18.0411	2.16186e-05	0.000271695
MON1B	0.83882	9.53829	18.0064	2.20164e-05	0.000276478
MMAA	0.885531	9.48783	18.0019	2.20689e-05	0.00027692
VPS45	0.902345	9.49516	17.9984	2.2109e-05	0.000277208
GNPNAT1	0.904176	9.70195	17.9862	2.22511e-05	0.000278554
MAU2	0.850043	9.5415	17.9876	2.22344e-05	0.000278554
CACYBP	0.828198	9.55066	17.9822	2.22985e-05	0.00027893
UBXN6	0.75627	9.70697	17.9772	2.23572e-05	0.000279447
BSCL2	0.806932	9.58037	17.9619	2.25366e-05	0.000281472
TC2N	0.698183	9.96511	17.9601	2.25588e-05	0.00028153
PSMC6	0.800399	9.58548	17.954	2.26312e-05	0.000282213
PHLDA2	0.935903	9.58952	17.9477	2.27061e-05	0.000282928
ATL3	0.831538	9.6352	17.9459	2.27279e-05	0.000282981
EDF1	0.677975	9.90093	17.9205	2.30327e-05	0.000286553
ZNF562	0.911131	9.56597	17.9137	2.31146e-05	0.00028735
TEAD3	0.802817	9.56942	17.8939	2.33562e-05	0.00029013
PARK7	0.718888	9.76717	17.8914	2.33878e-05	0.000290297
RAB3GAP1	0.809655	9.66699	17.8714	2.36349e-05	0.000293138
SEPW1	0.723879	9.67375	17.8605	2.37706e-05	0.000294367
UNC93B1	0.715784	9.88525	17.8612	2.37612e-05	0.000294367
SLC2A1	0.755228	9.76164	17.8555	2.38327e-05	0.000294909
IRF7	0.84988	9.94469	17.8437	2.39813e-05	0.000296489
SPTLC2	0.813212	9.721	17.8424	2.39972e-05	0.000296489
CANT1	0.799492	9.66536	17.8313	2.41384e-05	0.000298004
OGFOD1	0.874593	9.51999	17.8296	2.41595e-05	0.000298035
CCT8	0.779255	9.6418	17.8031	2.44983e-05	0.000301983
DENR	0.792142	9.61344	17.7842	2.47435e-05	0.000304772
RBFOX2	0.795913	9.64614	17.7787	2.48149e-05	0.000305417
CYP2S1	0.891834	9.57609	17.7714	2.49096e-05	0.000306348
SERPINB3	1.17177	10.8421	17.7617	2.50377e-05	0.000307688
PIR	0.914204	9.50516	17.7565	2.51052e-05	0.000308282
YTHDF3	0.8356	9.64445	17.7511	2.51774e-05	0.000308933
C1orf21	0.820421	9.6347	17.7312	2.5442e-05	0.000311941
RSL24D1	0.807496	9.62966	17.7164	2.56409e-05	0.000314141
PTPRA	0.779488	9.71612	17.7082	2.57509e-05	0.000315248
KAT5	0.830948	9.53525	17.6978	2.58929e-05	0.000316745
PALM2-AKAP2	0.97618	9.59436	17.6893	2.6009e-05	0.000317923
KDM2A	0.752471	9.75366	17.6839	2.60819e-05	0.000318571
C17orf62	0.807753	9.61592	17.676	2.61917e-05	0.00031967
MT2A	0.99989	9.82693	17.6692	2.62847e-05	0.000320561
BABAM1	0.788173	9.55503	17.6626	2.63758e-05	0.000321429
ECE1	0.753657	9.85292	17.6588	2.64286e-05	0.000321828
IL20RB	0.963091	9.53309	17.6541	2.64944e-05	0.000322385
MCM4	0.89735	9.53942	17.6382	2.67168e-05	0.000324846
ARFGAP3	0.703646	9.8433	17.6089	2.71311e-05	0.000329384
ARFGEF1	0.702014	9.96352	17.609	2.71308e-05	0.000329384
ARHGAP1	0.800569	9.55454	17.6001	2.72568e-05	0.000330247
EXPH5	0.788842	9.83104	17.5997	2.72638e-05	0.000330247
ANKFY1	0.784866	9.6366	17.6015	2.72376e-05	0.000330247
SLC44A4	0.656179	10.0859	17.5958	2.73186e-05	0.000330662
ARPP19	0.788261	9.6085	17.5906	2.73944e-05	0.00033133
CLDN23	0.993656	9.61648	17.5816	2.75234e-05	0.00033264
TMF1	0.676809	9.94412	17.5788	2.75637e-05	0.000332877
PDIA4	0.742966	9.88041	17.5722	2.76596e-05	0.000333784
CXCL10	1.32931	11.2522	17.5633	2.77907e-05	0.000334764
PIGG	0.852983	9.57032	17.5617	2.78128e-05	0.000334764
TTLL12	0.816289	9.60069	17.5613	2.78196e-05	0.000334764
EIF3G	0.708873	9.75076	17.561	2.78241e-05	0.000334764
RPL37	0.653864	9.9794	17.5502	2.79823e-05	0.000336415
FOXK2	0.85593	9.54273	17.547	2.80297e-05	0.000336716
TGOLN2	0.727297	9.92238	17.5456	2.80492e-05	0.000336716
COX6B1	0.67066	9.83611	17.5428	2.8091e-05	0.000336966
BCAS1	0.766863	10.0741	17.5391	2.81454e-05	0.000337368
ARF4	0.71244	9.8299	17.5344	2.8216e-05	0.000337962
USP15	0.704022	9.8124	17.5097	2.85853e-05	0.000342129
SMPD3	0.99129	9.54874	17.4935	2.88292e-05	0.000344354
MKRN2	0.803149	9.51683	17.4933	2.88319e-05	0.000344354
BCCIP	0.770984	9.6194	17.4931	2.88355e-05	0.000344354
ATP5L	0.697309	9.76394	17.4826	2.89956e-05	0.00034601
NDUFS3	0.773074	9.61557	17.4697	2.9192e-05	0.000348095
EIF2AK3	0.773468	9.795	17.4519	2.94677e-05	0.000351122
LARP1	0.737962	9.82193	17.4487	2.95174e-05	0.000351454
KPNB1	0.676451	10.04	17.4343	2.97416e-05	0.000353861
RREB1	0.796775	9.67925	17.4192	2.99779e-05	0.000356409
ENPP4	0.802344	9.68656	17.4006	3.02727e-05	0.000359648
LRPPRC	0.788442	9.66135	17.3794	3.06133e-05	0.000363426
TMED5	0.834763	9.55238	17.3758	3.06708e-05	0.000363839
UPK3BL	0.78957	9.49459	17.3705	3.07563e-05	0.000364585
SLC44A1	0.894106	9.57167	17.3621	3.08931e-05	0.000365936
EIF2B5	0.836791	9.58192	17.3563	3.09865e-05	0.000366772
PCDH20	0.932351	9.5984	17.352	3.10564e-05	0.000367329
SEL1L3	0.764432	9.80493	17.3341	3.13514e-05	0.000370336
EEF1A1	0.65265	10.6313	17.3338	3.13567e-05	0.000370336
ADCY6	0.836866	9.56738	17.3294	3.1429e-05	0.000370646
TOMM70A	0.813038	9.62936	17.3298	3.14217e-05	0.000370646
GNS	0.786948	9.6786	17.3153	3.16625e-05	0.000373126
ZC3H7B	0.849956	9.53569	17.3063	3.18132e-05	0.000374353
TRAPPC8	0.807379	9.587	17.3063	3.18124e-05	0.000374353
BATF2	0.947228	9.60572	17.2995	3.19269e-05	0.000375021
TGFBR2	0.832363	9.57776	17.301	3.19025e-05	0.000375021
RPS4X	0.637069	10.549	17.2987	3.194e-05	0.000375021
ISG15	0.931238	12.0396	17.288	3.21205e-05	0.000376865
SSFA2	0.708876	9.92727	17.2858	3.21578e-05	0.000377028
VAMP5	0.837461	9.91012	17.2796	3.22626e-05	0.00037798
PTCD3	0.854578	9.57364	17.2723	3.23873e-05	0.000379165
SGMS1	0.833529	9.59338	17.2334	3.30578e-05	0.000385748
ABHD16A	0.794378	9.63737	17.2327	3.30696e-05	0.000385748
SRI	0.729346	9.78706	17.2366	3.30018e-05	0.000385748
RAN	0.722308	9.68368	17.2337	3.30527e-05	0.000385748
RBM8A	0.714238	9.70793	17.2373	3.29897e-05	0.000385748
BTBD1	0.813779	9.55941	17.2266	3.31763e-05	0.000386712
ADNP	0.736643	9.73619	17.2237	3.32258e-05	0.000387008
MARCKSL1	0.889662	9.62459	17.1985	3.36696e-05	0.000391894
SPPL3	0.816544	9.55493	17.1938	3.37529e-05	0.000392579
EIF3I	0.78192	9.67398	17.1809	3.39833e-05	0.000394973
FTH1	0.592839	11.0179	17.1778	3.40383e-05	0.000395327
CTSA	0.732619	9.70133	17.1706	3.4168e-05	0.000396546
FOXC1	0.878091	9.73945	17.1606	3.43478e-05	0.000398346
ABHD4	0.85049	9.49857	17.1505	3.45318e-05	0.00040019
TM7SF3	0.837271	9.59241	17.1402	3.47201e-05	0.000402083
BCLAF1	0.709244	9.90273	17.137	3.47779e-05	0.000402463
CCT3	0.728986	9.76007	17.1331	3.48503e-05	0.00040272
UBL5	0.694386	9.84181	17.1336	3.48401e-05	0.00040272
JAK2	0.852623	9.69807	17.1281	3.49412e-05	0.000403357
EIF3M	0.712477	9.71058	17.1273	3.49556e-05	0.000403357
SLC11A2	0.858873	9.60347	17.1207	3.50773e-05	0.000404249
ELOF1	0.84174	9.53642	17.1204	3.50832e-05	0.000404249
GNA11	0.763226	9.64483	17.1148	3.51868e-05	0.000405152
CASP4	0.648568	9.78141	17.1117	3.52441e-05	0.000405522
DUSP11	0.7701	9.51008	17.0846	3.5751e-05	0.000410819
C11orf31	0.703303	9.85583	17.0844	3.57556e-05	0.000410819
MASTL	0.931423	9.52927	17.0742	3.59476e-05	0.00041273
SOS1	0.782812	9.67922	17.0489	3.64299e-05	0.000417687
STEAP4	0.752822	10.3162	17.0488	3.64313e-05	0.000417687
FAM84B	0.798957	9.57896	17.0266	3.68592e-05	0.000421991
TAGLN2	0.63526	9.91232	17.0271	3.68506e-05	0.000421991
APOBEC3C	0.824386	9.50232	17.0194	3.69992e-05	0.000423292
NDUFS1	0.820577	9.62271	17.0029	3.73223e-05	0.000426684
APOO	0.841477	9.55481	16.9977	3.74242e-05	0.000426786
TMEM265	0.840231	9.55076	16.9989	3.74009e-05	0.000426786
NSFL1C	0.76642	9.61082	17	3.73795e-05	0.000426786
RPL5	0.678455	10.2118	16.9971	3.74373e-05	0.000426786
FAM83A	0.915236	9.59291	16.9796	3.77833e-05	0.000430127
ST5	0.820238	9.58817	16.9794	3.77883e-05	0.000430127
UBE3C	0.770205	9.58402	16.9782	3.78108e-05	0.000430127
DLG3	0.774152	9.72984	16.9704	3.79672e-05	0.000431551
PDCD2	0.764041	9.58537	16.9693	3.79896e-05	0.000431551
ERAP1	0.794931	9.62416	16.9445	3.84894e-05	0.00043692
ZNF675	0.877377	9.50363	16.9326	3.87303e-05	0.000439344
JUNB	0.718649	10.1132	16.93	3.87845e-05	0.000439649
MGST2	0.747712	9.67261	16.9248	3.88899e-05	0.000440533
C6orf132	0.757056	9.82402	16.9138	3.91154e-05	0.000442775
DENND2D	0.798263	9.54725	16.9116	3.91625e-05	0.000442996
SLIRP	0.734926	9.65006	16.9098	3.91997e-05	0.000443105
TMEM62	0.802499	9.59171	16.904	3.93191e-05	0.000444005
NAGK	0.784412	9.621	16.9032	3.93345e-05	0.000444005
CHL1	0.802591	9.88467	16.8974	3.9456e-05	0.000445064
S100A9	0.782635	11.3355	16.8765	3.98918e-05	0.000449664
SUPT16H	0.797488	9.71177	16.8713	4.00018e-05	0.000450273
SDCBP	0.684276	9.78272	16.8721	3.99849e-05	0.000450273
MAP3K7	0.823213	9.54863	16.8635	4.01666e-05	0.000451811
BAG6	0.684037	9.75313	16.8505	4.04433e-05	0.000454605
LEPROT	0.749499	9.67978	16.8449	4.05622e-05	0.000455305
CTTNBP2NL	0.73717	9.79355	16.8456	4.05463e-05	0.000455305
SRSF2	0.670023	9.73123	16.829	4.0904e-05	0.000458821
CCNK	0.781408	9.61187	16.8158	4.11895e-05	0.000461058
IPO7	0.759905	9.70213	16.8163	4.11786e-05	0.000461058
AHCYL1	0.719192	9.80667	16.8171	4.11618e-05	0.000461058
SSR1	0.761331	9.75537	16.8009	4.15131e-05	0.000464357
DRG1	0.779655	9.55684	16.7826	4.19157e-05	0.000468534
CBR1	0.794654	9.94393	16.7774	4.20315e-05	0.000469273
PLEKHB2	0.762016	9.78684	16.777	4.20401e-05	0.000469273
BRD3	0.828491	9.60392	16.7708	4.21774e-05	0.000470478
SPAG7	0.730196	9.60177	16.7566	4.24939e-05	0.00047368
TPI1	0.641608	10.0041	16.7525	4.25861e-05	0.000474379
H2AFJ	0.691622	9.75244	16.7506	4.26297e-05	0.000474535
SAR1B	0.747942	9.71112	16.7463	4.2725e-05	0.000475268
AKR1C2	0.870956	10.0747	16.7278	4.31448e-05	0.000479606
SNW1	0.761022	9.6788	16.7244	4.32213e-05	0.000480124
ANKRD17	0.733264	9.87497	16.7222	4.32709e-05	0.000480343
PRKAR2B	0.863306	9.68875	16.7178	4.33716e-05	0.000481128
FAM210A	0.827339	9.4864	16.7074	4.36112e-05	0.000483452
CHTOP	0.804413	9.6116	16.704	4.36884e-05	0.000483641
EIF4A3	0.769436	9.76589	16.7042	4.36834e-05	0.000483641
TRIP4	0.825413	9.52755	16.6894	4.40274e-05	0.000487059
MLPH	0.640762	10.0505	16.6867	4.40898e-05	0.000487413
TSTA3	0.738863	9.70543	16.6798	4.42507e-05	0.00048852
JAGN1	0.737917	9.52108	16.6805	4.42342e-05	0.00048852
PGM2L1	0.895535	9.65964	16.6568	4.47904e-05	0.000493905
PAPSS1	0.796809	9.68138	16.6564	4.47999e-05	0.000493905
REST	0.767776	9.7494	16.6531	4.48768e-05	0.000494414
TMEM87A	0.727639	9.81054	16.6512	4.49215e-05	0.000494567
KCNS3	0.789152	9.58735	16.646	4.50441e-05	0.000495251
TMEM33	0.768109	9.61892	16.646	4.50453e-05	0.000495251
UTP14C	0.800951	9.71516	16.6382	4.52303e-05	0.000496945
H2AFZ	0.754821	9.71202	16.6364	4.52728e-05	0.000497073
TSPAN13	0.70101	10.0244	16.6315	4.53899e-05	0.000498018
UNC13B	0.766328	9.68689	16.6279	4.54776e-05	0.000498641
SYF2	0.716387	9.68732	16.6192	4.56852e-05	0.000500576
TMEM45B	0.803914	9.63287	16.5976	4.62088e-05	0.000505968
PRRC2B	0.748736	9.80951	16.5888	4.64232e-05	0.000507624
RPL24	0.608012	10.1718	16.5891	4.64176e-05	0.000507624
HINT1	0.680807	9.88939	16.5735	4.68013e-05	0.00051141
PTGES3	0.742868	9.65225	16.5556	4.72447e-05	0.000515905
OS9	0.627337	9.98755	16.5532	4.7303e-05	0.000516191
CPSF2	0.791204	9.60454	16.5196	4.81503e-05	0.00052508
CSNK2A1	0.784264	9.58849	16.5081	4.84429e-05	0.000527555
PPP1CC	0.72424	9.76878	16.5093	4.84108e-05	0.000527555
PLEKHG1	0.861093	9.61244	16.5038	4.85517e-05	0.00052833
PIN1	0.75827	9.55158	16.5027	4.85798e-05	0.00052833
MRPL30	0.838881	9.52315	16.4982	4.86955e-05	0.00052923
ERGIC1	0.726686	9.64761	16.496	4.87526e-05	0.000529492
MRPL40	0.775961	9.59197	16.4754	4.92848e-05	0.000534912
RPL18	0.600332	10.5383	16.4731	4.93442e-05	0.000535195
CXADR	0.78812	9.68264	16.4564	4.97809e-05	0.000539567
NCOA3	0.731977	9.80186	16.4504	4.99401e-05	0.000540928
MYLIP	0.807206	9.69162	16.436	5.03206e-05	0.000544683
HLA-DPB1	0.931726	9.79641	16.4254	5.06013e-05	0.000547046
PHACTR4	0.736294	9.86233	16.4252	5.0607e-05	0.000547046
AGPAT3	0.793043	9.67701	16.4175	5.08126e-05	0.000548899
COPZ1	0.734768	9.67668	16.4119	5.0963e-05	0.000550154
RPLP1	0.587781	10.7008	16.4048	5.11546e-05	0.000551851
BLCAP	0.805914	9.60648	16.3931	5.14733e-05	0.000554917
TAF7	0.680028	9.80784	16.3703	5.20956e-05	0.00056125
AGO4	0.863987	9.54057	16.3544	5.25329e-05	0.000565582
NRIP1	0.837781	9.60762	16.3522	5.25941e-05	0.000565862
CMAS	0.734889	9.74773	16.341	5.29076e-05	0.000568854
ZNF24	0.735952	9.7033	16.3388	5.29676e-05	0.000569119
ZNF618	0.89328	9.56285	16.3269	5.3302e-05	0.000571947
ANKIB1	0.717012	9.73959	16.3269	5.33006e-05	0.000571947
EPS15	0.823846	9.59575	16.3209	5.34701e-05	0.000573368
WAPL	0.752404	9.73363	16.3174	5.35691e-05	0.000574047
LSM14A	0.75985	9.6177	16.31	5.37808e-05	0.000575548
EIF4H	0.676239	9.65432	16.3112	5.37451e-05	0.000575548
VGLL4	0.740147	9.65279	16.2995	5.4078e-05	0.000578343
MRPS17	0.734883	9.46364	16.2905	5.43345e-05	0.0005807
GNA13	0.816642	9.55324	16.2599	5.52196e-05	0.000589768
ATP6V1A	0.755145	9.65838	16.2529	5.54262e-05	0.00059158
TMEM159	0.821943	9.56897	16.2296	5.61118e-05	0.000598104
CCDC47	0.724408	9.76587	16.2301	5.60959e-05	0.000598104
ABCD3	0.761389	9.69777	16.2211	5.63632e-05	0.000600385
DERA	0.800396	9.54462	16.2023	5.69255e-05	0.000605974
RAB28	0.818109	9.46688	16.1885	5.7341e-05	0.000609993
SF3A1	0.765888	9.59146	16.1682	5.79599e-05	0.000616169
CCDC6	0.729524	9.72138	16.1405	5.88126e-05	0.000624821
GALNT2	0.768042	9.65988	16.1277	5.92103e-05	0.00062863
ABCF1	0.726188	9.74096	16.1119	5.97078e-05	0.000633494
CHMP4C	0.806006	9.57834	16.106	5.98929e-05	0.000635039
PPP6R1	0.682581	9.6854	16.103	5.99879e-05	0.000635627
MED27	0.705679	9.47449	16.0984	6.01359e-05	0.000636775
RPL27A	0.585701	10.3164	16.0955	6.02261e-05	0.00063731
DAG1	0.751254	9.675	16.0873	6.04883e-05	0.000639664
MDFIC	0.782053	9.6926	16.0858	6.05363e-05	0.00063975
YARS	0.776897	9.61016	16.0819	6.06606e-05	0.000640642
SRP68	0.79137	9.60574	16.0733	6.09369e-05	0.000642936
MPG	0.786434	9.5417	16.0727	6.09577e-05	0.000642936
TPMT	0.807212	9.49336	16.0703	6.10343e-05	0.000643322
YWHAG	0.730156	9.66504	16.0684	6.10941e-05	0.00064353
HP1BP3	0.666441	9.85056	16.0609	6.13381e-05	0.000645677
RDX	0.761823	9.70385	16.058	6.14316e-05	0.000645815
SCNN1A	0.664227	10.0447	16.058	6.14305e-05	0.000645815
PHF20L1	0.695983	9.82773	16.0547	6.154e-05	0.000646532
STAP2	0.700486	9.74358	16.0421	6.19484e-05	0.000650398
GADD45B	0.775634	10.1362	16.0389	6.2054e-05	0.000651081
RAP1A	0.721659	9.67828	16.0235	6.25608e-05	0.00065597
CCT5	0.719194	9.76048	16.0055	6.31578e-05	0.000661798
ZNF26	0.681915	9.46515	15.9987	6.33876e-05	0.000663773
CRYBG3	0.862843	9.64814	15.9879	6.37499e-05	0.000666921
GNA15	0.767774	9.66056	15.9872	6.37711e-05	0.000666921
DSC3	1.19542	9.54183	15.9859	6.38154e-05	0.00066695
CBX6	0.757933	9.6984	15.9806	6.39957e-05	0.000668245
FAM3D	0.645551	10.2037	15.9798	6.40225e-05	0.000668245
HS3ST1	0.843131	9.66365	15.9763	6.41403e-05	0.000668605
SDE2	0.781725	9.52495	15.9764	6.41355e-05	0.000668605
SLC35A3	0.721241	9.63869	15.9751	6.41818e-05	0.000668605
DNM2	0.685314	9.71185	15.9684	6.44093e-05	0.000670541
OCIAD1	0.713027	9.70344	15.9504	6.50228e-05	0.00067649
MYO1E	0.795487	9.69113	15.9477	6.51184e-05	0.00067676
POF1B	0.78449	9.72652	15.946	6.51751e-05	0.00067676
COA3	0.762488	9.54834	15.9468	6.51467e-05	0.00067676
CCSER2	0.831378	9.60655	15.9352	6.55473e-05	0.000680185
IK	0.68637	9.79644	15.9295	6.57474e-05	0.000681822
EXOC1	0.71262	9.78708	15.9251	6.59002e-05	0.000682966
CDC123	0.7896	9.55694	15.9174	6.6166e-05	0.000685278
EYA1	0.801614	9.59928	15.9087	6.64725e-05	0.00068801
WTAP	0.744074	9.62786	15.9059	6.65714e-05	0.00068859
GNPDA1	0.851251	9.53155	15.9027	6.66837e-05	0.000689307
CCAR1	0.747598	9.7479	15.8951	6.69519e-05	0.000691636
MBD2	0.67869	9.74839	15.8936	6.70062e-05	0.000691752
BCAR1	0.720839	9.61262	15.8897	6.71443e-05	0.000692288
UBA6	0.717194	9.76583	15.89	6.7131e-05	0.000692288
TVP23B	0.749721	9.48488	15.8842	6.73386e-05	0.000693846
MAST4	0.792457	9.69692	15.8806	6.74678e-05	0.000694733
TLK2	0.734229	9.61741	15.8703	6.7835e-05	0.000697931
HUS1	0.730809	9.47742	15.8695	6.78652e-05	0.000697931
CASP3	0.728333	9.75473	15.8505	6.85469e-05	0.000704491
XRCC6	0.714577	9.76999	15.84	6.89282e-05	0.000707956
TOMM22	0.787041	9.52143	15.827	6.94059e-05	0.000711953
PAFAH1B1	0.686151	9.80196	15.8274	6.93895e-05	0.000711953
ETF1	0.704654	9.83254	15.8177	6.97453e-05	0.000714978
CRIM1	0.831612	9.61619	15.8086	7.00842e-05	0.000717537
CREB3	0.799923	9.56431	15.8096	7.00474e-05	0.000717537
SLC3A2	0.688136	9.74287	15.8036	7.02682e-05	0.000718963
DCP2	0.857324	9.5483	15.7976	7.04931e-05	0.00071989
CNOT7	0.761371	9.55157	15.7978	7.04848e-05	0.00071989
TMEM179B	0.757074	9.5778	15.7981	7.04745e-05	0.00071989
ATF7	0.794054	9.48825	15.7959	7.05561e-05	0.000720076
SMC1A	0.817237	9.68201	15.7788	7.11967e-05	0.000726152
DYRK2	0.809087	9.63601	15.7737	7.1387e-05	0.000726887
ST13	0.6785	9.7775	15.7733	7.14044e-05	0.000726887
COX6C	0.63564	9.96542	15.7736	7.13936e-05	0.000726887
HYOU1	0.794592	9.70576	15.7678	7.16126e-05	0.000728545
BAZ1B	0.761423	9.79153	15.7652	7.17104e-05	0.000728618
MAT2A	0.735295	9.61144	15.7652	7.171e-05	0.000728618
MTCH1	0.637396	9.86465	15.7608	7.18769e-05	0.000729848
FAM46A	0.792422	9.8206	15.7391	7.27067e-05	0.000737808
CAMK2G	0.782847	9.61139	15.7361	7.28223e-05	0.000738514
SNRPB	0.696578	9.68358	15.7209	7.34069e-05	0.000743974
HSD17B12	0.785858	9.63948	15.7195	7.34611e-05	0.000744054
TUBG1	0.780212	9.49585	15.7152	7.36313e-05	0.000745308
LMTK2	0.723993	9.73731	15.7041	7.40618e-05	0.000749194
PPP1CA	0.679835	9.74451	15.6959	7.4385e-05	0.00075199
TOB1	0.633779	9.84488	15.668	7.54904e-05	0.000762686
KRT24	1.26667	10.3535	15.6546	7.60281e-05	0.000767635
RAB5B	0.736292	9.60697	15.6464	7.63575e-05	0.000770477
LY75-CD302	0.860583	9.59068	15.6292	7.70562e-05	0.00077704
ABHD2	0.772896	10.0823	15.6266	7.71596e-05	0.000777595
HMGCR	0.9047	9.58025	15.6172	7.75451e-05	0.000780862
B3GNT2	0.800384	9.57764	15.6163	7.7581e-05	0.000780862
CAPZB	0.668594	9.77949	15.6103	7.78301e-05	0.000782879
TLK1	0.770773	9.61473	15.6043	7.80774e-05	0.000784875
OXR1	0.701468	9.68629	15.599	7.82974e-05	0.000786595
PLEKHF2	0.787177	9.57703	15.5938	7.85133e-05	0.000788271
TMEM173	0.781723	9.67658	15.5891	7.87055e-05	0.000788723
SCYL2	0.780576	9.60524	15.5897	7.86821e-05	0.000788723
EIF3K	0.763201	9.69067	15.5906	7.8643e-05	0.000788723
CCNI	0.66125	9.80763	15.577	7.92128e-05	0.000793312
FAM32A	0.693987	9.66618	15.5667	7.96431e-05	0.000797125
VPS35	0.720449	9.68429	15.5595	7.99488e-05	0.000799687
C19orf52	0.683553	9.47765	15.5575	8.00317e-05	0.000800018
SRPX2	0.822345	9.59313	15.5521	8.0261e-05	0.000801812
SLC2A12	0.908988	9.55258	15.5501	8.03488e-05	0.00080219
SH3D19	0.754433	9.71303	15.5457	8.05329e-05	0.00080353
CCNDBP1	0.741278	9.56614	15.5412	8.07265e-05	0.000804961
RRAGC	0.84133	9.55326	15.5141	8.18903e-05	0.000815619
LEO1	0.819733	9.61476	15.514	8.18968e-05	0.000815619
HTATSF1	0.733724	9.76753	15.5023	8.24043e-05	0.000820165
CIB1	0.640597	9.91844	15.4955	8.27023e-05	0.000822622
LDOC1	0.760726	9.46971	15.4926	8.28271e-05	0.000823354
GALNT3	0.720648	9.68957	15.4857	8.3133e-05	0.000825883
LRRC4	0.854894	9.59988	15.4797	8.3394e-05	0.000827454
GNAI3	0.766445	9.67672	15.4802	8.33758e-05	0.000827454
SOX15	0.78136	9.50218	15.4756	8.35784e-05	0.000828772
ZSCAN18	0.885881	9.49861	15.4662	8.39943e-05	0.000832383
PSMD14	0.76331	9.66925	15.464	8.40926e-05	0.000832843
ARRB2	0.782643	9.85204	15.4617	8.41947e-05	0.000833341
S100A4	0.703865	10.5108	15.4338	8.5446e-05	0.000845205
SHOC2	0.74681	9.6525	15.432	8.55298e-05	0.000845514
NCOA6	0.76459	9.63124	15.4303	8.56034e-05	0.000845722
AUP1	0.688944	9.71026	15.4218	8.59927e-05	0.000849046
MAVS	0.845251	9.62749	15.4154	8.62811e-05	0.000850896
AMPD3	0.778845	9.55245	15.4153	8.6286e-05	0.000850896
KPNA3	0.756211	9.63688	15.4122	8.64298e-05	0.000851792
DAPP1	0.712857	9.71328	15.4109	8.64875e-05	0.000851838
MAPKAPK3	0.766006	9.50539	15.4071	8.66616e-05	0.000851987
BIRC2	0.755604	9.65503	15.4075	8.66457e-05	0.000851987
CFLAR	0.658686	10.0614	15.4089	8.65792e-05	0.000851987
TAOK3	0.739922	9.76378	15.4015	8.69207e-05	0.000853897
TAB2	0.702473	9.7386	15.4006	8.69622e-05	0.000853897
BACE2	0.677218	9.88343	15.3992	8.70272e-05	0.000854014
DAP	0.719965	9.77993	15.3844	8.77093e-05	0.000860182
DUSP5	0.883551	9.7567	15.3817	8.78339e-05	0.00086088
GRIPAP1	0.811898	9.57519	15.3724	8.82671e-05	0.000864598
FYCO1	0.778497	9.71316	15.3601	8.88466e-05	0.000869745
RBX1	0.711773	9.70739	15.3505	8.9297e-05	0.000873621
FAM173A	0.794261	9.51439	15.3211	9.07001e-05	0.000886139
CHD9	0.751499	9.83569	15.3223	9.06387e-05	0.000886139
UBE2J1	0.686167	9.76375	15.3202	9.07419e-05	0.000886139
RQCD1	0.761594	9.52329	15.3172	9.08854e-05	0.000887002
RPL38	0.596498	9.90409	15.3135	9.10628e-05	0.000888194
MAP3K2	0.757208	9.74163	15.3117	9.11496e-05	0.000888501
ETFA	0.771932	9.61202	15.3095	9.12555e-05	0.000888994
ZPR1	0.838657	9.54536	15.2958	9.19217e-05	0.000894942
MAP2K1	0.808029	9.55325	15.2945	9.19829e-05	0.000894996
NUP160	0.774736	9.4972	15.28	9.26949e-05	0.000901378
SENP2	0.782156	9.54925	15.2773	9.28244e-05	0.000902091
STIM1	0.75861	9.59764	15.2649	9.34371e-05	0.000907497
UBE2R2	0.74904	9.66465	15.2569	9.38352e-05	0.000910814
MRPS7	0.764883	9.58001	15.2499	9.41834e-05	0.000913642
ITGB4	0.760809	9.63132	15.2444	9.44571e-05	0.000915744
MYO1D	0.72128	9.69589	15.2323	9.50623e-05	0.000921056
LARP4	0.745921	9.70935	15.2297	9.51926e-05	0.000921762
SLC40A1	0.937027	9.61328	15.2282	9.52719e-05	0.000921975
FDFT1	0.76194	9.75462	15.2259	9.53873e-05	0.000922536
FBXO7	0.722054	9.66038	15.2147	9.59549e-05	0.000927016
UBE2K	0.671261	9.74137	15.2133	9.60235e-05	0.000927016
PRDX5	0.645995	10.1423	15.2138	9.59974e-05	0.000927016
RAB5A	0.671048	9.74478	15.2119	9.60964e-05	0.000927163
CHD3	0.694478	9.99468	15.2085	9.62686e-05	0.000928267
RFT1	0.78298	9.47888	15.198	9.68075e-05	0.000932904
NPLOC4	0.668472	9.69774	15.196	9.69063e-05	0.000933296
MRFAP1L1	0.733208	9.6157	15.1913	9.71512e-05	0.000935095
DLD	0.733386	9.62861	15.1891	9.72618e-05	0.000935599
NSD1	0.756059	9.7525	15.1797	9.77506e-05	0.000939177
PSMF1	0.747189	9.57716	15.1806	9.76997e-05	0.000939177
RAB4B	0.763371	9.5339	15.1752	9.7983e-05	0.000940848
SEPHS2	0.721711	9.77084	15.1726	9.81152e-05	0.000941554
LIPA	0.82429	9.52819	15.1657	9.84737e-05	0.000944431
AGPAT2	0.706792	9.62417	15.1586	9.88484e-05	0.000947459
KDELR1	0.694938	9.68258	15.1573	9.89145e-05	0.000947528
DHX9	0.757815	9.70475	15.1548	9.90458e-05	0.000948221
ILVBL	0.69566	9.71029	15.1343	0.00010013	0.000958031
PSMD13	0.736506	9.64794	15.132	0.000100251	0.000958614
MID2	0.891989	9.5517	15.1279	0.000100465	0.000959612
RPL36A-HNRNPH2	0.656683	9.66605	15.1278	0.000100475	0.000959612
KRT17	1.347	10.1238	15.1038	0.00010176	0.000970737
IRF6	0.774719	9.61702	15.1044	0.000101725	0.000970737
FAS	0.838281	9.56078	15.0972	0.000102115	0.000972971
SLC19A2	0.779826	9.47637	15.0979	0.000102078	0.000972971
COX8A	0.659486	9.81863	15.0917	0.000102413	0.00097523
UBD	1.40295	9.55466	15.0811	0.000102989	0.000980136
TCN1	0.951397	9.79879	15.0719	0.000103491	0.00098411
EIF3E	0.719611	9.6353	15.0701	0.000103589	0.00098411
N4BP1	0.683016	9.8181	15.0701	0.000103591	0.00098411
AHSA1	0.721921	9.59783	15.0537	0.000104496	0.000992129
DICER1	0.776678	9.70779	15.0482	0.000104798	0.000993229
PPP4R1	0.72884	9.76544	15.0487	0.000104772	0.000993229
SRP14	0.579291	9.97019	15.0496	0.000104724	0.000993229
ERLIN2	0.785556	9.57973	15.0404	0.000105233	0.000996766
PPP1R15B	0.785271	9.63011	15.0324	0.000105683	0.00100044
PARP8	0.755918	9.70223	15.023	0.000106211	0.00100485
ALAS1	0.738076	9.58949	15.0179	0.000106497	0.00100696
SCRN2	0.786382	9.53767	15.0122	0.000106819	0.00100941
HDAC1	0.744597	9.66707	15.008	0.000107054	0.00101104
PEX2	0.747569	9.54685	14.999	0.000107568	0.0010153
TRNP1	0.819476	9.50189	14.9945	0.000107826	0.00101714
MDH1	0.711447	9.68205	14.9916	0.000107992	0.0010181
SEC61A1	0.669218	9.77685	14.9904	0.000108058	0.00101813
RIT1	0.782043	9.60013	14.9881	0.00010819	0.00101851
IRAK1	0.722648	9.73394	14.9875	0.000108225	0.00101851
HBP1	0.728233	9.64493	14.9824	0.000108519	0.00102001
RBMS2	0.7129	9.59577	14.9829	0.000108489	0.00102001
STRN4	0.693594	9.52563	14.9814	0.000108575	0.00102001
TMEM30A	0.689257	9.86862	14.9681	0.000109341	0.00102661
ATP2C1	0.759074	9.67429	14.961	0.000109755	0.00102989
SF3B6	0.692224	9.60945	14.9587	0.000109891	0.00103056
IREB2	0.780119	9.6047	14.9515	0.000110313	0.00103392
TBC1D2	0.79768	9.53393	14.949	0.000110457	0.00103467
FLII	0.661211	9.84014	14.9469	0.000110579	0.0010352
TSR1	0.829502	9.59977	14.9439	0.000110753	0.00103623
DHX32	0.695039	9.78751	14.9422	0.000110857	0.0010366
TMED9	0.63986	9.88402	14.9346	0.0001113	0.00104014
DNAJA2	0.69774	9.72026	14.9289	0.000111638	0.00104269
ZMIZ1	0.809588	9.57104	14.9178	0.0001123	0.00104766
PSMD11	0.690561	9.67791	14.918	0.000112288	0.00104766
TMEM184A	0.734028	9.81068	14.9088	0.000112834	0.0010516
SERINC3	0.711328	9.69171	14.9085	0.000112854	0.0010516
EBPL	0.730603	9.53033	14.9061	0.000112995	0.00105231
XIAP	0.710474	9.73502	14.8935	0.000113754	0.00105877
ZMPSTE24	0.773101	9.62434	14.892	0.000113842	0.00105897
MTX2	0.793173	9.53561	14.889	0.000114024	0.00106005
TMEM242	0.846133	9.5045	14.8837	0.000114348	0.00106245
PPP2R2A	0.683669	9.76403	14.8743	0.000114918	0.00106713
NAMPT	0.570641	10.2323	14.8511	0.000116337	0.00107968
MRPS21	0.706296	9.60365	14.8463	0.000116635	0.00108182
TRIM2	0.651338	10.0026	14.8432	0.000116829	0.00108299
EAPP	0.700712	9.63384	14.8391	0.000117085	0.00108433
HSPA12B	0.194325	9.43772	14.8387	0.000117109	0.00108433
RERE	0.679885	9.71023	14.8363	0.000117255	0.00108507
SLC25A46	0.810664	9.55617	14.8329	0.000117467	0.0010864
GATAD1	0.791071	9.56343	14.8304	0.000117621	0.0010872
DHRS7	0.771784	9.58894	14.8244	0.000117996	0.00108946
PBRM1	0.731955	9.7201	14.8244	0.000118001	0.00108946
NAE1	0.770624	9.53314	14.8217	0.000118171	0.0010904
VIMP	0.694639	9.72505	14.8035	0.000119315	0.00110032
RC3H2	0.740454	9.52816	14.7905	0.000120136	0.00110727
ZNF644	0.725742	9.74606	14.7813	0.000120725	0.00111206
STXBP3	0.745232	9.6335	14.77	0.00012145	0.00111809
RPS23	0.632467	10.0587	14.7647	0.000121797	0.00112065
FBXW5	0.659991	9.82749	14.7565	0.000122323	0.00112484
SOAT1	0.805545	9.54691	14.7461	0.000123002	0.00113044
IL1RN	0.750916	10.0056	14.7393	0.000123447	0.00113388
UQCRB	0.681948	9.72577	14.7382	0.000123521	0.00113391
RANGAP1	0.741575	9.74776	14.7259	0.000124327	0.00114001
TMEM30B	0.713095	9.62466	14.7261	0.00012431	0.00114001
CP	0.684354	11.0787	14.7137	0.000125132	0.00114674
COMMD2	0.795581	9.55577	14.7102	0.000125365	0.00114821
C8orf4	0.964823	9.68524	14.7077	0.000125535	0.00114911
PLK2	0.865128	9.6916	14.702	0.000125913	0.00115192
ICA1	0.786288	9.54793	14.6955	0.000126344	0.00115521
EPT1	0.813654	9.57037	14.693	0.000126519	0.00115614
PDCD10	0.68711	9.65462	14.6894	0.000126758	0.00115767
KIAA0513	0.760966	9.6572	14.6765	0.000127626	0.00116494
ELK1	0.634417	9.45592	14.6741	0.000127793	0.0011658
KCTD9	0.812945	9.55463	14.647	0.000129644	0.00118202
SRP54	0.702249	9.68901	14.6356	0.000130424	0.00118846
C8orf76	0.741302	9.56291	14.6322	0.000130662	0.00118995
TUFM	0.662915	9.87638	14.6208	0.000131459	0.00119653
CENPB	0.670881	9.6206	14.6167	0.000131744	0.00119844
UBE2G1	0.764198	9.5657	14.6001	0.000132909	0.00120836
ERP29	0.657315	9.74315	14.5989	0.000132991	0.00120842
PKN2	0.674637	9.81365	14.5954	0.000133237	0.00120997
PPP1R3D	0.811687	9.4944	14.5911	0.000133546	0.00121209
LAMTOR1	0.68952	9.60383	14.5857	0.000133924	0.00121415
PTPRF	0.684478	9.94593	14.586	0.000133904	0.00121415
MAPRE1	0.708595	9.64651	14.5693	0.000135095	0.00122397
CDV3	0.666163	9.81572	14.5684	0.000135159	0.00122397
TOR1B	0.715262	9.65223	14.5659	0.000135345	0.00122496
NARS	0.650225	9.7812	14.5614	0.000135664	0.00122716
HSPA9	0.658228	9.92032	14.5355	0.000137543	0.00124345
SGPL1	0.724642	9.6442	14.5326	0.000137753	0.00124465
TINAGL1	0.878031	9.52674	14.5313	0.000137852	0.00124485
CPTP	0.718088	9.49392	14.5088	0.00013951	0.00125841
VMO1	0.703171	11.0402	14.5098	0.000139435	0.00125841
MFSD6	0.70116	9.81609	14.4996	0.000140188	0.00126382
COX20	0.741307	9.53345	14.4967	0.000140405	0.00126506
DNAJC3	0.687608	9.82866	14.479	0.000141732	0.0012763
CCDC94	0.830837	9.54341	14.4689	0.00014249	0.00128097
B3GNT3	0.704838	9.70735	14.47	0.000142407	0.00128097
NDUFA6	0.670258	9.68055	14.4697	0.000142431	0.00128097
PLEK2	0.881279	9.53914	14.4652	0.000142771	0.00128279
STK38	0.629938	9.89085	14.4602	0.000143152	0.00128549
SAMD12	0.797383	9.63334	14.4569	0.000143404	0.00128655
IWS1	0.723028	9.69023	14.4566	0.00014343	0.00128655
HSD17B10	0.773271	9.565	14.451	0.000143857	0.00128966
HNRNPM	0.623468	9.86831	14.4492	0.000143988	0.00129011
HNRNPL	0.684641	9.63318	14.4453	0.000144293	0.00129212
RNF216	0.806439	9.57622	14.4409	0.000144628	0.0012944
PPP1R2	0.715499	9.62312	14.4298	0.000145481	0.00130059
YIPF3	0.711906	9.61259	14.4308	0.000145402	0.00130059
NAGLU	0.729087	9.52347	14.426	0.000145778	0.00130252
RCN1	0.734854	9.6101	14.4053	0.000147384	0.00131549
UBA1	0.645533	9.79426	14.4052	0.000147393	0.00131549
LRRC8D	0.784933	9.56891	14.4037	0.000147514	0.00131584
DHX15	0.703144	9.62968	14.3989	0.000147889	0.00131772
ERBB2	0.59592	9.97853	14.3989	0.000147889	0.00131772
VPS11	0.737595	9.54629	14.3949	0.000148201	0.00131977
ITPK1	0.724506	9.60211	14.3892	0.000148654	0.00132234
PITPNA	0.721449	9.64943	14.3899	0.000148594	0.00132234
RPS27A	0.602115	10.0639	14.3855	0.000148946	0.0013242
H1FX	0.729448	9.83429	14.3768	0.000149632	0.00132957
TNFAIP3	0.882716	9.81835	14.3719	0.000150021	0.00133155
JTB	0.619036	9.89328	14.3729	0.000149942	0.00133155
SNRK	0.857079	9.543	14.3676	0.000150366	0.00133339
MKRN1	0.660458	9.84205	14.3673	0.000150395	0.00133339
RPS9	0.580928	10.1808	14.3648	0.000150591	0.0013344
CAPRIN1	0.617342	9.74628	14.3617	0.000150842	0.00133589
CDKN1B	0.745147	9.57104	14.353	0.00015154	0.00134133
HIVEP1	0.768586	9.65995	14.3517	0.000151641	0.00134148
HBEGF	1.05938	9.55772	14.3478	0.000151953	0.00134277
DENND1B	0.770097	9.59701	14.3487	0.000151887	0.00134277
DCXR	0.689334	9.65967	14.3334	0.000153126	0.00135239
GTPBP10	0.786155	9.52991	14.3298	0.000153415	0.0013542
GALNT7	0.731886	9.79102	14.3241	0.00015388	0.00135755
BUD31	0.704751	9.656	14.3148	0.000154646	0.00136357
MGAT1	0.686219	9.7002	14.3136	0.000154746	0.0013637
VTA1	0.764101	9.57063	14.3055	0.000155407	0.00136877
GATM	0.58109	9.45235	14.2804	0.000157495	0.0013864
CTR9	0.711329	9.72899	14.2729	0.000158128	0.00139121
CCDC90B	0.729983	9.54839	14.2714	0.00015825	0.00139153
TAPBPL	0.759175	9.56007	14.2699	0.000158376	0.00139187
IDH3B	0.725534	9.58366	14.2671	0.000158617	0.00139323
ATP6AP2	0.721941	9.62959	14.2642	0.000158857	0.00139458
GLYR1	0.707228	9.64055	14.2619	0.000159053	0.00139553
METAP1	0.77942	9.55158	14.2566	0.000159504	0.00139778
PI4KB	0.758442	9.538	14.2558	0.000159569	0.00139778
PPP4C	0.602785	9.69299	14.2564	0.000159518	0.00139778
SNX11	0.741693	9.48729	14.2537	0.000159743	0.00139854
M6PR	0.735883	9.59476	14.2472	0.000160296	0.00140261
EVA1C	0.779166	9.59221	14.2356	0.000161294	0.00140981
CPD	0.739747	9.90533	14.2361	0.000161247	0.00140981
POLDIP2	0.731348	9.62416	14.2307	0.000161711	0.00141269
CCNC	0.70958	9.61106	14.226	0.000162119	0.00141548
COPS2	0.723406	9.60244	14.21	0.000163495	0.00142672
SLC2A4RG	0.730344	9.57132	14.2048	0.000163951	0.00142993
BNIP3L	0.732956	9.67063	14.2003	0.000164346	0.00143228
TNKS2	0.682513	9.79387	14.1997	0.0001644	0.00143228
PSMD10	0.740486	9.54054	14.1772	0.000166371	0.00144788
REEP3	0.667496	9.8147	14.1777	0.000166333	0.00144788
TRIM14	0.722086	9.66145	14.1747	0.000166592	0.00144902
SEMA4B	0.737292	9.57554	14.1722	0.000166818	0.00145021
ARF3	0.695572	9.64648	14.1655	0.000167414	0.0014546
WDR43	0.739653	9.59144	14.164	0.000167543	0.00145493
MAPK6	0.7141	9.63574	14.1507	0.000168738	0.00146453
SOD2	0.620233	10.2187	14.1429	0.000169433	0.00146976
CDK6	0.829257	9.59416	14.1299	0.000170607	0.00147914
MED10	0.733502	9.579	14.1213	0.000171396	0.00148519
RIPK1	0.724578	9.68909	14.1127	0.000172177	0.00149115
RIOK2	0.767839	9.50012	14.1015	0.000173208	0.00149927
MRPS24	0.736923	9.57992	14.0991	0.00017343	0.00150038
PUDP	0.788225	9.50677	14.0916	0.000174118	0.00150553
CTNNBIP1	0.733142	9.57395	14.0903	0.00017424	0.00150577
APOD	0.797109	9.6091	14.0767	0.000175507	0.00151568
ARF6	0.651694	9.78394	14.0759	0.000175575	0.00151568
FABP5	0.764986	9.7118	14.0742	0.000175734	0.00151623
MAD2L1BP	0.72247	9.50503	14.0699	0.000176144	0.00151814
POLR2H	0.708483	9.62315	14.0707	0.000176063	0.00151814
RNF40	0.737915	9.61548	14.0564	0.000177408	0.0015274
APBB2	0.733516	9.46174	14.0566	0.000177393	0.0015274
ATG9A	0.758763	9.53369	14.0528	0.000177744	0.00152948
SMARCB1	0.718123	9.50153	14.0387	0.000179089	0.00154022
RANBP2	0.709815	9.77709	14.0312	0.000179802	0.00154553
NUFIP2	0.636882	9.86649	14.02	0.000180879	0.00155396
IMPAD1	0.72739	9.65078	13.9975	0.000183054	0.0015718
TBC1D5	0.803551	9.56015	13.9792	0.000184847	0.00158635
MSMO1	0.883827	9.58562	13.972	0.000185554	0.00159086
C18orf25	0.736841	9.52786	13.9718	0.00018557	0.00159086
ZNF264	0.774364	9.51406	13.9696	0.000185793	0.00159192
MLF2	0.645806	9.68674	13.9684	0.000185911	0.00159208
TNFRSF12A	0.815426	9.58369	13.966	0.000186146	0.00159324
RBBP7	0.702952	9.69465	13.9458	0.000188159	0.00160962
UBALD2	0.683974	9.68043	13.9434	0.000188394	0.00161077
SMIM5	0.800985	9.59238	13.9316	0.000189589	0.00162012
ATXN1L	0.768045	9.5342	13.9237	0.00019038	0.00162602
ELK4	0.773621	9.61026	13.9157	0.000191198	0.00163214
SEC11A	0.689735	9.66593	13.8998	0.000192815	0.00164507
TPP1	0.73563	9.52839	13.8976	0.000193046	0.00164616
TMUB2	0.6894	9.55491	13.8802	0.000194842	0.0016606
PPFIBP1	0.799991	9.5735	13.8703	0.000195866	0.00166844
COA4	0.751914	9.54276	13.8564	0.000197324	0.00167997
SUPT4H1	0.69108	9.57853	13.8484	0.00019817	0.00168554
2020-03-07	0.68145	9.67553	13.8482	0.000198188	0.00168554
RTP4	0.751347	9.646	13.8463	0.000198383	0.00168591
ATP6V0C	0.589173	9.81433	13.8458	0.000198441	0.00168591
GMFB	0.74253	9.49179	13.8325	0.000199853	0.00169521
DLGAP4	0.710979	9.54325	13.8333	0.000199764	0.00169521
RELA	0.700839	9.61747	13.8326	0.000199834	0.00169521
CTCF	0.716888	9.67805	13.8314	0.000199962	0.00169525
KIAA0368	0.694447	9.74909	13.8193	0.000201254	0.0017053
STAT6	0.605123	9.86867	13.81	0.000202261	0.00171293
SNRPC	0.693009	9.62077	13.8088	0.00020239	0.00171312
EFR3A	0.711957	9.66789	13.7915	0.000204258	0.00172802
NGRN	0.675341	9.68564	13.7881	0.000204626	0.00173023
RCC1	0.755927	9.61343	13.7868	0.000204766	0.0017305
WASF2	0.628666	9.85588	13.7828	0.000205208	0.00173332
STK4	0.80773	9.62243	13.7799	0.00020552	0.00173504
FNTA	0.73341	9.57755	13.7773	0.000205805	0.00173654
SLC25A23	0.719746	9.52567	13.7733	0.000206248	0.00173937
PAPD4	0.738404	9.52585	13.7673	0.000206902	0.00174397
DDA1	0.720032	9.5385	13.761	0.000207596	0.0017489
TIMM44	0.766782	9.51902	13.7496	0.000208865	0.00175866
UBAP2	0.741325	9.58351	13.7437	0.000209524	0.00176329
DCTN4	0.727577	9.56909	13.7323	0.000210797	0.00177228
CARHSP1	0.724911	9.58013	13.7322	0.000210813	0.00177228
IL13RA1	0.741305	9.62223	13.7268	0.000211419	0.00177468
TCF20	0.735666	9.73026	13.7267	0.000211429	0.00177468
PCNP	0.686247	9.6256	13.7282	0.000211259	0.00177468
SNX13	0.764847	9.59005	13.7204	0.000212133	0.00177966
RRP7A	0.690659	9.7056	13.7037	0.000214028	0.00179462
RNF20	0.758168	9.6267	13.7013	0.000214307	0.00179602
FGFR3	0.824126	9.71621	13.6949	0.000215035	0.00180119
HARS	0.777975	9.57782	13.6868	0.000215963	0.00180802
PGRMC2	0.679864	9.65913	13.6851	0.000216161	0.00180873
CXCL14	1.34043	9.50765	13.6795	0.000216813	0.00181325
DCP1A	0.747677	9.53149	13.6698	0.000217931	0.00182164
DAD1	0.726917	9.70497	13.6631	0.000218714	0.00182724
UBE2I	0.681996	9.61685	13.662	0.000218837	0.00182732
TDP2	0.721259	9.56587	13.661	0.000218953	0.00182734
VAV1	0.783134	9.65821	13.652	0.000220008	0.00183424
USP25	0.707634	9.71504	13.6523	0.00021997	0.00183424
MAP3K1	0.759089	9.68894	13.6461	0.000220694	0.00183805
YTHDF2	0.677404	9.65021	13.6462	0.000220689	0.00183805
NMU	0.883043	9.57745	13.6409	0.000221308	0.00184221
ZHX1	0.770071	9.63233	13.635	0.000222004	0.00184609
LGALS9	0.675077	9.7294	13.6354	0.000221962	0.00184609
HELZ2	0.706238	9.87663	13.6276	0.000222879	0.00185145
GRHL1	0.704095	9.73375	13.6277	0.000222869	0.00185145
ARRDC3	0.772106	9.69249	13.6159	0.000224275	0.00186209
PDCD6	0.687668	9.67724	13.6136	0.000224553	0.00186247
ATP5H	0.649374	9.71239	13.6145	0.000224442	0.00186247
OXA1L	0.691301	9.65758	13.6018	0.000225971	0.00187327
ZBTB38	0.666179	9.81625	13.6003	0.000226152	0.0018738
PRUNE	0.736714	9.4841	13.5976	0.000226475	0.0018755
IL15	0.62568	9.45965	13.5885	0.00022758	0.00188368
SLC25A43	0.654875	9.46029	13.5814	0.000228432	0.00188977
TNFAIP1	0.740407	9.5441	13.5745	0.000229276	0.00189577
TOMM6	0.705148	9.63176	13.563	0.000230686	0.00190645
ENC1	0.848823	9.70754	13.558	0.000231303	0.00191057
IGSF3	0.888029	9.48311	13.5424	0.000233233	0.00192552
IFNGR1	0.674709	9.74656	13.5361	0.000234012	0.00193096
MRPS6	0.752514	9.56668	13.5263	0.000235238	0.00194008
TRIB1	0.764189	9.68223	13.5253	0.000235374	0.0019402
GTF2A1	0.741792	9.54286	13.5184	0.000236234	0.00194431
COPB1	0.644684	9.81484	13.5195	0.000236103	0.00194431
SOD1	0.637785	9.97514	13.519	0.000236166	0.00194431
TSPAN17	0.74699	9.57746	13.5125	0.000236985	0.00194948
C2orf69	0.687942	9.47186	13.5068	0.000237699	0.00195436
FKBP15	0.732146	9.66711	13.5022	0.000238283	0.00195816
GGCT	0.752729	9.55588	13.4982	0.000238792	0.00196134
TECR	0.727342	9.54703	13.4898	0.000239859	0.0019691
PHF12	0.763629	9.54615	13.4877	0.000240132	0.00197033
TSPAN6	0.692456	9.78544	13.4863	0.000240316	0.00197084
ALDH3B2	0.755796	9.57803	13.4815	0.000240932	0.00197488
MTCH2	0.709015	9.5454	13.4795	0.000241185	0.00197595
CASP1	0.734029	9.61857	13.4772	0.000241486	0.0019774
RNF13	0.67378	9.71868	13.4753	0.000241728	0.00197838
NQO2	0.70435	9.60612	13.467	0.0002428	0.00198614
RPS28	0.59525	9.8422	13.4542	0.000244454	0.00199866
MBD1	0.71715	9.55077	13.4493	0.000245092	0.00200285
IFITM2	0.595215	10.1613	13.4455	0.000245596	0.00200595
CD82	0.600414	9.86762	13.4374	0.000246654	0.00201357
SNTB2	0.799669	9.56788	13.435	0.000246976	0.00201422
PSME3	0.705465	9.62145	13.4349	0.000246984	0.00201422
OARD1	0.746193	9.49843	13.4304	0.000247583	0.00201808
BRCC3	0.72537	9.55635	13.4243	0.000248386	0.0020236
COG6	0.773526	9.5483	13.4176	0.000249271	0.00202978
ABL1	0.782827	9.54963	13.3985	0.000251828	0.00204956
TMEM87B	0.663606	9.6707	13.3866	0.000253429	0.00206154
SPAST	0.753983	9.50312	13.3798	0.000254345	0.00206795
ALKBH5	0.704351	9.64671	13.3777	0.000254636	0.00206927
MUC1	0.514557	11.3148	13.3578	0.00025735	0.00209027
MUC21	0.89522	9.61406	13.3541	0.000257855	0.00209332
ASB8	0.758981	9.5853	13.3382	0.000260052	0.00211008
PSCA	0.616775	11.4771	13.3305	0.00026113	0.00211776
CLDN12	0.743057	9.54181	13.3289	0.00026135	0.00211848
RBM3	0.628229	9.92469	13.3265	0.000261678	0.00212006
SUCO	0.719182	9.62151	13.3119	0.000263731	0.00213563
TOX4	0.694873	9.68925	13.3107	0.000263903	0.00213594
DNAJC8	0.704371	9.6252	13.3052	0.000264672	0.00214109
LRRC59	0.683604	9.64881	13.3027	0.00026503	0.0021429
CGRRF1	0.732696	9.46655	13.3015	0.000265199	0.00214319
HADHA	0.680617	9.77705	13.2938	0.000266279	0.00215084
FBXO8	0.754728	9.51041	13.2895	0.000266892	0.00215471
ANPEP	0.694772	9.89387	13.2779	0.000268552	0.00216702
LSM6	0.719687	9.49535	13.2746	0.00026902	0.00216971
ETV6	0.660842	9.75773	13.2732	0.000269225	0.00217027
WBP1L	0.721332	9.62024	13.269	0.000269829	0.00217188
CWC15	0.675686	9.65845	13.2691	0.000269823	0.00217188
[truncated: 2,433 more rows]
