# Supplementary material for: SARS-CoV-2 Receptor ACE2 Is an Interferon-Stimulated Gene in Human Airway Epithelial Cells and Is Detected in Specific Cell Subsets across Tissues
Source: Cell. 2020 May 28;181(5):1016–1035.e19. doi: 10.1016/j.cell.2020.04.035 (PMC7252096; doi:10.1016/j.cell.2020.04.035)
Supplement: Table S7 — Differentially Expressed Genes in Human and Mouse Basal Epithelial Cells Treated with Various Cytokines and Interferons, Related to Figure 5 A. Mouse Untreated versus IFNβ B. Mouse Untreated versus IFNα2 C. Mouse Untreated versus IFNγ D. BEAS-2B Untreated versus IL4 E. BEAS-2B Untreated versus IL17A F. BEAS-2B Untreated versus IFNγ G. BEAS-2B Untreated versus IFNα2 H. Human Donor 1 Untreated versus IL4 I. Human Donor 1 Untreated versus IL17A J. Human Donor 1 Untreated versus IFNγ K. Human Donor 1 Untreated versus IFNα2 L. Human Donor 2 Untreated versus IL4 M. Human Donor 2 Untreated versus IL17A N. Human Donor 2 Untreated versus IFNγ O. Human Donor 2 Untreated versus IFNα2 [file mmc8.xls]

## Sheet: Supplemental Table 7A
Supplemental Table 7
Related to Basal Cell Stimulation, Figure 5
Mouse Basal Cells: Significantly Differentially Expressed Genes Between Untreated and IFNB Treated (likelihood ratio test, adjusted p-value < 0.05 average log fold change > 0.25 or < -0.25)
Gene	p-value	average log fold change	adjusted p-value	Upregulated in
Ifit3	6.96067e-14	-4.99926	2.70972e-09	IFNB
I830012O16Rik	2.23833e-15	-4.29026	8.71359e-11	IFNB
Ifitm3	1.14231e-26	-3.26764	4.4469e-22	IFNB
Bst2	2.52071e-28	-3.24608	9.81289e-24	IFNB
Isg15	3.42524e-21	-2.9971	1.33341e-16	IFNB
Lgals9	5.35374e-26	-2.89371	2.08416e-21	IFNB
Irf7	3.87469e-24	-2.6996	1.50838e-19	IFNB
Ifit1	1.55915e-13	-2.6325	6.0696e-09	IFNB
Ube2l6	1.4716e-24	-2.40926	5.7288e-20	IFNB
Usp18	3.19757e-26	-2.37275	1.24478e-21	IFNB
B2m	2.47725e-18	-2.32773	9.64369e-14	IFNB
H2-K1	2.74871e-18	-2.27005	1.07005e-13	IFNB
H2-D1	1.92495e-17	-1.99822	7.49364e-13	IFNB
Shisa5	6.34391e-27	-1.9468	2.46962e-22	IFNB
Xaf1	4.34344e-24	-1.78318	1.69086e-19	IFNB
Oas1a	7.05041e-21	-1.69848	2.74465e-16	IFNB
Rsad2	5.63232e-08	-1.66745	0.00219261	IFNB
H2-T22	7.279e-23	-1.65221	2.83364e-18	IFNB
Ifi35	1.02159e-26	-1.62944	3.97694e-22	IFNB
Irgm1	2.94295e-27	-1.61825	1.14566e-22	IFNB
Phf11d	2.01079e-21	-1.59651	7.82781e-17	IFNB
Isg20	4.51655e-17	-1.48591	1.75825e-12	IFNB
Oas1g	1.50259e-18	-1.42793	5.84943e-14	IFNB
Psmb8	3.67922e-23	-1.42476	1.43228e-18	IFNB
Tor3a	2.50727e-19	-1.38646	9.76057e-15	IFNB
Lgals3bp	3.0758e-26	-1.38375	1.19738e-21	IFNB
Cd47	1.62193e-19	-1.37467	6.31403e-15	IFNB
Ifi205	4.8743e-21	-1.35481	1.89752e-16	IFNB
Stat1	6.8432e-26	-1.30719	2.66399e-21	IFNB
Ifi44	1.20053e-08	-1.30308	0.000467354	IFNB
Tapbp	1.42066e-18	-1.29825	5.53047e-14	IFNB
Ifi27l2a	8.85071e-09	-1.2784	0.000344549	IFNB
Trex1	7.23034e-20	-1.27366	2.8147e-15	IFNB
Mnda	4.57794e-20	-1.25646	1.78215e-15	IFNB
Igtp	1.85562e-22	-1.24984	7.22376e-18	IFNB
Tap1	2.79959e-20	-1.24879	1.08985e-15	IFNB
Oasl2	8.31259e-15	-1.1334	3.23601e-10	IFNB
Zbp1	1.52849e-08	-1.13248	0.000595024	IFNB
Sp100	7.16209e-25	-1.11443	2.78813e-20	IFNB
Rtp4	1.54554e-13	-1.08513	6.01664e-09	IFNB
Ifi204	1.37985e-21	-1.06753	5.37163e-17	IFNB
H2-T23	1.79321e-11	-1.00589	6.98081e-07	IFNB
Tspo	3.66439e-15	-1.0053	1.42651e-10	IFNB
Dhx58	8.39035e-23	-1.00142	3.26628e-18	IFNB
Psme1	5.1582e-17	-0.997695	2.00804e-12	IFNB
Psme2	4.86016e-12	-0.94693	1.89201e-07	IFNB
Apol9a	1.98858e-16	-0.938092	7.74133e-12	IFNB
Pttg1	6.4491e-13	-0.912408	2.51057e-08	IFNB
Serpinb9	9.67942e-10	-0.911361	3.7681e-05	IFNB
Nmi	8.00075e-16	-0.893233	3.11461e-11	IFNB
Cmpk2	2.30665e-07	-0.868283	0.00897954	IFNB
Tor1aip2	2.01098e-17	-0.861415	7.82854e-13	IFNB
Gbp2	4.16249e-13	-0.843378	1.62042e-08	IFNB
Ly6a	2.31997e-15	-0.839853	9.0314e-11	IFNB
Ckmt1	3.23429e-16	-0.837509	1.25908e-11	IFNB
Naa20	1.09489e-18	-0.831561	4.26228e-14	IFNB
Ly6c1	8.34723e-11	-0.827603	3.24949e-06	IFNB
Gmppb	1.58795e-13	-0.81967	6.18172e-09	IFNB
Psmb9	5.5082e-12	-0.798818	2.14429e-07	IFNB
Oasl1	2.53501e-16	-0.78174	9.86855e-12	IFNB
Ogfr	2.77909e-23	-0.779558	1.08187e-18	IFNB
Apol9b	4.63942e-19	-0.77651	1.80608e-14	IFNB
Rps18-ps3	3.25912e-07	-0.7759	0.0126874	IFNB
Gbp3	8.14868e-08	-0.750265	0.0031722	IFNB
Mlkl	8.6064e-18	-0.731373	3.35039e-13	IFNB
Aqp5	9.02355e-10	-0.721344	3.51278e-05	IFNB
Apol7a	6.73037e-16	-0.707883	2.62007e-11	IFNB
Parp9	2.25464e-18	-0.706121	8.7771e-14	IFNB
Gm14446	9.41029e-21	-0.705676	3.66333e-16	IFNB
Samhd1	1.54487e-15	-0.701901	6.01402e-11	IFNB
Gm4617	5.81686e-08	-0.69366	0.00226444	IFNB
Lgals8	6.77903e-12	-0.69275	2.63901e-07	IFNB
Psmb10	2.26749e-17	-0.692443	8.82711e-13	IFNB
Daxx	1.18385e-13	-0.689052	4.60862e-09	IFNB
Tor1aip1	1.2157e-18	-0.689041	4.73261e-14	IFNB
Irf9	4.14102e-26	-0.684089	1.61206e-21	IFNB
Npc2	4.23875e-15	-0.674304	1.6501e-10	IFNB
Gm6061	1.457e-07	-0.670351	0.00567194	IFNB
Ccnd3	1.20595e-13	-0.661365	4.69466e-09	IFNB
Tbrg1	1.12699e-15	-0.659161	4.38726e-11	IFNB
Pyhin1	1.87581e-14	-0.652694	7.30233e-10	IFNB
Trafd1	2.80105e-12	-0.613516	1.09042e-07	IFNB
Rnf114	3.18345e-13	-0.608157	1.23928e-08	IFNB
Ngfrap1	1.58708e-09	-0.583381	6.17835e-05	IFNB
Tap2	7.86504e-18	-0.580103	3.06178e-13	IFNB
Tmem184b	3.35468e-11	-0.573178	1.30594e-06	IFNB
Cnp	2.44344e-15	-0.570304	9.51205e-11	IFNB
Ly6e	2.25242e-14	-0.564139	8.76846e-10	IFNB
Trim30a	2.79166e-14	-0.550161	1.08676e-09	IFNB
Capza2	4.54821e-10	-0.547874	1.77057e-05	IFNB
Mitd1	2.16222e-21	-0.547215	8.41732e-17	IFNB
Mvb12a	2.15742e-13	-0.534373	8.3986e-09	IFNB
Grina	8.45008e-12	-0.533297	3.28953e-07	IFNB
Lypd3	1.02654e-12	-0.529833	3.99623e-08	IFNB
Acaa1a	3.26278e-12	-0.529789	1.27017e-07	IFNB
F11r	1.87871e-09	-0.52883	7.31362e-05	IFNB
Cxcl10	9.57196e-09	-0.527556	0.000372627	IFNB
Mxd1	7.33039e-09	-0.522754	0.000285365	IFNB
Capg	1.46531e-11	-0.522113	5.7043e-07	IFNB
Tacstd2	2.1079e-09	-0.517623	8.20582e-05	IFNB
Parp3	2.15845e-13	-0.516428	8.40264e-09	IFNB
Carhsp1	5.91409e-09	-0.515777	0.00023023	IFNB
Grn	1.25835e-08	-0.507619	0.000489863	IFNB
Uba7	1.70728e-12	-0.506819	6.64627e-08	IFNB
Cnfn	2.9475e-07	-0.506493	0.0114743	IFNB
Aqp3	9.70541e-08	-0.499468	0.00377822	IFNB
Sepw1	1.60705e-08	-0.493057	0.000625609	IFNB
Sh3bgrl3	4.99222e-10	-0.488572	1.94342e-05	IFNB
Eif2ak2	5.88017e-22	-0.48755	2.28909e-17	IFNB
Fgfbp1	5.36395e-08	-0.486959	0.00208813	IFNB
Ehd4	1.47026e-09	-0.486883	5.72359e-05	IFNB
Sprr2a2	3.16148e-07	-0.48531	0.0123073	IFNB
Ddx60	1.69887e-07	-0.480419	0.00661352	IFNB
Gm9791	1.47314e-07	-0.475944	0.0057348	IFNB
Rnf213	2.82066e-23	-0.471426	1.09805e-18	IFNB
Mrpl30	3.31299e-11	-0.469171	1.28971e-06	IFNB
H2-K2	8.01358e-10	-0.46838	3.11961e-05	IFNB
Urod	2.77658e-07	-0.467824	0.010809	IFNB
Ifitm2	5.09997e-13	-0.466205	1.98537e-08	IFNB
Krtcap3	8.88402e-10	-0.464677	3.45846e-05	IFNB
Pnp	1.22864e-13	-0.461212	4.78298e-09	IFNB
Endod1	2.8521e-12	-0.461095	1.1103e-07	IFNB
Gadd45g	1.60079e-07	-0.457668	0.00623172	IFNB
Itm2b	9.20849e-13	-0.455996	3.58477e-08	IFNB
Trim25	9.05908e-20	-0.455524	3.52661e-15	IFNB
Dynap	8.5309e-09	-0.453773	0.000332099	IFNB
Sat1	5.4664e-09	-0.453594	0.000212802	IFNB
Tubb2a	7.26378e-07	-0.451898	0.0282772	IFNB
Ctsb	5.52026e-12	-0.446337	2.14898e-07	IFNB
Cct3	8.50515e-11	-0.445372	3.31097e-06	IFNB
Tcirg1	6.39938e-07	-0.443912	0.0249121	IFNB
Acadl	1.46516e-18	-0.442464	5.70373e-14	IFNB
Arl6ip1	5.32358e-14	-0.439937	2.07242e-09	IFNB
Pgam1-ps2	1.66902e-09	-0.431568	6.49734e-05	IFNB
Mx1	9.5077e-14	-0.426247	3.70125e-09	IFNB
Clic1	5.36627e-10	-0.419429	2.08904e-05	IFNB
Cox18	2.01756e-12	-0.419168	7.85415e-08	IFNB
Aftph	1.07522e-12	-0.409706	4.18573e-08	IFNB
Parp12	4.32388e-14	-0.408048	1.68324e-09	IFNB
Tmem106a	1.79462e-16	-0.403642	6.98626e-12	IFNB
Car13	1.71067e-12	-0.400575	6.65947e-08	IFNB
Ddx24	1.35235e-11	-0.398801	5.26458e-07	IFNB
Ergic3	1.78839e-07	-0.398047	0.00696204	IFNB
0610031J06Rik	8.26649e-09	-0.392151	0.000321806	IFNB
Stat2	5.28279e-24	-0.389081	2.05654e-19	IFNB
Cmtr1	1.34673e-07	-0.388625	0.00524268	IFNB
Pydc4	2.77156e-07	-0.388391	0.0107894	IFNB
Slc25a22	4.12732e-10	-0.38613	1.60673e-05	IFNB
Laptm4a	8.49726e-11	-0.377269	3.3079e-06	IFNB
Gm2619	8.49841e-12	-0.374604	3.30835e-07	IFNB
Fdps	9.14744e-10	-0.373227	3.56101e-05	IFNB
Plin2	1.83898e-07	-0.369733	0.00715897	IFNB
Pml	2.78019e-09	-0.369711	0.00010823	IFNB
Mx2	2.04402e-07	-0.367341	0.00795717	IFNB
Hmga1	2.7462e-08	-0.364103	0.00106907	IFNB
Gm13394	2.27401e-09	-0.363541	8.85251e-05	IFNB
Trim34a	7.76682e-19	-0.361618	3.02355e-14	IFNB
Plp2	6.41247e-07	-0.360555	0.0249631	IFNB
Creld2	9.95198e-13	-0.356913	3.8742e-08	IFNB
Trim26	1.847e-08	-0.353113	0.00071902	IFNB
Mpp1	3.3521e-08	-0.352297	0.00130494	IFNB
Trim30d	5.30662e-15	-0.351585	2.06582e-10	IFNB
Emp2	2.54497e-07	-0.35153	0.00990732	IFNB
Atp6v0c	2.21712e-09	-0.351313	8.63102e-05	IFNB
Tmc4	2.83e-10	-0.35078	1.10169e-05	IFNB
Pnpla7	1.2341e-16	-0.348577	4.80422e-12	IFNB
Apoa1bp	8.39033e-07	-0.348374	0.0326627	IFNB
Gba	4.49171e-10	-0.34652	1.74858e-05	IFNB
Ifi202b	3.23469e-08	-0.346173	0.00125923	IFNB
Ddx58	6.89819e-11	-0.342731	2.6854e-06	IFNB
Ly6g6c	9.48793e-07	-0.338334	0.0369356	IFNB
Ifi47	5.05493e-07	-0.336651	0.0196783	IFNB
Helz2	1.24767e-21	-0.332415	4.85706e-17	IFNB
Myd88	1.43329e-11	-0.328067	5.57967e-07	IFNB
Parp10	6.23751e-13	-0.326776	2.4282e-08	IFNB
Anxa8	2.35534e-08	-0.325824	0.000916909	IFNB
Trim12a	1.00569e-16	-0.324359	3.91504e-12	IFNB
Ccdc23	1.30959e-07	-0.323398	0.00509811	IFNB
Fbxw17	9.279e-09	-0.32259	0.000361222	IFNB
Pkm	6.30643e-08	-0.322432	0.00245503	IFNB
Apobec1	2.12833e-11	-0.31731	8.28538e-07	IFNB
Ndrg2	3.63614e-13	-0.317072	1.41551e-08	IFNB
Trim12c	3.87866e-18	-0.316611	1.50992e-13	IFNB
B3gnt3	2.78731e-08	-0.315727	0.00108507	IFNB
Gtf2f1	1.52465e-10	-0.315455	5.93529e-06	IFNB
Map2k1	1.18006e-07	-0.315015	0.00459386	IFNB
Apobec3	8.88517e-07	-0.313339	0.0345891	IFNB
Smox	1.80723e-09	-0.311334	7.03537e-05	IFNB
H2-Q4	3.73553e-12	-0.311295	1.4542e-07	IFNB
Asb13	2.44945e-09	-0.308678	9.53547e-05	IFNB
Mov10	3.61161e-14	-0.307362	1.40596e-09	IFNB
G6pdx	1.84176e-09	-0.305968	7.16977e-05	IFNB
Mea1	7.61353e-07	-0.305967	0.0296387	IFNB
Ppa1	6.99147e-11	-0.303764	2.72171e-06	IFNB
Tspan31	7.02963e-10	-0.302246	2.73657e-05	IFNB
Scarb2	2.46776e-16	-0.30033	9.60674e-12	IFNB
Anxa4	1.33226e-10	-0.300232	5.18636e-06	IFNB
Paox	5.6989e-11	-0.300161	2.21852e-06	IFNB
Rbck1	6.34854e-13	-0.299281	2.47142e-08	IFNB
Tpi1	6.48366e-09	-0.297935	0.000252403	IFNB
Cxcl16	5.59759e-08	-0.297745	0.00217908	IFNB
Coro1b	6.83536e-09	-0.295816	0.000266094	IFNB
Zc3hav1	1.30728e-09	-0.291032	5.08911e-05	IFNB
Tmem192	2.69832e-10	-0.290947	1.05043e-05	IFNB
Myc	6.17876e-09	-0.288229	0.000240533	IFNB
Oas1b	2.05765e-17	-0.286587	8.01021e-13	IFNB
Cyb5r3	7.54718e-08	-0.283998	0.00293804	IFNB
Ifih1	1.14016e-16	-0.282057	4.43854e-12	IFNB
Tmprss4	1.01662e-11	-0.28052	3.9576e-07	IFNB
Rnaset2b	3.14416e-08	-0.279683	0.00122399	IFNB
Hyal1	2.7122e-09	-0.279376	0.000105583	IFNB
Htra1	2.3097e-07	-0.279027	0.00899142	IFNB
Rab5c	1.47745e-08	-0.278237	0.000575157	IFNB
Ssr2	5.47802e-07	-0.275506	0.0213254	IFNB
Serinc2	3.28243e-07	-0.274623	0.0127782	IFNB
Ifi27	4.64474e-07	-0.272929	0.0180815	IFNB
Klk8	2.20639e-07	-0.271973	0.00858926	IFNB
Oas2	6.66187e-08	-0.271838	0.0025934	IFNB
1700047I17Rik2	6.1053e-07	-0.271712	0.0237673	IFNB
Fdft1	4.29056e-11	-0.27116	1.67027e-06	IFNB
Irf5	8.42608e-08	-0.27048	0.00328019	IFNB
Kars	4.00681e-08	-0.269126	0.00155981	IFNB
Ceacam1	1.71487e-08	-0.265691	0.000667583	IFNB
Pdlim1	1.00553e-06	-0.264767	0.0391441	IFNB
Atxn10	1.22575e-09	-0.262728	4.77173e-05	IFNB
Abhd6	1.07501e-10	-0.260653	4.18489e-06	IFNB
Cd276	7.00787e-09	-0.258599	0.000272809	IFNB
Aldoa	6.49448e-09	-0.257902	0.000252824	IFNB
Ddost	3.50366e-10	-0.25759	1.36394e-05	IFNB
Procr	3.01641e-11	-0.257346	1.17426e-06	IFNB
Copz1	4.80328e-09	-0.257182	0.000186987	IFNB
Rps5	3.87422e-08	-0.256777	0.0015082	IFNB
Lipa	1.08108e-15	-0.256717	4.20856e-11	IFNB
Gm7592	1.13773e-20	-0.255753	4.42907e-16	IFNB
Upp1	4.25403e-07	-0.255554	0.0165605	IFNB
Slc3a2	1.58285e-11	-0.255085	6.16189e-07	IFNB
Akr1a1	3.20954e-10	-0.253123	1.24944e-05	IFNB
Rhog	7.14711e-09	-0.2516	0.00027823	IFNB
Mndal	1.91664e-18	-0.251481	7.46129e-14	IFNB
2020-09-07	5.7173e-07	0.260493	0.0222569	Untreated
Cd24a	1.85429e-08	0.287272	0.000721855	Untreated
Ppid	1.96114e-07	0.306091	0.00763454	Untreated
Ccng1	3.07725e-07	0.308644	0.0119794	Untreated
Ptpla	5.7684e-10	0.316747	2.24558e-05	Untreated
Scd2	4.81798e-10	0.326764	1.87559e-05	Untreated
Rnf187	8.04063e-07	0.329112	0.0313014	Untreated
Gm20678	1.21175e-06	0.333581	0.047172	Untreated
Pak2	7.50857e-07	0.361775	0.0292301	Untreated
Pnrc1	5.39365e-08	0.362269	0.00209969	Untreated
mt-Co3	8.56546e-08	0.372038	0.00333445	Untreated
Tmem238	5.92982e-09	0.375928	0.000230842	Untreated
Clptm1l	2.97406e-07	0.382808	0.0115777	Untreated
Gtf2a2	4.56011e-10	0.384115	1.7752e-05	Untreated
Hes1	1.86824e-11	0.460089	7.27288e-07	Untreated
1110008F13Rik	3.48198e-08	0.472909	0.0013555	Untreated
Eif1	2.31139e-13	0.583731	8.99803e-09	Untreated
mt-Co2	1.01924e-09	0.591651	3.9678e-05	Untreated
mt-Nd5	1.67334e-10	0.651328	6.51415e-06	Untreated
mt-Nd2	6.27443e-07	0.676995	0.0244257	Untreated
mt-Rnr2	2.95772e-07	0.720409	0.0115141	Untreated
mt-Cytb	2.93014e-12	0.896547	1.14067e-07	Untreated
mt-Atp8	1.05246e-07	0.946053	0.00409711	Untreated
mt-Atp6	5.40792e-09	0.956636	0.000210525	Untreated
mt-Nd4l	1.69585e-11	0.960873	6.60177e-07	Untreated
Gm10222	1.69585e-11	0.960873	6.60177e-07	Untreated
Snf8	8.01246e-07	0.996645	0.0311917	Untreated
Lamp1	5.34699e-08	1.06255	0.00208153	Untreated
Igfbp3	4.84685e-08	1.06568	0.00188683	Untreated
mt-Nd4	8.96743e-12	1.09268	3.49093e-07	Untreated
Rpl36a-ps3	9.14056e-07	1.17419	0.0355833	Untreated
mt-Nd3	1.27627e-08	1.33053	0.000496838	Untreated
mt-Nd1	1.91149e-15	1.55677	7.44126e-11	Untreated

## Sheet: Supplemental Table 7B
Supplemental Table 7
Related to Basal Cell Stimulation, Figure 5
Mouse Basal Cells: Significantly Differentially Expressed Genes Between Untreated and IFNA Treated (likelihood ratio test, adjusted p-value < 0.05 average log fold change > 0.25 or < -0.25)
Gene	p-value	average log fold change	adjusted p-value	Upregulated in
Ifit3	1.24951e-06	-2.67581	0.0486421	IFNA
Ifitm3	5.81587e-17	-2.47473	2.26406e-12	IFNA
Bst2	6.06337e-18	-2.32547	2.36041e-13	IFNA
I830012O16Rik	2.18777e-08	-2.22636	0.000851676	IFNA
Isg15	1.28193e-13	-1.9656	4.99044e-09	IFNA
Lgals9	1.42902e-16	-1.71506	5.56303e-12	IFNA
Usp18	1.63306e-19	-1.6024	6.35734e-15	IFNA
Shisa5	2.23618e-17	-1.5332	8.70523e-13	IFNA
Irf7	5.20498e-16	-1.49283	2.02625e-11	IFNA
H2-K1	6.37958e-12	-1.28651	2.48351e-07	IFNA
H2-D1	1.25306e-12	-1.27196	4.87805e-08	IFNA
B2m	7.98276e-09	-1.20512	0.000310761	IFNA
Xaf1	7.45949e-18	-1.17311	2.9039e-13	IFNA
Ifit1	4.81224e-08	-1.1523	0.00187336	IFNA
Ube2l6	3.47757e-15	-1.13061	1.35379e-10	IFNA
Ifi35	5.87857e-20	-1.05149	2.28847e-15	IFNA
Irgm1	1.48798e-19	-0.896383	5.79256e-15	IFNA
Isg20	6.32278e-10	-0.844061	2.4614e-05	IFNA
Oas1a	1.76984e-13	-0.783481	6.88981e-09	IFNA
H2-T22	5.73042e-15	-0.774225	2.23079e-10	IFNA
Tapbp	1.48583e-11	-0.733102	5.78418e-07	IFNA
Stat1	2.79069e-20	-0.723464	1.08639e-15	IFNA
Rtp4	1.66308e-09	-0.669353	6.47422e-05	IFNA
Lgals3bp	3.12114e-17	-0.634505	1.21503e-12	IFNA
Phf11d	3.95253e-12	-0.607664	1.53868e-07	IFNA
Oas1g	1.33418e-12	-0.604182	5.19382e-08	IFNA
Irf9	8.78984e-23	-0.597461	3.4218e-18	IFNA
Ifi27	1.01022e-10	-0.572354	3.9327e-06	IFNA
Tap1	9.59601e-14	-0.567589	3.73563e-09	IFNA
Ifi44	6.57503e-07	-0.542993	0.0255959	IFNA
Apol9a	5.151e-11	-0.539276	2.00523e-06	IFNA
Ogfr	4.38478e-17	-0.506392	1.70695e-12	IFNA
Tor3a	8.19938e-12	-0.503338	3.19194e-07	IFNA
Tor1aip2	3.07013e-10	-0.489848	1.19517e-05	IFNA
Gmppb	1.13036e-09	-0.488028	4.40037e-05	IFNA
Igtp	1.82443e-15	-0.486867	7.10233e-11	IFNA
Dhx58	1.39602e-15	-0.484426	5.43455e-11	IFNA
Trex1	3.85833e-12	-0.477233	1.50201e-07	IFNA
Ifi204	5.88633e-14	-0.475724	2.29149e-09	IFNA
Tspo	1.20229e-08	-0.467254	0.000468041	IFNA
Apol9b	1.71684e-12	-0.460515	6.68348e-08	IFNA
Psme1	9.78324e-09	-0.457069	0.000380852	IFNA
Sp100	3.35388e-15	-0.448128	1.30563e-10	IFNA
Cd47	7.57905e-10	-0.445127	2.95045e-05	IFNA
Mnda	8.44261e-12	-0.439059	3.28662e-07	IFNA
Oasl2	5.11568e-09	-0.434389	0.000199148	IFNA
Psmb8	3.99351e-15	-0.430026	1.55463e-10	IFNA
Urod	6.02132e-07	-0.423146	0.0234404	IFNA
Ckmt1	9.86978e-13	-0.416834	3.84221e-08	IFNA
Naa20	4.16394e-11	-0.406785	1.62098e-06	IFNA
Ifi27l2a	8.85071e-09	-0.405446	0.000344549	IFNA
Capg	2.01721e-08	-0.403571	0.000785281	IFNA
Parp9	7.77701e-16	-0.402788	3.02751e-11	IFNA
Rsad2	9.99142e-07	-0.392122	0.0388956	IFNA
Ccnd3	1.04035e-08	-0.390165	0.000404999	IFNA
Ly6a	6.31748e-08	-0.380186	0.00245933	IFNA
Pttg1	3.51526e-07	-0.370054	0.0136846	IFNA
Lgals8	3.7985e-07	-0.36828	0.0147872	IFNA
Lypd3	6.91998e-13	-0.368129	2.69388e-08	IFNA
Ifi205	1.5889e-12	-0.363885	6.18543e-08	IFNA
Mvb12a	9.472e-09	-0.361298	0.000368735	IFNA
Mitd1	3.41763e-13	-0.359989	1.33045e-08	IFNA
Tor1aip1	3.20798e-12	-0.359436	1.24883e-07	IFNA
Gm13394	1.3976e-08	-0.356685	0.00054407	IFNA
Ddx24	9.75162e-12	-0.353704	3.79621e-07	IFNA
Ngfrap1	3.62862e-07	-0.349779	0.0141258	IFNA
Nmi	9.45389e-08	-0.346547	0.00368031	IFNA
F11r	5.5526e-09	-0.32958	0.000216157	IFNA
Ctsd	2.87395e-08	-0.326734	0.0011188	IFNA
Tacstd2	1.24869e-06	-0.317766	0.0486102	IFNA
Daxx	7.05022e-08	-0.317642	0.00274458	IFNA
Mlkl	1.05286e-09	-0.313372	4.09868e-05	IFNA
S100a16	1.90309e-08	-0.312139	0.000740855	IFNA
Tbrg1	6.56711e-10	-0.311646	2.55651e-05	IFNA
Apol7a	1.53611e-09	-0.311311	5.97993e-05	IFNA
Ly6e	2.63264e-07	-0.308949	0.0102486	IFNA
Ifitm2	3.97742e-08	-0.306716	0.00154837	IFNA
Grina	6.67704e-07	-0.305098	0.025993	IFNA
Gpi1	3.86327e-08	-0.302289	0.00150393	IFNA
Npc2	4.21945e-08	-0.296948	0.00164259	IFNA
Eif2ak2	2.81144e-16	-0.292314	1.09447e-11	IFNA
Cyb5r3	9.06781e-07	-0.289236	0.0353001	IFNA
Pkm	1.22615e-08	-0.286939	0.000477328	IFNA
Tpi1	7.40877e-07	-0.276024	0.0288416	IFNA
Ctsb	6.96007e-10	-0.275801	2.70948e-05	IFNA
Cmtr1	5.94363e-07	-0.273724	0.023138	IFNA
Rnf114	1.28083e-06	-0.268102	0.0498614	IFNA
Sec61a1	1.41848e-07	-0.259293	0.00552198	IFNA
Creld2	1.64915e-08	-0.256774	0.000641996	IFNA
Acadl	4.88751e-09	-0.255216	0.000190266	IFNA
Pcyt2	2.22074e-08	-0.253777	0.00086451	IFNA
Mvd	5.67107e-08	-0.253564	0.00220769	IFNA
Gtf2a2	2.47424e-07	0.251438	0.00963197	Untreated
Gm25939	5.74131e-07	0.295741	0.0223503	Untreated
mt-Co2	1.26675e-06	0.399555	0.0493133	Untreated
Eif1	1.87145e-08	0.403335	0.000728536	Untreated
mt-Nd5	5.45098e-07	0.418081	0.0212201	Untreated
Hes1	1.52829e-07	0.426764	0.00594949	Untreated
mt-Cytb	6.13901e-09	0.555958	0.000238985	Untreated
mt-Rnr2	4.27511e-07	0.698892	0.0166426	Untreated
mt-Atp6	2.62507e-07	0.709722	0.0102191	Untreated
mt-Nd4	2.61714e-08	0.745635	0.00101883	Untreated
mt-Nd1	1.35504e-11	0.873314	5.27503e-07	Untreated
Lamp1	1.55222e-07	1.00651	0.00604265	Untreated

## Sheet: Supplemental Table 7C
Supplemental Table 7
Related to Basal Cell Stimulation, Figure 5
Mouse Basal Cells: Significantly Differentially Expressed Genes Between Untreated and IFNG Treated (likelihood ratio test, adjusted p-value < 0.05 average log fold change > 0.25 or < -0.25)
Gene	p-value	average log fold change	adjusted p-value	Upregulated in
Gbp2	1.83369e-17	-3.05474	7.13839e-13	IFNG
Igtp	1.83101e-29	-2.72477	7.12794e-25	IFNG
Tgtp1	4.52721e-15	-2.43439	1.7624e-10	IFNG
Psmb8	2.6373e-27	-2.12819	1.02667e-22	IFNG
Irgm1	2.06296e-30	-2.03008	8.0309e-26	IFNG
Irf1	1.32774e-24	-1.68318	5.16876e-20	IFNG
Tap1	7.26505e-25	-1.56687	2.82821e-20	IFNG
Ly6c1	1.6923e-14	-1.53453	6.58794e-10	IFNG
B2m	1.76006e-13	-1.51598	6.85173e-09	IFNG
Psme1	4.31826e-19	-1.39417	1.68105e-14	IFNG
Psme2	8.67072e-16	-1.36752	3.37543e-11	IFNG
Ifitm3	2.29001e-13	-1.33495	8.91478e-09	IFNG
Iigp1	6.31975e-08	-1.28299	0.00246022	IFNG
Ube2l6	1.67732e-19	-1.18498	6.52964e-15	IFNG
Wars	3.2957e-14	-1.16396	1.28298e-09	IFNG
Psmb10	2.69776e-23	-1.16342	1.05021e-18	IFNG
Ifi47	4.41884e-08	-1.15532	0.00172021	IFNG
Mt2	8.56821e-13	-1.15504	3.33552e-08	IFNG
Bst2	9.31698e-17	-1.14021	3.62701e-12	IFNG
Psmb9	1.31965e-16	-1.12756	5.13728e-12	IFNG
Samhd1	2.38276e-19	-1.09138	9.27583e-15	IFNG
Tgtp2	2.34585e-08	-1.05793	0.000913217	IFNG
Tapbp	2.01731e-17	-1.02258	7.85319e-13	IFNG
Ly6a	2.12407e-15	-0.979364	8.26878e-11	IFNG
H2-K1	7.72594e-14	-0.960053	3.00763e-09	IFNG
Ly6c2	5.48761e-09	-0.953824	0.000213627	IFNG
Gbp3	5.89189e-08	-0.92754	0.00229365	IFNG
Gm12250	2.84529e-08	-0.884227	0.00110764	IFNG
Stat1	2.09738e-25	-0.865816	8.16488e-21	IFNG
Tgm2	3.74254e-10	-0.865729	1.45693e-05	IFNG
Serpinb9	9.84149e-14	-0.860733	3.8312e-09	IFNG
H2-D1	9.3767e-13	-0.856444	3.65026e-08	IFNG
Lap3	2.06136e-16	-0.854809	8.02466e-12	IFNG
Fst	9.8519e-10	-0.825212	3.83525e-05	IFNG
Snx10	2.66332e-16	-0.820442	1.0368e-11	IFNG
Tap2	5.10655e-21	-0.764964	1.98793e-16	IFNG
Zbp1	2.98976e-08	-0.76332	0.00116389	IFNG
Gbp7	3.66476e-08	-0.763223	0.00142665	IFNG
H2-T23	1.33841e-11	-0.74679	5.21031e-07	IFNG
F830016B08Rik	1.05045e-23	-0.735873	4.08929e-19	IFNG
Xaf1	2.616e-14	-0.73011	1.01838e-09	IFNG
Mt1	5.85121e-11	-0.722508	2.27782e-06	IFNG
Upp1	1.75223e-13	-0.698812	6.82126e-09	IFNG
Gmppb	2.03335e-08	-0.696596	0.000791561	IFNG
Cldn7	1.45118e-09	-0.646394	5.64929e-05	IFNG
Ifi35	2.29925e-19	-0.644954	8.95076e-15	IFNG
Irgm2	3.108e-22	-0.625867	1.20992e-17	IFNG
Stom	5.35427e-09	-0.598011	0.000208436	IFNG
Ltf	9.02273e-12	-0.558331	3.51246e-07	IFNG
AA467197	7.4392e-14	-0.556743	2.89601e-09	IFNG
Tapbpl	1.71628e-17	-0.554702	6.68131e-13	IFNG
Elf3	3.25363e-10	-0.528565	1.26661e-05	IFNG
Parp9	2.41868e-17	-0.524885	9.41567e-13	IFNG
Il17rc	7.00009e-08	-0.516865	0.00272507	IFNG
Shisa5	3.86626e-10	-0.515412	1.5051e-05	IFNG
Gbp6	1.88002e-07	-0.514609	0.00731871	IFNG
Irf7	2.91215e-11	-0.511136	1.13367e-06	IFNG
Apol7a	2.97458e-14	-0.510271	1.15797e-09	IFNG
Nupr1	8.61401e-07	-0.490256	0.0335335	IFNG
Tnfaip8	2.20668e-11	-0.490002	8.5904e-07	IFNG
Trafd1	1.4677e-12	-0.489863	5.71362e-08	IFNG
Parp3	2.50593e-13	-0.475775	9.75534e-09	IFNG
Glrx	1.90723e-12	-0.472179	7.42466e-08	IFNG
Nmi	1.75335e-11	-0.465436	6.82561e-07	IFNG
H2-T22	1.50089e-14	-0.453186	5.84282e-10	IFNG
Casp12	1.53044e-23	-0.452509	5.95783e-19	IFNG
Socs1	3.27169e-14	-0.450265	1.27364e-09	IFNG
C130026I21Rik	3.17229e-08	-0.448833	0.00123494	IFNG
Kars	5.27806e-10	-0.444539	2.0547e-05	IFNG
Crabp2	2.43688e-10	-0.44419	9.48651e-06	IFNG
Sat1	1.09576e-09	-0.439147	4.26568e-05	IFNG
Fgfbp1	9.44082e-07	-0.426242	0.0367522	IFNG
Mlkl	1.38732e-11	-0.417988	5.4007e-07	IFNG
Trim15	1.45855e-13	-0.417875	5.67799e-09	IFNG
Rnf39	6.40039e-09	-0.408998	0.000249161	IFNG
Gm14446	1.35758e-19	-0.386226	5.28493e-15	IFNG
Tbrg1	1.66742e-10	-0.38515	6.49112e-06	IFNG
Rnf114	4.32178e-10	-0.380923	1.68242e-05	IFNG
Irf9	1.24774e-21	-0.379024	4.85733e-17	IFNG
Cd24a	7.25334e-11	-0.374486	2.82365e-06	IFNG
Tmem50b	2.48462e-12	-0.372921	9.67236e-08	IFNG
Psma5	3.00794e-09	-0.369902	0.000117096	IFNG
Icam1	2.93488e-13	-0.368871	1.14252e-08	IFNG
Il18bp	1.0085e-17	-0.359631	3.926e-13	IFNG
Apobec3	7.62892e-08	-0.359006	0.00296986	IFNG
Isg15	3.82706e-07	-0.358548	0.0148984	IFNG
Tinagl1	2.72478e-09	-0.35435	0.000106073	IFNG
Mnda	8.73282e-12	-0.354175	3.3996e-07	IFNG
Slc25a22	5.66759e-08	-0.35301	0.00220634	IFNG
Shroom3	2.99584e-07	-0.337004	0.0116625	IFNG
Sp100	4.27525e-15	-0.335533	1.66431e-10	IFNG
Tnfrsf1a	1.93327e-09	-0.335478	7.52601e-05	IFNG
Tmem140	4.35573e-18	-0.334424	1.69564e-13	IFNG
Ly6i	8.41731e-07	-0.333434	0.0327678	IFNG
Pomp	1.93228e-08	-0.332688	0.000752216	IFNG
Noc4l	1.16956e-11	-0.326901	4.55297e-07	IFNG
Cd47	2.20483e-10	-0.322253	8.58317e-06	IFNG
Lgals3bp	1.73181e-16	-0.321676	6.74178e-12	IFNG
Ifi27	2.58433e-08	-0.315186	0.00100605	IFNG
Rtp4	1.0166e-08	-0.314795	0.000395751	IFNG
Gm4841	3.04915e-14	-0.313547	1.187e-09	IFNG
Serpinb1a	3.06108e-09	-0.311792	0.000119165	IFNG
Uba7	2.06786e-09	-0.311579	8.04996e-05	IFNG
Cdk6	7.46705e-09	-0.302919	0.000290685	IFNG
Ogfr	9.72479e-15	-0.300918	3.78576e-10	IFNG
Oasl2	2.07462e-09	-0.300838	8.07627e-05	IFNG
Ifi205	5.30156e-13	-0.300019	2.06384e-08	IFNG
Mt4	7.94118e-09	-0.292358	0.000309142	IFNG
Lgals9	7.73606e-07	-0.290558	0.0301157	IFNG
Senp3	2.31033e-07	-0.287657	0.00899387	IFNG
Erap1	8.90986e-20	-0.282802	3.46852e-15	IFNG
Dusp6	4.72326e-07	-0.282328	0.0183872	IFNG
Tmprss4	1.01114e-10	-0.276706	3.93628e-06	IFNG
Rabl2	2.14239e-08	-0.272418	0.000834013	IFNG
Parp12	7.24703e-14	-0.270449	2.8212e-09	IFNG
Gsdmd	6.02692e-16	-0.270214	2.34622e-11	IFNG
Dbnl	9.23149e-08	-0.267998	0.00359373	IFNG
Tacstd2	5.73028e-07	-0.267062	0.0223074	IFNG
Cxcl16	5.33123e-09	-0.265811	0.000207539	IFNG
Rbck1	1.15728e-09	-0.264929	4.50519e-05	IFNG
Ifi204	2.10862e-12	-0.262065	8.20866e-08	IFNG
Mxd1	1.13172e-06	-0.25969	0.0440567	IFNG
Rrm2	6.28229e-08	-0.251572	0.00244563	IFNG
Serpinb2	1.15852e-06	0.289744	0.0451001	Untreated
Ivl	7.177e-07	0.461086	0.0279394	Untreated

## Sheet: Supplemental Table 7D
Supplemental Table 7
Related to Basal Cell Stimulation, Figure 5
BEAS-2B Cells: Significantly Differentially Expressed Genes Between Untreated and IL4 Treated (likelihood ratio test, adjusted p-value < 0.05 average log fold change > 0.25 or < -0.25)
Gene	p-value	average log fold change	adjusted p-value	Upregulated in
CALM1	9.51615e-08	-1.39819	0.0055108	IL4
COX4I1	9.84355e-08	-1.27415	0.0057004	IL4
TPM3	2.7535e-08	-1.26298	0.00159455	IL4
CKAP2	2.49938e-09	-1.17625	0.000144739	IL4
PSMB6	6.88076e-07	-1.10545	0.0398465	IL4
PSMA7	2.81086e-07	-1.05617	0.0162777	IL4
UBXN4	3.90785e-07	-1.04588	0.0226304	IL4
CTNND1	1.39012e-10	-1.03376	8.05017e-06	IL4
CAV1	1.23961e-09	-0.955102	7.17859e-05	IL4
CKS1B	5.86462e-07	-0.921602	0.033962	IL4
ZC3H15	1.9453e-07	-0.916564	0.0112652	IL4
MRPL14	6.64564e-07	-0.91006	0.0384849	IL4
LARS	7.81032e-07	-0.900502	0.0452295	IL4
PSMD7	3.83071e-07	-0.895651	0.0221836	IL4
MRPS18C	8.27173e-07	-0.873943	0.0479016	IL4
STRA13	3.69337e-07	-0.873913	0.0213883	IL4
PWP1	3.51736e-07	-0.84085	0.0203691	IL4
WASF2	1.26438e-10	-0.835285	7.32201e-06	IL4
PEBP1	6.29979e-08	-0.831614	0.00364821	IL4
SSB	1.24051e-08	-0.831353	0.000718378	IL4
RBX1	7.9673e-07	-0.818388	0.0461386	IL4
RPS4X	8.16601e-07	-0.818277	0.0472893	IL4
HIST2H2AA4	1.13287e-09	-0.816329	6.56043e-05	IL4
ARPC2	6.76607e-07	-0.814912	0.0391823	IL4
PPIB	3.07658e-07	-0.806668	0.0178165	IL4
RAD51AP1	1.4674e-07	-0.805731	0.00849772	IL4
H3F3AP4	3.64537e-07	-0.795416	0.0211104	IL4
CTSC	2.13584e-08	-0.788246	0.00123687	IL4
SRPK1	7.4266e-10	-0.781166	4.30074e-05	IL4
GPATCH4	2.18284e-07	-0.764939	0.0126408	IL4
NNMT	1.83274e-07	-0.764198	0.0106134	IL4
COA3	2.85969e-07	-0.760092	0.0165605	IL4
CPNE3	6.53384e-08	-0.759888	0.00378375	IL4
NDUFA8	7.96596e-07	-0.759646	0.0461309	IL4
SUPT4H1	5.71603e-07	-0.73068	0.0331015	IL4
ATP6V1G1	2.73549e-07	-0.725367	0.0158412	IL4
PTPMT1	5.36124e-08	-0.722741	0.0031047	IL4
RPS2	4.85756e-09	-0.719901	0.000281301	IL4
ZCCHC17	6.7981e-07	-0.711342	0.0393678	IL4
LSM12P1	5.23996e-07	-0.671934	0.0303446	IL4
SRA1	9.43076e-08	-0.670672	0.00546136	IL4
BUD31	3.81696e-07	-0.667032	0.022104	IL4
QTRTD1	6.7039e-09	-0.647166	0.000388223	IL4
MKI67IP	1.1925e-08	-0.642381	0.000690576	IL4
TRIM59	2.86451e-11	-0.632716	1.65884e-06	IL4
SRSF11	2.38267e-07	-0.627678	0.0137981	IL4
KRT23	1.31505e-07	-0.606898	0.00761548	IL4
NDUFAF3	4.90607e-07	-0.598865	0.0284111	IL4
TAX1BP1	2.80156e-08	-0.594684	0.00162239	IL4
LSR	4.94703e-08	-0.59289	0.00286482	IL4
RER1	5.07845e-07	-0.586409	0.0294093	IL4
MRPS14	6.68103e-07	-0.585712	0.0386899	IL4
U2SURP	6.22909e-07	-0.581121	0.0360726	IL4
RP11-1035H13.3	3.90091e-11	-0.568894	2.25902e-06	IL4
CTD-2319I12.1	3.14302e-08	-0.552968	0.00182013	IL4
GOSR1	1.05402e-07	-0.521531	0.0061038	IL4
BCCIP	3.12472e-07	-0.519268	0.0180953	IL4
TRAPPC4	1.91056e-07	-0.519059	0.0110641	IL4
MOCS2	6.86462e-07	-0.518695	0.039753	IL4
UTP23	6.8855e-07	-0.514312	0.0398739	IL4
PARK7	1.20073e-07	-0.512821	0.00695345	IL4
CHMP2B	1.25931e-08	-0.5118	0.000729269	IL4
GON4L	5.30703e-08	-0.506687	0.0030733	IL4
NUTF2	8.21336e-07	-0.505527	0.0475636	IL4
NDUFAF4	5.20585e-07	-0.499857	0.0301471	IL4
MRPS15	3.84661e-07	-0.495128	0.0222757	IL4
WDR3	6.17565e-07	-0.480551	0.0357632	IL4
DNAJC19	4.20697e-07	-0.466211	0.0243626	IL4
SLC25A1	5.72811e-07	-0.462299	0.0331715	IL4
TIMM10	4.45873e-07	-0.45974	0.0258205	IL4
CALD1	2.45323e-07	-0.452561	0.0142066	IL4
SERPINB3	1.74962e-15	-0.438238	1.01321e-10	IL4
MRPS21	6.99272e-08	-0.435258	0.00404948	IL4
HSBP1L1	1.99641e-08	-0.430244	0.00115612	IL4
CISD3	4.11999e-07	-0.422099	0.0238588	IL4
PPIH	3.85807e-07	-0.41188	0.0223421	IL4
C5orf51	4.13513e-09	-0.410723	0.000239465	IL4
GRPEL1	2.26398e-07	-0.406123	0.0131107	IL4
YTHDC1	2.55584e-07	-0.403462	0.0148009	IL4
SFT2D2	1.7447e-07	-0.400859	0.0101036	IL4
RP11-554I8.2	3e-09	-0.396658	0.00017373	IL4
MRPS33	5.40167e-07	-0.395861	0.0312811	IL4
HIST1H1A	4.75382e-10	-0.391415	2.75294e-05	IL4
LMAN1	4.97636e-09	-0.390353	0.000288181	IL4
PTRH1	8.0038e-09	-0.389732	0.0004635	IL4
FERMT1	2.89695e-07	-0.384704	0.0167762	IL4
PSMB2	4.88062e-07	-0.369109	0.0282637	IL4
LUZP1	8.20692e-07	-0.362999	0.0475263	IL4
MRPL23	5.98499e-08	-0.361631	0.00346591	IL4
C11orf74	3.34015e-07	-0.358899	0.0193428	IL4
SUCLG1	2.41467e-07	-0.358284	0.0139834	IL4
MAP3K13	5.90499e-07	-0.357192	0.0341958	IL4
RRBP1	1.93094e-08	-0.357109	0.00111821	IL4
RSF1	5.85328e-07	-0.347304	0.0338964	IL4
2020-09-11	9.6381e-10	-0.347138	5.58143e-05	IL4
EML4	3.9546e-08	-0.327762	0.00229011	IL4
SNRPF	2.50046e-07	-0.32603	0.0144801	IL4
TMUB1	2.60284e-08	-0.322958	0.00150731	IL4
CCL26	2.824e-07	-0.315528	0.0163538	IL4
CSRP2	5.9594e-07	-0.31036	0.0345109	IL4
TRMT6	6.14374e-08	-0.307042	0.00355784	IL4
RP11-56G10.2	4.42107e-07	-0.305495	0.0256024	IL4
RAPGEF6	2.36591e-14	-0.304718	1.3701e-09	IL4
ATG12	5.94708e-09	-0.283817	0.000344395	IL4
KNOP1	1.45855e-09	-0.275344	8.44647e-05	IL4
IFT43	5.30922e-07	-0.269101	0.0307457	IL4
SLTM	1.56529e-07	-0.265446	0.00906461	IL4
LRR1	2.06691e-07	-0.264496	0.0119695	IL4
CTTNBP2NL	5.35913e-09	-0.255142	0.000310347	IL4
HAT1	1.5259e-08	0.250179	0.000883649	Untreated
NOA1	2.42834e-08	0.251177	0.00140625	Untreated
LDHA	9.65734e-09	0.25128	0.000559257	Untreated
RP11-375H19.2	9.66552e-08	0.252035	0.0055973	Untreated
ZNF532	7.09615e-07	0.252068	0.0410938	Untreated
DYNLT3	2.76439e-08	0.254364	0.00160086	Untreated
PCBP1-AS1	3.55105e-07	0.254559	0.0205641	Untreated
RP11-680B3.2	8.84664e-08	0.260265	0.00512309	Untreated
TUBA1B	4.93157e-08	0.263325	0.00285587	Untreated
TADA3	8.53665e-10	0.264161	4.94357e-05	Untreated
RN7SL839P	5.71973e-08	0.265596	0.00331229	Untreated
WDR55	5.42432e-10	0.266144	3.14122e-05	Untreated
FAM131A	5.32695e-07	0.271259	0.0308484	Untreated
ITGA3	5.7292e-07	0.271433	0.0331778	Untreated
GNB5	6.96303e-08	0.273051	0.00403229	Untreated
SMYD4	2.72e-07	0.275027	0.0157515	Untreated
NAA25	2.27647e-07	0.275661	0.0131831	Untreated
RP11-401O9.3	6.6233e-08	0.276364	0.00383555	Untreated
NBR1	5.44165e-10	0.277637	3.15126e-05	Untreated
RP11-139H15.1	4.65654e-09	0.279775	0.00026966	Untreated
NUDT15	1.46639e-08	0.281408	0.000849188	Untreated
CYP4V2	2.14292e-07	0.28234	0.0124097	Untreated
RP11-573D15.8	8.5443e-08	0.282537	0.00494801	Untreated
GM2A	1.485e-09	0.283709	8.59963e-05	Untreated
PMPCA	4.65354e-07	0.283894	0.0269487	Untreated
FRMPD1	3.10059e-12	0.284246	1.79555e-07	Untreated
FAM228B	4.48213e-07	0.285451	0.025956	Untreated
HPX	2.67949e-19	0.286595	1.5517e-14	Untreated
CCT5	1.86788e-07	0.288115	0.0108169	Untreated
TMEM105	4.39584e-07	0.288372	0.0254563	Untreated
CTC-550B14.8	1.5474e-07	0.289041	0.00896099	Untreated
RBM6	5.70091e-07	0.290307	0.033014	Untreated
IFT80	8.07689e-07	0.290638	0.0467733	Untreated
MAN1B1	1.32589e-07	0.290817	0.00767825	Untreated
USP4	2.62178e-09	0.2916	0.000151827	Untreated
RN7SL626P	1.42259e-07	0.292109	0.00823824	Untreated
STAG3L3	1.18701e-07	0.292776	0.00687397	Untreated
ZNF490	4.43142e-07	0.293471	0.0256623	Untreated
C1orf63	3.33993e-08	0.294843	0.00193416	Untreated
LINC00969	5.16279e-07	0.294937	0.0298977	Untreated
AC018696.2	2.15462e-08	0.295481	0.00124774	Untreated
TACC2	1.39385e-08	0.296092	0.000807181	Untreated
RP11-178L8.3	2.19188e-07	0.296427	0.0126932	Untreated
GNL2	1.44861e-09	0.298134	8.3889e-05	Untreated
TRIM16	7.74848e-09	0.30021	0.000448715	Untreated
AC007743.1	5.84872e-08	0.300699	0.00338699	Untreated
RC3H1-IT1	5.07605e-09	0.300974	0.000293954	Untreated
IVD	1.1715e-10	0.301921	6.78416e-06	Untreated
RP11-456D7.1	4.03253e-07	0.302269	0.0233524	Untreated
RP11-98D18.9	1.10371e-07	0.302968	0.00639158	Untreated
ABCD4	3.37517e-08	0.30489	0.00195456	Untreated
RP11-848P1.2	1.09177e-07	0.307493	0.00632246	Untreated
RP11-28H5.2	2.11735e-08	0.310946	0.00122616	Untreated
BSN-AS1	3.77526e-10	0.311895	2.18626e-05	Untreated
OGDH	1.8739e-07	0.312116	0.0108518	Untreated
KANK2	1.39234e-07	0.314559	0.00806306	Untreated
PGRMC1	5.03069e-07	0.31468	0.0291327	Untreated
UNC45A	2.08511e-08	0.316864	0.00120749	Untreated
ABCB9	4.06111e-07	0.319052	0.0235179	Untreated
RP11-649A18.7	6.32126e-07	0.322329	0.0366064	Untreated
RP11-519G16.3	1.58399e-07	0.322617	0.00917289	Untreated
DAND5	8.09561e-07	0.325192	0.0468817	Untreated
RP11-252K23.2	1.2349e-09	0.327699	7.15128e-05	Untreated
DEGS1	4.03442e-07	0.327859	0.0233633	Untreated
SERPINB5	5.21618e-08	0.330496	0.00302069	Untreated
SCIMP	5.36288e-07	0.33123	0.0310564	Untreated
PRR11	1.86262e-08	0.331945	0.00107864	Untreated
AFMID	4.51472e-09	0.334064	0.000261447	Untreated
MIR519A2	1.98944e-07	0.334199	0.0115208	Untreated
SKIV2L2	9.75464e-09	0.335304	0.000564891	Untreated
LA16c-316G12.2	8.20563e-10	0.336509	4.75188e-05	Untreated
MPPE1	5.83631e-07	0.336776	0.0337981	Untreated
ALDH6A1	1.74733e-07	0.337437	0.0101188	Untreated
LLNLR-246C6.1	8.31988e-07	0.337593	0.0481804	Untreated
GRAMD2	1.62738e-07	0.338599	0.00942418	Untreated
INTS8	1.5387e-07	0.342076	0.00891063	Untreated
HDAC6	1.5624e-09	0.343845	9.04786e-05	Untreated
ATP6V1B2	1.50329e-07	0.34476	0.00870557	Untreated
PKN1	5.42141e-07	0.348207	0.0313954	Untreated
PCSK7	4.92543e-07	0.353847	0.0285232	Untreated
SULT1B1	4.48954e-07	0.354821	0.0259989	Untreated
AXL	4.60239e-07	0.355335	0.0266525	Untreated
CTD-3074O7.12	1.69035e-07	0.355409	0.00978883	Untreated
GTF2IRD2B	2.27439e-07	0.357655	0.013171	Untreated
C9orf9	8.10404e-07	0.358825	0.0469305	Untreated
SENP5	7.81122e-08	0.363329	0.00452348	Untreated
LDLR	5.99525e-10	0.363874	3.47185e-05	Untreated
STAT6	1.38936e-07	0.365331	0.00804579	Untreated
CTD-2308N23.2	4.2341e-07	0.366082	0.0245197	Untreated
MIXL1	5.51591e-07	0.367584	0.0319426	Untreated
ZBTB8A	6.20263e-07	0.370219	0.0359194	Untreated
REEP3	2.91864e-07	0.371466	0.0169018	Untreated
PRPF3	1.68318e-07	0.37209	0.0097473	Untreated
AL139147.1	3.98982e-07	0.376097	0.023105	Untreated
LETM1	2.44551e-10	0.376727	1.4162e-05	Untreated
RAB5B	7.51658e-07	0.377789	0.0435285	Untreated
PFKM	7.14142e-07	0.378967	0.041356	Untreated
RP11-107F6.3	8.32691e-09	0.379023	0.000482211	Untreated
HNRNPA1P40	1.29108e-07	0.381017	0.00747664	Untreated
SPC24	3.33887e-08	0.385134	0.00193354	Untreated
SLC44A2	3.98998e-07	0.385411	0.023106	Untreated
RP11-875O11.1	1.51278e-07	0.389318	0.00876048	Untreated
NPEPPS	9.57472e-08	0.391569	0.00554472	Untreated
RN7SL488P	4.34764e-07	0.395349	0.0251772	Untreated
RP11-349A22.5	7.9542e-09	0.395529	0.000460628	Untreated
C9orf85	1.10871e-07	0.396258	0.00642054	Untreated
PNRC2_1	1.99996e-07	0.398431	0.0115818	Untreated
STAT3	6.01072e-09	0.399653	0.000348081	Untreated
LPIN1	5.17774e-07	0.399997	0.0299843	Untreated
DNAJC14	8.22371e-09	0.402744	0.000476235	Untreated
NUDT19	1.03167e-07	0.403755	0.0059744	Untreated
YTHDF3	5.58827e-08	0.404207	0.00323617	Untreated
H19	1.45386e-07	0.405038	0.00841928	Untreated
CDH3	4.42131e-10	0.40596	2.56038e-05	Untreated
TANGO6	8.28048e-07	0.409575	0.0479522	Untreated
TAPT1	1.53584e-08	0.413434	0.000889403	Untreated
DGKA	5.98199e-07	0.415592	0.0346417	Untreated
CPSF3L	5.23913e-08	0.418802	0.00303398	Untreated
CCDC144B	1.68148e-09	0.420875	9.73746e-05	Untreated
BRDT	1.16397e-07	0.424224	0.00674057	Untreated
CYB561A3	4.85802e-09	0.425974	0.000281328	Untreated
RP4-669L17.1	6.6351e-08	0.428441	0.00384239	Untreated
CCDC79	2.83728e-07	0.430008	0.0164307	Untreated
PNPT1	2.07382e-09	0.430636	0.000120095	Untreated
ELMOD3	2.0972e-07	0.432225	0.0121449	Untreated
USP14	8.33846e-07	0.432552	0.048288	Untreated
MRPL49	2.36353e-07	0.432974	0.0136872	Untreated
RAF1	2.9051e-09	0.434283	0.000168234	Untreated
GLO1	4.09767e-07	0.439401	0.0237296	Untreated
CCT8	1.59717e-07	0.439776	0.00924921	Untreated
RN7SL522P	1.42745e-07	0.439973	0.00826634	Untreated
RN7SL24P	2.42503e-07	0.444808	0.0140433	Untreated
LASP1	6.26688e-11	0.445772	3.62915e-06	Untreated
PLCE1	1.57584e-07	0.44785	0.00912572	Untreated
ASTN2	4.94976e-07	0.450436	0.0286641	Untreated
RPUSD4	8.98455e-08	0.451635	0.00520296	Untreated
DSP	2.99317e-07	0.453633	0.0173335	Untreated
FBLIM1	7.35988e-07	0.454959	0.0426211	Untreated
C5orf15	5.73371e-07	0.45518	0.0332039	Untreated
RN7SL405P	4.00749e-07	0.456305	0.0232074	Untreated
GFM1	9.34678e-09	0.462352	0.000541272	Untreated
POLR2J3	4.15501e-08	0.467226	0.00240616	Untreated
CBX3	8.44212e-07	0.471118	0.0488883	Untreated
PSAT1	2.94972e-08	0.472706	0.00170819	Untreated
PTGES3	1.2361e-07	0.473608	0.00715826	Untreated
RICTOR	7.83402e-07	0.476131	0.0453668	Untreated
VDAC1	6.94047e-08	0.47802	0.00401923	Untreated
RP11-252A24.2	7.73443e-08	0.47844	0.00447901	Untreated
RP11-245J9.4	1.80452e-12	0.482966	1.045e-07	Untreated
TCP1	1.08758e-07	0.483803	0.00629815	Untreated
TOR1AIP2	2.50829e-09	0.484167	0.000145255	Untreated
TUBB3_1	1.04204e-07	0.485478	0.00603448	Untreated
RAP1B	1.56599e-07	0.491323	0.00906862	Untreated
IDH1	1.06262e-07	0.496146	0.00615361	Untreated
SPATS2L	3.30011e-07	0.500656	0.0191109	Untreated
RP11-298H24.1	3.14371e-08	0.504196	0.00182052	Untreated
DLD	5.77107e-07	0.50443	0.0334203	Untreated
SPTLC1	1.0147e-09	0.510798	5.87611e-05	Untreated
LINC00352	4.27954e-09	0.512632	0.000247828	Untreated
MORF4L2	2.41721e-07	0.518494	0.013998	Untreated
MVP	8.01443e-07	0.521233	0.0464116	Untreated
TMED4	6.74754e-09	0.522798	0.00039075	Untreated
PYGL	2.60906e-08	0.524082	0.00151091	Untreated
RP11-499E18.1	2.88055e-07	0.52665	0.0166813	Untreated
SPIRE2	4.47231e-07	0.528499	0.0258992	Untreated
MIR24-2	8.292e-08	0.529393	0.0048019	Untreated
HLA-G	2.5331e-07	0.533066	0.0146692	Untreated
HNRNPH2	1.6769e-07	0.534121	0.00971091	Untreated
CERS5	3.85023e-07	0.534458	0.0222967	Untreated
SUZ12P	4.65692e-07	0.53718	0.0269682	Untreated
RP11-143J12.3	5.97484e-07	0.544792	0.0346003	Untreated
KPNA2	1.00404e-07	0.545749	0.00581441	Untreated
NF2	2.90571e-10	0.548175	1.6827e-05	Untreated
ARFGAP2	7.99688e-10	0.553122	4.63099e-05	Untreated
ZNF396	7.64327e-07	0.5548	0.0442622	Untreated
KRT6B	1.26668e-09	0.556999	7.33537e-05	Untreated
NEK8	3.33536e-08	0.564005	0.00193151	Untreated
RHOA	8.56836e-08	0.565482	0.00496194	Untreated
KRT19	2.07541e-07	0.566692	0.0120187	Untreated
MATR3	3.05443e-10	0.571666	1.76882e-05	Untreated
COPB2	2.87368e-07	0.576183	0.0166415	Untreated
ADAMTSL3	3.87144e-07	0.58434	0.0224195	Untreated
CRTAP	2.45171e-07	0.586533	0.0141979	Untreated
AP001024.2	3.08742e-09	0.587793	0.000178793	Untreated
LEPRE1	4.03166e-07	0.587819	0.0233473	Untreated
PTGES	2.61658e-08	0.58886	0.00151526	Untreated
AACS	1.65341e-07	0.589054	0.00957492	Untreated
MT-RNR2	4.20315e-08	0.589681	0.00243405	Untreated
CTD-2340E1.2	4.07369e-09	0.589753	0.000235908	Untreated
UBA1	8.03282e-07	0.591772	0.0465181	Untreated
RN7SL232P	6.03911e-07	0.594509	0.0349725	Untreated
TPM4	8.69321e-08	0.595572	0.00503424	Untreated
WDR90	1.38941e-07	0.596388	0.00804605	Untreated
IDI1	5.01696e-07	0.59644	0.0290532	Untreated
RP11-210K20.3	3.99213e-07	0.597595	0.0231184	Untreated
ZNF544	1.67365e-07	0.59903	0.00969211	Untreated
EEF1A1	3.32685e-11	0.609686	1.92658e-06	Untreated
NASP	7.34696e-08	0.610523	0.00425463	Untreated
CTD-2555O16.4	3.01239e-07	0.6114	0.0174447	Untreated
ZNF431	2.04305e-08	0.612583	0.00118313	Untreated
SIRT2	8.3085e-07	0.618513	0.0481145	Untreated
C15orf40	1.24393e-07	0.625246	0.0072036	Untreated
PSMD1	3.44235e-07	0.632391	0.0199347	Untreated
ZNF567	1.87087e-07	0.632839	0.0108342	Untreated
RN7SL750P	5.1384e-07	0.633218	0.0297565	Untreated
KLC4	2.9919e-08	0.64004	0.00173261	Untreated
CTB-47B11.3	7.61445e-07	0.647311	0.0440953	Untreated
AAED1	1.986e-07	0.648317	0.0115009	Untreated
PRNP	7.95275e-08	0.648434	0.00460544	Untreated
RP11-498D10.3	5.38781e-09	0.652426	0.000312008	Untreated
TRAPPC2	6.95016e-08	0.6566	0.00402484	Untreated
MT-ND4	1.70379e-07	0.658463	0.00986666	Untreated
PRKAR2A-AS1	8.2629e-07	0.662632	0.0478504	Untreated
PNPO	6.25055e-09	0.667507	0.000361969	Untreated
KRT17	2.90096e-07	0.670497	0.0167994	Untreated
PAICS	7.57718e-07	0.671448	0.0438795	Untreated
APOE	7.20678e-07	0.672779	0.0417345	Untreated
CNN2	5.24976e-10	0.675375	3.04014e-05	Untreated
TMED2	5.71581e-08	0.678498	0.00331002	Untreated
EIF4H	7.98249e-07	0.683219	0.0462266	Untreated
YWHAZ	2.91472e-08	0.68375	0.00168791	Untreated
CSE1L	8.3501e-07	0.685252	0.0483554	Untreated
FKBP5	1.31724e-07	0.687291	0.00762816	Untreated
RBMX	1.63239e-08	0.687515	0.000945319	Untreated
MRPS27	5.23709e-08	0.689299	0.0030328	Untreated
FRMD4B	1.19691e-07	0.690448	0.00693131	Untreated
BRD8	2.28412e-09	0.699428	0.000132273	Untreated
TKT	7.1212e-07	0.703997	0.0412389	Untreated
MARVELD3	4.88906e-07	0.704107	0.0283125	Untreated
AL132709.5	8.15489e-07	0.713428	0.047225	Untreated
PAFAH1B2	3.89402e-07	0.719481	0.0225503	Untreated
AC015849.19	5.2975e-08	0.738975	0.00306778	Untreated
EIF4G2	7.39452e-08	0.740258	0.00428216	Untreated
GDI2	9.36158e-08	0.741906	0.00542129	Untreated
AC113612.1	8.50565e-07	0.750033	0.0492562	Untreated
XRCC6	1.85046e-07	0.757113	0.010716	Untreated
CSNK1D	6.47097e-07	0.763094	0.0374734	Untreated
CTC-573M9.1	1.2167e-07	0.764114	0.0070459	Untreated
RN7SL99P	7.87807e-09	0.777244	0.000456219	Untreated
AC122129.1	1.73306e-07	0.787316	0.0100362	Untreated
RN7SL450P	3.58118e-07	0.790052	0.0207386	Untreated
RP1-122K4.3	5.95556e-07	0.796281	0.0344886	Untreated
HSPA8	3.54109e-08	0.803451	0.00205065	Untreated
MT-ND6	5.70438e-07	0.80724	0.0330341	Untreated
C5AR1	6.85827e-07	0.807502	0.0397162	Untreated
RP11-681N23.1	3.81733e-08	0.815388	0.00221062	Untreated
CTD-3149D2.3	4.01063e-07	0.817276	0.0232255	Untreated
NONO	6.56278e-07	0.823698	0.0380051	Untreated
GPI	7.03766e-09	0.827593	0.000407551	Untreated
ECD	3.61064e-07	0.83448	0.0209092	Untreated
UBE2Q2P3	1.24132e-07	0.839542	0.00718851	Untreated
CCNG1	8.30776e-07	0.853129	0.0481103	Untreated
HSPA9	5.78262e-07	0.853203	0.0334871	Untreated
RP11-666A8.7	2.88308e-07	0.859854	0.0166959	Untreated
HNRNPF	1.35433e-07	0.870421	0.00784294	Untreated
TAPBP	8.96704e-13	0.870695	5.19281e-08	Untreated
P4HB	5.94637e-07	0.870773	0.0344354	Untreated
HSPA5	3.54907e-08	0.875378	0.00205527	Untreated
DNAJA3	1.50471e-07	0.877796	0.00871377	Untreated
CD22	1.78035e-07	0.87928	0.01031	Untreated
RN7SL133P	8.71737e-08	0.891634	0.00504823	Untreated
TUBB	7.27705e-09	0.907734	0.000421414	Untreated
VCP	4.82321e-07	0.907831	0.0279312	Untreated
MSMO1	1.21389e-10	0.91987	7.02965e-06	Untreated
PPIAP2	2.73229e-07	0.923515	0.0158227	Untreated
ECT2	6.90757e-07	0.924465	0.0400018	Untreated
TADA2A	5.68247e-07	0.935002	0.0329072	Untreated
RP11-167N5.5	1.78565e-07	0.945275	0.0103407	Untreated
PSAP	3.08962e-07	0.94594	0.017892	Untreated
CTD-2571L23.8	3.9647e-08	0.948417	0.00229596	Untreated
HNRNPK	5.48785e-08	0.949773	0.00317801	Untreated
ACTB	1.94132e-08	0.951019	0.00112422	Untreated
RN7SL592P	4.66779e-09	0.956422	0.000270312	Untreated
CYP51A1	3.34348e-08	0.958546	0.00193621	Untreated
RN7SL96P	4.57653e-07	0.958813	0.0265027	Untreated
LINC00085	2.36693e-08	0.973063	0.00137069	Untreated
AP006216.11	7.09204e-07	0.975611	0.04107	Untreated
ACTG1	6.01122e-08	0.993146	0.0034811	Untreated
RIMS2	7.28905e-09	0.994119	0.000422109	Untreated
CHP1	5.86692e-10	0.998692	3.39754e-05	Untreated
KRT6A	4.73919e-09	1.01521	0.000274446	Untreated
RN7SL682P	1.01342e-07	1.02189	0.00586874	Untreated
RN7SL686P	7.63372e-07	1.03398	0.0442069	Untreated
RN7SL264P	2.32303e-07	1.03737	0.0134526	Untreated
DHCR24	5.1895e-07	1.05045	0.0300524	Untreated
2020-09-02	5.89217e-08	1.06055	0.00341215	Untreated
AC010761.6	2.07046e-07	1.0761	0.01199	Untreated
SEMA6B	3.16102e-08	1.08862	0.00183055	Untreated
UBC	6.43111e-10	1.10953	3.72426e-05	Untreated
ELAVL1	8.17802e-07	1.12554	0.0473589	Untreated
DDX5	7.15186e-09	1.12782	0.000414164	Untreated
GS1-174L6.4	1.84325e-08	1.13547	0.00106742	Untreated
RP11-315I20.1	4.33201e-09	1.1412	0.000250867	Untreated
ZNF430	6.60685e-07	1.14156	0.0382603	Untreated
RN7SL345P	1.56457e-07	1.14414	0.00906042	Untreated
RN7SL73P	1.06698e-07	1.24527	0.00617888	Untreated
AL353662.1	1.80101e-08	1.25542	0.00104297	Untreated
TARSL2	3.91682e-07	1.29373	0.0226823	Untreated
C6orf62	3.64016e-07	1.29851	0.0210802	Untreated
HLA-A	2.29189e-07	1.32111	0.0132724	Untreated
AL353671.1	2.23109e-08	1.32887	0.00129202	Untreated
C16orf62	6.95134e-07	1.34187	0.0402552	Untreated
RN7SL281P	3.42062e-08	1.34365	0.00198088	Untreated
AC131568.1	7.32949e-09	1.38983	0.000424451	Untreated
AC008555.1	4.19745e-09	1.39083	0.000243074	Untreated
RN7SL524P	1.88423e-07	1.51565	0.0109116	Untreated
MPRIP	7.26823e-07	1.54049	0.0420903	Untreated
AL353671.2	1.27335e-07	1.54501	0.00737395	Untreated
AC005082.1	2.45129e-07	1.54962	0.0141954	Untreated
AL023583.1	2.61966e-07	1.59299	0.0151704	Untreated
KDM2A	8.52068e-08	1.5948	0.00493433	Untreated
RN7SL531P	7.0515e-07	1.59646	0.0408352	Untreated
FUT8	1.26303e-07	1.59718	0.00731421	Untreated
RP11-571E6.3	1.49617e-07	1.62122	0.00866429	Untreated
KRT5	3.37011e-09	1.66599	0.000195163	Untreated
AL353662.3	6.01836e-07	1.69561	0.0348523	Untreated
RN7SL436P	1.37825e-07	1.69606	0.00798145	Untreated
CTD-2026K11.3	3.33277e-07	1.69737	0.0193001	Untreated
METTL21A	2.10555e-07	1.76153	0.0121932	Untreated
CSF2RA	1.39778e-07	1.76813	0.00809454	Untreated
RP11-166B2.5	2.23513e-07	1.77561	0.0129436	Untreated
AC090519.6	3.23379e-07	1.77909	0.0187269	Untreated
RP11-455F5.4	3.72442e-07	1.78123	0.0215681	Untreated
AC092964.1	1.22966e-07	1.78738	0.00712096	Untreated
RASGRP3	1.47352e-07	1.79657	0.00853317	Untreated
AC068896.1	2.76137e-08	1.82027	0.00159911	Untreated
AC100852.2	4.61286e-07	1.8258	0.0267131	Untreated
RN7SL142P	1.53834e-07	1.83597	0.0089085	Untreated
AC116351.1	9.22009e-08	1.92062	0.00533935	Untreated
AC005399.1	2.00397e-07	1.96999	0.011605	Untreated
RN7SL102P	5.42256e-08	2.01534	0.0031402	Untreated
AL353898.1	1.46296e-08	2.01901	0.000847202	Untreated
AL590639.1	9.17926e-10	2.03339	5.31571e-05	Untreated
AC008555.2	6.74909e-08	2.03489	0.0039084	Untreated
AC090519.4	3.32687e-08	2.0416	0.00192659	Untreated
RN7SL161P	1.88225e-08	2.04963	0.00109001	Untreated
AL591516.3	3.74073e-08	2.08329	0.00216625	Untreated
AL591516.5	3.57386e-08	2.08684	0.00206962	Untreated
AC131571.1	1.14079e-07	2.11708	0.00660631	Untreated
AL353671.4	4.16382e-08	2.12953	0.00241127	Untreated
AL162431.1	5.96398e-08	2.17576	0.00345374	Untreated
AC090519.1	6.43715e-08	2.21951	0.00372776	Untreated
RN7SL537P	1.05373e-07	2.24058	0.00610214	Untreated
RN7SL747P	8.08468e-08	2.24468	0.00468184	Untreated
RASL10B	1.51344e-07	2.26293	0.00876434	Untreated
RN7SL455P	2.73213e-08	2.28124	0.00158218	Untreated
AC011385.2	6.40338e-09	2.29077	0.00037082	Untreated
AL353662.2	3.26037e-08	2.29524	0.00188808	Untreated
Metazoa_SRP_11	4.07255e-09	2.30694	0.000235841	Untreated
RN7SL247P	1.48053e-08	2.31179	0.000857378	Untreated
RN7SL723P	1.191e-07	2.35644	0.00689706	Untreated
AL591516.2	5.01431e-08	2.35792	0.00290379	Untreated
RN7SL572P	3.93749e-08	2.38818	0.0022802	Untreated
RN7SL758P	1.12731e-08	2.40874	0.000652823	Untreated
AL645728.3	1.64501e-09	2.4391	9.52627e-05	Untreated
AC090519.2	1.49774e-09	2.4473	8.67344e-05	Untreated
AL353898.3	3.55648e-08	2.45382	0.00205956	Untreated
AC090519.5	5.88981e-07	2.48918	0.0341079	Untreated
AP003041.1	9.37958e-08	2.52159	0.00543172	Untreated
IQCH-AS1	6.22324e-09	2.71669	0.000360388	Untreated

## Sheet: Supplemental Table 7E
Supplemental Table 7
Related to Basal Cell Stimulation, Figure 5
BEAS-2B Cells: Significantly Differentially Expressed Genes Between Untreated and IL17A Treated (likelihood ratio test, adjusted p-value < 0.05 average log fold change > 0.25 or < -0.25)
Gene	p-value	average log fold change	adjusted p-value	Upregulated in
SAA2	1.38623e-08	-0.998103	0.000802768	IL17A
SNORA67_7	1.40966e-21	-0.867112	8.16337e-17	IL17A
DUSP1	9.62545e-17	-0.773812	5.5741e-12	IL17A
SLC25A1	5.76656e-12	-0.700131	3.33941e-07	IL17A
ATP5D	3.75948e-08	-0.534728	0.00217712	IL17A
COTL1	2.01117e-08	-0.520013	0.00116467	IL17A
CTGF	8.39866e-15	-0.504626	4.86366e-10	IL17A
GRSF1	1.47249e-09	-0.467656	8.52721e-05	IL17A
ICMT	9.2308e-16	-0.42016	5.34555e-11	IL17A
RCN2	1.59348e-07	-0.333903	0.00922782	IL17A
TMEM165	2.03939e-07	-0.310719	0.0118101	IL17A
CREG1	2.93578e-07	-0.303367	0.0170011	IL17A
NFKBIZ	3.03942e-14	-0.300312	1.76013e-09	IL17A
FBLN1	4.32643e-12	-0.290764	2.50544e-07	IL17A
COQ2	2.4752e-09	-0.259583	0.000143339	IL17A
PREP	7.90222e-10	-0.253764	4.57618e-05	IL17A
HPX	2.36916e-11	0.281315	1.37198e-06	Untreated

## Sheet: Supplemental Table 7F
Supplemental Table 7
Related to Basal Cell Stimulation, Figure 5
BEAS-2B Cells: Significantly Differentially Expressed Genes Between Untreated and IFNG Treated (likelihood ratio test, adjusted p-value < 0.05 average log fold change > 0.25 or < -0.25)
Gene	p-value	average log fold change	adjusted p-value	Upregulated in
WARS	3.51641e-16	-4.14552	2.03635e-11	IFNG
CD74	7.52355e-12	-2.15028	4.35689e-07	IFNG
GBP1	3.50598e-14	-1.54586	2.03031e-09	IFNG
LAP3	1.76003e-10	-1.33373	1.01924e-05	IFNG
TAP1	7.29963e-10	-1.21134	4.22722e-05	IFNG
CXCL11	3.06258e-20	-1.19341	1.77354e-15	IFNG
PSMB9	3.05343e-10	-1.15964	1.76824e-05	IFNG
UBE2L6	4.65665e-10	-1.07668	2.69667e-05	IFNG
PSMB8	1.59605e-09	-1.05062	9.24271e-05	IFNG
IFI30	2.68143e-08	-0.972091	0.00155282	IFNG
STAT1	5.27268e-08	-0.959832	0.00305341	IFNG
PSME2	2.08422e-08	-0.887814	0.00120697	IFNG
PSMB10	1.93481e-10	-0.859344	1.12045e-05	IFNG
B2M	2.14179e-07	-0.790509	0.0124031	IFNG
CXCL10	4.25188e-12	-0.76005	2.46226e-07	IFNG
IFI35	1.52347e-07	-0.721609	0.00882241	IFNG
ISG20	1.33338e-07	-0.677555	0.0077216	IFNG
GUK1	4.72119e-08	-0.653563	0.00273404	IFNG
LGALS17A	7.03119e-13	-0.64344	4.07176e-08	IFNG
SLC25A1	4.14047e-11	-0.625286	2.39775e-06	IFNG
DUSP1	4.82624e-14	-0.579436	2.79487e-09	IFNG
APOL2	6.51199e-08	-0.560449	0.00377109	IFNG
IDO1	2.23184e-10	-0.558486	1.29246e-05	IFNG
SLC16A3	3.30917e-07	-0.544013	0.0191634	IFNG
PSMA4	3.7992e-08	-0.542393	0.00220011	IFNG
PSME1	3.95698e-08	-0.534129	0.00229149	IFNG
GBP2	3.21126e-18	-0.518077	1.85964e-13	IFNG
PSMA5	2.98377e-08	-0.503295	0.0017279	IFNG
PSMA2	1.31442e-07	-0.496799	0.00761178	IFNG
LDHA	4.65066e-10	-0.492965	2.6932e-05	IFNG
HLA-DRA	4.86797e-17	-0.490074	2.81904e-12	IFNG
C20orf24	4.03822e-08	-0.479101	0.00233853	IFNG
ISG15	1.19886e-07	-0.472974	0.00694257	IFNG
ATP5D	1.59842e-08	-0.468328	0.000925644	IFNG
GRSF1	2.48045e-09	-0.449167	0.000143643	IFNG
MTCH1	4.31604e-07	-0.442872	0.0249942	IFNG
EPSTI1	1.50638e-08	-0.438928	0.000872346	IFNG
TNFRSF6B	1.2047e-07	-0.432336	0.00697643	IFNG
HSPA5	5.26578e-07	-0.430479	0.0304941	IFNG
C1R	5.72696e-07	-0.414574	0.0331648	IFNG
CASP1	9.89759e-08	-0.411411	0.00573169	IFNG
PSMA6	9.65545e-09	-0.408585	0.000559147	IFNG
SQRDL	1.31129e-07	-0.406128	0.00759369	IFNG
TSEN34	6.17886e-07	-0.404998	0.0357818	IFNG
TGM2	8.59668e-09	-0.39748	0.000497834	IFNG
ANXA1	5.00594e-07	-0.384115	0.0289894	IFNG
SNORA67_7	4.02202e-19	-0.383159	2.32915e-14	IFNG
TAP2	8.8693e-10	-0.373382	5.13621e-05	IFNG
PGK1	2.65579e-08	-0.364894	0.00153797	IFNG
CTGF	4.22986e-11	-0.358893	2.44951e-06	IFNG
ETV7	4.95876e-09	-0.325129	0.000287162	IFNG
ICMT	2.62249e-12	-0.308404	1.51868e-07	IFNG
APOL1	7.16517e-08	-0.306023	0.00414935	IFNG
CREG1	1.36707e-08	-0.304318	0.000791669	IFNG
NMI	4.56174e-07	-0.296961	0.0264171	IFNG
SECTM1	1.15397e-07	-0.296508	0.00668263	IFNG
PSMA1	2.03799e-07	-0.29397	0.011802	IFNG
TMEM165	2.031e-07	-0.292385	0.0117615	IFNG
SHISA5	4.12999e-08	-0.291715	0.00239168	IFNG
IGFBP7	2.0979e-08	-0.286181	0.0012149	IFNG
FKBP1A	4.9442e-07	-0.273373	0.0286319	IFNG
GBP4	2.07363e-20	-0.268375	1.20084e-15	IFNG
IDI1	9.06072e-08	-0.264331	0.00524706	IFNG
BNIP3	2.21757e-09	-0.262523	0.00012842	IFNG
HLA-DPA1	1.27827e-10	-0.262211	7.40245e-06	IFNG
EIF2S1	1.91336e-07	-0.261081	0.0110803	IFNG
JTB	5.91356e-07	-0.258292	0.0342454	IFNG
HPX	1.30661e-23	0.291174	7.5666e-19	Untreated
NSG1	8.59395e-21	0.331418	4.97675e-16	Untreated
PTP4A1	2.42829e-07	0.381106	0.0140622	Untreated

## Sheet: Supplemental Table 7G
Supplemental Table 7
Related to Basal Cell Stimulation, Figure 5
BEAS-2B Cells: Significantly Differentially Expressed Genes Between Untreated and IFNA Treated (likelihood ratio test, adjusted p-value < 0.05 average log fold change > 0.25 or < -0.25)
Gene	p-value	average log fold change	adjusted p-value	Upregulated in
ISG15	4.62963e-08	-1.67076	0.00268102	IFNA
MX1	1.26722e-08	-1.52898	0.000733849	IFNA
IFIT1	3.05575e-09	-1.36947	0.000176958	IFNA
IFITM1	4.92912e-07	-1.30418	0.0285445	IFNA
IFI44L	2.24661e-09	-1.21703	0.000130101	IFNA
OAS1	3.27505e-10	-1.06098	1.89658e-05	IFNA
IFI35	1.32798e-08	-1.00252	0.000769034	IFNA
IFIT3	1.72446e-08	-0.989975	0.000998637	IFNA
UBE2L6	1.29695e-07	-0.959099	0.00751064	IFNA
RP11-396M11.1	2.75232e-07	-0.919345	0.0159387	IFNA
ISG20	1.08429e-07	-0.873967	0.00627913	IFNA
LAP3	3.04809e-08	-0.785388	0.00176515	IFNA
XAF1	2.86908e-09	-0.756554	0.000166149	IFNA
STAT1	8.81454e-08	-0.738912	0.0051045	IFNA
OASL	6.89726e-08	-0.716351	0.0039942	IFNA
USP18	5.00792e-09	-0.658813	0.000290009	IFNA
OAS2	3.2703e-09	-0.596059	0.000189383	IFNA
MX2	4.2411e-11	-0.53982	2.45602e-06	IFNA
OAS3	8.18749e-09	-0.490752	0.000474138	IFNA
CTD-2561J22.2	7.26228e-20	-0.474382	4.20559e-15	IFNA
DDX58	3.20024e-07	-0.472147	0.0185326	IFNA
EPSTI1	3.68039e-08	-0.39498	0.00213132	IFNA
GBP1	1.03945e-07	-0.332212	0.00601944	IFNA
LGALS9	6.69084e-10	-0.304245	3.87466e-05	IFNA
RSAD2	3.95434e-09	-0.262978	0.000228996	IFNA
HPX	1.67366e-19	0.288122	9.69219e-15	Untreated
DANCR	1.29802e-07	0.424703	0.00751681	Untreated

## Sheet: Supplemental Table 7H
Supplemental Table 7
Related to Basal Cell Stimulation, Figure 5
Nasal Scraping Human Donor 1: Significantly Differentially Expressed Genes Between Untreated and IL4 Treated (likelihood ratio test, adjusted p-value < 0.05 average log fold change > 0.25 or < -0.25)
Gene	p-value	average log fold change	adjusted p-value	Upregulated in
CTSC	2.96852e-13	-1.95777	1.71907e-08	IL4
CA2	1.50644e-13	-1.82065	8.72382e-09	IL4
SERPINB3	9.75929e-10	-1.09175	5.6516e-05	IL4
COTL1	3.73666e-10	-0.754487	2.1639e-05	IL4
NABP1	3.14271e-07	-0.706544	0.0181994	IL4
DUOXA1	1.14312e-09	-0.673859	6.61982e-05	IL4
CTD-2319I12.1	1.64279e-09	-0.639089	9.51343e-05	IL4
CPM	3.18086e-07	-0.615718	0.0184204	IL4
SERPINB4	2.81796e-14	-0.591794	1.63188e-09	IL4
FSTL3	1.10779e-08	-0.531914	0.000641524	IL4
TNFSF10	2.02026e-09	-0.504919	0.000116993	IL4
C20orf24	8.5795e-07	-0.503765	0.0496839	IL4
SLC25A1	4.98898e-08	-0.457357	0.00288912	IL4
CCL26	2.81067e-11	-0.450021	1.62766e-06	IL4
MED24	1.75836e-09	-0.428554	0.000101827	IL4
RAET1G	1.22577e-07	-0.428372	0.00709844	IL4
CDC45	3.30269e-10	-0.421974	1.91259e-05	IL4
SPHK1	5.44081e-08	-0.405248	0.00315077	IL4
CTGF	3.47236e-12	-0.398425	2.01084e-07	IL4
PALLD	7.44589e-07	-0.377792	0.0431191	IL4
LCE3D	8.37742e-07	-0.367576	0.0485136	IL4
SERPINB6	1.87175e-07	-0.364176	0.0108393	IL4
IL36G	2.4622e-09	-0.362461	0.000142586	IL4
SDF4	4.36281e-09	-0.346727	0.000252651	IL4
TFPI2	5.67542e-08	-0.346431	0.00328664	IL4
ZFAND5	3.18126e-07	-0.306327	0.0184227	IL4
DUSP1	1.04026e-13	-0.300428	6.02412e-09	IL4
PDZK1IP1	7.52719e-08	-0.294885	0.004359	IL4
NNMT	4.72347e-09	-0.294203	0.000273536	IL4
RP11-554I8.2	2.51524e-07	-0.292328	0.0145658	IL4
HSBP1L1	2.40558e-07	-0.281244	0.0139307	IL4
RAC1	1.16059e-07	-0.273936	0.00672097	IL4
CISH	4.04083e-11	-0.269069	2.34004e-06	IL4
CAPN14	1.15421e-11	-0.265618	6.68403e-07	IL4
VSNL1	1.53334e-08	-0.260123	0.000887958	IL4
TOMM40	1.07151e-09	-0.258259	6.20514e-05	IL4
TNC	5.86097e-07	-0.25491	0.0339409	IL4
EBPL	9.16162e-08	-0.250933	0.00530549	IL4
CEACAM6	8.45503e-09	0.250509	0.000489631	Untreated
ARF1	1.83272e-07	0.254248	0.0106133	Untreated
PLXNA3	7.89769e-13	0.255546	4.57355e-08	Untreated
PRKCDBP	2.74418e-07	0.257969	0.0158916	Untreated
GPX1	2.85822e-07	0.268137	0.016552	Untreated
SDCBP2	2.14237e-07	0.268858	0.0124064	Untreated
ADRB2	1.86946e-07	0.269507	0.010826	Untreated
BNIP3L	2.33405e-07	0.27356	0.0135165	Untreated
CDA	2.26075e-07	0.276144	0.013092	Untreated
NPM2	9.29756e-10	0.281726	5.38422e-05	Untreated
ALDOA	2.94964e-07	0.285239	0.0170814	Untreated
NQO1	3.02761e-08	0.286803	0.00175329	Untreated
PRSS8	4.24335e-08	0.289702	0.00245732	Untreated
PTGES	1.09534e-08	0.291378	0.000634311	Untreated
DHRS9	1.52312e-07	0.293417	0.00882037	Untreated
RP11-488P3.1	4.36376e-07	0.298162	0.0252705	Untreated
SERPINE1	1.43724e-08	0.314935	0.000832304	Untreated
C9orf169	4.50531e-07	0.324102	0.0260903	Untreated
SYNGR2	5.49323e-07	0.331227	0.0318113	Untreated
TSC22D1	1.22031e-09	0.335271	7.0668e-05	Untreated
TSPAN1	3.55028e-08	0.338843	0.00205597	Untreated
CRCT1	2.9315e-08	0.352133	0.00169763	Untreated
KRT81	4.40881e-07	0.352431	0.0255314	Untreated
DUSP6	7.07771e-08	0.361609	0.0040987	Untreated
YWHAZ	8.4467e-07	0.407301	0.0489149	Untreated
CKB	1.32938e-08	0.40846	0.000769845	Untreated
CTSV	8.85765e-09	0.418098	0.000512947	Untreated
CLDN7	6.72158e-07	0.443348	0.0389247	Untreated
CTSD	1.3697e-07	0.453599	0.00793192	Untreated
RAC2	2.84051e-07	0.459574	0.0164494	Untreated
ACOT7	2.6174e-08	0.462979	0.00151573	Untreated
PLIN3	8.20463e-09	0.484797	0.00047513	Untreated
CLIC3	6.13002e-07	0.514416	0.035499	Untreated
SOX15	9.22992e-08	0.527919	0.00534505	Untreated
ID1	7.96647e-11	0.577399	4.61339e-06	Untreated
FGFBP1	7.66213e-09	0.612306	0.000443714	Untreated
DKK1	1.12711e-07	0.645379	0.00652709	Untreated
KLK6	2.77475e-10	0.650145	1.60686e-05	Untreated
GPRC5A	1.74346e-10	0.705174	1.00964e-05	Untreated
KLK5	3.1634e-11	0.714372	1.83193e-06	Untreated
KRT19	3.79338e-10	0.717389	2.19675e-05	Untreated
G0S2	4.78472e-11	0.753829	2.77083e-06	Untreated
DDIT4	4.60514e-10	0.971829	2.66684e-05	Untreated

## Sheet: Supplemental Table 7I
Supplemental Table 7
Related to Basal Cell Stimulation, Figure 5
Nasal Scraping Human Donor 1: Significantly Differentially Expressed Genes Between Untreated and IL17A Treated (likelihood ratio test, adjusted p-value < 0.05 average log fold change > 0.25 or < -0.25)
Gene	p-value	average log fold change	adjusted p-value	Upregulated in
S100A7	1.10756e-09	-1.70246	6.4139e-05	IL17A
PI3	2.12466e-07	-1.42064	0.0123039	IL17A
SPRR2E	1.93465e-08	-1.41712	0.00112036	IL17A
SPRR2A	6.91839e-09	-1.41555	0.000400644	IL17A
CXCL1	1.02233e-13	-1.30619	5.9203e-09	IL17A
SPRR2D	1.33997e-08	-1.24259	0.000775974	IL17A
IL36G	1.28264e-10	-0.832858	7.42779e-06	IL17A
S100A8	7.58576e-07	-0.685222	0.0439291	IL17A
CSF3	1.89998e-13	-0.626193	1.10028e-08	IL17A
SAA2	4.26192e-07	-0.570389	0.0246808	IL17A
SPRR2F	4.04787e-13	-0.543799	2.34412e-08	IL17A
COTL1	2.96306e-08	-0.517049	0.00171591	IL17A
NFKBIZ	1.40657e-07	-0.511136	0.00814544	IL17A
ZC3H12A	8.85579e-09	-0.510688	0.000512839	IL17A
FSTL3	1.89119e-07	-0.466323	0.0109519	IL17A
SPRR2B	7.52217e-10	-0.433423	4.35609e-05	IL17A
PDZK1IP1	2.69938e-09	-0.43105	0.000156321	IL17A
SPRR2G	2.62316e-07	-0.42143	0.0151907	IL17A
CXCL2	1.83348e-10	-0.338173	1.06177e-05	IL17A
CCL20	9.06163e-09	-0.312883	0.000524759	IL17A
SAT1	3.94929e-07	-0.283585	0.0228703	IL17A
DUSP1	8.29431e-13	-0.276781	4.80323e-08	IL17A
RP11-488P3.1	1.69748e-07	0.253166	0.00983012	Untreated
PLXNA3	4.38527e-12	0.262475	2.53951e-07	Untreated
ALDH2	2.87173e-08	0.277149	0.00166302	Untreated
PGK1	5.74978e-07	0.284297	0.033297	Untreated
PLIN3	5.1628e-07	0.285967	0.0298978	Untreated
GPX3	5.05982e-07	0.286457	0.0293014	Untreated
NPM2	5.33233e-11	0.287111	3.08795e-06	Untreated
BSG	1.4493e-08	0.290018	0.000839292	Untreated
ANXA8	9.27234e-09	0.290828	0.000536961	Untreated
WDR66	2.08302e-08	0.292305	0.00120628	Untreated
KRT7	1.58446e-07	0.296629	0.00917562	Untreated
CCT3	6.09982e-07	0.298045	0.035324	Untreated
FTH1	3.68745e-08	0.303078	0.0021354	Untreated
KRT8	3.00948e-09	0.304748	0.000174279	Untreated
NQO1	1.78832e-08	0.305646	0.00103562	Untreated
PTHLH	7.74401e-08	0.338334	0.00448456	Untreated
PTPN12	3.08144e-08	0.346584	0.00178446	Untreated
DUSP6	1.17679e-07	0.349491	0.00681478	Untreated
PORCN	1.06495e-07	0.358045	0.00616714	Untreated
YWHAZ	4.9289e-07	0.365933	0.0285433	Untreated
KRT19	2.7283e-11	0.378095	1.57996e-06	Untreated
SPINT2	2.61376e-08	0.389355	0.00151363	Untreated
TSC22D1	1.96566e-10	0.400264	1.13831e-05	Untreated
DKK1	2.11236e-07	0.434857	0.0122327	Untreated
G0S2	5.85326e-08	0.452625	0.00338962	Untreated
GPRC5A	3.48272e-07	0.487115	0.0201684	Untreated
CTSD	1.94062e-07	0.495784	0.0112381	Untreated
PRSS23	2.58017e-08	0.527983	0.00149417	Untreated
ANGPTL4	2.59655e-09	0.589537	0.000150366	Untreated

## Sheet: Supplemental Table 7J
Supplemental Table 7
Related to Basal Cell Stimulation, Figure 5
Nasal Scraping Human Donor 1: Significantly Differentially Expressed Genes Between Untreated and IFNG Treated (likelihood ratio test, adjusted p-value < 0.05 average log fold change > 0.25 or < -0.25)
Gene	p-value	average log fold change	adjusted p-value	Upregulated in
CXCL10	2.18472e-19	-3.9967	1.26517e-14	IFNG
WARS	1.35958e-12	-3.93168	7.87332e-08	IFNG
CXCL11	2.39596e-21	-2.7902	1.3875e-16	IFNG
GBP1	4.60885e-15	-2.2009	2.66899e-10	IFNG
CD74	6.6625e-12	-1.90792	3.85825e-07	IFNG
UBE2L6	1.07375e-12	-1.79129	6.21807e-08	IFNG
IDO1	1.65404e-07	-1.50448	0.00957855	IFNG
TAP1	7.23267e-10	-1.49502	4.18844e-05	IFNG
PSMB8	9.7439e-13	-1.32523	5.64269e-08	IFNG
PSME2	6.62523e-10	-1.27495	3.83667e-05	IFNG
HLA-E	7.95496e-10	-1.25544	4.60672e-05	IFNG
HLA-B	1.58844e-08	-1.25287	0.000919868	IFNG
IRF1	1.70114e-15	-1.22144	9.85128e-11	IFNG
PSMB9	2.53493e-15	-1.18667	1.46798e-10	IFNG
LAP3	3.50254e-13	-1.14262	2.02832e-08	IFNG
PSMB10	1.5454e-11	-1.1242	8.94941e-07	IFNG
IFITM3	1.33737e-07	-1.06902	0.00774473	IFNG
HLA-DRA	6.31382e-13	-1.06176	3.65633e-08	IFNG
B2M	4.17034e-08	-1.04197	0.00241504	IFNG
GBP5	3.28727e-18	-1.02445	1.90366e-13	IFNG
HLA-C	4.053e-07	-1.02176	0.0234709	IFNG
ICAM1	3.22195e-14	-0.990028	1.86583e-09	IFNG
APOL2	6.13705e-11	-0.971994	3.55396e-06	IFNG
MSRB1	1.8255e-10	-0.966889	1.05714e-05	IFNG
IFI30	2.04781e-10	-0.965737	1.18589e-05	IFNG
STAT1	1.06281e-10	-0.942711	6.15475e-06	IFNG
IL32	1.38312e-10	-0.847781	8.00964e-06	IFNG
PSME1	1.97533e-09	-0.846035	0.000114391	IFNG
HNRNPL	2.03355e-08	-0.787494	0.00117763	IFNG
IFIT3	7.65903e-14	-0.725715	4.43534e-09	IFNG
IFI35	1.89317e-11	-0.725277	1.09634e-06	IFNG
IRF9	2.29149e-11	-0.711588	1.327e-06	IFNG
NNMT	8.63569e-12	-0.707941	5.00093e-07	IFNG
APOL1	1.66859e-10	-0.654392	9.66279e-06	IFNG
RP11-467L13.5	9.62153e-08	-0.640539	0.00557183	IFNG
ACTG1P12	2.09304e-07	-0.640189	0.0121208	IFNG
TYMP	6.29208e-12	-0.637547	3.64374e-07	IFNG
GBP3	2.22248e-11	-0.574801	1.28704e-06	IFNG
ISG20	1.84923e-07	-0.560497	0.0107089	IFNG
CD47	7.48335e-08	-0.536649	0.00433361	IFNG
C1R	4.11009e-10	-0.533602	2.38016e-05	IFNG
HLA-DMA	4.80631e-12	-0.515398	2.78334e-07	IFNG
RBCK1	1.05434e-08	-0.512579	0.000610568	IFNG
SP100	2.46334e-07	-0.506375	0.0142652	IFNG
CASP1	1.96687e-09	-0.503644	0.000113901	IFNG
CCDC109B	6.44462e-13	-0.490317	3.73208e-08	IFNG
EPSTI1	1.36063e-10	-0.472047	7.8794e-06	IFNG
SP110	7.5395e-10	-0.471496	4.36612e-05	IFNG
XAF1	2.60869e-14	-0.468532	1.51069e-09	IFNG
MMP1	5.13184e-07	-0.468239	0.0297185	IFNG
RN7SL436P	8.24426e-07	-0.462593	0.0477425	IFNG
PARP9	1.10554e-11	-0.456318	6.40216e-07	IFNG
TRIM22	8.18131e-09	-0.45342	0.00047378	IFNG
METTL21A	2.59809e-07	-0.449568	0.0150456	IFNG
SERPING1	9.18216e-16	-0.448842	5.31739e-11	IFNG
HLA-DRB1	2.15678e-12	-0.443952	1.24899e-07	IFNG
CARHSP1	5.99107e-08	-0.438078	0.00346943	IFNG
RP11-265N6.3	1.20112e-07	-0.437654	0.00695571	IFNG
ETV7	1.18769e-17	-0.435513	6.8779e-13	IFNG
GBP2	2.82654e-16	-0.420216	1.63685e-11	IFNG
FBXO6	6.94611e-11	-0.410739	4.02249e-06	IFNG
PLSCR1	2.08463e-07	-0.40395	0.0120721	IFNG
APOL3	1.82362e-13	-0.402907	1.05606e-08	IFNG
TNFSF10	7.91132e-08	-0.386063	0.00458145	IFNG
MTCH1	3.10303e-07	-0.372339	0.0179696	IFNG
IGFBP7	4.44361e-07	-0.366429	0.025733	IFNG
SOD2	3.62955e-08	-0.364172	0.00210187	IFNG
FSTL3	2.7799e-07	-0.362608	0.0160984	IFNG
SECTM1	7.37537e-13	-0.341094	4.27108e-08	IFNG
RNA28S5	8.23751e-07	-0.340187	0.0477034	IFNG
VSNL1	6.38459e-09	-0.339354	0.000369732	IFNG
NLRC5	3.86961e-12	-0.336658	2.24089e-07	IFNG
IL18BP	2.61166e-16	-0.329398	1.51241e-11	IFNG
CREG1	1.71358e-09	-0.328455	9.92337e-05	IFNG
HLA-DPA1	5.42701e-12	-0.325093	3.14278e-07	IFNG
NMI	1.16689e-09	-0.322885	6.75746e-05	IFNG
HAPLN3	1.06841e-11	-0.320397	6.18718e-07	IFNG
TRIM21	1.58982e-09	-0.316459	9.20666e-05	IFNG
OAS3	3.02435e-07	-0.278873	0.017514	IFNG
RARRES3	4.32993e-10	-0.278672	2.50746e-05	IFNG
SDF4	1.26684e-09	-0.276637	7.33625e-05	IFNG
TRIM69	1.17615e-08	-0.27449	0.00068111	IFNG
HLA-F	3.47452e-11	-0.274072	2.0121e-06	IFNG
HLA-DMB	5.42344e-13	-0.264195	3.14071e-08	IFNG
BATF2	5.94579e-15	-0.260304	3.44321e-10	IFNG
GSDMD	6.0977e-07	-0.252229	0.0353118	IFNG
WDR66	2.14348e-09	0.251374	0.000124129	Untreated
CKB	6.85182e-08	0.258321	0.00396789	Untreated
C17orf76-AS1	7.05997e-08	0.258742	0.00408843	Untreated
PLXNA3	6.61704e-17	0.259059	3.83193e-12	Untreated
AKR1C2	8.10638e-07	0.26874	0.046944	Untreated
TSC22D1	1.76034e-09	0.286278	0.000101941	Untreated
CD9	9.6406e-08	0.289763	0.00558287	Untreated
UPK1B	6.55069e-11	0.28979	3.79351e-06	Untreated
NPM2	7.89898e-18	0.292057	4.5743e-13	Untreated
CTSD	3.74002e-07	0.309176	0.0216585	Untreated
GPX1	3.12064e-10	0.318526	1.80716e-05	Untreated
KRT19	2.34794e-08	0.347939	0.00135969	Untreated
KLK5	5.64891e-07	0.359678	0.0327128	Untreated
FTH1	2.91355e-11	0.377012	1.68724e-06	Untreated
PRSS23	5.05277e-08	0.379665	0.00292606	Untreated
GPX2	1.28407e-08	0.430666	0.000743605	Untreated
PTHLH	8.48256e-09	0.463102	0.000491225	Untreated
NQO1	2.41605e-12	0.497763	1.39914e-07	Untreated

[truncated: 5 more sheets: Supplemental Table 7K, Supplemental Table 7L, Supplemental Table 7M, Supplemental Table 7N, Supplemental Table 7O]
