# Supplementary material for: SARS-CoV-2 Receptor ACE2 Is an Interferon-Stimulated Gene in Human Airway Epithelial Cells and Is Detected in Specific Cell Subsets across Tissues
Source: Cell. 2020 May 28;181(5):1016–1035.e19. doi: 10.1016/j.cell.2020.04.035 (PMC7252096; doi:10.1016/j.cell.2020.04.035)
Supplement: Table S8 — Statistics and Gene Lists Related to Figure 6 and Figure S5 (Mouse Nasal Epithelium) A. Cluster defining genes for cell types presented in Figure 6A B. Ace2 and Tmprss2 statistics by cell type C. Differentially expressed genes among Basal Epithelial Cells treated with Saline versus Intranasal IFNα [file mmc9.xls]

## Sheet: Supplemental Table 8A
Supplemental Table 8
Related to Mouse Nasal Epithelium +/- Intranasal IFNa Challenge, Figure 6A, Supplementary Figure 5
Statistics for Cell Type Defining Genes (bimod test implemented in R using Seurat package and function FindAllMarkers)
Gene	Cell Type	p-value	p_val_adj	average log fold change vs all other cells	% of Cell Type Expressing	% of Rest of Cells Expressing
Bpifb9a	Bpifb9a+ Bpifb9b+ Bpifb5+ Cells	0	0	5.18069	1	0.146
Bpifb9b	Bpifb9a+ Bpifb9b+ Bpifb5+ Cells	0	0	5.12594	1	0.257
Bpifb5	Bpifb9a+ Bpifb9b+ Bpifb5+ Cells	0	0	4.14749	0.995	0.03
2310003L06Rik	Bpifb9a+ Bpifb9b+ Bpifb5+ Cells	0	0	3.6185	0.992	0.028
Cabs1	Bpifb9a+ Bpifb9b+ Bpifb5+ Cells	0	0	3.52254	0.997	0.03
Wfdc18	Bpifb9a+ Bpifb9b+ Bpifb5+ Cells	0	0	2.93598	1	0.183
Odam	Bpifb9a+ Bpifb9b+ Bpifb5+ Cells	0	0	2.62011	0.893	0.014
Pigr	Bpifb9a+ Bpifb9b+ Bpifb5+ Cells	0	0	2.42609	0.974	0.093
Qsox1	Bpifb9a+ Bpifb9b+ Bpifb5+ Cells	0	0	2.31027	0.974	0.173
Nupr1	Bpifb9a+ Bpifb9b+ Bpifb5+ Cells	0	0	2.05618	0.964	0.209
Xbp1	Bpifb9a+ Bpifb9b+ Bpifb5+ Cells	0	0	1.5886	0.945	0.362
Rrbp1	Bpifb9a+ Bpifb9b+ Bpifb5+ Cells	0	0	1.54448	0.974	0.44
Gfpt1	Bpifb9a+ Bpifb9b+ Bpifb5+ Cells	6.4228533959362e-323	1.64463584056342e-318	1.26483	0.906	0.467
Sec11c	Bpifb9a+ Bpifb9b+ Bpifb5+ Cells	9.82510277299058e-311	2.51582e-306	1.28989	0.87	0.262
P4hb	Bpifb9a+ Bpifb9b+ Bpifb5+ Cells	4.95696e-298	1.26928e-293	1.28257	0.943	0.641
Soat1	Bpifb9a+ Bpifb9b+ Bpifb5+ Cells	8.00453e-269	2.04964e-264	1.24832	0.781	0.125
Asns	Bpifb9a+ Bpifb9b+ Bpifb5+ Cells	7.24481e-259	1.85511e-254	1.12448	0.771	0.152
Bhlha15	Bpifb9a+ Bpifb9b+ Bpifb5+ Cells	2.17996e-250	5.58201e-246	1.08228	0.688	0.036
Serp1	Bpifb9a+ Bpifb9b+ Bpifb5+ Cells	3.4015e-247	8.70988e-243	1.12478	0.914	0.591
Pdcd4	Bpifb9a+ Bpifb9b+ Bpifb5+ Cells	2.09411e-227	5.36218e-223	1.22202	0.883	0.298
1600029D21Rik	Bpifb9a+ Bpifb9b+ Bpifb5+ Cells	1.18113e-218	3.02441e-214	0.90602	0.622	0.035
Tmed3	Bpifb9a+ Bpifb9b+ Bpifb5+ Cells	2.31586e-214	5.92999e-210	1.09865	0.823	0.243
Fam174b	Bpifb9a+ Bpifb9b+ Bpifb5+ Cells	4.59345e-209	1.1762e-204	1.0169	0.69	0.076
Aldh1l2	Bpifb9a+ Bpifb9b+ Bpifb5+ Cells	7.27104e-203	1.86182e-198	0.944005	0.586	0.039
Atp2a3	Bpifb9a+ Bpifb9b+ Bpifb5+ Cells	2.74851e-202	7.03783e-198	1.19563	0.839	0.143
Rcn1	Bpifb9a+ Bpifb9b+ Bpifb5+ Cells	3.47244e-188	8.89153e-184	1.05446	0.729	0.109
Nucb2	Bpifb9a+ Bpifb9b+ Bpifb5+ Cells	1.55148e-185	3.97271e-181	1.03779	0.797	0.276
Cd24a	Bpifb9a+ Bpifb9b+ Bpifb5+ Cells	3.94329e-180	1.00972e-175	1.12549	0.844	0.187
Gne	Bpifb9a+ Bpifb9b+ Bpifb5+ Cells	6.49665e-178	1.66353e-173	0.94571	0.724	0.155
Aqp5	Bpifb9a+ Bpifb9b+ Bpifb5+ Cells	2.6488e-177	6.78251e-173	1.04619	0.781	0.134
Tram1	Bpifb9a+ Bpifb9b+ Bpifb5+ Cells	2.68354e-174	6.87148e-170	0.917051	0.839	0.454
Fxyd3	Bpifb9a+ Bpifb9b+ Bpifb5+ Cells	9.8753e-174	2.52867e-169	0.831859	0.661	0.076
Derl3	Bpifb9a+ Bpifb9b+ Bpifb5+ Cells	3.29121e-172	8.42747e-168	0.683581	0.453	0.019
Phlda1	Bpifb9a+ Bpifb9b+ Bpifb5+ Cells	3.3807e-172	8.65661e-168	1.19714	0.841	0.22
Gjb1	Bpifb9a+ Bpifb9b+ Bpifb5+ Cells	1.93615e-171	4.95771e-167	0.654199	0.461	0.019
Pabpc1	Bpifb9a+ Bpifb9b+ Bpifb5+ Cells	5.82023e-171	1.49033e-166	0.97006	0.964	0.745
Prom2	Bpifb9a+ Bpifb9b+ Bpifb5+ Cells	1.40632e-168	3.60101e-164	0.71561	0.49	0.026
Egf	Bpifb9a+ Bpifb9b+ Bpifb5+ Cells	2.68713e-167	6.88066e-163	0.678009	0.503	0.028
Pycr1	Bpifb9a+ Bpifb9b+ Bpifb5+ Cells	2.19516e-164	5.62093e-160	0.734872	0.518	0.039
Fut9	Bpifb9a+ Bpifb9b+ Bpifb5+ Cells	1.28052e-159	3.27889e-155	0.917636	0.609	0.069
Slc39a8	Bpifb9a+ Bpifb9b+ Bpifb5+ Cells	2.16947e-158	5.55515e-154	0.685522	0.555	0.053
Smr3a	Bpifb9a+ Bpifb9b+ Bpifb5+ Cells	4.51684e-157	1.15658e-152	0.461647	0.318	0.003
Pip	Bpifb9a+ Bpifb9b+ Bpifb5+ Cells	4.01656e-155	1.02848e-150	3.18156	0.383	0.02
Slc35c1	Bpifb9a+ Bpifb9b+ Bpifb5+ Cells	7.43614e-154	1.9041e-149	0.754974	0.539	0.064
Sval2	Bpifb9a+ Bpifb9b+ Bpifb5+ Cells	1.39971e-153	3.5841e-149	1.34827	0.32	0.004
Mlph	Bpifb9a+ Bpifb9b+ Bpifb5+ Cells	2.08773e-153	5.34585e-149	0.864481	0.659	0.093
Copz2	Bpifb9a+ Bpifb9b+ Bpifb5+ Cells	4.13156e-153	1.05793e-148	0.817566	0.586	0.068
Mcfd2	Bpifb9a+ Bpifb9b+ Bpifb5+ Cells	3.52936e-145	9.03728e-141	0.824663	0.732	0.299
Ly6e	Bpifb9a+ Bpifb9b+ Bpifb5+ Cells	1.2912e-143	3.30624e-139	0.974643	0.898	0.339
Trabd	Bpifb9a+ Bpifb9b+ Bpifb5+ Cells	3.1029e-141	7.94529e-137	0.788338	0.685	0.188
BC006965	Bpifb9a+ Bpifb9b+ Bpifb5+ Cells	1.19754e-136	3.06642e-132	0.525745	0.44	0.034
Fkbp11	Bpifb9a+ Bpifb9b+ Bpifb5+ Cells	5.25181e-136	1.34478e-131	0.505626	0.404	0.021
Elf5	Bpifb9a+ Bpifb9b+ Bpifb5+ Cells	1.72492e-132	4.41684e-128	0.666226	0.643	0.115
Edem3	Bpifb9a+ Bpifb9b+ Bpifb5+ Cells	8.68545e-131	2.224e-126	0.804146	0.763	0.428
Gucy2c	Bpifb9a+ Bpifb9b+ Bpifb5+ Cells	1.68749e-128	4.32098e-124	0.52002	0.388	0.019
Plin2	Bpifb9a+ Bpifb9b+ Bpifb5+ Cells	2.10306e-127	5.38509e-123	0.799731	0.542	0.076
Rab3d	Bpifb9a+ Bpifb9b+ Bpifb5+ Cells	1.90266e-126	4.87196e-122	0.809051	0.758	0.274
Dnajc3	Bpifb9a+ Bpifb9b+ Bpifb5+ Cells	1.24746e-124	3.19425e-120	0.858267	0.88	0.54
Ssr4	Bpifb9a+ Bpifb9b+ Bpifb5+ Cells	5.84773e-122	1.49737e-117	0.783755	0.753	0.35
Gm17495	Bpifb9a+ Bpifb9b+ Bpifb5+ Cells	6.26251e-122	1.60358e-117	0.466564	0.247	0.002
0610007N19Rik	Bpifb9a+ Bpifb9b+ Bpifb5+ Cells	1.42485e-121	3.64847e-117	0.578581	0.471	0.045
Tpd52l1	Bpifb9a+ Bpifb9b+ Bpifb5+ Cells	2.72382e-120	6.97462e-116	0.503675	0.401	0.027
Apol7a	Bpifb9a+ Bpifb9b+ Bpifb5+ Cells	6.20316e-120	1.58838e-115	0.376457	0.24	0.002
Gmppb	Bpifb9a+ Bpifb9b+ Bpifb5+ Cells	6.50876e-119	1.66663e-114	0.65926	0.484	0.064
Cdo1	Bpifb9a+ Bpifb9b+ Bpifb5+ Cells	1.52586e-118	3.90712e-114	0.704628	0.667	0.142
Gabra4	Bpifb9a+ Bpifb9b+ Bpifb5+ Cells	3.59395e-117	9.20268e-113	0.404838	0.289	0.007
Ehf	Bpifb9a+ Bpifb9b+ Bpifb5+ Cells	1.13365e-115	2.90282e-111	0.556312	0.599	0.127
Bckdk	Bpifb9a+ Bpifb9b+ Bpifb5+ Cells	3.72649e-112	9.54206e-108	0.679003	0.609	0.128
Slc5a8	Bpifb9a+ Bpifb9b+ Bpifb5+ Cells	3.80125e-110	9.73348e-106	0.40733	0.401	0.049
Sec61b	Bpifb9a+ Bpifb9b+ Bpifb5+ Cells	7.8121e-110	2.00037e-105	0.72256	0.737	0.316
Lman1	Bpifb9a+ Bpifb9b+ Bpifb5+ Cells	1.18655e-108	3.03829e-104	0.839395	0.768	0.321
Pmm2	Bpifb9a+ Bpifb9b+ Bpifb5+ Cells	3.55468e-108	9.10211e-104	0.697176	0.583	0.164
Agt	Bpifb9a+ Bpifb9b+ Bpifb5+ Cells	1.43877e-107	3.68412e-103	0.657757	0.383	0.028
Slc12a8	Bpifb9a+ Bpifb9b+ Bpifb5+ Cells	8.11957e-107	2.0791e-102	0.371215	0.339	0.02
Slc9a3r2	Bpifb9a+ Bpifb9b+ Bpifb5+ Cells	1.97221e-106	5.05004e-102	0.438005	0.422	0.055
Arfgap3	Bpifb9a+ Bpifb9b+ Bpifb5+ Cells	5.74333e-105	1.47064e-100	0.728841	0.659	0.233
Lrrc26	Bpifb9a+ Bpifb9b+ Bpifb5+ Cells	3.9253e-103	1.00511e-98	0.539608	0.43	0.045
Cgnl1	Bpifb9a+ Bpifb9b+ Bpifb5+ Cells	7.55237e-103	1.93386e-98	0.567594	0.555	0.107
Efcab4a	Bpifb9a+ Bpifb9b+ Bpifb5+ Cells	2.67571e-101	6.85141e-97	0.601127	0.518	0.082
Rps14	Bpifb9a+ Bpifb9b+ Bpifb5+ Cells	1.327e-98	3.39792e-94	0.671324	0.94	0.815
Gnb2l1	Bpifb9a+ Bpifb9b+ Bpifb5+ Cells	1.03445e-93	2.64881e-89	0.7082	0.951	0.746
Col7a1	Bpifb9a+ Bpifb9b+ Bpifb5+ Cells	1.43119e-93	3.66469e-89	0.576191	0.383	0.038
Isl1	Bpifb9a+ Bpifb9b+ Bpifb5+ Cells	1.7927e-92	4.5904e-88	0.506352	0.417	0.05
H13	Bpifb9a+ Bpifb9b+ Bpifb5+ Cells	6.23547e-92	1.59665e-87	0.679515	0.807	0.484
Krt23	Bpifb9a+ Bpifb9b+ Bpifb5+ Cells	9.1172e-92	2.33455e-87	0.422067	0.536	0.134
mmu-mir-6236	Bpifb9a+ Bpifb9b+ Bpifb5+ Cells	7.27505e-90	1.86285e-85	0.839941	0.893	0.687
Gm15564	Bpifb9a+ Bpifb9b+ Bpifb5+ Cells	6.54931e-88	1.67702e-83	0.701239	0.693	0.319
Sel1l	Bpifb9a+ Bpifb9b+ Bpifb5+ Cells	1.06395e-87	2.72436e-83	0.671417	0.805	0.527
Eif4ebp1	Bpifb9a+ Bpifb9b+ Bpifb5+ Cells	1.3496e-87	3.45579e-83	0.541667	0.482	0.086
Slc31a2	Bpifb9a+ Bpifb9b+ Bpifb5+ Cells	4.01686e-87	1.02856e-82	0.653122	0.672	0.2
Gdpd1	Bpifb9a+ Bpifb9b+ Bpifb5+ Cells	9.56915e-87	2.45028e-82	0.608195	0.526	0.105
Spdef	Bpifb9a+ Bpifb9b+ Bpifb5+ Cells	2.02919e-86	5.19593e-82	0.407581	0.32	0.025
Ccl28	Bpifb9a+ Bpifb9b+ Bpifb5+ Cells	5.12757e-85	1.31297e-80	0.46075	0.339	0.031
Ppapdc1b	Bpifb9a+ Bpifb9b+ Bpifb5+ Cells	1.19424e-84	3.05798e-80	0.562246	0.456	0.089
Nans	Bpifb9a+ Bpifb9b+ Bpifb5+ Cells	6.20549e-84	1.58898e-79	0.626507	0.596	0.181
Asgr1	Bpifb9a+ Bpifb9b+ Bpifb5+ Cells	8.94708e-82	2.29099e-77	0.442318	0.284	0.018
9130230L23Rik	Bpifb9a+ Bpifb9b+ Bpifb5+ Cells	8.70342e-81	2.2286e-76	0.37545	0.266	0.016
Gyltl1b	Bpifb9a+ Bpifb9b+ Bpifb5+ Cells	5.55947e-80	1.42356e-75	0.349552	0.263	0.015
Rexo2	Bpifb9a+ Bpifb9b+ Bpifb5+ Cells	4.00376e-78	1.0252e-73	0.629238	0.784	0.474
Eef1b2	Bpifb9a+ Bpifb9b+ Bpifb5+ Cells	7.09573e-78	1.81693e-73	0.672235	0.852	0.521
Kdelr3	Bpifb9a+ Bpifb9b+ Bpifb5+ Cells	1.77692e-76	4.54999e-72	0.38641	0.318	0.033
Sec23b	Bpifb9a+ Bpifb9b+ Bpifb5+ Cells	6.79828e-75	1.74077e-70	0.605233	0.661	0.317
Slc1a5	Bpifb9a+ Bpifb9b+ Bpifb5+ Cells	9.03948e-75	2.31465e-70	0.484159	0.453	0.085
Ttc39a	Bpifb9a+ Bpifb9b+ Bpifb5+ Cells	1.12315e-74	2.87593e-70	0.349223	0.292	0.026
Gnmt	Bpifb9a+ Bpifb9b+ Bpifb5+ Cells	4.03341e-73	1.0328e-68	0.358148	0.286	0.024
Klhdc7a	Bpifb9a+ Bpifb9b+ Bpifb5+ Cells	1.22839e-72	3.14542e-68	0.384859	0.346	0.048
Txndc5	Bpifb9a+ Bpifb9b+ Bpifb5+ Cells	4.18958e-72	1.07279e-67	0.585104	0.604	0.202
Rpl13a	Bpifb9a+ Bpifb9b+ Bpifb5+ Cells	5.05409e-72	1.29415e-67	0.627671	0.927	0.758
Smim14	Bpifb9a+ Bpifb9b+ Bpifb5+ Cells	2.33335e-71	5.97478e-67	0.574805	0.638	0.27
Rplp0	Bpifb9a+ Bpifb9b+ Bpifb5+ Cells	7.44253e-71	1.90573e-66	0.691267	0.799	0.449
Rplp1	Bpifb9a+ Bpifb9b+ Bpifb5+ Cells	2.47983e-70	6.34986e-66	0.6221	0.88	0.671
Slc39a11	Bpifb9a+ Bpifb9b+ Bpifb5+ Cells	6.60542e-70	1.69138e-65	0.501648	0.464	0.107
BC048546	Bpifb9a+ Bpifb9b+ Bpifb5+ Cells	7.31781e-70	1.8738e-65	1.8176	0.492	0.143
Rab27b	Bpifb9a+ Bpifb9b+ Bpifb5+ Cells	1.13988e-69	2.91877e-65	0.504012	0.458	0.095
Cldn10	Bpifb9a+ Bpifb9b+ Bpifb5+ Cells	1.39071e-69	3.56106e-65	0.364914	0.341	0.056
S100a1	Bpifb9a+ Bpifb9b+ Bpifb5+ Cells	3.14743e-69	8.05931e-65	0.347613	0.562	0.19
Rpl32	Bpifb9a+ Bpifb9b+ Bpifb5+ Cells	7.4919e-69	1.91838e-64	0.646017	0.789	0.475
Slc17a5	Bpifb9a+ Bpifb9b+ Bpifb5+ Cells	2.79377e-67	7.15374e-63	0.533097	0.497	0.139
Syne4	Bpifb9a+ Bpifb9b+ Bpifb5+ Cells	4.1728e-67	1.06849e-62	0.405977	0.344	0.049
Cd63	Bpifb9a+ Bpifb9b+ Bpifb5+ Cells	8.92575e-67	2.28553e-62	0.482478	0.685	0.271
Padi2	Bpifb9a+ Bpifb9b+ Bpifb5+ Cells	2.53044e-66	6.47943e-62	0.526412	0.578	0.175
Aass	Bpifb9a+ Bpifb9b+ Bpifb5+ Cells	1.31454e-65	3.366e-61	0.389731	0.32	0.041
Eef1a1	Bpifb9a+ Bpifb9b+ Bpifb5+ Cells	3.03776e-64	7.77849e-60	0.553594	0.93	0.777
St3gal6	Bpifb9a+ Bpifb9b+ Bpifb5+ Cells	1.1342e-63	2.90422e-59	0.474283	0.518	0.143
Gm16136	Bpifb9a+ Bpifb9b+ Bpifb5+ Cells	1.23663e-63	3.1665e-59	0.437898	0.362	0.059
Ifi27l2a	Bpifb9a+ Bpifb9b+ Bpifb5+ Cells	1.76387e-62	4.51655e-58	0.600351	0.477	0.121
Paip2b	Bpifb9a+ Bpifb9b+ Bpifb5+ Cells	5.58198e-61	1.42932e-56	0.501603	0.523	0.166
Kcnk1	Bpifb9a+ Bpifb9b+ Bpifb5+ Cells	3.78335e-60	9.68766e-56	0.433463	0.497	0.146
Neat1	Bpifb9a+ Bpifb9b+ Bpifb5+ Cells	4.34543e-60	1.11269e-55	0.766841	0.732	0.468
Nudt22	Bpifb9a+ Bpifb9b+ Bpifb5+ Cells	6.15443e-60	1.5759e-55	0.338254	0.286	0.035
Gpx1	Bpifb9a+ Bpifb9b+ Bpifb5+ Cells	2.20934e-59	5.65723e-55	0.358795	0.76	0.387
Myo5c	Bpifb9a+ Bpifb9b+ Bpifb5+ Cells	3.61837e-59	9.2652e-55	0.488511	0.438	0.102
Appl2	Bpifb9a+ Bpifb9b+ Bpifb5+ Cells	4.40982e-59	1.12918e-54	0.497583	0.474	0.121
Ak3	Bpifb9a+ Bpifb9b+ Bpifb5+ Cells	4.91001e-59	1.25726e-54	0.529137	0.599	0.214
Lamp2	Bpifb9a+ Bpifb9b+ Bpifb5+ Cells	9.85642e-59	2.52384e-54	0.577076	0.833	0.544
Krtcap2	Bpifb9a+ Bpifb9b+ Bpifb5+ Cells	1.90962e-58	4.88976e-54	0.495213	0.562	0.22
Rps27l	Bpifb9a+ Bpifb9b+ Bpifb5+ Cells	3.84786e-58	9.85283e-54	0.549371	0.628	0.31
Acpp	Bpifb9a+ Bpifb9b+ Bpifb5+ Cells	1.1076e-57	2.83611e-53	0.374201	0.424	0.109
S100a16	Bpifb9a+ Bpifb9b+ Bpifb5+ Cells	2.28239e-57	5.8443e-53	0.386003	0.417	0.102
Fam114a1	Bpifb9a+ Bpifb9b+ Bpifb5+ Cells	2.43662e-57	6.23922e-53	0.411235	0.352	0.063
Galnt7	Bpifb9a+ Bpifb9b+ Bpifb5+ Cells	1.89638e-56	4.85587e-52	0.539389	0.607	0.223
Aldh7a1	Bpifb9a+ Bpifb9b+ Bpifb5+ Cells	1.63823e-55	4.19484e-51	0.4798	0.49	0.151
Sec61a1	Bpifb9a+ Bpifb9b+ Bpifb5+ Cells	2.1426e-55	5.48635e-51	0.495504	0.789	0.613
Creb3l1	Bpifb9a+ Bpifb9b+ Bpifb5+ Cells	2.69852e-55	6.90983e-51	0.543046	0.552	0.198
Man1a	Bpifb9a+ Bpifb9b+ Bpifb5+ Cells	2.33167e-53	5.97048e-49	0.349186	0.383	0.094
Tmem214	Bpifb9a+ Bpifb9b+ Bpifb5+ Cells	4.07288e-53	1.0429e-48	0.485659	0.578	0.218
Rps26	Bpifb9a+ Bpifb9b+ Bpifb5+ Cells	6.66924e-53	1.70773e-48	0.546961	0.789	0.468
Mfsd6	Bpifb9a+ Bpifb9b+ Bpifb5+ Cells	1.3255e-51	3.39409e-47	0.531223	0.633	0.339
Deptor	Bpifb9a+ Bpifb9b+ Bpifb5+ Cells	3.85798e-51	9.87873e-47	0.419531	0.31	0.053
Dap	Bpifb9a+ Bpifb9b+ Bpifb5+ Cells	9.34322e-51	2.39243e-46	0.527619	0.586	0.248
Mlec	Bpifb9a+ Bpifb9b+ Bpifb5+ Cells	9.44933e-49	2.4196e-44	0.52015	0.706	0.359
Srpr	Bpifb9a+ Bpifb9b+ Bpifb5+ Cells	3.58407e-48	9.17736e-44	0.487328	0.656	0.351
Rbm47	Bpifb9a+ Bpifb9b+ Bpifb5+ Cells	1.15009e-47	2.94492e-43	0.360346	0.471	0.154
Uba5	Bpifb9a+ Bpifb9b+ Bpifb5+ Cells	2.46855e-47	6.32097e-43	0.500357	0.604	0.303
Tsta3	Bpifb9a+ Bpifb9b+ Bpifb5+ Cells	4.39685e-47	1.12586e-42	0.410737	0.411	0.129
Mfsd4	Bpifb9a+ Bpifb9b+ Bpifb5+ Cells	9.35736e-47	2.39604e-42	0.523207	0.615	0.289
Spcs2	Bpifb9a+ Bpifb9b+ Bpifb5+ Cells	9.3933e-47	2.40525e-42	0.468817	0.729	0.521
Magt1	Bpifb9a+ Bpifb9b+ Bpifb5+ Cells	5.58955e-46	1.43126e-41	0.506435	0.573	0.246
Alg5	Bpifb9a+ Bpifb9b+ Bpifb5+ Cells	6.10408e-45	1.56301e-40	0.417673	0.474	0.164
Tmed9	Bpifb9a+ Bpifb9b+ Bpifb5+ Cells	7.62456e-45	1.95234e-40	0.478023	0.682	0.383
Pla2g12a	Bpifb9a+ Bpifb9b+ Bpifb5+ Cells	1.36029e-43	3.48316e-39	0.416777	0.432	0.141
Galk1	Bpifb9a+ Bpifb9b+ Bpifb5+ Cells	7.11771e-42	1.82256e-37	0.415025	0.404	0.149
Pax6	Bpifb9a+ Bpifb9b+ Bpifb5+ Cells	9.50002e-42	2.43257e-37	0.373428	0.398	0.119
Cnpy2	Bpifb9a+ Bpifb9b+ Bpifb5+ Cells	1.59449e-41	4.08285e-37	0.441379	0.586	0.279
D17Wsu104e	Bpifb9a+ Bpifb9b+ Bpifb5+ Cells	3.75426e-41	9.61315e-37	0.436194	0.56	0.321
Anxa6	Bpifb9a+ Bpifb9b+ Bpifb5+ Cells	4.98477e-41	1.2764e-36	0.35913	0.453	0.153
Rps24	Bpifb9a+ Bpifb9b+ Bpifb5+ Cells	1.36027e-40	3.4831e-36	0.499823	0.729	0.442
Slc35b2	Bpifb9a+ Bpifb9b+ Bpifb5+ Cells	5.71891e-40	1.46439e-35	0.399567	0.458	0.17
Cdk5rap3	Bpifb9a+ Bpifb9b+ Bpifb5+ Cells	7.23266e-40	1.85199e-35	0.43108	0.471	0.206
Sil1	Bpifb9a+ Bpifb9b+ Bpifb5+ Cells	2.32185e-38	5.94533e-34	0.378802	0.404	0.129
Rps21	Bpifb9a+ Bpifb9b+ Bpifb5+ Cells	3.01476e-38	7.71959e-34	0.460338	0.753	0.449
Ostc	Bpifb9a+ Bpifb9b+ Bpifb5+ Cells	5.97499e-38	1.52996e-33	0.39619	0.466	0.172
H2afj	Bpifb9a+ Bpifb9b+ Bpifb5+ Cells	7.66584e-38	1.96292e-33	0.423284	0.568	0.251
Nme1	Bpifb9a+ Bpifb9b+ Bpifb5+ Cells	1.3188e-36	3.37691e-32	0.407204	0.497	0.196
Plcb4	Bpifb9a+ Bpifb9b+ Bpifb5+ Cells	1.77992e-36	4.55768e-32	0.438515	0.622	0.314
Rabac1	Bpifb9a+ Bpifb9b+ Bpifb5+ Cells	8.76027e-36	2.24315e-31	0.410143	0.812	0.658
Tspan6	Bpifb9a+ Bpifb9b+ Bpifb5+ Cells	3.17333e-35	8.12563e-31	0.357762	0.323	0.095
Smpdl3a	Bpifb9a+ Bpifb9b+ Bpifb5+ Cells	3.53276e-35	9.046e-31	0.423549	0.557	0.254
Clptm1l	Bpifb9a+ Bpifb9b+ Bpifb5+ Cells	5.80254e-34	1.4858e-29	0.403683	0.62	0.349
Nus1	Bpifb9a+ Bpifb9b+ Bpifb5+ Cells	2.14306e-33	5.48753e-29	0.408335	0.599	0.332
Adcy6	Bpifb9a+ Bpifb9b+ Bpifb5+ Cells	7.24874e-33	1.85611e-28	0.356601	0.352	0.108
Snd1	Bpifb9a+ Bpifb9b+ Bpifb5+ Cells	1.11099e-31	2.84481e-27	0.363596	0.492	0.209
Pi4k2b	Bpifb9a+ Bpifb9b+ Bpifb5+ Cells	1.19462e-31	3.05895e-27	0.385889	0.438	0.195
Dnajc1	Bpifb9a+ Bpifb9b+ Bpifb5+ Cells	1.6668e-31	4.26802e-27	0.352787	0.484	0.203
Bckdha	Bpifb9a+ Bpifb9b+ Bpifb5+ Cells	1.80667e-31	4.62617e-27	0.346409	0.435	0.186
Rps20	Bpifb9a+ Bpifb9b+ Bpifb5+ Cells	5.76072e-31	1.47509e-26	0.421936	0.708	0.437
Stard10	Bpifb9a+ Bpifb9b+ Bpifb5+ Cells	5.81069e-31	1.48788e-26	0.400763	0.622	0.346
Ctage5	Bpifb9a+ Bpifb9b+ Bpifb5+ Cells	4.28458e-30	1.09711e-25	0.397992	0.656	0.409
Fndc3a	Bpifb9a+ Bpifb9b+ Bpifb5+ Cells	1.55592e-29	3.98408e-25	0.403576	0.674	0.424
Pccb	Bpifb9a+ Bpifb9b+ Bpifb5+ Cells	6.41674e-29	1.64307e-24	0.378067	0.625	0.35
Aldh18a1	Bpifb9a+ Bpifb9b+ Bpifb5+ Cells	1.90766e-28	4.88476e-24	0.337815	0.453	0.195
5330417C22Rik	Bpifb9a+ Bpifb9b+ Bpifb5+ Cells	6.29491e-28	1.61187e-23	0.385574	0.669	0.39
Hid1	Bpifb9a+ Bpifb9b+ Bpifb5+ Cells	8.93255e-28	2.28727e-23	0.373648	0.633	0.36
Surf4	Bpifb9a+ Bpifb9b+ Bpifb5+ Cells	7.91192e-27	2.02593e-22	0.377689	0.635	0.431
Kdelr1	Bpifb9a+ Bpifb9b+ Bpifb5+ Cells	8.40333e-26	2.15176e-21	0.333919	0.547	0.282
2020-03-02	Bpifb9a+ Bpifb9b+ Bpifb5+ Cells	1.73544e-25	4.44376e-21	0.35084	0.573	0.319
Gm26917	Bpifb9a+ Bpifb9b+ Bpifb5+ Cells	2.25147e-22	5.76511e-18	0.390721	0.5	0.266
Rps18	Bpifb9a+ Bpifb9b+ Bpifb5+ Cells	1.48462e-20	3.80151e-16	0.332193	0.609	0.377
Rps10	Bpifb9a+ Bpifb9b+ Bpifb5+ Cells	3.5851e-20	9.18e-16	0.341726	0.581	0.367
Bglap3	Bpifb9a+ Bpifb9b+ Bpifb5+ Cells	1.05882e-19	2.71122e-15	0.332051	0.128	0.023
Wfdc18	Cxcl17+ Ccl9+ Epithelial Cells	1.04506e-172	2.67597e-168	3.90491	0.966	0.203
Ehf	Cxcl17+ Ccl9+ Epithelial Cells	1.53122e-136	3.92084e-132	2.02224	0.908	0.135
Aox3	Cxcl17+ Ccl9+ Epithelial Cells	7.49038e-130	1.91799e-125	2.16971	0.84	0.088
Plcb4	Cxcl17+ Ccl9+ Epithelial Cells	3.50671e-125	8.97928e-121	1.49505	0.933	0.318
Cyp2f2	Cxcl17+ Ccl9+ Epithelial Cells	5.60278e-118	1.43465e-113	2.98708	0.941	0.231
Tfcp2l1	Cxcl17+ Ccl9+ Epithelial Cells	9.54342e-118	2.44369e-113	2.11171	0.857	0.086
Map3k1	Cxcl17+ Ccl9+ Epithelial Cells	4.9888e-97	1.27743e-92	1.36442	0.807	0.156
Cited4	Cxcl17+ Ccl9+ Epithelial Cells	1.47375e-93	3.77367e-89	1.0198	0.639	0.027
Ltf	Cxcl17+ Ccl9+ Epithelial Cells	4.15748e-92	1.06456e-87	3.42382	0.756	0.128
Dmbt1	Cxcl17+ Ccl9+ Epithelial Cells	9.3675e-91	2.39864e-86	4.71588	0.361	0.013
Cxcl17	Cxcl17+ Ccl9+ Epithelial Cells	2.46144e-90	6.30277e-86	1.63347	0.739	0.05
Ccl9	Cxcl17+ Ccl9+ Epithelial Cells	2.29988e-89	5.88908e-85	1.84238	0.613	0.032
Ccdc129	Cxcl17+ Ccl9+ Epithelial Cells	9.82342e-87	2.51538e-82	1.32738	0.588	0.055
1600029D21Rik	Cxcl17+ Ccl9+ Epithelial Cells	5.35648e-86	1.37158e-81	1.22938	0.723	0.047
Phlda1	Cxcl17+ Ccl9+ Epithelial Cells	5.43238e-85	1.39102e-80	1.63154	0.882	0.234
Krt23	Cxcl17+ Ccl9+ Epithelial Cells	1.27895e-77	3.27488e-73	1.44751	0.849	0.14
Atp2a3	Cxcl17+ Ccl9+ Epithelial Cells	2.23209e-76	5.71549e-72	1.42868	0.899	0.159
Foxc1	Cxcl17+ Ccl9+ Epithelial Cells	7.05866e-71	1.80744e-66	1.32034	0.723	0.09
Tmem176b	Cxcl17+ Ccl9+ Epithelial Cells	1.64431e-70	4.21041e-66	1.53242	0.899	0.278
Cpd	Cxcl17+ Ccl9+ Epithelial Cells	2.24065e-70	5.73741e-66	1.19256	0.899	0.428
Cd24a	Cxcl17+ Ccl9+ Epithelial Cells	8.52812e-70	2.18371e-65	1.37999	0.916	0.202
Ank	Cxcl17+ Ccl9+ Epithelial Cells	2.63253e-69	6.74086e-65	0.942185	0.546	0.41
Ly6e	Cxcl17+ Ccl9+ Epithelial Cells	3.41913e-69	8.75503e-65	1.40289	0.975	0.351
Fxyd3	Cxcl17+ Ccl9+ Epithelial Cells	1.80793e-64	4.62938e-60	1.03346	0.748	0.089
Krt18	Cxcl17+ Ccl9+ Epithelial Cells	2.30112e-64	5.89224e-60	1.71822	0.908	0.263
Efcab4a	Cxcl17+ Ccl9+ Epithelial Cells	2.89359e-63	7.40932e-59	0.979052	0.672	0.091
Sox9	Cxcl17+ Ccl9+ Epithelial Cells	6.41981e-62	1.64386e-57	1.1053	0.697	0.078
Barx2	Cxcl17+ Ccl9+ Epithelial Cells	8.36386e-62	2.14165e-57	0.769922	0.462	0.016
Dsg2	Cxcl17+ Ccl9+ Epithelial Cells	1.01694e-60	2.60398e-56	1.10175	0.765	0.222
Gsta3	Cxcl17+ Ccl9+ Epithelial Cells	1.01421e-59	2.59699e-55	1.29243	0.773	0.131
Cgnl1	Cxcl17+ Ccl9+ Epithelial Cells	5.27291e-58	1.35018e-53	1.05554	0.756	0.116
Lrrc26	Cxcl17+ Ccl9+ Epithelial Cells	7.62191e-56	1.95167e-51	0.840083	0.571	0.053
Krt8	Cxcl17+ Ccl9+ Epithelial Cells	9.56962e-56	2.4504e-51	1.43825	0.798	0.191
Mlph	Cxcl17+ Ccl9+ Epithelial Cells	2.03405e-55	5.20838e-51	0.977963	0.697	0.106
Clu	Cxcl17+ Ccl9+ Epithelial Cells	2.58844e-55	6.62795e-51	1.95429	0.815	0.206
Tac1	Cxcl17+ Ccl9+ Epithelial Cells	3.00429e-55	7.69278e-51	0.857988	0.336	0.006
Nupr1	Cxcl17+ Ccl9+ Epithelial Cells	5.26549e-55	1.34828e-50	1.56516	0.866	0.228
Palmd	Cxcl17+ Ccl9+ Epithelial Cells	4.26534e-54	1.09218e-49	1.00118	0.588	0.058
Pdcd4	Cxcl17+ Ccl9+ Epithelial Cells	9.60034e-54	2.45826e-49	1.03094	0.891	0.312
Ceacam1	Cxcl17+ Ccl9+ Epithelial Cells	1.37509e-53	3.52106e-49	0.957613	0.597	0.07
Nt5e	Cxcl17+ Ccl9+ Epithelial Cells	1.37875e-52	3.53044e-48	0.912352	0.588	0.057
Itgb4	Cxcl17+ Ccl9+ Epithelial Cells	1.64508e-52	4.21239e-48	0.966527	0.63	0.072
Qsox1	Cxcl17+ Ccl9+ Epithelial Cells	3.09487e-52	7.92472e-48	1.91159	0.622	0.196
Klhdc7a	Cxcl17+ Ccl9+ Epithelial Cells	3.81033e-52	9.75674e-48	0.891508	0.521	0.053
Taldo1	Cxcl17+ Ccl9+ Epithelial Cells	4.31439e-52	1.10474e-47	0.954693	0.933	0.602
Rbp1	Cxcl17+ Ccl9+ Epithelial Cells	1.13509e-51	2.9065e-47	1.26899	0.437	0.034
Dsp	Cxcl17+ Ccl9+ Epithelial Cells	4.22144e-51	1.08094e-46	1.15237	0.899	0.288
Perp	Cxcl17+ Ccl9+ Epithelial Cells	1.29559e-50	3.31748e-46	1.09528	0.731	0.143
Cat	Cxcl17+ Ccl9+ Epithelial Cells	1.36864e-49	3.50453e-45	0.8591	0.471	0.107
BC006965	Cxcl17+ Ccl9+ Epithelial Cells	1.79227e-49	4.58928e-45	0.895803	0.513	0.043
Pdzk1ip1	Cxcl17+ Ccl9+ Epithelial Cells	5.48292e-49	1.40396e-44	0.747099	0.529	0.049
Cyp2b10	Cxcl17+ Ccl9+ Epithelial Cells	1.69225e-48	4.33317e-44	0.826578	0.42	0.03
Foxq1	Cxcl17+ Ccl9+ Epithelial Cells	1.83965e-48	4.71061e-44	0.728356	0.395	0.016
Gm15564	Cxcl17+ Ccl9+ Epithelial Cells	3.90922e-47	1.001e-42	0.986001	0.681	0.328
Nkd2	Cxcl17+ Ccl9+ Epithelial Cells	1.53897e-46	3.94069e-42	1.32872	0.311	0.028
Enpp3	Cxcl17+ Ccl9+ Epithelial Cells	2.48724e-46	6.36883e-42	0.62759	0.437	0.026
Atp11a	Cxcl17+ Ccl9+ Epithelial Cells	3.02058e-46	7.73451e-42	0.960924	0.849	0.474
Cdo1	Cxcl17+ Ccl9+ Epithelial Cells	4.84076e-46	1.23953e-41	0.995201	0.739	0.153
Adh1	Cxcl17+ Ccl9+ Epithelial Cells	2.34942e-45	6.01593e-41	0.715178	0.529	0.065
Ces1d	Cxcl17+ Ccl9+ Epithelial Cells	1.21905e-44	3.12151e-40	0.751441	0.756	0.172
H2-K1	Cxcl17+ Ccl9+ Epithelial Cells	2.90544e-43	7.43966e-39	1.01331	0.891	0.305
Bglap3	Cxcl17+ Ccl9+ Epithelial Cells	5.24187e-43	1.34223e-38	0.968958	0.378	0.023
Tmem176a	Cxcl17+ Ccl9+ Epithelial Cells	2.84226e-42	7.27789e-38	1.07095	0.63	0.137
0610040J01Rik	Cxcl17+ Ccl9+ Epithelial Cells	4.20397e-42	1.07647e-37	0.617517	0.412	0.029
Rab15	Cxcl17+ Ccl9+ Epithelial Cells	8.0335e-42	2.05706e-37	0.872572	0.622	0.122
Rhou	Cxcl17+ Ccl9+ Epithelial Cells	1.10411e-41	2.82717e-37	0.840487	0.58	0.107
Mme	Cxcl17+ Ccl9+ Epithelial Cells	1.41163e-41	3.61461e-37	0.743033	0.445	0.036
Sox10	Cxcl17+ Ccl9+ Epithelial Cells	3.03474e-39	7.77075e-35	0.708929	0.487	0.053
Sft2d2	Cxcl17+ Ccl9+ Epithelial Cells	6.09562e-39	1.56084e-34	0.804249	0.815	0.443
Pigr	Cxcl17+ Ccl9+ Epithelial Cells	9.37512e-39	2.40059e-34	2.30735	0.555	0.118
Soat1	Cxcl17+ Ccl9+ Epithelial Cells	1.40491e-38	3.59742e-34	0.87326	0.647	0.142
Kcnn4	Cxcl17+ Ccl9+ Epithelial Cells	1.03096e-37	2.63987e-33	0.70107	0.437	0.043
Csrp1	Cxcl17+ Ccl9+ Epithelial Cells	9.55161e-37	2.44578e-32	0.735063	0.63	0.126
Ptgr1	Cxcl17+ Ccl9+ Epithelial Cells	2.14142e-36	5.48332e-32	0.627649	0.387	0.03
Ak3	Cxcl17+ Ccl9+ Epithelial Cells	6.01576e-36	1.5404e-31	0.735216	0.731	0.221
Egf	Cxcl17+ Ccl9+ Epithelial Cells	8.36393e-36	2.14167e-31	0.657212	0.412	0.04
Ifi27l2a	Cxcl17+ Ccl9+ Epithelial Cells	1.97974e-35	5.06932e-31	1.25942	0.588	0.129
Tbc1d4	Cxcl17+ Ccl9+ Epithelial Cells	8.5068e-35	2.17825e-30	0.691368	0.504	0.073
Iqgap2	Cxcl17+ Ccl9+ Epithelial Cells	9.31765e-35	2.38588e-30	0.879557	0.739	0.257
Rab17	Cxcl17+ Ccl9+ Epithelial Cells	1.33339e-34	3.41428e-30	0.608882	0.412	0.042
Gm16136	Cxcl17+ Ccl9+ Epithelial Cells	5.96561e-34	1.52756e-29	0.599224	0.487	0.065
Myo5c	Cxcl17+ Ccl9+ Epithelial Cells	1.3703e-33	3.50879e-29	0.705507	0.58	0.108
Man2a1	Cxcl17+ Ccl9+ Epithelial Cells	3.70497e-33	9.48695e-29	0.822787	0.605	0.145
Xbp1	Cxcl17+ Ccl9+ Epithelial Cells	1.88651e-32	4.83059e-28	0.873678	0.815	0.377
Spint2	Cxcl17+ Ccl9+ Epithelial Cells	3.69502e-32	9.46147e-28	0.699971	0.882	0.589
Dsc2	Cxcl17+ Ccl9+ Epithelial Cells	6.95972e-32	1.78211e-27	0.754925	0.538	0.115
Neat1	Cxcl17+ Ccl9+ Epithelial Cells	2.08774e-31	5.34586e-27	0.983995	0.798	0.473
Fgf1	Cxcl17+ Ccl9+ Epithelial Cells	4.0942e-31	1.04836e-26	0.680981	0.504	0.082
Meis2	Cxcl17+ Ccl9+ Epithelial Cells	4.47311e-31	1.14538e-26	0.572687	0.571	0.122
Itpr3	Cxcl17+ Ccl9+ Epithelial Cells	5.98455e-31	1.5324e-26	0.654099	0.571	0.118
Rrbp1	Cxcl17+ Ccl9+ Epithelial Cells	7.91988e-31	2.02796e-26	0.795233	0.916	0.453
Cyp2a5	Cxcl17+ Ccl9+ Epithelial Cells	1.40728e-30	3.60349e-26	1.49369	0.681	0.203
P4hb	Cxcl17+ Ccl9+ Epithelial Cells	1.95754e-30	5.01249e-26	0.804926	0.908	0.648
Rabac1	Cxcl17+ Ccl9+ Epithelial Cells	3.5186e-30	9.00972e-26	0.648473	0.916	0.66
Sec11c	Cxcl17+ Ccl9+ Epithelial Cells	4.9451e-30	1.26624e-25	0.771446	0.697	0.278
Cdh1	Cxcl17+ Ccl9+ Epithelial Cells	1.63029e-29	4.17452e-25	0.800631	0.714	0.213
Dcxr	Cxcl17+ Ccl9+ Epithelial Cells	1.74291e-29	4.46289e-25	0.677486	0.597	0.139
Edn1	Cxcl17+ Ccl9+ Epithelial Cells	2.3146e-29	5.92675e-25	0.705305	0.269	0.013
Sdc4	Cxcl17+ Ccl9+ Epithelial Cells	4.31582e-29	1.10511e-24	0.835152	0.807	0.298
H2-D1	Cxcl17+ Ccl9+ Epithelial Cells	4.50799e-29	1.15432e-24	0.669994	0.798	0.299
Gpx2	Cxcl17+ Ccl9+ Epithelial Cells	4.74297e-29	1.21449e-24	0.591336	0.387	0.043
Gne	Cxcl17+ Ccl9+ Epithelial Cells	6.03275e-29	1.54475e-24	0.706738	0.597	0.17
Nucb2	Cxcl17+ Ccl9+ Epithelial Cells	1.11571e-28	2.85688e-24	0.787238	0.655	0.289
Slc31a2	Cxcl17+ Ccl9+ Epithelial Cells	9.55633e-28	2.44699e-23	0.755186	0.655	0.212
Elf3	Cxcl17+ Ccl9+ Epithelial Cells	1.09084e-27	2.79321e-23	0.77803	0.529	0.109
Sftpd	Cxcl17+ Ccl9+ Epithelial Cells	1.19844e-27	3.06873e-23	1.58917	0.319	0.082
Itgb8	Cxcl17+ Ccl9+ Epithelial Cells	1.52993e-27	3.91754e-23	0.650663	0.437	0.074
Eps8	Cxcl17+ Ccl9+ Epithelial Cells	1.69283e-27	4.33465e-23	0.618475	0.496	0.093
Ggh	Cxcl17+ Ccl9+ Epithelial Cells	1.76398e-27	4.51685e-23	0.558689	0.462	0.148
Slco1a5	Cxcl17+ Ccl9+ Epithelial Cells	2.51493e-27	6.43972e-23	0.554106	0.361	0.041
Flnb	Cxcl17+ Ccl9+ Epithelial Cells	3.26873e-27	8.3699e-23	0.712354	0.613	0.192
Tacc2	Cxcl17+ Ccl9+ Epithelial Cells	4.16843e-27	1.06737e-22	0.639055	0.445	0.102
Pax3	Cxcl17+ Ccl9+ Epithelial Cells	6.61808e-27	1.69462e-22	0.604195	0.345	0.039
BC048546	Cxcl17+ Ccl9+ Epithelial Cells	7.51425e-27	1.9241e-22	2.51199	0.42	0.152
Appl2	Cxcl17+ Ccl9+ Epithelial Cells	8.5316e-27	2.1846e-22	0.670349	0.546	0.129
Myh14	Cxcl17+ Ccl9+ Epithelial Cells	8.60064e-27	2.20228e-22	0.632707	0.613	0.165
Itga6	Cxcl17+ Ccl9+ Epithelial Cells	8.92692e-27	2.28583e-22	0.593897	0.597	0.159
Obp2a	Cxcl17+ Ccl9+ Epithelial Cells	9.36748e-27	2.39864e-22	2.02019	0.672	0.243
Mgst1	Cxcl17+ Ccl9+ Epithelial Cells	1.06843e-26	2.73582e-22	0.619957	0.588	0.15
Cyp4b1	Cxcl17+ Ccl9+ Epithelial Cells	2.38415e-26	6.10485e-22	0.688967	0.353	0.039
Cldn4	Cxcl17+ Ccl9+ Epithelial Cells	3.06565e-26	7.8499e-22	1.16672	0.378	0.059
Klf6	Cxcl17+ Ccl9+ Epithelial Cells	3.61089e-26	9.24605e-22	1.16016	0.597	0.386
Prss8	Cxcl17+ Ccl9+ Epithelial Cells	4.57256e-26	1.17085e-21	0.544482	0.429	0.07
Krt7	Cxcl17+ Ccl9+ Epithelial Cells	6.88166e-26	1.76212e-21	1.03288	0.403	0.063
Erbb3	Cxcl17+ Ccl9+ Epithelial Cells	2.14484e-25	5.49207e-21	0.655383	0.479	0.104
Rab27b	Cxcl17+ Ccl9+ Epithelial Cells	2.6874e-25	6.88135e-21	0.624179	0.496	0.103
Tcn2	Cxcl17+ Ccl9+ Epithelial Cells	2.90409e-25	7.43621e-21	0.692712	0.588	0.185
Epcam	Cxcl17+ Ccl9+ Epithelial Cells	5.00332e-25	1.28115e-20	0.699089	0.882	0.667
Reep5	Cxcl17+ Ccl9+ Epithelial Cells	2.10782e-24	5.39728e-20	0.719124	0.664	0.251
S100a1	Cxcl17+ Ccl9+ Epithelial Cells	2.29862e-24	5.88585e-20	0.70176	0.647	0.198
Lrrfip1	Cxcl17+ Ccl9+ Epithelial Cells	3.86801e-24	9.90444e-20	0.672122	0.672	0.228
Eps8l2	Cxcl17+ Ccl9+ Epithelial Cells	5.84263e-24	1.49606e-19	0.592516	0.37	0.058
C77080	Cxcl17+ Ccl9+ Epithelial Cells	6.06693e-24	1.5535e-19	0.588227	0.571	0.166
Nr1d1	Cxcl17+ Ccl9+ Epithelial Cells	7.05948e-24	1.80765e-19	0.616984	0.387	0.076
Iffo2	Cxcl17+ Ccl9+ Epithelial Cells	2.02618e-23	5.18824e-19	0.618633	0.378	0.101
Runx1	Cxcl17+ Ccl9+ Epithelial Cells	4.98016e-23	1.27522e-18	0.669439	0.597	0.174
Hspa1a	Cxcl17+ Ccl9+ Epithelial Cells	8.46887e-23	2.16854e-18	0.681617	0.748	0.294
Eya2	Cxcl17+ Ccl9+ Epithelial Cells	1.24731e-22	3.19387e-18	0.571215	0.529	0.14
Dbi	Cxcl17+ Ccl9+ Epithelial Cells	1.97943e-22	5.06853e-18	0.561441	0.571	0.172
Tmed3	Cxcl17+ Ccl9+ Epithelial Cells	2.07937e-22	5.32445e-18	0.708345	0.571	0.26
Cldn3	Cxcl17+ Ccl9+ Epithelial Cells	3.587e-22	9.18487e-18	0.673771	0.664	0.408
Anxa1	Cxcl17+ Ccl9+ Epithelial Cells	4.06461e-22	1.04078e-17	0.617329	0.538	0.148
Rbm47	Cxcl17+ Ccl9+ Epithelial Cells	4.15497e-22	1.06392e-17	0.550539	0.571	0.161
F5	Cxcl17+ Ccl9+ Epithelial Cells	1.97773e-21	5.06419e-17	1.04319	0.193	0.019
Txndc5	Cxcl17+ Ccl9+ Epithelial Cells	2.49371e-21	6.38539e-17	0.59371	0.538	0.212
Txnip	Cxcl17+ Ccl9+ Epithelial Cells	3.1212e-21	7.99215e-17	0.910338	0.672	0.338
Clic6	Cxcl17+ Ccl9+ Epithelial Cells	3.27014e-21	8.37351e-17	0.580855	0.571	0.183
Zfp36l1	Cxcl17+ Ccl9+ Epithelial Cells	3.8309e-21	9.80941e-17	0.684998	0.664	0.239
Cryab	Cxcl17+ Ccl9+ Epithelial Cells	5.4657e-21	1.39955e-16	0.638507	0.429	0.088
Grhl2	Cxcl17+ Ccl9+ Epithelial Cells	1.00335e-20	2.56917e-16	0.607394	0.412	0.094
Atp1b3	Cxcl17+ Ccl9+ Epithelial Cells	1.24417e-20	3.18582e-16	0.70323	0.546	0.223
Por	Cxcl17+ Ccl9+ Epithelial Cells	2.32552e-20	5.95471e-16	0.722265	0.84	0.511
Dnajc25	Cxcl17+ Ccl9+ Epithelial Cells	3.88326e-20	9.94348e-16	0.550569	0.471	0.168
Fut9	Cxcl17+ Ccl9+ Epithelial Cells	4.0852e-20	1.04606e-15	0.572615	0.412	0.083
Smpdl3a	Cxcl17+ Ccl9+ Epithelial Cells	5.45523e-20	1.39687e-15	0.592313	0.647	0.261
Tram1	Cxcl17+ Ccl9+ Epithelial Cells	8.454e-20	2.16473e-15	0.593725	0.739	0.464
Galnt7	Cxcl17+ Ccl9+ Epithelial Cells	9.36523e-20	2.39806e-15	0.622556	0.588	0.233
Add3	Cxcl17+ Ccl9+ Epithelial Cells	1.34527e-19	3.44469e-15	0.631652	0.571	0.187
Rab3d	Cxcl17+ Ccl9+ Epithelial Cells	1.57139e-19	4.02369e-15	0.581269	0.647	0.287
Sypl	Cxcl17+ Ccl9+ Epithelial Cells	1.94666e-19	4.98462e-15	0.555177	0.647	0.258
Adipor2	Cxcl17+ Ccl9+ Epithelial Cells	4.39516e-19	1.12543e-14	0.558558	0.681	0.292
Kit	Cxcl17+ Ccl9+ Epithelial Cells	4.98572e-19	1.27664e-14	0.783847	0.378	0.082
Chpt1	Cxcl17+ Ccl9+ Epithelial Cells	5.45206e-19	1.39606e-14	0.656412	0.571	0.213
Serp1	Cxcl17+ Ccl9+ Epithelial Cells	1.97187e-18	5.04917e-14	0.583047	0.782	0.6
Wls	Cxcl17+ Ccl9+ Epithelial Cells	4.74714e-18	1.21555e-13	0.558628	0.689	0.287
Gpx1	Cxcl17+ Ccl9+ Epithelial Cells	6.05744e-18	1.55107e-13	0.601754	0.756	0.396
Ssfa2	Cxcl17+ Ccl9+ Epithelial Cells	8.24167e-18	2.11036e-13	0.560205	0.58	0.203
Obp2b	Cxcl17+ Ccl9+ Epithelial Cells	8.26658e-18	2.11674e-13	2.21058	0.471	0.162
Cyr61	Cxcl17+ Ccl9+ Epithelial Cells	1.13661e-17	2.9104e-13	0.704007	0.462	0.126
Furin	Cxcl17+ Ccl9+ Epithelial Cells	1.21551e-17	3.11244e-13	0.57116	0.613	0.274
Hspb8	Cxcl17+ Ccl9+ Epithelial Cells	1.83029e-17	4.68665e-13	0.594177	0.412	0.099
Sp100	Cxcl17+ Ccl9+ Epithelial Cells	4.7008e-17	1.20369e-12	0.592787	0.361	0.076
Idh2	Cxcl17+ Ccl9+ Epithelial Cells	4.7206e-16	1.20876e-11	0.562545	0.588	0.243
Pglyrp1	Cxcl17+ Ccl9+ Epithelial Cells	5.71034e-16	1.46219e-11	0.641566	0.286	0.048
Lcn11	Cxcl17+ Ccl9+ Epithelial Cells	7.63141e-16	1.9541e-11	1.45563	0.496	0.164
Gfpt1	Cxcl17+ Ccl9+ Epithelial Cells	1.43216e-15	3.66718e-11	0.561784	0.639	0.48
Lamp2	Cxcl17+ Ccl9+ Epithelial Cells	1.52455e-15	3.90375e-11	0.574407	0.79	0.551
Gm14744	Cxcl17+ Ccl9+ Epithelial Cells	4.58814e-15	1.17484e-10	1.10484	0.504	0.168
Bpifb9a	Cxcl17+ Ccl9+ Epithelial Cells	2.60408e-14	6.668e-10	0.667495	0.496	0.171
Bpifb9b	Cxcl17+ Ccl9+ Epithelial Cells	6.05954e-13	1.55161e-08	0.880197	0.571	0.279
Gm6619	Cxcl17+ Ccl9+ Epithelial Cells	1.09207e-12	2.79636e-08	0.67854	0.454	0.156
Atf3	Cxcl17+ Ccl9+ Epithelial Cells	1.23288e-12	3.15692e-08	1.14986	0.429	0.236
Clmn	Cxcl17+ Ccl9+ Epithelial Cells	1.69903e-11	4.35055e-07	0.544932	0.672	0.391
Ier3	Cxcl17+ Ccl9+ Epithelial Cells	1.9371e-11	4.96014e-07	0.744473	0.412	0.157
Btg2	Cxcl17+ Ccl9+ Epithelial Cells	3.05048e-11	7.81107e-07	0.751558	0.571	0.337
Fos	Cxcl17+ Ccl9+ Epithelial Cells	4.55324e-11	1.1659e-06	0.860356	0.697	0.525
Rgs5	Cxcl17+ Ccl9+ Epithelial Cells	2.52171e-10	6.4571e-06	1.46023	0.294	0.117
Nr4a1	Cxcl17+ Ccl9+ Epithelial Cells	2.80263e-10	7.17642e-06	0.57492	0.504	0.217
Junb	Cxcl17+ Ccl9+ Epithelial Cells	4.80318e-10	1.2299e-05	0.771204	0.613	0.376
Bhlhe40	Cxcl17+ Ccl9+ Epithelial Cells	8.57161e-10	2.19485e-05	0.601074	0.387	0.151
Errfi1	Cxcl17+ Ccl9+ Epithelial Cells	4.46015e-09	0.000114207	0.5948	0.454	0.212
Gadd45b	Cxcl17+ Ccl9+ Epithelial Cells	5.21716e-09	0.000133591	0.750171	0.445	0.22
Ly6d	Cxcl17+ Ccl9+ Epithelial Cells	4.7748e-08	0.00122264	0.608108	0.143	0.027
Zfp36	Cxcl17+ Ccl9+ Epithelial Cells	1.07435e-07	0.00275098	0.631683	0.395	0.195
Egr1	Cxcl17+ Ccl9+ Epithelial Cells	1.10325e-07	0.00282498	0.681584	0.58	0.364
Thbs1	Cxcl17+ Ccl9+ Epithelial Cells	1.8792e-07	0.00481189	0.718923	0.303	0.111
mmu-mir-6236	Cxcl17+ Ccl9+ Epithelial Cells	7.90263e-07	0.0202355	0.718096	0.798	0.693
2310003L06Rik	Cxcl17+ Ccl9+ Epithelial Cells	4.93076e-06	0.126257	0.96749	0.202	0.059
Cabs1	Cxcl17+ Ccl9+ Epithelial Cells	1.48724e-05	0.380822	0.575354	0.193	0.061
Fosb	Cxcl17+ Ccl9+ Epithelial Cells	2.02643e-05	0.518887	0.722421	0.429	0.28
Gm6619	Obp2a+ Obp2b+ Obp1a+ Obp1b+ Cells 1	0	0	5.04335	0.834	0.132
Obp2b	Obp2a+ Obp2b+ Obp1a+ Obp1b+ Cells 1	0	0	4.54101	0.864	0.138
Obp2a	Obp2a+ Obp2b+ Obp1a+ Obp1b+ Cells 1	0	0	4.39955	0.893	0.222
5430401F13Rik	Obp2a+ Obp2b+ Obp1a+ Obp1b+ Cells 1	0	0	4.15465	0.668	0.034
BC051076	Obp2a+ Obp2b+ Obp1a+ Obp1b+ Cells 1	0	0	4.01795	0.871	0.128
Mup4	Obp2a+ Obp2b+ Obp1a+ Obp1b+ Cells 1	0	0	3.72564	0.895	0.187
Gm14744	Obp2a+ Obp2b+ Obp1a+ Obp1b+ Cells 1	0	0	3.30372	0.867	0.144
Lcn11	Obp2a+ Obp2b+ Obp1a+ Obp1b+ Cells 1	0	0	3.23891	0.871	0.14
5430402E10Rik	Obp2a+ Obp2b+ Obp1a+ Obp1b+ Cells 1	0	0	3.0123	0.876	0.165
Obp1a	Obp2a+ Obp2b+ Obp1a+ Obp1b+ Cells 1	0	0	2.94607	0.886	0.225
Obp1b	Obp2a+ Obp2b+ Obp1a+ Obp1b+ Cells 1	0	0	2.88356	0.813	0.132
Dnase1	Obp2a+ Obp2b+ Obp1a+ Obp1b+ Cells 1	3.29979e-278	8.44945e-274	2.17703	0.491	0.008
Pnliprp1	Obp2a+ Obp2b+ Obp1a+ Obp1b+ Cells 1	1.00035e-277	2.56149e-273	1.38466	0.484	0.004
A630073D07Rik	Obp2a+ Obp2b+ Obp1a+ Obp1b+ Cells 1	3.79472e-265	9.71677e-261	1.76244	0.472	0.007
BC048546	Obp2a+ Obp2b+ Obp1a+ Obp1b+ Cells 1	1.17259e-207	3.00252e-203	1.8718	0.708	0.133
Gm26870	Obp2a+ Obp2b+ Obp1a+ Obp1b+ Cells 1	8.32646e-186	2.13207e-181	1.33972	0.339	0.126
Gm14743	Obp2a+ Obp2b+ Obp1a+ Obp1b+ Cells 1	3.42935e-180	8.78118e-176	1.48799	0.528	0.044
Gm10800	Obp2a+ Obp2b+ Obp1a+ Obp1b+ Cells 1	2.03338e-171	5.20667e-167	1.38358	0.533	0.344
Mup5	Obp2a+ Obp2b+ Obp1a+ Obp1b+ Cells 1	2.18176e-167	5.5866e-163	1.27918	0.633	0.093
A4gnt	Obp2a+ Obp2b+ Obp1a+ Obp1b+ Cells 1	2.11375e-156	5.41248e-152	0.562658	0.292	0.003
Scgb2b27	Obp2a+ Obp2b+ Obp1a+ Obp1b+ Cells 1	9.90301e-115	2.53577e-110	1.21394	0.28	0.009
Gm10801	Obp2a+ Obp2b+ Obp1a+ Obp1b+ Cells 1	4.91465e-98	1.25845e-93	0.858817	0.201	0.075
Agt	Obp2a+ Obp2b+ Obp1a+ Obp1b+ Cells 1	4.03448e-94	1.03307e-89	0.549441	0.327	0.029
Scgb1b27	Obp2a+ Obp2b+ Obp1a+ Obp1b+ Cells 1	2.90058e-89	7.42723e-85	1.26023	0.21	0.006
Bhlha15	Obp2a+ Obp2b+ Obp1a+ Obp1b+ Cells 1	6.16372e-78	1.57828e-73	0.586459	0.35	0.047
Ifi27l2a	Obp2a+ Obp2b+ Obp1a+ Obp1b+ Cells 1	1.10572e-74	2.8313e-70	0.929842	0.467	0.12
Atp2a3	Obp2a+ Obp2b+ Obp1a+ Obp1b+ Cells 1	6.06947e-74	1.55415e-69	0.819846	0.53	0.152
Abcc9	Obp2a+ Obp2b+ Obp1a+ Obp1b+ Cells 1	5.64838e-64	1.44632e-59	0.34179	0.173	0.009
Dio1	Obp2a+ Obp2b+ Obp1a+ Obp1b+ Cells 1	4.07339e-63	1.04303e-58	0.305169	0.178	0.009
Ltf	Obp2a+ Obp2b+ Obp1a+ Obp1b+ Cells 1	1.71955e-62	4.40307e-58	0.344101	0.432	0.123
Pip	Obp2a+ Obp2b+ Obp1a+ Obp1b+ Cells 1	8.51274e-59	2.17977e-54	0.475746	0.217	0.025
Dnajc25	Obp2a+ Obp2b+ Obp1a+ Obp1b+ Cells 1	1.33439e-56	3.41684e-52	0.484357	0.393	0.162
Gm5938	Obp2a+ Obp2b+ Obp1a+ Obp1b+ Cells 1	1.05588e-53	2.70369e-49	0.55822	0.175	0.012
Kcnn4	Obp2a+ Obp2b+ Obp1a+ Obp1b+ Cells 1	6.45068e-47	1.65176e-42	0.354711	0.248	0.039
Cdo1	Obp2a+ Obp2b+ Obp1a+ Obp1b+ Cells 1	3.46499e-45	8.87246e-41	0.442189	0.437	0.148
Bglap3	Obp2a+ Obp2b+ Obp1a+ Obp1b+ Cells 1	2.49901e-39	6.39898e-35	0.333873	0.171	0.021
Prom2	Obp2a+ Obp2b+ Obp1a+ Obp1b+ Cells 1	1.19549e-34	3.06118e-30	0.250072	0.199	0.035
Phlda1	Obp2a+ Obp2b+ Obp1a+ Obp1b+ Cells 1	8.14969e-34	2.08681e-29	0.45717	0.481	0.231
Lrrc26	Obp2a+ Obp2b+ Obp1a+ Obp1b+ Cells 1	7.13497e-32	1.82698e-27	0.311741	0.229	0.052
Galnt7	Obp2a+ Obp2b+ Obp1a+ Obp1b+ Cells 1	5.06211e-28	1.2962e-23	0.40472	0.376	0.231
Bckdk	Obp2a+ Obp2b+ Obp1a+ Obp1b+ Cells 1	7.40582e-27	1.89633e-22	0.338035	0.297	0.138
Egf	Obp2a+ Obp2b+ Obp1a+ Obp1b+ Cells 1	8.56258e-27	2.19253e-22	0.27874	0.182	0.038
Slc31a2	Obp2a+ Obp2b+ Obp1a+ Obp1b+ Cells 1	9.68041e-23	2.47876e-18	0.402613	0.381	0.21
Rab27b	Obp2a+ Obp2b+ Obp1a+ Obp1b+ Cells 1	8.47481e-18	2.17006e-13	0.287087	0.255	0.102
Plcb4	Obp2a+ Obp2b+ Obp1a+ Obp1b+ Cells 1	6.80076e-17	1.7414e-12	0.348519	0.453	0.319
Pdcd4	Obp2a+ Obp2b+ Obp1a+ Obp1b+ Cells 1	4.32851e-14	1.10836e-09	0.31592	0.465	0.312
Sec11c	Obp2a+ Obp2b+ Obp1a+ Obp1b+ Cells 1	1.06392e-08	0.000272426	0.258406	0.39	0.278
Mup5	Obp2a+ Obp2b+ Obp1a+ Obp1b+ Cells 2	0	0	5.41688	0.994	0.101
Obp1a	Obp2a+ Obp2b+ Obp1a+ Obp1b+ Cells 2	0	0	4.2509	0.994	0.239
Obp1b	Obp2a+ Obp2b+ Obp1a+ Obp1b+ Cells 2	0	0	4.22182	0.994	0.146
5430402E10Rik	Obp2a+ Obp2b+ Obp1a+ Obp1b+ Cells 2	0	0	4.14529	1	0.181
Gm14744	Obp2a+ Obp2b+ Obp1a+ Obp1b+ Cells 2	3.24819412460688e-316	8.31732587546838e-312	3.7491	1	0.16
Gm14743	Obp2a+ Obp2b+ Obp1a+ Obp1b+ Cells 2	1.43528e-286	3.67519e-282	4.68492	0.994	0.05
Lcn11	Obp2a+ Obp2b+ Obp1a+ Obp1b+ Cells 2	3.63837e-279	9.31641e-275	3.64585	0.987	0.156
Mup4	Obp2a+ Obp2b+ Obp1a+ Obp1b+ Cells 2	6.11455e-236	1.56569e-231	3.33488	0.987	0.203
Klk14	Obp2a+ Obp2b+ Obp1a+ Obp1b+ Cells 2	4.02503e-233	1.03065e-228	1.97949	0.792	0.002
BC051076	Obp2a+ Obp2b+ Obp1a+ Obp1b+ Cells 2	1.24527e-187	3.18863e-183	2.88758	0.948	0.145
Gm5938	Obp2a+ Obp2b+ Obp1a+ Obp1b+ Cells 2	2.65735e-168	6.80441e-164	2.17912	0.708	0.009
2310057J18Rik	Obp2a+ Obp2b+ Obp1a+ Obp1b+ Cells 2	6.78813e-142	1.73817e-137	2.92317	0.545	0.004
Bhlha15	Obp2a+ Obp2b+ Obp1a+ Obp1b+ Cells 2	2.41863e-92	6.19315e-88	1.09273	0.669	0.05
Pigr	Obp2a+ Obp2b+ Obp1a+ Obp1b+ Cells 2	1.69654e-89	4.34415e-85	0.442011	0.74	0.114
Cyp2f2	Obp2a+ Obp2b+ Obp1a+ Obp1b+ Cells 2	1.60104e-85	4.09962e-81	0.298835	0.909	0.229
Wfdc18	Obp2a+ Obp2b+ Obp1a+ Obp1b+ Cells 2	5.04922e-85	1.2929e-80	1.42414	0.903	0.201
Obp2a	Obp2a+ Obp2b+ Obp1a+ Obp1b+ Cells 2	5.09042e-81	1.30345e-76	1.75508	0.89	0.239
Mup6	Obp2a+ Obp2b+ Obp1a+ Obp1b+ Cells 2	1.24357e-79	3.18428e-75	0.581109	0.396	0.007
BC048546	Obp2a+ Obp2b+ Obp1a+ Obp1b+ Cells 2	1.53031e-78	3.9185e-74	1.42692	0.799	0.146
Cyp2a5	Obp2a+ Obp2b+ Obp1a+ Obp1b+ Cells 2	1.21445e-75	3.10972e-71	0.386193	0.838	0.2
Cdo1	Obp2a+ Obp2b+ Obp1a+ Obp1b+ Cells 2	1.92519e-72	4.92964e-68	1.02823	0.805	0.15
Pabpc1	Obp2a+ Obp2b+ Obp1a+ Obp1b+ Cells 2	2.57973e-72	6.60565e-68	0.997606	0.974	0.75
Aox3	Obp2a+ Obp2b+ Obp1a+ Obp1b+ Cells 2	3.25447e-71	8.33339e-67	0.910918	0.682	0.088
Phlda1	Obp2a+ Obp2b+ Obp1a+ Obp1b+ Cells 2	2.24517e-69	5.74897e-65	1.21615	0.864	0.232
Atp2a3	Obp2a+ Obp2b+ Obp1a+ Obp1b+ Cells 2	4.86114e-66	1.24474e-61	1.0736	0.792	0.158
Ifi27l2a	Obp2a+ Obp2b+ Obp1a+ Obp1b+ Cells 2	2.95339e-65	7.56246e-61	1.39972	0.701	0.126
Nupr1	Obp2a+ Obp2b+ Obp1a+ Obp1b+ Cells 2	4.85335e-64	1.24275e-59	0.778307	0.844	0.226
Kcnn4	Obp2a+ Obp2b+ Obp1a+ Obp1b+ Cells 2	1.24667e-61	3.19223e-57	0.711221	0.506	0.041
1600029D21Rik	Obp2a+ Obp2b+ Obp1a+ Obp1b+ Cells 2	3.29179e-57	8.42897e-53	0.683409	0.506	0.048
A230005M16Rik	Obp2a+ Obp2b+ Obp1a+ Obp1b+ Cells 2	7.26804e-57	1.86106e-52	0.489142	0.318	0.008
Calml3	Obp2a+ Obp2b+ Obp1a+ Obp1b+ Cells 2	5.41888e-56	1.38756e-51	0.472718	0.305	0.009
Pdcd4	Obp2a+ Obp2b+ Obp1a+ Obp1b+ Cells 2	1.41447e-54	3.6219e-50	0.933014	0.831	0.311
Lrrc26	Obp2a+ Obp2b+ Obp1a+ Obp1b+ Cells 2	6.66492e-48	1.70662e-43	0.63889	0.474	0.053
Aldh3b2	Obp2a+ Obp2b+ Obp1a+ Obp1b+ Cells 2	7.99749e-48	2.04784e-43	0.470082	0.318	0.014
Chpt1	Obp2a+ Obp2b+ Obp1a+ Obp1b+ Cells 2	4.02234e-46	1.02996e-41	0.857427	0.701	0.21
Serp1	Obp2a+ Obp2b+ Obp1a+ Obp1b+ Cells 2	1.56667e-45	4.01161e-41	0.767083	0.916	0.597
Fxyd3	Obp2a+ Obp2b+ Obp1a+ Obp1b+ Cells 2	4.40501e-45	1.12795e-40	0.571338	0.532	0.09
Cldn2	Obp2a+ Obp2b+ Obp1a+ Obp1b+ Cells 2	1.01244e-43	2.59244e-39	0.433929	0.279	0.011
Ehf	Obp2a+ Obp2b+ Obp1a+ Obp1b+ Cells 2	8.07231e-43	2.067e-38	0.793828	0.63	0.136
9130230L23Rik	Obp2a+ Obp2b+ Obp1a+ Obp1b+ Cells 2	1.16226e-41	2.97609e-37	0.446656	0.325	0.02
Slc31a2	Obp2a+ Obp2b+ Obp1a+ Obp1b+ Cells 2	1.54375e-39	3.95294e-35	0.712099	0.695	0.21
Ly6e	Obp2a+ Obp2b+ Obp1a+ Obp1b+ Cells 2	3.75407e-39	9.61268e-35	0.654218	0.864	0.351
Gjb1	Obp2a+ Obp2b+ Obp1a+ Obp1b+ Cells 2	4.75661e-39	1.21798e-34	0.39652	0.331	0.029
Perp	Obp2a+ Obp2b+ Obp1a+ Obp1b+ Cells 2	8.87994e-39	2.2738e-34	0.568631	0.591	0.144
Barx2	Obp2a+ Obp2b+ Obp1a+ Obp1b+ Cells 2	2.70481e-36	6.92594e-32	0.448717	0.286	0.017
Ssr3	Obp2a+ Obp2b+ Obp1a+ Obp1b+ Cells 2	3.16703e-35	8.10949e-31	0.598859	0.766	0.592
2010001M06Rik	Obp2a+ Obp2b+ Obp1a+ Obp1b+ Cells 2	4.12856e-35	1.05716e-30	0.30287	0.208	0.006
Scgb2b27	Obp2a+ Obp2b+ Obp1a+ Obp1b+ Cells 2	3.81678e-34	9.77325e-30	0.252511	0.221	0.017
Copz2	Obp2a+ Obp2b+ Obp1a+ Obp1b+ Cells 2	3.72644e-33	9.54193e-29	0.486694	0.455	0.08
Irx2	Obp2a+ Obp2b+ Obp1a+ Obp1b+ Cells 2	2.34677e-32	6.00914e-28	0.267088	0.195	0.006
Rab15	Obp2a+ Obp2b+ Obp1a+ Obp1b+ Cells 2	1.6878e-31	4.32177e-27	0.553932	0.526	0.121
Foxc1	Obp2a+ Obp2b+ Obp1a+ Obp1b+ Cells 2	2.3361e-31	5.98181e-27	0.393333	0.435	0.092
Pax3	Obp2a+ Obp2b+ Obp1a+ Obp1b+ Cells 2	2.36453e-31	6.05462e-27	0.412967	0.325	0.039
Elf5	Obp2a+ Obp2b+ Obp1a+ Obp1b+ Cells 2	2.41958e-31	6.19557e-27	0.374664	0.487	0.128
Bpifb9b	Obp2a+ Obp2b+ Obp1a+ Obp1b+ Cells 2	9.85789e-31	2.52421e-26	0.279621	0.727	0.276
P4hb	Obp2a+ Obp2b+ Obp1a+ Obp1b+ Cells 2	1.42032e-30	3.63687e-26	0.664504	0.929	0.647
Sec11c	Obp2a+ Obp2b+ Obp1a+ Obp1b+ Cells 2	1.65582e-29	4.23989e-25	0.630462	0.701	0.277
Aqp5	Obp2a+ Obp2b+ Obp1a+ Obp1b+ Cells 2	3.49359e-29	8.94569e-25	0.27908	0.487	0.151
Tram1	Obp2a+ Obp2b+ Obp1a+ Obp1b+ Cells 2	5.81796e-29	1.48975e-24	0.626452	0.779	0.463
Cd24a	Obp2a+ Obp2b+ Obp1a+ Obp1b+ Cells 2	5.85326e-29	1.49879e-24	0.397523	0.597	0.204
Egf	Obp2a+ Obp2b+ Obp1a+ Obp1b+ Cells 2	1.01874e-28	2.60859e-24	0.428618	0.325	0.04
Asns	Obp2a+ Obp2b+ Obp1a+ Obp1b+ Cells 2	4.63795e-28	1.18759e-23	0.488102	0.565	0.168
Palmd	Obp2a+ Obp2b+ Obp1a+ Obp1b+ Cells 2	1.95269e-27	5.00005e-23	0.447456	0.357	0.059
Bckdk	Obp2a+ Obp2b+ Obp1a+ Obp1b+ Cells 2	7.48021e-26	1.91538e-21	0.536001	0.474	0.139
Bglap3	Obp2a+ Obp2b+ Obp1a+ Obp1b+ Cells 2	9.87619e-26	2.5289e-21	0.420158	0.247	0.023
Tmed3	Obp2a+ Obp2b+ Obp1a+ Obp1b+ Cells 2	1.01378e-24	2.59589e-20	0.560474	0.656	0.257
Nucb2	Obp2a+ Obp2b+ Obp1a+ Obp1b+ Cells 2	1.13918e-24	2.91698e-20	0.570418	0.695	0.288
Aass	Obp2a+ Obp2b+ Obp1a+ Obp1b+ Cells 2	1.72395e-24	4.41435e-20	0.418986	0.312	0.047
G0s2	Obp2a+ Obp2b+ Obp1a+ Obp1b+ Cells 2	3.39992e-24	8.70584e-20	0.315786	0.253	0.03
Cpd	Obp2a+ Obp2b+ Obp1a+ Obp1b+ Cells 2	1.96929e-23	5.04256e-19	0.622342	0.773	0.429
Cited4	Obp2a+ Obp2b+ Obp1a+ Obp1b+ Cells 2	2.7028e-23	6.92079e-19	0.289288	0.247	0.031
Rab27b	Obp2a+ Obp2b+ Obp1a+ Obp1b+ Cells 2	5.19181e-23	1.32941e-18	0.527696	0.422	0.103
Ccl28	Obp2a+ Obp2b+ Obp1a+ Obp1b+ Cells 2	2.66787e-22	6.83134e-18	0.343233	0.273	0.038
Pycr1	Obp2a+ Obp2b+ Obp1a+ Obp1b+ Cells 2	4.55631e-22	1.16669e-17	0.393023	0.312	0.051
Rrbp1	Obp2a+ Obp2b+ Obp1a+ Obp1b+ Cells 2	2.04873e-21	5.24598e-17	0.483339	0.805	0.453
Prom2	Obp2a+ Obp2b+ Obp1a+ Obp1b+ Cells 2	6.74577e-21	1.72732e-16	0.289436	0.26	0.038
Eif4ebp1	Obp2a+ Obp2b+ Obp1a+ Obp1b+ Cells 2	7.43371e-21	1.90348e-16	0.422741	0.39	0.096
Enpp3	Obp2a+ Obp2b+ Obp1a+ Obp1b+ Cells 2	8.33529e-21	2.13433e-16	0.347862	0.234	0.028
Deptor	Obp2a+ Obp2b+ Obp1a+ Obp1b+ Cells 2	8.91378e-21	2.28246e-16	0.318914	0.305	0.058
Cgnl1	Obp2a+ Obp2b+ Obp1a+ Obp1b+ Cells 2	2.5275e-19	6.4719e-15	0.338001	0.396	0.119
Derl3	Obp2a+ Obp2b+ Obp1a+ Obp1b+ Cells 2	5.00009e-19	1.28032e-14	0.30012	0.234	0.031
Rgcc	Obp2a+ Obp2b+ Obp1a+ Obp1b+ Cells 2	5.45943e-19	1.39794e-14	0.262225	0.286	0.064
Ifi27	Obp2a+ Obp2b+ Obp1a+ Obp1b+ Cells 2	3.40053e-18	8.70739e-14	0.467067	0.669	0.325
Mlph	Obp2a+ Obp2b+ Obp1a+ Obp1b+ Cells 2	3.88425e-18	9.946e-14	0.471343	0.396	0.108
Gne	Obp2a+ Obp2b+ Obp1a+ Obp1b+ Cells 2	4.36203e-18	1.11694e-13	0.487935	0.474	0.17
Xbp1	Obp2a+ Obp2b+ Obp1a+ Obp1b+ Cells 2	3.30267e-17	8.45681e-13	0.382358	0.695	0.378
Rbm47	Obp2a+ Obp2b+ Obp1a+ Obp1b+ Cells 2	1.06683e-16	2.73173e-12	0.369779	0.461	0.161
Ccdc129	Obp2a+ Obp2b+ Obp1a+ Obp1b+ Cells 2	1.10518e-16	2.82994e-12	0.293511	0.266	0.057
Plcb4	Obp2a+ Obp2b+ Obp1a+ Obp1b+ Cells 2	1.30842e-16	3.35033e-12	0.521415	0.643	0.32
Gpd1	Obp2a+ Obp2b+ Obp1a+ Obp1b+ Cells 2	3.96663e-16	1.0157e-11	0.286765	0.227	0.036
Rps27l	Obp2a+ Obp2b+ Obp1a+ Obp1b+ Cells 2	9.52456e-16	2.43886e-11	0.43555	0.617	0.317
Herpud1	Obp2a+ Obp2b+ Obp1a+ Obp1b+ Cells 2	1.27591e-15	3.26708e-11	0.465572	0.779	0.474
Lman1	Obp2a+ Obp2b+ Obp1a+ Obp1b+ Cells 2	1.5108e-14	3.86856e-10	0.414015	0.649	0.332
Magt1	Obp2a+ Obp2b+ Obp1a+ Obp1b+ Cells 2	2.42315e-14	6.20472e-10	0.334138	0.552	0.253
mmu-mir-6236	Obp2a+ Obp2b+ Obp1a+ Obp1b+ Cells 2	3.81344e-14	9.76469e-10	0.569554	0.831	0.693
Bmyc	Obp2a+ Obp2b+ Obp1a+ Obp1b+ Cells 2	9.70834e-14	2.48592e-09	0.352667	0.403	0.146
Arfgap3	Obp2a+ Obp2b+ Obp1a+ Obp1b+ Cells 2	1.27148e-13	3.25576e-09	0.396164	0.532	0.244
C4b	Obp2a+ Obp2b+ Obp1a+ Obp1b+ Cells 2	1.37681e-13	3.52545e-09	0.354531	0.162	0.021
Mcfd2	Obp2a+ Obp2b+ Obp1a+ Obp1b+ Cells 2	2.46244e-13	6.30532e-09	0.4236	0.578	0.31
Car6	Obp2a+ Obp2b+ Obp1a+ Obp1b+ Cells 2	4.05851e-13	1.03922e-08	0.774107	0.123	0.011
Bcat2	Obp2a+ Obp2b+ Obp1a+ Obp1b+ Cells 2	4.46699e-13	1.14382e-08	0.255937	0.195	0.033
Fam174b	Obp2a+ Obp2b+ Obp1a+ Obp1b+ Cells 2	8.8392e-13	2.26336e-08	0.332613	0.318	0.094
Ppap2a	Obp2a+ Obp2b+ Obp1a+ Obp1b+ Cells 2	1.50208e-12	3.84623e-08	0.320398	0.318	0.096
Efcab4a	Obp2a+ Obp2b+ Obp1a+ Obp1b+ Cells 2	1.23644e-11	3.16604e-07	0.345382	0.305	0.094
Ssr4	Obp2a+ Obp2b+ Obp1a+ Obp1b+ Cells 2	2.20759e-11	5.65275e-07	0.386899	0.623	0.36
Pip	Obp2a+ Obp2b+ Obp1a+ Obp1b+ Cells 2	4.0493e-11	1.03686e-06	0.260091	0.156	0.031
Tcn2	Obp2a+ Obp2b+ Obp1a+ Obp1b+ Cells 2	7.65305e-11	1.95964e-06	0.313808	0.435	0.186
Gmppb	Obp2a+ Obp2b+ Obp1a+ Obp1b+ Cells 2	7.98407e-11	2.0444e-06	0.306155	0.26	0.076
H6pd	Obp2a+ Obp2b+ Obp1a+ Obp1b+ Cells 2	8.11008e-11	2.07667e-06	0.267969	0.214	0.053
Pgp	Obp2a+ Obp2b+ Obp1a+ Obp1b+ Cells 2	1.23188e-10	3.15436e-06	0.333962	0.37	0.169
Reep5	Obp2a+ Obp2b+ Obp1a+ Obp1b+ Cells 2	1.52136e-10	3.8956e-06	0.278729	0.506	0.252
Slc26a2	Obp2a+ Obp2b+ Obp1a+ Obp1b+ Cells 2	4.04437e-10	1.0356e-05	0.282369	0.312	0.11
Rab3d	Obp2a+ Obp2b+ Obp1a+ Obp1b+ Cells 2	5.28525e-10	1.35334e-05	0.366571	0.532	0.287
Padi2	Obp2a+ Obp2b+ Obp1a+ Obp1b+ Cells 2	1.17847e-09	3.01758e-05	0.276897	0.416	0.186
St3gal4	Obp2a+ Obp2b+ Obp1a+ Obp1b+ Cells 2	1.38026e-09	3.53429e-05	0.323476	0.377	0.168
Srpr	Obp2a+ Obp2b+ Obp1a+ Obp1b+ Cells 2	1.47903e-09	3.7872e-05	0.341732	0.578	0.359
Dpp4	Obp2a+ Obp2b+ Obp1a+ Obp1b+ Cells 2	4.30637e-09	0.000110269	0.261495	0.195	0.048
Iqgap2	Obp2a+ Obp2b+ Obp1a+ Obp1b+ Cells 2	9.69349e-09	0.000248211	0.321277	0.5	0.259
Ltf	Obp2a+ Obp2b+ Obp1a+ Obp1b+ Cells 2	1.77103e-08	0.000453491	0.521614	0.325	0.132
Galnt3	Obp2a+ Obp2b+ Obp1a+ Obp1b+ Cells 2	1.92843e-08	0.000493795	0.306735	0.383	0.176
Slc12a2	Obp2a+ Obp2b+ Obp1a+ Obp1b+ Cells 2	2.44859e-08	0.000626987	0.255193	0.955	0.802
Galnt7	Obp2a+ Obp2b+ Obp1a+ Obp1b+ Cells 2	1.42723e-07	0.00365457	0.33913	0.435	0.234
Sec61b	Obp2a+ Obp2b+ Obp1a+ Obp1b+ Cells 2	7.44125e-07	0.0190541	0.294896	0.513	0.327
Trabd	Obp2a+ Obp2b+ Obp1a+ Obp1b+ Cells 2	1.1007e-06	0.0281845	0.253134	0.39	0.202
Gm15564	Obp2a+ Obp2b+ Obp1a+ Obp1b+ Cells 2	2.45108e-06	0.0627624	0.297744	0.5	0.329
H13	Obp2a+ Obp2b+ Obp1a+ Obp1b+ Cells 2	2.53853e-06	0.0650016	0.273173	0.682	0.493
Rap1gap	Obp2a+ Obp2b+ Obp1a+ Obp1b+ Cells 2	3.70947e-06	0.0949847	0.265615	0.383	0.2
Dsg2	Obp2a+ Obp2b+ Obp1a+ Obp1b+ Cells 2	5.27636e-05	1	0.273865	0.396	0.226
Furin	Olfactory Epithelial Gland Cells	0	0	2.74017	0.99	0.271
Gpx6	Olfactory Epithelial Gland Cells	2.18917e-288	5.60558e-284	5.69667	0.979	0.043
Scgb1c1	Olfactory Epithelial Gland Cells	1.01291e-276	2.59365e-272	4.81288	0.99	0.224
Bpifb4	Olfactory Epithelial Gland Cells	1.64214e-249	4.20488e-245	5.59359	0.959	0.07
Bpifb6	Olfactory Epithelial Gland Cells	1.89066e-237	4.84121e-233	5.62022	0.784	0.024
Bri3bp	Olfactory Epithelial Gland Cells	1.16085e-223	2.97247e-219	1.85838	0.948	0.254
5430419D17Rik	Olfactory Epithelial Gland Cells	6.71454e-197	1.71932e-192	3.90462	0.918	0.014
Ric8	Olfactory Epithelial Gland Cells	1.50577e-193	3.85567e-189	1.61348	0.938	0.248
Creb3l2	Olfactory Epithelial Gland Cells	1.7867e-187	4.57502e-183	1.86122	0.897	0.265
Gas6	Olfactory Epithelial Gland Cells	2.96619e-162	7.59522e-158	2.23124	0.979	0.173
Slc39a8	Olfactory Epithelial Gland Cells	2.243e-160	5.74343e-156	1.94828	0.876	0.063
Vmo1	Olfactory Epithelial Gland Cells	3.022e-151	7.73812e-147	3.49778	0.979	0.087
Ces1a	Olfactory Epithelial Gland Cells	1.24125e-150	3.17835e-146	3.96524	0.701	0.004
Ptgds	Olfactory Epithelial Gland Cells	1.04957e-147	2.68752e-143	3.67627	0.928	0.026
Ces1d	Olfactory Epithelial Gland Cells	2.51174e-147	6.43155e-143	2.74759	0.969	0.171
Wwc2	Olfactory Epithelial Gland Cells	4.24223e-147	1.08627e-142	1.66013	0.938	0.143
Tac4	Olfactory Epithelial Gland Cells	2.36289e-141	6.05043e-137	2.68482	0.701	0.008
Selm	Olfactory Epithelial Gland Cells	3.84733e-131	9.85147e-127	2.07056	0.969	0.272
Gkn3	Olfactory Epithelial Gland Cells	1.18891e-130	3.04433e-126	2.48376	0.711	0.005
Rgr	Olfactory Epithelial Gland Cells	2.1896e-128	5.60668e-124	1.99397	0.814	0.013
Cldn10	Olfactory Epithelial Gland Cells	3.48194e-125	8.91585e-121	1.77558	0.845	0.059
Tc2n	Olfactory Epithelial Gland Cells	2.89126e-116	7.40337e-112	1.36693	0.835	0.104
Bpifb3	Olfactory Epithelial Gland Cells	1.04911e-115	2.68634e-111	5.42335	0.34	0.042
Pkdcc	Olfactory Epithelial Gland Cells	1.60473e-114	4.10906e-110	1.28411	0.763	0.025
Mgat4a	Olfactory Epithelial Gland Cells	1.36013e-104	3.48274e-100	1.79709	0.784	0.128
Fam20c	Olfactory Epithelial Gland Cells	1.77347e-103	4.54116e-99	1.35643	0.825	0.1
Cox8b	Olfactory Epithelial Gland Cells	2.15766e-101	5.5249e-97	1.99279	0.825	0.047
Prss33	Olfactory Epithelial Gland Cells	1.9947e-95	5.10763e-91	2.93545	0.423	0.028
Clu	Olfactory Epithelial Gland Cells	5.89448e-92	1.50934e-87	2.10975	0.979	0.205
Fgfr3	Olfactory Epithelial Gland Cells	4.36638e-90	1.11806e-85	1.77774	0.742	0.048
Tspan8	Olfactory Epithelial Gland Cells	2.42524e-84	6.21006e-80	1.14465	0.701	0.032
Itga9	Olfactory Epithelial Gland Cells	1.03806e-82	2.65805e-78	1.32608	0.845	0.079
Rgs5	Olfactory Epithelial Gland Cells	1.16201e-81	2.97543e-77	1.59729	0.938	0.112
Sel1l3	Olfactory Epithelial Gland Cells	6.58518e-78	1.6862e-73	1.16909	0.784	0.101
Msx2	Olfactory Epithelial Gland Cells	5.16061e-77	1.32142e-72	0.633149	0.454	0.002
Aqp5	Olfactory Epithelial Gland Cells	5.55156e-77	1.42153e-72	1.61924	0.866	0.15
Slc37a2	Olfactory Epithelial Gland Cells	6.08408e-77	1.55789e-72	1.31893	0.598	0.028
Pdia5	Olfactory Epithelial Gland Cells	1.25387e-76	3.21067e-72	1.1138	0.722	0.099
Col9a3	Olfactory Epithelial Gland Cells	7.09509e-76	1.81677e-71	1.07259	0.66	0.034
Ntrk2	Olfactory Epithelial Gland Cells	3.12286e-72	7.99641e-68	1.20956	0.711	0.043
Kcnj15	Olfactory Epithelial Gland Cells	4.44042e-72	1.13701e-67	1.55112	0.835	0.1
Ace	Olfactory Epithelial Gland Cells	3.67466e-71	9.40934e-67	0.917365	0.66	0.029
Folr1	Olfactory Epithelial Gland Cells	2.01703e-69	5.1648e-65	0.868031	0.464	0.006
Sox9	Olfactory Epithelial Gland Cells	2.79916e-68	7.16753e-64	1.30881	0.784	0.078
Cd44	Olfactory Epithelial Gland Cells	2.58637e-66	6.62266e-62	1.31821	0.784	0.081
Sptssa	Olfactory Epithelial Gland Cells	3.70438e-66	9.48545e-62	1.04469	0.722	0.205
Adh1	Olfactory Epithelial Gland Cells	6.12262e-65	1.56776e-60	1.62532	0.742	0.064
Fgfr2	Olfactory Epithelial Gland Cells	3.75934e-64	9.62617e-60	1.12363	0.773	0.076
Fam211b	Olfactory Epithelial Gland Cells	1.96304e-62	5.02657e-58	0.808577	0.526	0.017
Degs1	Olfactory Epithelial Gland Cells	1.04246e-61	2.66932e-57	0.976137	0.608	0.259
Bmp4	Olfactory Epithelial Gland Cells	6.71386e-61	1.71915e-56	0.740791	0.454	0.008
Ldhd	Olfactory Epithelial Gland Cells	5.87343e-60	1.50395e-55	1.57174	0.649	0.046
Phlda1	Olfactory Epithelial Gland Cells	1.1647e-59	2.98233e-55	1.47392	0.897	0.235
Gata6	Olfactory Epithelial Gland Cells	1.19431e-59	3.05816e-55	0.84985	0.629	0.035
BC006965	Olfactory Epithelial Gland Cells	1.06702e-58	2.7322e-54	1.06516	0.629	0.043
Qsox1	Olfactory Epithelial Gland Cells	2.60553e-57	6.67172e-53	1.49011	0.887	0.194
Stard13	Olfactory Epithelial Gland Cells	4.50698e-57	1.15406e-52	1.02556	0.66	0.053
Acpp	Olfactory Epithelial Gland Cells	7.03056e-57	1.80025e-52	1.13187	0.763	0.114
Gm16136	Olfactory Epithelial Gland Cells	2.3774e-56	6.08757e-52	1.02967	0.567	0.065
Jam2	Olfactory Epithelial Gland Cells	6.05281e-56	1.54988e-51	1.07981	0.608	0.039
Col9a1	Olfactory Epithelial Gland Cells	9.79311e-55	2.50762e-50	0.548179	0.454	0.023
Rcn1	Olfactory Epithelial Gland Cells	3.53062e-52	9.04051e-48	1.13854	0.742	0.125
Ctbp2	Olfactory Epithelial Gland Cells	5.20488e-52	1.33276e-47	0.939783	0.742	0.21
Tmem86a	Olfactory Epithelial Gland Cells	1.93639e-49	4.95832e-45	1.06347	0.629	0.057
Rexo2	Olfactory Epithelial Gland Cells	2.31561e-48	5.92934e-44	0.929483	0.804	0.482
Sox10	Olfactory Epithelial Gland Cells	9.65066e-48	2.47115e-43	0.758163	0.608	0.052
Sel1l	Olfactory Epithelial Gland Cells	1.4406e-46	3.68881e-42	0.918506	0.918	0.533
Agr2	Olfactory Epithelial Gland Cells	3.47598e-45	8.9006e-41	1.05265	0.753	0.117
Stt3b	Olfactory Epithelial Gland Cells	3.75568e-45	9.6168e-41	0.85201	0.876	0.594
Fam46c	Olfactory Epithelial Gland Cells	1.25342e-44	3.20952e-40	1.01663	0.784	0.176
Dnajc3	Olfactory Epithelial Gland Cells	3.62033e-43	9.27022e-39	0.948383	0.887	0.549
Npnt	Olfactory Epithelial Gland Cells	5.8035e-43	1.48604e-38	0.965268	0.68	0.096
Ces1e	Olfactory Epithelial Gland Cells	5.86311e-43	1.50131e-38	0.699276	0.557	0.048
Dcbld2	Olfactory Epithelial Gland Cells	4.7963e-42	1.22814e-37	0.84748	0.68	0.144
Myo5c	Olfactory Epithelial Gland Cells	6.94006e-42	1.77707e-37	0.890712	0.701	0.108
Azgp1	Olfactory Epithelial Gland Cells	1.6119e-41	4.12743e-37	0.637347	0.495	0.033
Paqr4	Olfactory Epithelial Gland Cells	2.51165e-41	6.43132e-37	0.76265	0.515	0.048
Wscd1	Olfactory Epithelial Gland Cells	1.82083e-40	4.66242e-36	0.73466	0.423	0.02
Egf	Olfactory Epithelial Gland Cells	6.26297e-40	1.6037e-35	0.692342	0.505	0.04
Cadps2	Olfactory Epithelial Gland Cells	9.10535e-40	2.33152e-35	0.923001	0.907	0.396
Otx2	Olfactory Epithelial Gland Cells	1.04011e-39	2.6633e-35	1.02401	0.763	0.161
Padi2	Olfactory Epithelial Gland Cells	1.18401e-38	3.03179e-34	0.919118	0.753	0.184
Ggt1	Olfactory Epithelial Gland Cells	1.54607e-38	3.95888e-34	0.610995	0.381	0.016
Fam129a	Olfactory Epithelial Gland Cells	2.70437e-38	6.92481e-34	0.924728	0.825	0.213
Cgnl1	Olfactory Epithelial Gland Cells	5.31456e-38	1.36085e-33	0.873948	0.691	0.117
Sult1c1	Olfactory Epithelial Gland Cells	2.23106e-37	5.71286e-33	0.990434	0.66	0.118
Bet1l	Olfactory Epithelial Gland Cells	2.73854e-37	7.01231e-33	0.7745	0.639	0.182
Serpinb1a	Olfactory Epithelial Gland Cells	6.50203e-37	1.66491e-32	0.805197	0.526	0.054
S100a1	Olfactory Epithelial Gland Cells	6.94995e-37	1.77961e-32	0.898839	0.804	0.197
Smad9	Olfactory Epithelial Gland Cells	2.51565e-36	6.44156e-32	0.590704	0.443	0.031
Aqp11	Olfactory Epithelial Gland Cells	3.33831e-36	8.54808e-32	0.576945	0.474	0.038
Tmed3	Olfactory Epithelial Gland Cells	6.12986e-36	1.56961e-31	0.931819	0.773	0.259
P4hb	Olfactory Epithelial Gland Cells	8.99514e-36	2.3033e-31	0.895633	0.918	0.649
Slc31a1	Olfactory Epithelial Gland Cells	9.69444e-36	2.48236e-31	0.938962	0.763	0.217
Fam174b	Olfactory Epithelial Gland Cells	2.02408e-35	5.18287e-31	0.646506	0.619	0.093
Kcnj13	Olfactory Epithelial Gland Cells	3.55635e-35	9.10638e-31	0.668609	0.443	0.032
Unc119	Olfactory Epithelial Gland Cells	9.99766e-35	2.56e-30	0.76811	0.649	0.143
Slc5a8	Olfactory Epithelial Gland Cells	2.28198e-34	5.84323e-30	0.562655	0.485	0.057
Fetub	Olfactory Epithelial Gland Cells	5.0304e-34	1.28809e-29	1.07045	0.897	0.522
Osmr	Olfactory Epithelial Gland Cells	1.3815e-33	3.53746e-29	0.53701	0.464	0.042
Clic6	Olfactory Epithelial Gland Cells	2.16146e-33	5.53463e-29	0.506845	0.711	0.183
Scube3	Olfactory Epithelial Gland Cells	4.22043e-33	1.08068e-28	0.665014	0.464	0.047
Apoc1	Olfactory Epithelial Gland Cells	6.3456e-33	1.62485e-28	0.611612	0.33	0.013
Mfap3l	Olfactory Epithelial Gland Cells	9.01676e-33	2.30883e-28	0.976724	0.701	0.153
Id2	Olfactory Epithelial Gland Cells	5.67538e-32	1.45324e-27	0.921209	0.784	0.217
Galm	Olfactory Epithelial Gland Cells	8.10024e-32	2.07415e-27	0.820916	0.753	0.196
Gchfr	Olfactory Epithelial Gland Cells	3.03123e-31	7.76176e-27	0.603444	0.454	0.046
Hey1	Olfactory Epithelial Gland Cells	4.71759e-31	1.20799e-26	0.770226	0.649	0.124
Krt23	Olfactory Epithelial Gland Cells	6.57118e-31	1.68262e-26	0.823267	0.67	0.143
Abhd14b	Olfactory Epithelial Gland Cells	7.0666e-31	1.80947e-26	0.603924	0.619	0.11
Mlph	Olfactory Epithelial Gland Cells	1.25695e-30	3.21854e-26	0.559674	0.598	0.108
Srebf1	Olfactory Epithelial Gland Cells	1.30298e-30	3.3364e-26	0.805845	0.753	0.254
Manf	Olfactory Epithelial Gland Cells	2.05688e-30	5.26684e-26	0.740851	0.753	0.428
Serp1	Olfactory Epithelial Gland Cells	4.65575e-30	1.19215e-25	0.801424	0.814	0.6
Lman1	Olfactory Epithelial Gland Cells	6.36361e-30	1.62947e-25	0.855089	0.804	0.332
Id3	Olfactory Epithelial Gland Cells	9.11719e-30	2.33455e-25	0.860368	0.732	0.183
Fam20a	Olfactory Epithelial Gland Cells	1.82506e-29	4.67325e-25	0.616176	0.299	0.018
Aldoc	Olfactory Epithelial Gland Cells	1.13982e-28	2.91862e-24	0.795123	0.649	0.14
Rab15	Olfactory Epithelial Gland Cells	1.6429e-28	4.20682e-24	0.694371	0.619	0.123
Wipi1	Olfactory Epithelial Gland Cells	4.10491e-28	1.0511e-23	0.706811	0.577	0.107
Fmo5	Olfactory Epithelial Gland Cells	5.54761e-28	1.42052e-23	0.726092	0.505	0.072
Foxc1	Olfactory Epithelial Gland Cells	1.5924e-27	4.07749e-23	0.675337	0.546	0.092
Ceacam1	Olfactory Epithelial Gland Cells	6.81251e-27	1.74441e-22	0.504902	0.485	0.072
2610507B11Rik	Olfactory Epithelial Gland Cells	2.1012e-26	5.38033e-22	0.726407	0.876	0.538
Grhl1	Olfactory Epithelial Gland Cells	3.75893e-26	9.62511e-22	0.637383	0.608	0.131
Sult1e1	Olfactory Epithelial Gland Cells	4.9278e-26	1.26181e-21	0.59485	0.371	0.036
Hlf	Olfactory Epithelial Gland Cells	5.17856e-26	1.32602e-21	0.533492	0.546	0.108
Utrn	Olfactory Epithelial Gland Cells	9.96092e-26	2.55059e-21	0.485547	0.691	0.213
Rrbp1	Olfactory Epithelial Gland Cells	1.74188e-25	4.46025e-21	0.671667	0.866	0.455
Rmdn3	Olfactory Epithelial Gland Cells	2.11715e-25	5.42117e-21	0.808785	0.742	0.376
Krt18	Olfactory Epithelial Gland Cells	5.16684e-25	1.32302e-20	0.53496	0.763	0.265
Slc4a4	Olfactory Epithelial Gland Cells	5.46502e-25	1.39937e-20	0.846665	0.876	0.443
Man1c1	Olfactory Epithelial Gland Cells	6.48883e-25	1.66153e-20	0.5588	0.464	0.067
Rcsd1	Olfactory Epithelial Gland Cells	2.36099e-24	6.04554e-20	0.605486	0.495	0.082
Slc12a2	Olfactory Epithelial Gland Cells	2.4958e-24	6.39074e-20	0.725642	0.959	0.803
Antxr1	Olfactory Epithelial Gland Cells	5.10901e-24	1.30821e-19	0.56735	0.515	0.096
Dnajc25	Olfactory Epithelial Gland Cells	5.29677e-24	1.35629e-19	0.614512	0.629	0.167
Rpn2	Olfactory Epithelial Gland Cells	6.97945e-24	1.78716e-19	0.637209	0.825	0.558
Scd2	Olfactory Epithelial Gland Cells	2.29952e-23	5.88816e-19	0.535473	0.856	0.422
Pnpla3	Olfactory Epithelial Gland Cells	5.01219e-23	1.28342e-18	0.660702	0.485	0.112
Cpd	Olfactory Epithelial Gland Cells	5.84432e-23	1.4965e-18	0.759782	0.845	0.43
Bsg	Olfactory Epithelial Gland Cells	7.45235e-23	1.90825e-18	0.612939	0.959	0.749
Calr	Olfactory Epithelial Gland Cells	1.0879e-22	2.78568e-18	0.617979	0.928	0.815
Elovl1	Olfactory Epithelial Gland Cells	2.28758e-22	5.85757e-18	0.519941	0.443	0.075
Car2	Olfactory Epithelial Gland Cells	2.57618e-22	6.59657e-18	0.566071	0.68	0.212
Spns2	Olfactory Epithelial Gland Cells	3.55418e-22	9.10084e-18	0.498437	0.402	0.054
0610007N19Rik	Olfactory Epithelial Gland Cells	5.3157e-22	1.36114e-17	0.590185	0.402	0.057
Rassf3	Olfactory Epithelial Gland Cells	5.58935e-22	1.43121e-17	0.748246	0.639	0.244
Ly6e	Olfactory Epithelial Gland Cells	1.88997e-21	4.83946e-17	0.604198	0.835	0.353
B4galt6	Olfactory Epithelial Gland Cells	2.74557e-21	7.0303e-17	0.520531	0.454	0.077
P4ha1	Olfactory Epithelial Gland Cells	3.37528e-21	8.64274e-17	0.544735	0.711	0.235
Trak2	Olfactory Epithelial Gland Cells	5.75836e-21	1.47448e-16	0.641566	0.763	0.371
Dusp6	Olfactory Epithelial Gland Cells	5.92086e-21	1.5161e-16	0.639822	0.608	0.168
Mlec	Olfactory Epithelial Gland Cells	6.34276e-21	1.62413e-16	0.661593	0.794	0.368
Ctsl	Olfactory Epithelial Gland Cells	9.85888e-21	2.52446e-16	0.709396	0.742	0.277
Six1	Olfactory Epithelial Gland Cells	1.23442e-20	3.16087e-16	0.530563	0.66	0.207
Ehf	Olfactory Epithelial Gland Cells	2.28397e-20	5.84833e-16	0.545091	0.546	0.14
Maged1	Olfactory Epithelial Gland Cells	7.66411e-20	1.96247e-15	0.64602	0.763	0.408
Gfpt1	Olfactory Epithelial Gland Cells	7.73905e-20	1.98166e-15	0.691666	0.773	0.479
Pdia6	Olfactory Epithelial Gland Cells	8.10269e-20	2.07478e-15	0.646074	0.804	0.493
Prex1	Olfactory Epithelial Gland Cells	8.52648e-20	2.18329e-15	0.581359	0.629	0.186
Iqgap2	Olfactory Epithelial Gland Cells	1.09192e-19	2.79597e-15	0.616189	0.722	0.258
Slc31a2	Olfactory Epithelial Gland Cells	1.14325e-19	2.9274e-15	0.672412	0.649	0.213
Rfxap	Olfactory Epithelial Gland Cells	1.16992e-19	2.9957e-15	0.532284	0.567	0.16
Hid1	Olfactory Epithelial Gland Cells	3.03181e-19	7.76325e-15	0.60798	0.722	0.367
Ano6	Olfactory Epithelial Gland Cells	3.4343e-19	8.79388e-15	0.645607	0.701	0.255
Cyb5r3	Olfactory Epithelial Gland Cells	7.89901e-19	2.02262e-14	0.620911	0.742	0.3
Tmem123	Olfactory Epithelial Gland Cells	1.31776e-18	3.37426e-14	0.683936	0.639	0.268
Sp8	Olfactory Epithelial Gland Cells	1.70355e-18	4.36212e-14	0.502232	0.495	0.113
Rnf185	Olfactory Epithelial Gland Cells	1.84288e-18	4.71887e-14	0.643412	0.722	0.287
Enc1	Olfactory Epithelial Gland Cells	2.56899e-18	6.57816e-14	0.781265	0.598	0.203
Emb	Olfactory Epithelial Gland Cells	3.20265e-18	8.20071e-14	0.683143	0.845	0.492
Ssr4	Olfactory Epithelial Gland Cells	3.41435e-17	8.74279e-13	0.584102	0.732	0.36
Gne	Olfactory Epithelial Gland Cells	3.90256e-17	9.9929e-13	0.581877	0.557	0.171
Gdpd5	Olfactory Epithelial Gland Cells	7.29928e-17	1.86905e-12	0.527045	0.567	0.189
Tcn2	Olfactory Epithelial Gland Cells	6.99011e-16	1.78989e-11	0.638746	0.485	0.187
Slc25a10	Olfactory Epithelial Gland Cells	1.01538e-15	2.59998e-11	0.516351	0.443	0.117
Man2a2	Olfactory Epithelial Gland Cells	1.30018e-15	3.32923e-11	0.546999	0.732	0.409
Crispld2	Olfactory Epithelial Gland Cells	3.28887e-15	8.42148e-11	1.22479	0.216	0.039
Nfia	Olfactory Epithelial Gland Cells	5.44338e-15	1.39383e-10	0.514124	0.67	0.265
Fkbp4	Olfactory Epithelial Gland Cells	9.87578e-15	2.52879e-10	0.512962	0.897	0.661
Npc2	Olfactory Epithelial Gland Cells	1.45239e-14	3.719e-10	0.513155	0.742	0.35
Wfdc18	Olfactory Epithelial Gland Cells	2.08249e-14	5.33243e-10	0.963765	0.588	0.208
Fbxw7	Olfactory Epithelial Gland Cells	2.11827e-14	5.42404e-10	0.506141	0.526	0.19
Bpgm	Olfactory Epithelial Gland Cells	2.95466e-14	7.56571e-10	0.525655	0.598	0.247
Srpr	Olfactory Epithelial Gland Cells	3.91136e-14	1.00154e-09	0.506432	0.701	0.359
Plin2	Olfactory Epithelial Gland Cells	5.42596e-14	1.38937e-09	0.570953	0.361	0.089
Rab3d	Olfactory Epithelial Gland Cells	7.42566e-14	1.90142e-09	0.496598	0.67	0.287
Sec61a1	Olfactory Epithelial Gland Cells	9.88308e-14	2.53066e-09	0.48677	0.856	0.616
Cd164	Olfactory Epithelial Gland Cells	2.86098e-13	7.32583e-09	0.510031	0.794	0.447
Creb3l1	Olfactory Epithelial Gland Cells	2.99068e-13	7.65793e-09	0.533761	0.515	0.207
Sft2d2	Olfactory Epithelial Gland Cells	3.28892e-13	8.42161e-09	0.541166	0.691	0.445
Nucb2	Olfactory Epithelial Gland Cells	2.85176e-12	7.30221e-08	0.507314	0.639	0.29
Ece1	Olfactory Epithelial Gland Cells	4.71867e-11	1.20826e-06	0.484873	0.835	0.511
Zfp36l1	Olfactory Epithelial Gland Cells	7.77739e-11	1.99148e-06	0.494687	0.577	0.241
Rfk	Olfactory Epithelial Gland Cells	1.9265e-10	4.93299e-06	0.504987	0.845	0.688
Fam13a	Olfactory Epithelial Gland Cells	2.12984e-09	5.45368e-05	0.507408	0.577	0.436
Mt1	Olfactory Epithelial Gland Cells	5.62905e-08	0.00144138	0.54356	0.763	0.602
Txnip	Olfactory Epithelial Gland Cells	5.80184e-08	0.00148562	0.579977	0.619	0.339
BC048546	Olfactory Epithelial Gland Cells	0.000802154	1	0.790221	0.309	0.153
Ldhd	Muc5b+ Scgb1c1+ Goblet Cells	3.68327e-193	9.43137e-189	3.5272	0.985	0.046
Vmo1	Muc5b+ Scgb1c1+ Goblet Cells	2.31652e-174	5.93168e-170	4.48065	1	0.089
BC051070	Muc5b+ Scgb1c1+ Goblet Cells	4.33292e-170	1.10949e-165	4.05306	1	0.028
Fmo5	Muc5b+ Scgb1c1+ Goblet Cells	1.81232e-163	4.64062e-159	2.27416	0.896	0.071
Cyb5	Muc5b+ Scgb1c1+ Goblet Cells	5.55186e-149	1.42161e-144	2.34755	0.985	0.472
Slc22a20	Muc5b+ Scgb1c1+ Goblet Cells	8.87197e-144	2.27176e-139	2.9844	0.925	0.005
4931406C07Rik	Muc5b+ Scgb1c1+ Goblet Cells	1.52804e-139	3.91269e-135	2.21389	0.925	0.183
Muc5b	Muc5b+ Scgb1c1+ Goblet Cells	2.43599e-132	6.23759e-128	4.07368	0.985	0.024
Scgb1c1	Muc5b+ Scgb1c1+ Goblet Cells	1.09068e-130	2.79281e-126	3.47049	1	0.226
Acy1	Muc5b+ Scgb1c1+ Goblet Cells	1.45176e-113	3.71738e-109	1.52045	0.731	0.027
Abhd14b	Muc5b+ Scgb1c1+ Goblet Cells	1.7277e-110	4.42395e-106	1.65978	0.896	0.11
Akr1a1	Muc5b+ Scgb1c1+ Goblet Cells	6.29414e-110	1.61168e-105	1.85731	0.985	0.725
Agr2	Muc5b+ Scgb1c1+ Goblet Cells	3.64512e-109	9.3337e-105	2.49081	0.97	0.118
Serpina3n	Muc5b+ Scgb1c1+ Goblet Cells	2.27072e-107	5.81441e-103	2.80941	0.925	0.025
Ces1f	Muc5b+ Scgb1c1+ Goblet Cells	7.423e-100	1.90073e-95	1.32576	0.776	0.012
5430419D17Rik	Muc5b+ Scgb1c1+ Goblet Cells	2.63217e-99	6.73993e-95	1.74452	0.881	0.017
Cyp3a13	Muc5b+ Scgb1c1+ Goblet Cells	8.18927e-99	2.09695e-94	1.65196	0.821	0.02
Ggt1	Muc5b+ Scgb1c1+ Goblet Cells	9.22571e-98	2.36234e-93	1.70309	0.821	0.015
Hsd17b6	Muc5b+ Scgb1c1+ Goblet Cells	8.18244e-97	2.0952e-92	1.68286	0.746	0.01
Slc15a2	Muc5b+ Scgb1c1+ Goblet Cells	3.68629e-95	9.43911e-91	1.83932	0.896	0.132
Cyp1a1	Muc5b+ Scgb1c1+ Goblet Cells	4.86589e-94	1.24596e-89	1.91248	0.687	0.004
Slc38a2	Muc5b+ Scgb1c1+ Goblet Cells	7.93339e-94	2.03142e-89	1.65768	0.806	0.441
Kcnj15	Muc5b+ Scgb1c1+ Goblet Cells	2.17237e-93	5.56258e-89	2.07666	0.955	0.101
Adh1	Muc5b+ Scgb1c1+ Goblet Cells	2.70155e-92	6.91759e-88	2.62958	0.896	0.065
Rfk	Muc5b+ Scgb1c1+ Goblet Cells	9.66433e-92	2.47465e-87	1.63291	0.955	0.688
Aqp4	Muc5b+ Scgb1c1+ Goblet Cells	6.75688e-91	1.73017e-86	2.6154	1	0.169
Srd5a2	Muc5b+ Scgb1c1+ Goblet Cells	1.79774e-90	4.6033e-86	1.40853	0.791	0.015
Slc22a2	Muc5b+ Scgb1c1+ Goblet Cells	5.67726e-88	1.45372e-83	1.70382	0.657	0.004
Por	Muc5b+ Scgb1c1+ Goblet Cells	3.15682e-85	8.08335e-81	1.90159	1	0.512
Ptgdr	Muc5b+ Scgb1c1+ Goblet Cells	2.40089e-84	6.14771e-80	1.33686	0.791	0.013
Prss33	Muc5b+ Scgb1c1+ Goblet Cells	3.36028e-83	8.60433e-79	1.71254	0.881	0.026
Aqp5	Muc5b+ Scgb1c1+ Goblet Cells	1.53299e-82	3.92538e-78	2.00354	0.896	0.151
Xdh	Muc5b+ Scgb1c1+ Goblet Cells	1.60543e-81	4.11087e-77	1.86769	0.896	0.086
Acsm3	Muc5b+ Scgb1c1+ Goblet Cells	2.12396e-80	5.4386e-76	1.54273	0.716	0.04
Ugt2a1	Muc5b+ Scgb1c1+ Goblet Cells	2.7708e-80	7.0949e-76	2.19539	1	0.429
Sod1	Muc5b+ Scgb1c1+ Goblet Cells	1.12267e-79	2.8747e-75	1.51895	0.97	0.782
Cyp2a5	Muc5b+ Scgb1c1+ Goblet Cells	4.0626e-78	1.04027e-73	3.01064	1	0.204
Insig1	Muc5b+ Scgb1c1+ Goblet Cells	4.47935e-78	1.14698e-73	1.3939	0.746	0.098
Bpifb4	Muc5b+ Scgb1c1+ Goblet Cells	1.1727e-77	3.00283e-73	3.03402	0.866	0.073
Gstm5	Muc5b+ Scgb1c1+ Goblet Cells	6.045e-76	1.54788e-71	1.73057	0.925	0.135
Maob	Muc5b+ Scgb1c1+ Goblet Cells	9.26732e-76	2.37299e-71	1.73457	0.731	0.064
Tmem86a	Muc5b+ Scgb1c1+ Goblet Cells	1.74888e-75	4.47818e-71	1.70278	0.836	0.057
Azgp1	Muc5b+ Scgb1c1+ Goblet Cells	1.48708e-74	3.80782e-70	1.29397	0.731	0.033
Ppp1r1b	Muc5b+ Scgb1c1+ Goblet Cells	2.85392e-73	7.30773e-69	1.35415	0.791	0.031
Cyp1a2	Muc5b+ Scgb1c1+ Goblet Cells	7.14434e-73	1.82938e-68	2.5483	0.896	0.081
Fetub	Muc5b+ Scgb1c1+ Goblet Cells	8.91753e-72	2.28342e-67	1.8178	0.985	0.522
Wfdc2	Muc5b+ Scgb1c1+ Goblet Cells	6.15151e-71	1.57516e-66	2.21802	0.97	0.135
Clu	Muc5b+ Scgb1c1+ Goblet Cells	1.49837e-70	3.83671e-66	2.69889	0.985	0.207
Padi2	Muc5b+ Scgb1c1+ Goblet Cells	7.46713e-68	1.91203e-63	1.4386	0.851	0.185
Mgst1	Muc5b+ Scgb1c1+ Goblet Cells	1.97917e-67	5.06786e-63	1.67991	0.94	0.15
Fam107a	Muc5b+ Scgb1c1+ Goblet Cells	6.94656e-67	1.77874e-62	1.56183	0.896	0.119
Krt23	Muc5b+ Scgb1c1+ Goblet Cells	2.21195e-65	5.66391e-61	1.73071	0.94	0.143
Tpd52l1	Muc5b+ Scgb1c1+ Goblet Cells	8.17256e-65	2.09267e-60	1.20814	0.687	0.036
Slc5a9	Muc5b+ Scgb1c1+ Goblet Cells	4.74293e-63	1.21447e-58	1.34556	0.791	0.04
Gsta3	Muc5b+ Scgb1c1+ Goblet Cells	1.23301e-61	3.15726e-57	1.60148	0.97	0.133
Prdx1	Muc5b+ Scgb1c1+ Goblet Cells	1.99932e-61	5.11946e-57	1.31446	0.821	0.402
Acox1	Muc5b+ Scgb1c1+ Goblet Cells	2.33318e-61	5.97434e-57	1.18047	0.806	0.307
Abcc5	Muc5b+ Scgb1c1+ Goblet Cells	4.12473e-61	1.05618e-56	1.40136	0.716	0.316
Cpd	Muc5b+ Scgb1c1+ Goblet Cells	1.20822e-60	3.09378e-56	1.40276	0.896	0.431
Acsm4	Muc5b+ Scgb1c1+ Goblet Cells	1.22691e-60	3.14162e-56	2.15299	0.896	0.271
Fmo6	Muc5b+ Scgb1c1+ Goblet Cells	5.79316e-60	1.4834e-55	2.48187	0.851	0.072
Qsox1	Muc5b+ Scgb1c1+ Goblet Cells	1.29017e-58	3.30362e-54	1.88124	0.955	0.196
Aox3	Muc5b+ Scgb1c1+ Goblet Cells	2.88417e-58	7.38521e-54	1.39369	0.91	0.091
Aox2	Muc5b+ Scgb1c1+ Goblet Cells	5.49661e-57	1.40746e-52	1.67403	0.985	0.124
BC048546	Muc5b+ Scgb1c1+ Goblet Cells	1.4289e-56	3.65884e-52	2.36008	0.925	0.15
Gcnt3	Muc5b+ Scgb1c1+ Goblet Cells	1.572e-56	4.02527e-52	1.12945	0.433	0.001
Cyp2f2	Muc5b+ Scgb1c1+ Goblet Cells	7.49311e-56	1.91868e-51	2.01571	1	0.234
H2afj	Muc5b+ Scgb1c1+ Goblet Cells	2.64199e-55	6.76507e-51	1.19069	0.866	0.258
Mt1	Muc5b+ Scgb1c1+ Goblet Cells	3.4243e-55	8.76825e-51	1.56665	0.91	0.601
Pccb	Muc5b+ Scgb1c1+ Goblet Cells	5.86872e-55	1.50274e-50	1.09996	0.851	0.356
Ces1d	Muc5b+ Scgb1c1+ Goblet Cells	3.69319e-54	9.45678e-50	1.83968	0.94	0.173
Creb3l4	Muc5b+ Scgb1c1+ Goblet Cells	1.85469e-53	4.74912e-49	1.07381	0.582	0.03
Pon1	Muc5b+ Scgb1c1+ Goblet Cells	1.93041e-53	4.943e-49	1.79383	0.91	0.112
Ostm1	Muc5b+ Scgb1c1+ Goblet Cells	5.46406e-53	1.39913e-48	1.06829	0.746	0.151
Sult1e1	Muc5b+ Scgb1c1+ Goblet Cells	7.44688e-53	1.90685e-48	1.51464	0.716	0.035
Idh1	Muc5b+ Scgb1c1+ Goblet Cells	5.42842e-52	1.39e-47	1.29801	0.821	0.214
Selm	Muc5b+ Scgb1c1+ Goblet Cells	3.10582e-51	7.95276e-47	1.60672	0.94	0.274
Fcgbp	Muc5b+ Scgb1c1+ Goblet Cells	3.28809e-51	8.41947e-47	2.0553	0.478	0.026
Gata6	Muc5b+ Scgb1c1+ Goblet Cells	6.2051e-51	1.58888e-46	0.922534	0.716	0.036
Slc25a10	Muc5b+ Scgb1c1+ Goblet Cells	7.43464e-50	1.90371e-45	1.05659	0.806	0.116
Rexo2	Muc5b+ Scgb1c1+ Goblet Cells	2.35947e-49	6.04165e-45	1.09446	0.91	0.482
Spdef	Muc5b+ Scgb1c1+ Goblet Cells	4.61758e-49	1.18238e-44	0.934809	0.612	0.031
Lpar3	Muc5b+ Scgb1c1+ Goblet Cells	4.62186e-49	1.18347e-44	0.796628	0.537	0.013
Mt2	Muc5b+ Scgb1c1+ Goblet Cells	3.17061e-48	8.11867e-44	1.53497	0.866	0.403
Col9a1	Muc5b+ Scgb1c1+ Goblet Cells	7.28306e-48	1.8649e-43	1.01527	0.567	0.023
Creg1	Muc5b+ Scgb1c1+ Goblet Cells	1.56136e-47	3.99802e-43	1.33191	0.896	0.321
Mfap3l	Muc5b+ Scgb1c1+ Goblet Cells	1.17687e-46	3.0135e-42	1.38292	0.896	0.153
Veph1	Muc5b+ Scgb1c1+ Goblet Cells	7.07707e-46	1.81215e-41	0.884333	0.522	0.012
Galm	Muc5b+ Scgb1c1+ Goblet Cells	4.32985e-45	1.1087e-40	1.56576	0.91	0.197
Sox10	Muc5b+ Scgb1c1+ Goblet Cells	6.51438e-44	1.66807e-39	0.863673	0.716	0.053
Ugdh	Muc5b+ Scgb1c1+ Goblet Cells	2.87116e-43	7.3519e-39	1.37524	0.91	0.305
Alas1	Muc5b+ Scgb1c1+ Goblet Cells	1.08479e-42	2.77771e-38	1.3971	0.881	0.247
Adipor2	Muc5b+ Scgb1c1+ Goblet Cells	4.72146e-41	1.20898e-36	1.07346	0.806	0.293
Eya1	Muc5b+ Scgb1c1+ Goblet Cells	2.49592e-40	6.39106e-36	1.1202	0.896	0.164
Cldn10	Muc5b+ Scgb1c1+ Goblet Cells	3.52345e-40	9.02215e-36	1.06559	0.701	0.062
Prr5l	Muc5b+ Scgb1c1+ Goblet Cells	1.62972e-39	4.17307e-35	0.950777	0.657	0.052
Nr2e1	Muc5b+ Scgb1c1+ Goblet Cells	2.38022e-39	6.09479e-35	1.01161	0.672	0.064
Slc25a35	Muc5b+ Scgb1c1+ Goblet Cells	3.38185e-39	8.65957e-35	1.1604	0.597	0.101
Ugp2	Muc5b+ Scgb1c1+ Goblet Cells	3.38808e-39	8.67552e-35	0.947511	0.866	0.435
Naprt1	Muc5b+ Scgb1c1+ Goblet Cells	4.33213e-39	1.10928e-34	0.884659	0.716	0.071
Lpgat1	Muc5b+ Scgb1c1+ Goblet Cells	1.20821e-38	3.09373e-34	1.28988	0.881	0.263
Pdk4	Muc5b+ Scgb1c1+ Goblet Cells	1.98786e-38	5.09012e-34	1.12943	0.403	0.015
Emb	Muc5b+ Scgb1c1+ Goblet Cells	6.08288e-38	1.55758e-33	1.16423	0.91	0.492
Dhdh	Muc5b+ Scgb1c1+ Goblet Cells	1.42996e-37	3.66156e-33	1.07058	0.761	0.117
Gpr155	Muc5b+ Scgb1c1+ Goblet Cells	2.79146e-37	7.14781e-33	1.6396	0.791	0.156
Oxct1	Muc5b+ Scgb1c1+ Goblet Cells	3.34489e-37	8.56493e-33	1.02267	0.881	0.51
Kcnj13	Muc5b+ Scgb1c1+ Goblet Cells	5.18405e-37	1.32743e-32	0.953236	0.537	0.032
Aqp3	Muc5b+ Scgb1c1+ Goblet Cells	5.52378e-37	1.41442e-32	0.813832	0.806	0.149
Gstm1	Muc5b+ Scgb1c1+ Goblet Cells	9.78896e-37	2.50656e-32	1.23593	0.851	0.18
Rgr	Muc5b+ Scgb1c1+ Goblet Cells	1.35425e-36	3.46768e-32	1.42757	0.478	0.017
Krt18	Muc5b+ Scgb1c1+ Goblet Cells	1.4871e-36	3.80786e-32	1.34603	0.955	0.265
Aldh6a1	Muc5b+ Scgb1c1+ Goblet Cells	1.93262e-36	4.94866e-32	0.949554	0.791	0.14
Rbm47	Muc5b+ Scgb1c1+ Goblet Cells	2.71611e-36	6.95488e-32	1.00527	0.836	0.161
Cox8b	Muc5b+ Scgb1c1+ Goblet Cells	4.25602e-36	1.0898e-31	1.04285	0.627	0.051
S100a1	Muc5b+ Scgb1c1+ Goblet Cells	4.57087e-36	1.17042e-31	1.19085	0.836	0.199
4933404O12Rik	Muc5b+ Scgb1c1+ Goblet Cells	1.45397e-35	3.72303e-31	0.873101	0.537	0.083
Cyb5r3	Muc5b+ Scgb1c1+ Goblet Cells	1.64031e-35	4.20019e-31	1.11457	0.836	0.301
Osgin1	Muc5b+ Scgb1c1+ Goblet Cells	3.63385e-35	9.30484e-31	0.929144	0.567	0.06
Galnt7	Muc5b+ Scgb1c1+ Goblet Cells	5.04829e-35	1.29267e-30	1.02008	0.836	0.233
Blvrb	Muc5b+ Scgb1c1+ Goblet Cells	5.96662e-35	1.52781e-30	1.16415	0.761	0.129
Aldh2	Muc5b+ Scgb1c1+ Goblet Cells	1.09498e-34	2.8038e-30	1.40711	0.94	0.361
Itga9	Muc5b+ Scgb1c1+ Goblet Cells	2.14094e-34	5.48208e-30	0.856835	0.701	0.082
Spry1	Muc5b+ Scgb1c1+ Goblet Cells	2.4684e-34	6.3206e-30	1.07744	0.657	0.078
Tspan8	Muc5b+ Scgb1c1+ Goblet Cells	6.27658e-34	1.60718e-29	0.787635	0.552	0.035
Plat	Muc5b+ Scgb1c1+ Goblet Cells	1.3948e-33	3.57152e-29	1.19959	0.776	0.125
Gstm2	Muc5b+ Scgb1c1+ Goblet Cells	4.42279e-33	1.1325e-28	0.972647	0.776	0.121
Fth1	Muc5b+ Scgb1c1+ Goblet Cells	5.85468e-33	1.49915e-28	1.058	0.985	0.866
Mmd	Muc5b+ Scgb1c1+ Goblet Cells	6.18015e-33	1.58249e-28	0.785269	0.582	0.056
Cryl1	Muc5b+ Scgb1c1+ Goblet Cells	6.49784e-33	1.66384e-28	1.06422	0.791	0.159
Bri3bp	Muc5b+ Scgb1c1+ Goblet Cells	8.3495e-33	2.13797e-28	1.02118	0.776	0.257
Slc35a3	Muc5b+ Scgb1c1+ Goblet Cells	1.70794e-32	4.37334e-28	0.950808	0.806	0.263
Krt8	Muc5b+ Scgb1c1+ Goblet Cells	3.16398e-32	8.10168e-28	1.13723	0.866	0.193
Lcn2	Muc5b+ Scgb1c1+ Goblet Cells	3.25762e-32	8.34146e-28	2.19212	0.627	0.064
Pgrmc1	Muc5b+ Scgb1c1+ Goblet Cells	4.96742e-32	1.27196e-27	1.13647	0.94	0.506
Ggt7	Muc5b+ Scgb1c1+ Goblet Cells	5.48896e-32	1.4055e-27	1.02608	0.687	0.102
Dpys	Muc5b+ Scgb1c1+ Goblet Cells	5.7975e-32	1.48451e-27	0.780556	0.522	0.032
Iqgap2	Muc5b+ Scgb1c1+ Goblet Cells	1.60695e-31	4.11477e-27	1.12603	0.791	0.259
Ly6e	Muc5b+ Scgb1c1+ Goblet Cells	1.90915e-31	4.88857e-27	1.17512	0.955	0.354
Sox9	Muc5b+ Scgb1c1+ Goblet Cells	2.11158e-31	5.40692e-27	1.00184	0.672	0.081
Crym	Muc5b+ Scgb1c1+ Goblet Cells	2.18938e-30	5.60613e-26	1.14256	0.642	0.187
Alad	Muc5b+ Scgb1c1+ Goblet Cells	3.46159e-30	8.86375e-26	0.881047	0.672	0.129
Cxcl17	Muc5b+ Scgb1c1+ Goblet Cells	5.37357e-30	1.37596e-25	1.19816	0.582	0.054
Acadm	Muc5b+ Scgb1c1+ Goblet Cells	6.7477e-30	1.72782e-25	0.99133	0.701	0.208
Slc44a4	Muc5b+ Scgb1c1+ Goblet Cells	1.58753e-29	4.06502e-25	0.839455	0.627	0.139
Foxc1	Muc5b+ Scgb1c1+ Goblet Cells	1.04562e-28	2.67741e-24	0.790918	0.672	0.093
Gtf2b	Muc5b+ Scgb1c1+ Goblet Cells	2.76633e-28	7.08345e-24	0.786866	0.672	0.249
Met	Muc5b+ Scgb1c1+ Goblet Cells	4.51826e-28	1.15695e-23	0.892283	0.716	0.131
Tnfaip8	Muc5b+ Scgb1c1+ Goblet Cells	5.33041e-28	1.3649e-23	0.829864	0.672	0.098
Fam20c	Muc5b+ Scgb1c1+ Goblet Cells	6.60705e-28	1.6918e-23	0.877722	0.627	0.103
Lap3	Muc5b+ Scgb1c1+ Goblet Cells	8.62833e-28	2.20937e-23	0.93771	0.761	0.211
Msra	Muc5b+ Scgb1c1+ Goblet Cells	1.7392e-27	4.4534e-23	0.852821	0.478	0.058
Gpx6	Muc5b+ Scgb1c1+ Goblet Cells	4.87613e-27	1.24858e-22	1.85101	0.493	0.048
P4hb	Muc5b+ Scgb1c1+ Goblet Cells	5.86301e-27	1.50128e-22	0.904364	0.955	0.649
Gsta4	Muc5b+ Scgb1c1+ Goblet Cells	6.7743e-27	1.73463e-22	0.948644	0.746	0.146
Atp1a2	Muc5b+ Scgb1c1+ Goblet Cells	8.34724e-27	2.13739e-22	1.78127	0.567	0.07
Slc23a2	Muc5b+ Scgb1c1+ Goblet Cells	8.5523e-27	2.1899e-22	1.00487	0.731	0.167
Gfpt1	Muc5b+ Scgb1c1+ Goblet Cells	2.44836e-26	6.26927e-22	0.910874	0.91	0.479
Hlf	Muc5b+ Scgb1c1+ Goblet Cells	3.65946e-26	9.37041e-22	0.904735	0.672	0.108
Srebf1	Muc5b+ Scgb1c1+ Goblet Cells	5.85168e-26	1.49838e-21	0.914001	0.731	0.256
Aldh1a1	Muc5b+ Scgb1c1+ Goblet Cells	1.33855e-25	3.4275e-21	1.39009	0.612	0.095
Entpd5	Muc5b+ Scgb1c1+ Goblet Cells	2.42385e-25	6.20651e-21	0.861593	0.866	0.273
Pea15a	Muc5b+ Scgb1c1+ Goblet Cells	2.69656e-25	6.90482e-21	0.837991	0.836	0.215
Urah	Muc5b+ Scgb1c1+ Goblet Cells	4.93476e-25	1.2636e-20	0.788417	0.463	0.041
Ephx1	Muc5b+ Scgb1c1+ Goblet Cells	6.71486e-25	1.71941e-20	0.905956	0.791	0.194
Mgat4a	Muc5b+ Scgb1c1+ Goblet Cells	9.17183e-25	2.34854e-20	0.849553	0.701	0.13
Etfb	Muc5b+ Scgb1c1+ Goblet Cells	1.17408e-24	3.00634e-20	0.816848	0.791	0.343
Dcxr	Muc5b+ Scgb1c1+ Goblet Cells	1.44117e-24	3.69026e-20	0.925065	0.672	0.141
Crot	Muc5b+ Scgb1c1+ Goblet Cells	7.51108e-24	1.92329e-19	0.8078	0.731	0.193
Clca2	Muc5b+ Scgb1c1+ Goblet Cells	1.27434e-23	3.26306e-19	1.02148	0.209	0.002
Cd81	Muc5b+ Scgb1c1+ Goblet Cells	1.85499e-23	4.74989e-19	0.840828	0.91	0.766
Wls	Muc5b+ Scgb1c1+ Goblet Cells	2.46875e-23	6.32149e-19	0.91752	0.866	0.288
C3	Muc5b+ Scgb1c1+ Goblet Cells	3.23969e-23	8.29556e-19	0.78967	0.522	0.071
Ccl9	Muc5b+ Scgb1c1+ Goblet Cells	1.27862e-22	3.27404e-18	0.781681	0.433	0.036
Clic6	Muc5b+ Scgb1c1+ Goblet Cells	1.88302e-22	4.82167e-18	0.793441	0.746	0.184
Serp1	Muc5b+ Scgb1c1+ Goblet Cells	2.3317e-22	5.97055e-18	0.828543	0.91	0.6
Dusp4	Muc5b+ Scgb1c1+ Goblet Cells	2.90081e-22	7.42782e-18	1.0016	0.612	0.12
Zfp36l1	Muc5b+ Scgb1c1+ Goblet Cells	3.49153e-22	8.94041e-18	0.901774	0.821	0.24
Rgs5	Muc5b+ Scgb1c1+ Goblet Cells	3.69212e-22	9.45405e-18	1.49054	0.612	0.116
Cluh	Muc5b+ Scgb1c1+ Goblet Cells	6.84417e-22	1.75252e-17	0.776107	0.776	0.344
Lamp2	Muc5b+ Scgb1c1+ Goblet Cells	7.26411e-22	1.86005e-17	0.807649	0.91	0.551
Tkt	Muc5b+ Scgb1c1+ Goblet Cells	1.30644e-21	3.34528e-17	0.904827	0.881	0.429
Rassf3	Muc5b+ Scgb1c1+ Goblet Cells	2.18425e-21	5.59298e-17	0.837899	0.746	0.245
Lman1	Muc5b+ Scgb1c1+ Goblet Cells	2.78671e-21	7.13565e-17	0.872542	0.791	0.334
Anxa1	Muc5b+ Scgb1c1+ Goblet Cells	3.38025e-21	8.65546e-17	0.963567	0.687	0.149
Ganc	Muc5b+ Scgb1c1+ Goblet Cells	3.41452e-21	8.74323e-17	0.799609	0.597	0.122
Abcd3	Muc5b+ Scgb1c1+ Goblet Cells	4.55215e-21	1.16562e-16	0.7785	0.731	0.225
Pgm2l1	Muc5b+ Scgb1c1+ Goblet Cells	6.8535e-21	1.75491e-16	0.791494	0.597	0.113
4930539E08Rik	Muc5b+ Scgb1c1+ Goblet Cells	1.08076e-20	2.76741e-16	0.869669	0.209	0.003
Cyp2g1	Muc5b+ Scgb1c1+ Goblet Cells	1.87279e-20	4.79547e-16	1.23733	0.642	0.136
Lmo4	Muc5b+ Scgb1c1+ Goblet Cells	3.04442e-20	7.79553e-16	0.825398	0.881	0.465
Acsl5	Muc5b+ Scgb1c1+ Goblet Cells	6.85676e-20	1.75574e-15	0.820063	0.657	0.222
Gas6	Muc5b+ Scgb1c1+ Goblet Cells	7.24049e-20	1.854e-15	0.900494	0.701	0.177
Fmo1	Muc5b+ Scgb1c1+ Goblet Cells	9.85771e-20	2.52416e-15	1.19282	0.373	0.062
Gpx1	Muc5b+ Scgb1c1+ Goblet Cells	4.80416e-19	1.23015e-14	0.865696	0.866	0.397
Gadd45g	Muc5b+ Scgb1c1+ Goblet Cells	8.48059e-19	2.17154e-14	0.937726	0.716	0.196
Slc27a2	Muc5b+ Scgb1c1+ Goblet Cells	1.23363e-17	3.15884e-13	0.780113	0.91	0.582
Bhlhe40	Muc5b+ Scgb1c1+ Goblet Cells	5.395e-17	1.38144e-12	0.810392	0.627	0.151
Bpifb3	Muc5b+ Scgb1c1+ Goblet Cells	3.24251e-15	8.30278e-11	2.34082	0.239	0.043
Ifi27l2a	Muc5b+ Scgb1c1+ Goblet Cells	5.07649e-15	1.29989e-10	0.935469	0.552	0.131
Btg2	Muc5b+ Scgb1c1+ Goblet Cells	1.06887e-11	2.73694e-07	0.838093	0.746	0.337
Rgs5	Cyp2g1+ Olfactory Epithelial Cells	9.22125e-274	2.36119e-269	4.59224	1	0.11
Msln	Cyp2g1+ Olfactory Epithelial Cells	6.92726e-224	1.77379e-219	3.53122	0.974	0.016
Dclk1	Cyp2g1+ Olfactory Epithelial Cells	2.80356e-209	7.1788e-205	2.18336	0.991	0.248
Map1lc3a	Cyp2g1+ Olfactory Epithelial Cells	3.2809e-197	8.40107e-193	1.65034	0.965	0.467
Slc5a8	Cyp2g1+ Olfactory Epithelial Cells	3.49185e-191	8.94122e-187	2.0586	0.965	0.052
Psd3	Cyp2g1+ Olfactory Epithelial Cells	2.68605e-172	6.87789e-168	1.63991	0.896	0.133
Ganc	Cyp2g1+ Olfactory Epithelial Cells	1.38786e-170	3.55376e-166	1.60037	0.826	0.118
Kifc3	Cyp2g1+ Olfactory Epithelial Cells	4.6771e-168	1.19762e-163	1.76023	0.878	0.059
Slc5a9	Cyp2g1+ Olfactory Epithelial Cells	2.94962e-162	7.5528e-158	1.68055	0.878	0.036
Svopl	Cyp2g1+ Olfactory Epithelial Cells	1.40897e-157	3.60782e-153	2.28134	0.93	0.043
Spry1	Cyp2g1+ Olfactory Epithelial Cells	1.06057e-142	2.71569e-138	1.67595	0.835	0.074
BC051070	Cyp2g1+ Olfactory Epithelial Cells	1.97123e-142	5.04752e-138	2.0839	0.87	0.026
Glis3	Cyp2g1+ Olfactory Epithelial Cells	1.85868e-136	4.75934e-132	1.49061	0.852	0.052
Mt2	Cyp2g1+ Olfactory Epithelial Cells	7.42895e-136	1.90226e-131	1.79205	0.939	0.4
Clu	Cyp2g1+ Olfactory Epithelial Cells	8.29915e-136	2.12508e-131	2.95799	0.983	0.204
Vmo1	Cyp2g1+ Olfactory Epithelial Cells	1.53514e-131	3.93087e-127	2.16242	0.957	0.086
Krt8	Cyp2g1+ Olfactory Epithelial Cells	1.34625e-128	3.44722e-124	2.12108	0.957	0.189
Krt18	Cyp2g1+ Olfactory Epithelial Cells	4.77454e-127	1.22257e-122	2.3043	0.991	0.262
Anpep	Cyp2g1+ Olfactory Epithelial Cells	2.21904e-124	5.68208e-120	1.45971	0.757	0.055
Krt23	Cyp2g1+ Olfactory Epithelial Cells	4.91303e-124	1.25803e-119	1.80511	0.939	0.14
Stard13	Cyp2g1+ Olfactory Epithelial Cells	7.70501e-124	1.97294e-119	1.51026	0.817	0.051
Scgb1c1	Cyp2g1+ Olfactory Epithelial Cells	7.08628e-123	1.81451e-118	1.8951	1	0.223
Mt1	Cyp2g1+ Olfactory Epithelial Cells	2.30388e-122	5.8993e-118	1.64145	0.965	0.6
Atp6v1c2	Cyp2g1+ Olfactory Epithelial Cells	6.03118e-118	1.54434e-113	1.86556	0.922	0.109
Acpp	Cyp2g1+ Olfactory Epithelial Cells	5.59088e-115	1.4316e-110	1.4506	0.878	0.112
Anxa1	Cyp2g1+ Olfactory Epithelial Cells	6.22483e-113	1.59393e-108	2.17876	0.957	0.144
Agr2	Cyp2g1+ Olfactory Epithelial Cells	3.92066e-110	1.00392e-105	1.64997	0.974	0.114
Cdh1	Cyp2g1+ Olfactory Epithelial Cells	1.58188e-103	4.05057e-99	1.74142	0.965	0.211
Ugt2a1	Cyp2g1+ Olfactory Epithelial Cells	2.37699e-103	6.08653e-99	1.62526	1	0.426
Prss33	Cyp2g1+ Olfactory Epithelial Cells	6.25661e-102	1.60207e-97	1.0423	0.687	0.025
Enpep	Cyp2g1+ Olfactory Epithelial Cells	2.05876e-100	5.27166e-96	1.31262	0.643	0.015
Clic6	Cyp2g1+ Olfactory Epithelial Cells	5.14768e-100	1.31812e-95	1.77225	0.948	0.18
Plat	Cyp2g1+ Olfactory Epithelial Cells	1.39584e-96	3.57419e-92	1.84803	0.826	0.121
Met	Cyp2g1+ Olfactory Epithelial Cells	1.41963e-95	3.63511e-91	1.40637	0.87	0.127
Gstm5	Cyp2g1+ Olfactory Epithelial Cells	1.09391e-94	2.80107e-90	1.54465	0.817	0.133
Cyp2g1	Cyp2g1+ Olfactory Epithelial Cells	5.7722e-93	1.47803e-88	2.14843	0.878	0.131
Gsta3	Cyp2g1+ Olfactory Epithelial Cells	1.48806e-91	3.81034e-87	1.49103	0.913	0.13
Ces1d	Cyp2g1+ Olfactory Epithelial Cells	1.85733e-90	4.75589e-86	1.64055	0.957	0.17
Atp11a	Cyp2g1+ Olfactory Epithelial Cells	4.47236e-90	1.14519e-85	1.26113	0.974	0.472
Slc4a2	Cyp2g1+ Olfactory Epithelial Cells	5.47629e-90	1.40226e-85	1.13323	0.791	0.186
Taldo1	Cyp2g1+ Olfactory Epithelial Cells	3.58118e-88	9.16998e-84	1.17709	0.965	0.602
Sftpd	Cyp2g1+ Olfactory Epithelial Cells	3.23615e-87	8.28649e-83	1.40855	0.852	0.076
Cpsf4l	Cyp2g1+ Olfactory Epithelial Cells	3.51402e-87	8.998e-83	1.04543	0.426	0.002
Cyp2a5	Cyp2g1+ Olfactory Epithelial Cells	4.62016e-86	1.18304e-81	1.94589	0.957	0.201
Cxcl17	Cyp2g1+ Olfactory Epithelial Cells	4.9757e-86	1.27408e-81	1.39752	0.765	0.05
Sox10	Cyp2g1+ Olfactory Epithelial Cells	1.12713e-85	2.88612e-81	1.14497	0.757	0.05
Crlf1	Cyp2g1+ Olfactory Epithelial Cells	2.08791e-85	5.3463e-81	1.07795	0.713	0.041
Sult1e1	Cyp2g1+ Olfactory Epithelial Cells	1.0347e-84	2.64945e-80	1.43483	0.687	0.032
Phactr2	Cyp2g1+ Olfactory Epithelial Cells	2.27593e-84	5.82774e-80	1.29114	0.835	0.173
Ptgdr	Cyp2g1+ Olfactory Epithelial Cells	8.12492e-84	2.08047e-79	1.00858	0.557	0.012
Abcc5	Cyp2g1+ Olfactory Epithelial Cells	5.81522e-83	1.48904e-78	1.23803	0.817	0.313
Itga9	Cyp2g1+ Olfactory Epithelial Cells	1.68797e-82	4.32222e-78	1.23226	0.791	0.079
Aqp5	Cyp2g1+ Olfactory Epithelial Cells	6.69157e-82	1.71344e-77	1.42383	0.913	0.148
Elf5	Cyp2g1+ Olfactory Epithelial Cells	7.01392e-82	1.79598e-77	1.38101	0.87	0.126
Aqp4	Cyp2g1+ Olfactory Epithelial Cells	1.44265e-79	3.69404e-75	1.56413	0.948	0.166
Ermn	Cyp2g1+ Olfactory Epithelial Cells	1.6555e-79	4.23907e-75	1.33355	0.852	0.097
Gata6	Cyp2g1+ Olfactory Epithelial Cells	4.80138e-79	1.22944e-74	0.977973	0.652	0.034
Rgr	Cyp2g1+ Olfactory Epithelial Cells	2.64057e-78	6.76145e-74	1.03779	0.539	0.014
Nhsl1	Cyp2g1+ Olfactory Epithelial Cells	9.88465e-77	2.53106e-72	1.13864	0.748	0.12
Otoa	Cyp2g1+ Olfactory Epithelial Cells	1.45228e-76	3.71872e-72	0.9674	0.409	0.003
Ezr	Cyp2g1+ Olfactory Epithelial Cells	3.29563e-76	8.4388e-72	1.35939	0.974	0.331
Cldn3	Cyp2g1+ Olfactory Epithelial Cells	4.10439e-76	1.05097e-71	1.15327	0.896	0.405
Cxcl5	Cyp2g1+ Olfactory Epithelial Cells	4.30764e-76	1.10301e-71	1.50186	0.47	0.007
Lap3	Cyp2g1+ Olfactory Epithelial Cells	4.6027e-76	1.17857e-71	1.15315	0.878	0.207
Ggt1	Cyp2g1+ Olfactory Epithelial Cells	5.18512e-75	1.3277e-70	0.890074	0.53	0.014
Tbc1d30	Cyp2g1+ Olfactory Epithelial Cells	6.5796e-75	1.68477e-70	1.10714	0.817	0.242
Lama4	Cyp2g1+ Olfactory Epithelial Cells	1.12134e-74	2.8713e-70	1.13191	0.696	0.047
Ehf	Cyp2g1+ Olfactory Epithelial Cells	1.60725e-74	4.11552e-70	1.33896	0.87	0.136
Ldhd	Cyp2g1+ Olfactory Epithelial Cells	1.05594e-73	2.70384e-69	1.01541	0.661	0.045
Cyp1a2	Cyp2g1+ Olfactory Epithelial Cells	1.69438e-73	4.33863e-69	1.73194	0.774	0.079
Shank2	Cyp2g1+ Olfactory Epithelial Cells	4.44232e-73	1.1375e-68	1.12038	0.826	0.249
Eya1	Cyp2g1+ Olfactory Epithelial Cells	4.84764e-73	1.24129e-68	1.28172	0.852	0.161
Plce1	Cyp2g1+ Olfactory Epithelial Cells	1.58116e-72	4.04872e-68	1.28028	0.8	0.114
Ggt7	Cyp2g1+ Olfactory Epithelial Cells	1.70237e-72	4.35909e-68	1.13709	0.783	0.098
Slc15a2	Cyp2g1+ Olfactory Epithelial Cells	2.62491e-72	6.72135e-68	1.22887	0.817	0.13
Fmo2	Cyp2g1+ Olfactory Epithelial Cells	9.91644e-72	2.5392e-67	1.35808	0.87	0.123
Pon1	Cyp2g1+ Olfactory Epithelial Cells	1.21997e-71	3.12386e-67	1.32034	0.843	0.11
Atp6v0a4	Cyp2g1+ Olfactory Epithelial Cells	1.93823e-71	4.96303e-67	1.04504	0.757	0.071
Cyp2f2	Cyp2g1+ Olfactory Epithelial Cells	2.92592e-71	7.49211e-67	0.84334	0.957	0.231
Qsox1	Cyp2g1+ Olfactory Epithelial Cells	1.97485e-70	5.05681e-66	1.15672	0.913	0.193
Usp25	Cyp2g1+ Olfactory Epithelial Cells	5.2682e-70	1.34898e-65	1.11607	0.826	0.227
Slc39a10	Cyp2g1+ Olfactory Epithelial Cells	1.78979e-69	4.58295e-65	1.16862	0.783	0.135
Galm	Cyp2g1+ Olfactory Epithelial Cells	2.99459e-69	7.66794e-65	1.39134	0.904	0.194
Iqgap2	Cyp2g1+ Olfactory Epithelial Cells	2.24981e-67	5.76086e-63	1.18099	0.896	0.256
Ltf	Cyp2g1+ Olfactory Epithelial Cells	2.60306e-67	6.66541e-63	1.78551	0.843	0.128
Irf6	Cyp2g1+ Olfactory Epithelial Cells	2.88992e-67	7.39992e-63	1.08326	0.791	0.24
Tagln2	Cyp2g1+ Olfactory Epithelial Cells	3.67242e-67	9.4036e-63	1.3333	0.887	0.204
BC006965	Cyp2g1+ Olfactory Epithelial Cells	6.64941e-67	1.70265e-62	0.897361	0.635	0.042
Wfdc18	Cyp2g1+ Olfactory Epithelial Cells	2.87815e-66	7.36979e-62	1.12934	0.887	0.204
Cpd	Cyp2g1+ Olfactory Epithelial Cells	4.31398e-66	1.10464e-61	1.11049	0.965	0.428
Abca13	Cyp2g1+ Olfactory Epithelial Cells	3.43993e-65	8.80829e-61	1.31624	0.809	0.109
Aqp3	Cyp2g1+ Olfactory Epithelial Cells	3.45794e-65	8.8544e-61	1.07501	0.852	0.145
Slc26a7	Cyp2g1+ Olfactory Epithelial Cells	1.72087e-64	4.40647e-60	1.00611	0.73	0.078
Tnfaip8	Cyp2g1+ Olfactory Epithelial Cells	2.04638e-64	5.23996e-60	1.04036	0.722	0.095
Sod1	Cyp2g1+ Olfactory Epithelial Cells	7.42587e-64	1.90147e-59	1.01658	0.991	0.78
Cd81	Cyp2g1+ Olfactory Epithelial Cells	1.19326e-63	3.05546e-59	0.975519	1	0.764
Cdc42ep1	Cyp2g1+ Olfactory Epithelial Cells	1.50589e-63	3.85597e-59	0.908226	0.557	0.037
Otx2	Cyp2g1+ Olfactory Epithelial Cells	9.47998e-63	2.42744e-58	1.23013	0.835	0.159
Wls	Cyp2g1+ Olfactory Epithelial Cells	1.07151e-62	2.7437e-58	1.21414	0.913	0.285
Osmr	Cyp2g1+ Olfactory Epithelial Cells	1.12747e-62	2.887e-58	0.842238	0.6	0.04
Alcam	Cyp2g1+ Olfactory Epithelial Cells	1.56461e-62	4.00635e-58	1.24838	0.843	0.217
Lad1	Cyp2g1+ Olfactory Epithelial Cells	3.31691e-62	8.49327e-58	0.950277	0.652	0.068
F2r	Cyp2g1+ Olfactory Epithelial Cells	4.24222e-62	1.08626e-57	1.09355	0.791	0.126
Cwh43	Cyp2g1+ Olfactory Epithelial Cells	6.19244e-61	1.58564e-56	0.862218	0.548	0.029
Sult1c1	Cyp2g1+ Olfactory Epithelial Cells	1.15828e-60	2.9659e-56	2.00224	0.739	0.117
2610507B11Rik	Cyp2g1+ Olfactory Epithelial Cells	1.30463e-60	3.34064e-56	0.964471	0.913	0.537
Sox9	Cyp2g1+ Olfactory Epithelial Cells	8.32852e-60	2.1326e-55	1.10117	0.696	0.078
Ece1	Cyp2g1+ Olfactory Epithelial Cells	1.46358e-59	3.74764e-55	1.05502	0.983	0.509
Csrp2	Cyp2g1+ Olfactory Epithelial Cells	5.25748e-58	1.34623e-53	1.04353	0.87	0.184
Wfdc2	Cyp2g1+ Olfactory Epithelial Cells	1.15656e-57	2.96148e-53	0.811507	0.774	0.133
Mgst1	Cyp2g1+ Olfactory Epithelial Cells	4.48203e-57	1.14767e-52	1.06514	0.817	0.148
Lmo4	Cyp2g1+ Olfactory Epithelial Cells	1.6226e-56	4.15482e-52	1.05184	0.913	0.463
Kcnj15	Cyp2g1+ Olfactory Epithelial Cells	6.74835e-56	1.72798e-51	1.05963	0.73	0.1
Mettl7a1	Cyp2g1+ Olfactory Epithelial Cells	7.49404e-56	1.91892e-51	1.13454	0.878	0.212
Zfp36l1	Cyp2g1+ Olfactory Epithelial Cells	6.88523e-55	1.76303e-50	1.21194	0.861	0.237
Erbb3	Cyp2g1+ Olfactory Epithelial Cells	3.1316e-54	8.01878e-50	0.956461	0.67	0.102
Ugdh	Cyp2g1+ Olfactory Epithelial Cells	1.12898e-53	2.89088e-49	1.13336	0.887	0.303
Slc35a3	Cyp2g1+ Olfactory Epithelial Cells	3.2683e-53	8.36881e-49	0.96657	0.8	0.26
Sdc4	Cyp2g1+ Olfactory Epithelial Cells	5.65621e-52	1.44833e-47	1.02694	0.948	0.297
Atp6v1b1	Cyp2g1+ Olfactory Epithelial Cells	2.24294e-51	5.74328e-47	0.826559	0.635	0.071
Wwc1	Cyp2g1+ Olfactory Epithelial Cells	2.69711e-51	6.90623e-47	0.910108	0.887	0.523
Cldn4	Cyp2g1+ Olfactory Epithelial Cells	1.0404e-50	2.66405e-46	1.60776	0.513	0.058
Foxc1	Cyp2g1+ Olfactory Epithelial Cells	2.45632e-50	6.28965e-46	1.06639	0.661	0.091
Mme	Cyp2g1+ Olfactory Epithelial Cells	2.96319e-50	7.58755e-46	0.794545	0.504	0.036
Ly6e	Cyp2g1+ Olfactory Epithelial Cells	6.31915e-50	1.61808e-45	1.15276	0.957	0.351
Gk5	Cyp2g1+ Olfactory Epithelial Cells	7.1511e-50	1.83111e-45	0.923305	0.887	0.363
Slc14a1	Cyp2g1+ Olfactory Epithelial Cells	1.51002e-49	3.86655e-45	0.762213	0.487	0.032
Por	Cyp2g1+ Olfactory Epithelial Cells	1.67969e-49	4.301e-45	0.973953	0.957	0.51
Myo5c	Cyp2g1+ Olfactory Epithelial Cells	1.97128e-49	5.04766e-45	0.907927	0.696	0.107
Tmem63a	Cyp2g1+ Olfactory Epithelial Cells	4.72929e-49	1.21098e-44	0.826881	0.722	0.124
Klf6	Cyp2g1+ Olfactory Epithelial Cells	9.25827e-49	2.37067e-44	1.45095	0.835	0.384
Lpgat1	Cyp2g1+ Olfactory Epithelial Cells	3.1462e-48	8.05616e-44	0.871226	0.887	0.261
Chst15	Cyp2g1+ Olfactory Epithelial Cells	7.44483e-48	1.90632e-43	0.858838	0.461	0.036
Dbi	Cyp2g1+ Olfactory Epithelial Cells	2.73541e-47	7.00428e-43	0.913865	0.748	0.171
Aco1	Cyp2g1+ Olfactory Epithelial Cells	3.63718e-47	9.31335e-43	0.796581	0.652	0.121
Cyb5	Cyp2g1+ Olfactory Epithelial Cells	5.96218e-47	1.52668e-42	1.01849	0.922	0.47
Fth1	Cyp2g1+ Olfactory Epithelial Cells	2.09638e-46	5.36798e-42	0.845976	0.991	0.866
BC048546	Cyp2g1+ Olfactory Epithelial Cells	2.20177e-46	5.63784e-42	1.21529	0.757	0.149
Pgm2l1	Cyp2g1+ Olfactory Epithelial Cells	3.02657e-46	7.74983e-42	0.872313	0.67	0.11
Boc	Cyp2g1+ Olfactory Epithelial Cells	6.5025e-46	1.66503e-41	0.880795	0.652	0.096
Tnfaip3	Cyp2g1+ Olfactory Epithelial Cells	7.40333e-46	1.8957e-41	0.946079	0.643	0.089
Gpc1	Cyp2g1+ Olfactory Epithelial Cells	2.29922e-45	5.88737e-41	1.01406	0.8	0.253
Cdcp1	Cyp2g1+ Olfactory Epithelial Cells	2.61426e-45	6.69409e-41	0.88751	0.687	0.125
Blvrb	Cyp2g1+ Olfactory Epithelial Cells	1.15642e-44	2.96112e-40	0.872937	0.704	0.127
Rasef	Cyp2g1+ Olfactory Epithelial Cells	6.13085e-44	1.56987e-39	0.770479	0.6	0.089
Mgat4a	Cyp2g1+ Olfactory Epithelial Cells	1.39199e-43	3.56433e-39	0.920384	0.696	0.127
Csrp1	Cyp2g1+ Olfactory Epithelial Cells	2.94646e-43	7.54471e-39	0.923078	0.687	0.126
Aldh2	Cyp2g1+ Olfactory Epithelial Cells	4.12415e-43	1.05603e-38	1.04731	0.913	0.358
Tacstd2	Cyp2g1+ Olfactory Epithelial Cells	1.58768e-42	4.06542e-38	0.965854	0.522	0.055
Knop1	Cyp2g1+ Olfactory Epithelial Cells	1.93719e-42	4.96037e-38	0.811288	0.748	0.306
Fam210b	Cyp2g1+ Olfactory Epithelial Cells	2.65815e-42	6.80647e-38	0.802334	0.835	0.391
Itpr1	Cyp2g1+ Olfactory Epithelial Cells	3.52973e-42	9.03822e-38	0.932445	0.765	0.183
Emb	Cyp2g1+ Olfactory Epithelial Cells	4.28592e-42	1.09745e-37	0.888644	0.93	0.49
Mlph	Cyp2g1+ Olfactory Epithelial Cells	7.52543e-42	1.92696e-37	0.762721	0.652	0.107
Pgrmc1	Cyp2g1+ Olfactory Epithelial Cells	1.94637e-41	4.98387e-37	0.873314	0.939	0.504
Smoc2	Cyp2g1+ Olfactory Epithelial Cells	4.42321e-41	1.13261e-36	0.80774	0.496	0.055
Cd63	Cyp2g1+ Olfactory Epithelial Cells	1.53883e-40	3.94033e-36	0.903526	0.87	0.279
St3gal6	Cyp2g1+ Olfactory Epithelial Cells	1.65465e-40	4.2369e-36	0.79168	0.722	0.15
Prkar2b	Cyp2g1+ Olfactory Epithelial Cells	2.48581e-40	6.36517e-36	0.787848	0.626	0.145
Btg1	Cyp2g1+ Olfactory Epithelial Cells	5.20338e-40	1.33238e-35	0.857626	0.739	0.23
Gas1	Cyp2g1+ Olfactory Epithelial Cells	1.64986e-39	4.22463e-35	0.946871	0.635	0.15
Crot	Cyp2g1+ Olfactory Epithelial Cells	2.01828e-39	5.16801e-35	0.81305	0.713	0.191
Fzd7	Cyp2g1+ Olfactory Epithelial Cells	2.14189e-39	5.48452e-35	0.808853	0.643	0.128
Akr1a1	Cyp2g1+ Olfactory Epithelial Cells	2.71396e-39	6.94936e-35	0.836439	0.948	0.724
Fetub	Cyp2g1+ Olfactory Epithelial Cells	9.31132e-39	2.38426e-34	0.93624	0.974	0.521
Tkt	Cyp2g1+ Olfactory Epithelial Cells	3.95892e-38	1.01372e-33	0.889493	0.913	0.427
Phlda1	Cyp2g1+ Olfactory Epithelial Cells	4.43691e-38	1.13612e-33	0.965472	0.8	0.235
Fam129b	Cyp2g1+ Olfactory Epithelial Cells	6.16759e-38	1.57927e-33	0.77752	0.791	0.267
1810011O10Rik	Cyp2g1+ Olfactory Epithelial Cells	1.09973e-37	2.81598e-33	0.768296	0.583	0.09
Fam107a	Cyp2g1+ Olfactory Epithelial Cells	1.60092e-37	4.09932e-33	0.787934	0.635	0.119
Magi1	Cyp2g1+ Olfactory Epithelial Cells	3.25993e-37	8.34737e-33	0.819857	0.8	0.318
Hey1	Cyp2g1+ Olfactory Epithelial Cells	7.07319e-37	1.81116e-32	0.773151	0.643	0.123
Tjp2	Cyp2g1+ Olfactory Epithelial Cells	1.77817e-36	4.55319e-32	0.780234	0.765	0.246
Cyr61	Cyp2g1+ Olfactory Epithelial Cells	3.39091e-36	8.68277e-32	1.22582	0.643	0.124
Hspb8	Cyp2g1+ Olfactory Epithelial Cells	4.60133e-36	1.17822e-31	0.815073	0.583	0.097
Idh2	Cyp2g1+ Olfactory Epithelial Cells	8.46587e-36	2.16777e-31	0.803994	0.765	0.242
Myh14	Cyp2g1+ Olfactory Epithelial Cells	5.68608e-35	1.45598e-30	0.798286	0.696	0.164
Tsc22d1	Cyp2g1+ Olfactory Epithelial Cells	7.38075e-35	1.88991e-30	0.869679	0.983	0.759
Adamts1	Cyp2g1+ Olfactory Epithelial Cells	7.73109e-35	1.97962e-30	1.18671	0.478	0.056
Jun	Cyp2g1+ Olfactory Epithelial Cells	1.14873e-34	2.94145e-30	0.999994	0.991	0.757
Ier3	Cyp2g1+ Olfactory Epithelial Cells	1.86916e-34	4.78616e-30	1.11599	0.661	0.154
Sema6a	Cyp2g1+ Olfactory Epithelial Cells	5.46323e-34	1.39891e-29	0.772115	0.687	0.229
Nfkbiz	Cyp2g1+ Olfactory Epithelial Cells	8.18549e-34	2.09598e-29	0.810208	0.791	0.256
Arrdc3	Cyp2g1+ Olfactory Epithelial Cells	9.1019e-34	2.33063e-29	0.831975	0.67	0.36
Epcam	Cyp2g1+ Olfactory Epithelial Cells	1.78346e-33	4.56674e-29	0.77081	0.93	0.666
Slc27a2	Cyp2g1+ Olfactory Epithelial Cells	1.85631e-33	4.75326e-29	0.798658	0.93	0.58
Nampt	Cyp2g1+ Olfactory Epithelial Cells	2.83307e-32	7.25435e-28	0.836462	0.73	0.329
Pea15a	Cyp2g1+ Olfactory Epithelial Cells	1.23271e-30	3.15649e-26	0.82782	0.713	0.214
Fmnl2	Cyp2g1+ Olfactory Epithelial Cells	6.76756e-30	1.7329e-25	0.785285	0.8	0.354
Gadd45b	Cyp2g1+ Olfactory Epithelial Cells	1.64005e-26	4.1995e-22	1.12289	0.661	0.218
Hk2	Cyp2g1+ Olfactory Epithelial Cells	3.01158e-25	7.71145e-21	0.788675	0.53	0.131
Alas1	Cyp2g1+ Olfactory Epithelial Cells	1.06437e-23	2.72543e-19	0.842188	0.67	0.246
Dcpp3	Cyp2g1+ Olfactory Epithelial Cells	3.42144e-23	8.76093e-19	0.95236	0.122	0.001
Acsm4	Cyp2g1+ Olfactory Epithelial Cells	1.4202e-22	3.63657e-18	0.887232	0.722	0.27
Rnd3	Cyp2g1+ Olfactory Epithelial Cells	4.64105e-22	1.18839e-17	0.787253	0.478	0.123
Plk2	Cyp2g1+ Olfactory Epithelial Cells	1.98113e-20	5.07288e-16	0.76484	0.417	0.097
Serpinb1a	Cyp2g1+ Olfactory Epithelial Cells	1.29724e-19	3.3217e-15	1.04951	0.322	0.055
Atf3	Cyp2g1+ Olfactory Epithelial Cells	3.05312e-17	7.81781e-13	1.21707	0.565	0.234
Hspa1a	Cyp2g1+ Olfactory Epithelial Cells	3.69595e-16	9.46385e-12	0.774736	0.687	0.294
Klf4	Cyp2g1+ Olfactory Epithelial Cells	2.04624e-14	5.23961e-10	0.773731	0.522	0.196
Sec14l3	Muc2+ Cyp2g1+ Olfactory Epithelial Cells	0	0	3.67186	0.977	0.138
Cyp2g1	Muc2+ Cyp2g1+ Olfactory Epithelial Cells	0	0	3.3081	0.938	0.083
Ugt2a1	Muc2+ Cyp2g1+ Olfactory Epithelial Cells	0	0	2.85399	0.997	0.393
Cyp2a5	Muc2+ Cyp2g1+ Olfactory Epithelial Cells	0	0	2.67026	0.983	0.154
Cbr2	Muc2+ Cyp2g1+ Olfactory Epithelial Cells	0	0	2.64421	0.995	0.213
Aox2	Muc2+ Cyp2g1+ Olfactory Epithelial Cells	0	0	2.49828	0.944	0.072
Sec14l2	Muc2+ Cyp2g1+ Olfactory Epithelial Cells	0	0	2.32299	0.934	0.248
Prdx6	Muc2+ Cyp2g1+ Olfactory Epithelial Cells	0	0	2.31615	0.977	0.323
Gstm1	Muc2+ Cyp2g1+ Olfactory Epithelial Cells	0	0	2.18515	0.741	0.145
Galm	Muc2+ Cyp2g1+ Olfactory Epithelial Cells	0	0	2.08241	0.941	0.149
Cyp1a2	Muc2+ Cyp2g1+ Olfactory Epithelial Cells	0	0	1.95646	0.866	0.032
Ephx1	Muc2+ Cyp2g1+ Olfactory Epithelial Cells	0	0	1.93265	0.858	0.151
Abca13	Muc2+ Cyp2g1+ Olfactory Epithelial Cells	0	0	1.88887	0.871	0.063
Pon1	Muc2+ Cyp2g1+ Olfactory Epithelial Cells	0	0	1.87562	0.832	0.067
Por	Muc2+ Cyp2g1+ Olfactory Epithelial Cells	0	0	1.87423	0.979	0.482
Gpr155	Muc2+ Cyp2g1+ Olfactory Epithelial Cells	0	0	1.82732	0.844	0.111
Tyro3	Muc2+ Cyp2g1+ Olfactory Epithelial Cells	0	0	1.79039	0.882	0.068
Aldh2	Muc2+ Cyp2g1+ Olfactory Epithelial Cells	0	0	1.77521	0.937	0.324
Cyp2f2	Muc2+ Cyp2g1+ Olfactory Epithelial Cells	0	0	1.67604	0.964	0.188
AU021092	Muc2+ Cyp2g1+ Olfactory Epithelial Cells	0	0	1.67484	0.824	0.027
Aqp3	Muc2+ Cyp2g1+ Olfactory Epithelial Cells	0	0	1.66686	0.925	0.098
Lpgat1	Muc2+ Cyp2g1+ Olfactory Epithelial Cells	0	0	1.64708	0.897	0.223
Mettl7a1	Muc2+ Cyp2g1+ Olfactory Epithelial Cells	0	0	1.64555	0.881	0.172
Clic6	Muc2+ Cyp2g1+ Olfactory Epithelial Cells	0	0	1.64039	0.883	0.139
Ermn	Muc2+ Cyp2g1+ Olfactory Epithelial Cells	0	0	1.61701	0.867	0.051
Pgrmc1	Muc2+ Cyp2g1+ Olfactory Epithelial Cells	0	0	1.61374	0.949	0.478
Gldn	Muc2+ Cyp2g1+ Olfactory Epithelial Cells	0	0	1.58823	0.754	0.013
Lrp2	Muc2+ Cyp2g1+ Olfactory Epithelial Cells	0	0	1.57755	0.815	0.046
Epas1	Muc2+ Cyp2g1+ Olfactory Epithelial Cells	0	0	1.57023	0.936	0.164
Parva	Muc2+ Cyp2g1+ Olfactory Epithelial Cells	0	0	1.52606	0.898	0.257
Cyp2j6	Muc2+ Cyp2g1+ Olfactory Epithelial Cells	0	0	1.51864	0.815	0.111
Entpd5	Muc2+ Cyp2g1+ Olfactory Epithelial Cells	0	0	1.51702	0.895	0.233
Atp13a5	Muc2+ Cyp2g1+ Olfactory Epithelial Cells	0	0	1.50753	0.813	0.06
Il33	Muc2+ Cyp2g1+ Olfactory Epithelial Cells	0	0	1.47949	0.722	0.04
Krt18	Muc2+ Cyp2g1+ Olfactory Epithelial Cells	0	0	1.45234	0.946	0.222
Muc2	Muc2+ Cyp2g1+ Olfactory Epithelial Cells	0	0	1.44976	0.71	0.011
Kcnj5	Muc2+ Cyp2g1+ Olfactory Epithelial Cells	0	0	1.4492	0.55	0.019
Cyb5	Muc2+ Cyp2g1+ Olfactory Epithelial Cells	0	0	1.446	0.937	0.442
Fmo2	Muc2+ Cyp2g1+ Olfactory Epithelial Cells	0	0	1.42549	0.766	0.086
Ugdh	Muc2+ Cyp2g1+ Olfactory Epithelial Cells	0	0	1.40289	0.868	0.27
Cdh1	Muc2+ Cyp2g1+ Olfactory Epithelial Cells	0	0	1.39395	0.874	0.173
Akr1a1	Muc2+ Cyp2g1+ Olfactory Epithelial Cells	0	0	1.38692	0.97	0.71
Gdf11	Muc2+ Cyp2g1+ Olfactory Epithelial Cells	0	0	1.34903	0.71	0.087
Mgll	Muc2+ Cyp2g1+ Olfactory Epithelial Cells	0	0	1.34604	0.774	0.089
Slc16a11	Muc2+ Cyp2g1+ Olfactory Epithelial Cells	0	0	1.31499	0.919	0.393
Aqp4	Muc2+ Cyp2g1+ Olfactory Epithelial Cells	0	0	1.31232	0.891	0.124
Alas1	Muc2+ Cyp2g1+ Olfactory Epithelial Cells	0	0	1.3076	0.835	0.21
Mfap3l	Muc2+ Cyp2g1+ Olfactory Epithelial Cells	0	0	1.27679	0.797	0.113
Elf5	Muc2+ Cyp2g1+ Olfactory Epithelial Cells	0	0	1.27561	0.76	0.089
Ces1d	Muc2+ Cyp2g1+ Olfactory Epithelial Cells	0	0	1.25481	0.84	0.131
Atp6v1c2	Muc2+ Cyp2g1+ Olfactory Epithelial Cells	0	0	1.24994	0.742	0.073
Csrp2	Muc2+ Cyp2g1+ Olfactory Epithelial Cells	0	0	1.24548	0.783	0.15
Slc26a7	Muc2+ Cyp2g1+ Olfactory Epithelial Cells	0	0	1.22658	0.689	0.043
Gstm2	Muc2+ Cyp2g1+ Olfactory Epithelial Cells	0	0	1.2254	0.725	0.083
Sod1	Muc2+ Cyp2g1+ Olfactory Epithelial Cells	0	0	1.21512	0.973	0.769
Rmdn3	Muc2+ Cyp2g1+ Olfactory Epithelial Cells	0	0	1.19092	0.842	0.347
Cdh26	Muc2+ Cyp2g1+ Olfactory Epithelial Cells	0	0	1.18839	0.675	0.032
Clu	Muc2+ Cyp2g1+ Olfactory Epithelial Cells	0	0	1.17736	0.885	0.165
Cryl1	Muc2+ Cyp2g1+ Olfactory Epithelial Cells	0	0	1.16539	0.76	0.121
Sox2	Muc2+ Cyp2g1+ Olfactory Epithelial Cells	0	0	1.13355	0.784	0.124
Mgst1	Muc2+ Cyp2g1+ Olfactory Epithelial Cells	0	0	1.13055	0.758	0.112
Gusb	Muc2+ Cyp2g1+ Olfactory Epithelial Cells	0	0	1.12924	0.737	0.116
Atp6v0a4	Muc2+ Cyp2g1+ Olfactory Epithelial Cells	0	0	1.12438	0.667	0.037
Agr2	Muc2+ Cyp2g1+ Olfactory Epithelial Cells	0	0	1.11284	0.749	0.079
Lypd2	Muc2+ Cyp2g1+ Olfactory Epithelial Cells	0	0	1.11013	0.711	0.064
Blvrb	Muc2+ Cyp2g1+ Olfactory Epithelial Cells	0	0	1.09558	0.699	0.093
Dcxr	Muc2+ Cyp2g1+ Olfactory Epithelial Cells	0	0	1.0875	0.717	0.104
Alox15	Muc2+ Cyp2g1+ Olfactory Epithelial Cells	0	0	1.08743	0.584	0.022
Gsta4	Muc2+ Cyp2g1+ Olfactory Epithelial Cells	0	0	1.0754	0.762	0.106
Pla2r1	Muc2+ Cyp2g1+ Olfactory Epithelial Cells	0	0	1.0735	0.698	0.108
Atp11a	Muc2+ Cyp2g1+ Olfactory Epithelial Cells	0	0	1.03742	0.879	0.449
Gabarapl1	Muc2+ Cyp2g1+ Olfactory Epithelial Cells	0	0	1.03228	0.886	0.583
Tsku	Muc2+ Cyp2g1+ Olfactory Epithelial Cells	0	0	1.01666	0.589	0.031
Pqlc3	Muc2+ Cyp2g1+ Olfactory Epithelial Cells	0	0	1.01297	0.619	0.038
Pvrl3	Muc2+ Cyp2g1+ Olfactory Epithelial Cells	0	0	1.00434	0.666	0.091
Tex33	Muc2+ Cyp2g1+ Olfactory Epithelial Cells	0	0	0.948041	0.493	0.012
Skp1a	Muc2+ Cyp2g1+ Olfactory Epithelial Cells	0	0	0.936442	0.928	0.662
Sfrp1	Muc2+ Cyp2g1+ Olfactory Epithelial Cells	0	0	0.910137	0.697	0.088
Cybrd1	Muc2+ Cyp2g1+ Olfactory Epithelial Cells	0	0	0.903614	0.53	0.02
Calml4	Muc2+ Cyp2g1+ Olfactory Epithelial Cells	0	0	0.892259	0.54	0.028
Atp6v1b1	Muc2+ Cyp2g1+ Olfactory Epithelial Cells	0	0	0.886346	0.591	0.041
Cd36	Muc2+ Cyp2g1+ Olfactory Epithelial Cells	0	0	0.879664	0.734	0.086
Muc16	Muc2+ Cyp2g1+ Olfactory Epithelial Cells	0	0	0.749923	0.491	0.014
Cyp4f15	Muc2+ Cyp2g1+ Olfactory Epithelial Cells	1.64523860065135e-321	4.21279796082785e-317	0.720217	0.459	0.014
Igfbp5	Muc2+ Cyp2g1+ Olfactory Epithelial Cells	7.1738331776149e-321	1.83693172346007e-316	1.27957	0.836	0.186
Grhl1	Muc2+ Cyp2g1+ Olfactory Epithelial Cells	1.22998803586446e-316	3.14950736463454e-312	0.957894	0.655	0.099
Krt8	Muc2+ Cyp2g1+ Olfactory Epithelial Cells	5.64208797076052e-313	0	1.09436	0.803	0.155
Ggt7	Muc2+ Cyp2g1+ Olfactory Epithelial Cells	9.45592491134026e-313	2.42128e-308	0.945791	0.626	0.069
Sord	Muc2+ Cyp2g1+ Olfactory Epithelial Cells	1.30007710597704e-312	3.32898e-308	0.938123	0.631	0.099
Gchfr	Muc2+ Cyp2g1+ Olfactory Epithelial Cells	0	4.1377e-304	0.815961	0.467	0.02
St8sia6	Muc2+ Cyp2g1+ Olfactory Epithelial Cells	1.30213e-307	3.33423e-303	0.916634	0.564	0.043
Prss36	Muc2+ Cyp2g1+ Olfactory Epithelial Cells	2.89291e-306	7.40758e-302	0.846618	0.478	0.026
Hey1	Muc2+ Cyp2g1+ Olfactory Epithelial Cells	7.54746e-306	1.9326e-301	1.06112	0.667	0.091
Dab2	Muc2+ Cyp2g1+ Olfactory Epithelial Cells	1.41809e-303	3.63117e-299	1.03292	0.624	0.064
Ece1	Muc2+ Cyp2g1+ Olfactory Epithelial Cells	2.84247e-301	7.27843e-297	1.04629	0.911	0.486
Hlf	Muc2+ Cyp2g1+ Olfactory Epithelial Cells	3.6788e-296	9.41994e-292	0.989946	0.63	0.075
Ezr	Muc2+ Cyp2g1+ Olfactory Epithelial Cells	3.3965e-295	8.69707e-291	1.16012	0.894	0.299
Pawr	Muc2+ Cyp2g1+ Olfactory Epithelial Cells	7.23599e-295	1.85285e-290	0.869254	0.591	0.068
Aldh1a7	Muc2+ Cyp2g1+ Olfactory Epithelial Cells	1.32593e-293	3.39517e-289	1.11704	0.477	0.029
S100a1	Muc2+ Cyp2g1+ Olfactory Epithelial Cells	1.16424e-290	2.98116e-286	1.09219	0.765	0.163
Creg1	Muc2+ Cyp2g1+ Olfactory Epithelial Cells	1.49162e-286	3.81945e-282	1.01419	0.828	0.289
Slc31a1	Muc2+ Cyp2g1+ Olfactory Epithelial Cells	2.12283e-282	5.43571e-278	1.01611	0.745	0.185
Slc25a25	Muc2+ Cyp2g1+ Olfactory Epithelial Cells	2.86555e-280	7.33753e-276	1.07307	0.674	0.296
Otx2	Muc2+ Cyp2g1+ Olfactory Epithelial Cells	2.99429e-280	7.66719e-276	0.980325	0.728	0.126
Wls	Muc2+ Cyp2g1+ Olfactory Epithelial Cells	8.4715e-280	2.16921e-275	1.08635	0.813	0.254
Fam126a	Muc2+ Cyp2g1+ Olfactory Epithelial Cells	8.83363e-280	2.26194e-275	0.93234	0.64	0.096
Eya4	Muc2+ Cyp2g1+ Olfactory Epithelial Cells	2.62717e-277	6.72714e-273	0.82951	0.593	0.065
Tst	Muc2+ Cyp2g1+ Olfactory Epithelial Cells	7.50618e-274	1.92203e-269	0.806562	0.54	0.051
Eya1	Muc2+ Cyp2g1+ Olfactory Epithelial Cells	1.2267e-273	3.14108e-269	0.938165	0.719	0.13
Lmo7	Muc2+ Cyp2g1+ Olfactory Epithelial Cells	3.78242e-270	9.68526e-266	0.986471	0.719	0.144
Lima1	Muc2+ Cyp2g1+ Olfactory Epithelial Cells	1.57903e-269	4.04326e-265	0.932934	0.907	0.583
Cyb5r3	Muc2+ Cyp2g1+ Olfactory Epithelial Cells	4.83989e-264	1.2393e-259	0.976775	0.748	0.273
Tkt	Muc2+ Cyp2g1+ Olfactory Epithelial Cells	4.48408e-263	1.14819e-258	1.02783	0.856	0.402
Dhdh	Muc2+ Cyp2g1+ Olfactory Epithelial Cells	1.47133e-262	3.76749e-258	0.887762	0.585	0.088
Wnt7b	Muc2+ Cyp2g1+ Olfactory Epithelial Cells	4.38798e-261	1.12359e-256	0.722483	0.428	0.021
Serpinb11	Muc2+ Cyp2g1+ Olfactory Epithelial Cells	3.64774e-258	9.3404e-254	0.764058	0.522	0.055
Abcc3	Muc2+ Cyp2g1+ Olfactory Epithelial Cells	9.38498e-258	2.40312e-253	0.783096	0.529	0.048
Gcnt1	Muc2+ Cyp2g1+ Olfactory Epithelial Cells	2.97868e-255	7.62721e-251	0.875235	0.597	0.078
Myh14	Muc2+ Cyp2g1+ Olfactory Epithelial Cells	3.46758e-255	8.87907e-251	0.942748	0.705	0.132
Slc5a1	Muc2+ Cyp2g1+ Olfactory Epithelial Cells	5.15078e-255	1.31891e-250	0.756193	0.413	0.021
Cyp4v3	Muc2+ Cyp2g1+ Olfactory Epithelial Cells	4.80392e-252	1.23009e-247	0.967902	0.628	0.123
Crabp2	Muc2+ Cyp2g1+ Olfactory Epithelial Cells	7.9414e-246	2.03347e-241	0.718973	0.528	0.055
Steap2	Muc2+ Cyp2g1+ Olfactory Epithelial Cells	2.24475e-245	5.74791e-241	0.89318	0.596	0.094
Kcnk2	Muc2+ Cyp2g1+ Olfactory Epithelial Cells	5.14571e-245	1.31761e-240	0.729571	0.416	0.022
Cpm	Muc2+ Cyp2g1+ Olfactory Epithelial Cells	6.85354e-243	1.75492e-238	1.38632	0.529	0.062
Eno3	Muc2+ Cyp2g1+ Olfactory Epithelial Cells	2.73927e-241	7.01419e-237	0.815006	0.454	0.048
Slc27a2	Muc2+ Cyp2g1+ Olfactory Epithelial Cells	5.90555e-239	1.51218e-234	0.885819	0.921	0.56
Papss2	Muc2+ Cyp2g1+ Olfactory Epithelial Cells	1.18448e-236	3.03298e-232	1.18333	0.693	0.207
Acadm	Muc2+ Cyp2g1+ Olfactory Epithelial Cells	1.86456e-233	4.77439e-229	0.828175	0.701	0.177
Nadk2	Muc2+ Cyp2g1+ Olfactory Epithelial Cells	3.96624e-232	1.0156e-227	0.743006	0.558	0.103
Tnnt1	Muc2+ Cyp2g1+ Olfactory Epithelial Cells	7.48061e-230	1.91549e-225	0.717509	0.458	0.036
Gpm6b	Muc2+ Cyp2g1+ Olfactory Epithelial Cells	7.47545e-228	1.91416e-223	0.873997	0.705	0.172
Hspb8	Muc2+ Cyp2g1+ Olfactory Epithelial Cells	3.01426e-227	7.71831e-223	0.807898	0.546	0.071
Prdx1	Muc2+ Cyp2g1+ Olfactory Epithelial Cells	2.45922e-223	6.29709e-219	0.838413	0.779	0.378
Ifitm1	Muc2+ Cyp2g1+ Olfactory Epithelial Cells	3.12545e-222	8.00302e-218	0.791968	0.467	0.045
Phb2	Muc2+ Cyp2g1+ Olfactory Epithelial Cells	3.21138e-222	8.22305e-218	0.769909	0.761	0.413
Muc4	Muc2+ Cyp2g1+ Olfactory Epithelial Cells	8.90245e-222	2.27956e-217	0.727728	0.426	0.031
Chpt1	Muc2+ Cyp2g1+ Olfactory Epithelial Cells	1.31714e-221	3.37267e-217	0.881092	0.682	0.184
St3gal6	Muc2+ Cyp2g1+ Olfactory Epithelial Cells	3.95454e-221	1.0126e-216	0.819697	0.64	0.122
Emb	Muc2+ Cyp2g1+ Olfactory Epithelial Cells	4.89207e-220	1.25266e-215	0.867144	0.879	0.468
Sh3pxd2a	Muc2+ Cyp2g1+ Olfactory Epithelial Cells	1.39514e-218	3.57241e-214	0.88267	0.85	0.408
Ctnnal1	Muc2+ Cyp2g1+ Olfactory Epithelial Cells	2.50269e-218	6.4084e-214	0.732071	0.55	0.08
Sdc4	Muc2+ Cyp2g1+ Olfactory Epithelial Cells	5.53449e-218	1.41716e-213	0.762091	0.831	0.266
Adam28	Muc2+ Cyp2g1+ Olfactory Epithelial Cells	6.29472e-215	1.61183e-210	0.920136	0.73	0.226
Cyp4b1	Muc2+ Cyp2g1+ Olfactory Epithelial Cells	1.52511e-214	3.9052e-210	1.00056	0.358	0.02
Slc35d1	Muc2+ Cyp2g1+ Olfactory Epithelial Cells	4.42622e-213	1.13338e-208	0.779873	0.609	0.125
Cdcp1	Muc2+ Cyp2g1+ Olfactory Epithelial Cells	1.93351e-211	4.95095e-207	0.779528	0.583	0.099
Hspb1	Muc2+ Cyp2g1+ Olfactory Epithelial Cells	3.0823e-211	7.89252e-207	1.10142	0.562	0.098
1810011O10Rik	Muc2+ Cyp2g1+ Olfactory Epithelial Cells	1.57556e-209	4.03437e-205	0.794275	0.499	0.067
Txnrd1	Muc2+ Cyp2g1+ Olfactory Epithelial Cells	1.33416e-208	3.41624e-204	0.777162	0.875	0.518
Tnfaip2	Muc2+ Cyp2g1+ Olfactory Epithelial Cells	4.4735e-208	1.14548e-203	0.760918	0.506	0.063
Myo5c	Muc2+ Cyp2g1+ Olfactory Epithelial Cells	5.98374e-207	1.5322e-202	0.760549	0.546	0.083
Rgs12	Muc2+ Cyp2g1+ Olfactory Epithelial Cells	2.02542e-203	5.18629e-199	0.859352	0.721	0.226
Slc4a7	Muc2+ Cyp2g1+ Olfactory Epithelial Cells	3.6119e-203	9.24863e-199	0.832671	0.671	0.191
Slc35a3	Muc2+ Cyp2g1+ Olfactory Epithelial Cells	1.73859e-202	4.45183e-198	0.785917	0.659	0.238
Id1	Muc2+ Cyp2g1+ Olfactory Epithelial Cells	3.77097e-202	9.65594e-198	0.974151	0.613	0.124
Plekha5	Muc2+ Cyp2g1+ Olfactory Epithelial Cells	4.08489e-201	1.04598e-196	0.781029	0.683	0.222
Slc23a2	Muc2+ Cyp2g1+ Olfactory Epithelial Cells	5.32217e-196	1.36279e-191	0.838706	0.612	0.139
Itpr2	Muc2+ Cyp2g1+ Olfactory Epithelial Cells	5.40588e-193	1.38423e-188	0.803992	0.627	0.135
Sftpd	Muc2+ Cyp2g1+ Olfactory Epithelial Cells	4.29544e-190	1.09989e-185	1.1027	0.468	0.057
Edn2	Muc2+ Cyp2g1+ Olfactory Epithelial Cells	7.84561e-187	2.00895e-182	1.39211	0.36	0.044
Aldoc	Muc2+ Cyp2g1+ Olfactory Epithelial Cells	6.36367e-186	1.62948e-181	0.757013	0.576	0.114
Taldo1	Muc2+ Cyp2g1+ Olfactory Epithelial Cells	4.65658e-184	1.19236e-179	0.74332	0.878	0.587
Rbm47	Muc2+ Cyp2g1+ Olfactory Epithelial Cells	5.35153e-184	1.37031e-179	0.727233	0.603	0.134
Akap12	Muc2+ Cyp2g1+ Olfactory Epithelial Cells	3.85816e-183	9.87922e-179	0.946512	0.693	0.193
Lap3	Muc2+ Cyp2g1+ Olfactory Epithelial Cells	1.67727e-182	4.29483e-178	0.766734	0.638	0.184
St6gal1	Muc2+ Cyp2g1+ Olfactory Epithelial Cells	2.3928e-182	6.127e-178	0.743343	0.662	0.247
Iqgap2	Muc2+ Cyp2g1+ Olfactory Epithelial Cells	4.4301e-182	1.13437e-177	0.78496	0.73	0.229
Mgat3	Muc2+ Cyp2g1+ Olfactory Epithelial Cells	4.55687e-182	1.16683e-177	0.731157	0.592	0.121
Fam107a	Muc2+ Cyp2g1+ Olfactory Epithelial Cells	5.00545e-182	1.2817e-177	0.726537	0.54	0.095
Six1	Muc2+ Cyp2g1+ Olfactory Epithelial Cells	1.44102e-180	3.68989e-176	0.718492	0.678	0.178
Fam129a	Muc2+ Cyp2g1+ Olfactory Epithelial Cells	1.63062e-179	4.17537e-175	0.75778	0.685	0.186
Ptprf	Muc2+ Cyp2g1+ Olfactory Epithelial Cells	1.23071e-178	3.15135e-174	0.831432	0.854	0.4
Kcnk1	Muc2+ Cyp2g1+ Olfactory Epithelial Cells	1.1863e-177	3.03763e-173	0.742232	0.589	0.128
Ildr1	Muc2+ Cyp2g1+ Olfactory Epithelial Cells	1.0932e-176	2.79924e-172	0.716022	0.634	0.206
4931406C07Rik	Muc2+ Cyp2g1+ Olfactory Epithelial Cells	1.44364e-173	3.6966e-169	0.845897	0.589	0.159
Rfk	Muc2+ Cyp2g1+ Olfactory Epithelial Cells	1.04794e-171	2.68336e-167	0.76609	0.911	0.674
Rassf2	Muc2+ Cyp2g1+ Olfactory Epithelial Cells	1.11853e-168	2.86411e-164	0.731099	0.554	0.118
Sult1c1	Muc2+ Cyp2g1+ Olfactory Epithelial Cells	1.26047e-167	3.22756e-163	2.10861	0.456	0.1
Atox1	Muc2+ Cyp2g1+ Olfactory Epithelial Cells	1.29872e-167	3.3255e-163	0.721468	0.823	0.535
Pea15a	Muc2+ Cyp2g1+ Olfactory Epithelial Cells	2.05949e-163	5.27353e-159	0.754964	0.662	0.188
F2r	Muc2+ Cyp2g1+ Olfactory Epithelial Cells	2.21888e-163	5.68167e-159	0.734895	0.532	0.105
Cnn3	Muc2+ Cyp2g1+ Olfactory Epithelial Cells	3.35928e-162	8.60177e-158	0.740486	0.785	0.34
Rragd	Muc2+ Cyp2g1+ Olfactory Epithelial Cells	3.36276e-161	8.61069e-157	0.735951	0.756	0.355
Cd164	Muc2+ Cyp2g1+ Olfactory Epithelial Cells	7.05316e-158	1.80603e-153	0.713221	0.827	0.423
Cryab	Muc2+ Cyp2g1+ Olfactory Epithelial Cells	2.68172e-154	6.86681e-150	0.728319	0.438	0.067
Bsg	Muc2+ Cyp2g1+ Olfactory Epithelial Cells	4.3194e-153	1.10603e-148	0.7193	0.926	0.738
Egln3	Muc2+ Cyp2g1+ Olfactory Epithelial Cells	1.19065e-127	3.04879e-123	0.778037	0.277	0.03
Txnip	Muc2+ Cyp2g1+ Olfactory Epithelial Cells	8.76038e-127	2.24318e-122	0.820214	0.714	0.315
Svopl	Muc2+ Cyp2g1+ Olfactory Epithelial Cells	7.09202e-112	1.81598e-107	0.858204	0.29	0.035
Btg2	Muc2+ Cyp2g1+ Olfactory Epithelial Cells	4.01838e-98	1.02895e-93	0.899238	0.634	0.319
Ier3	Muc2+ Cyp2g1+ Olfactory Epithelial Cells	3.6122e-94	9.24939e-90	0.728013	0.468	0.137
Fos	Muc2+ Cyp2g1+ Olfactory Epithelial Cells	1.92778e-93	4.93627e-89	1.0396	0.705	0.514
Dnajb1	Muc2+ Cyp2g1+ Olfactory Epithelial Cells	2.24526e-85	5.74921e-81	0.939179	0.494	0.302
Junb	Muc2+ Cyp2g1+ Olfactory Epithelial Cells	1.58283e-74	4.05299e-70	0.727742	0.679	0.357
Cyr61	Muc2+ Cyp2g1+ Olfactory Epithelial Cells	1.32855e-71	3.4019e-67	0.934162	0.379	0.112
Socs3	Muc2+ Cyp2g1+ Olfactory Epithelial Cells	7.8621e-67	2.01317e-62	0.829794	0.404	0.149
Fmo6	Muc2+ Cyp2g1+ Olfactory Epithelial Cells	2.0647e-50	5.28686e-46	0.928312	0.247	0.065
Chi3l4	Muc2+ Cyp2g1+ Olfactory Epithelial Cells	1.06695e-46	2.73204e-42	1.57831	0.154	0.031
Atf3	Muc2+ Cyp2g1+ Olfactory Epithelial Cells	6.89368e-43	1.7652e-38	0.739062	0.448	0.223
Gpr126	Tuft Cells	1.1539e-136	2.95469e-132	3.08969	0.908	0.034
Trpm5	Tuft Cells	5.69183e-134	1.45745e-129	2.28446	0.923	0.006
Avil	Tuft Cells	1.21733e-131	3.11711e-127	2.18081	0.892	0.009
Rgs13	Tuft Cells	3.84675e-113	9.84998e-109	1.65408	0.8	0.002
Sh2d7	Tuft Cells	1.61221e-111	4.12821e-107	1.89268	0.8	0.003
Anxa4	Tuft Cells	3.01595e-92	7.72265e-88	1.55822	0.846	0.118
Sh2d6	Tuft Cells	5.99693e-84	1.53557e-79	1.25491	0.615	0.003
Lrmp	Tuft Cells	2.72812e-73	6.98561e-69	1.95005	0.846	0.047
Alox5	Tuft Cells	2.79478e-67	7.15632e-63	1.47071	0.738	0.02
Spib	Tuft Cells	3.63725e-61	9.31355e-57	1.13827	0.631	0.01
Atp2a3	Tuft Cells	5.62781e-60	1.44106e-55	1.91162	0.923	0.162
Pik3cg	Tuft Cells	4.71187e-55	1.20652e-50	1.43282	0.754	0.051
Vav1	Tuft Cells	2.28235e-52	5.84419e-48	1.34789	0.831	0.07
Sdc4	Tuft Cells	1.1717e-51	3.00026e-47	1.89872	0.954	0.3
Chdh	Tuft Cells	9.89931e-51	2.53482e-46	1.11293	0.692	0.054
Hepacam2	Tuft Cells	1.02245e-50	2.61807e-46	1.25001	0.738	0.039
Bmx	Tuft Cells	2.07961e-50	5.32505e-46	1.09619	0.569	0.013
Cadps2	Tuft Cells	2.17868e-50	5.57873e-46	1.27974	0.892	0.397
Rassf6	Tuft Cells	2.3577e-44	6.03712e-40	0.907092	0.431	0.034
Pla2g4a	Tuft Cells	6.19192e-44	1.5855e-39	1.09588	0.585	0.039
Ly6g6f	Tuft Cells	4.54959e-43	1.16497e-38	0.560935	0.369	0.002
Sptb	Tuft Cells	3.50024e-42	8.96271e-38	1.06177	0.554	0.026
Pcdh20	Tuft Cells	5.16509e-42	1.32257e-37	0.854013	0.4	0.005
Fyb	Tuft Cells	7.76994e-42	1.98957e-37	1.14489	0.754	0.066
Il17rb	Tuft Cells	1.0977e-41	2.81078e-37	0.934219	0.492	0.011
Krt18	Tuft Cells	1.74355e-41	4.46454e-37	1.44464	1	0.265
Txndc16	Tuft Cells	3.82392e-41	9.79153e-37	1.02661	0.831	0.281
Col9a3	Tuft Cells	5.39674e-41	1.38189e-36	0.676908	0.569	0.036
Krt8	Tuft Cells	1.28703e-40	3.29558e-36	1.41514	0.923	0.193
Bpgm	Tuft Cells	3.67397e-40	9.40758e-36	1.00601	0.769	0.247
Srf	Tuft Cells	5.38988e-40	1.38013e-35	1.08515	0.615	0.197
Pde2a	Tuft Cells	7.0379e-40	1.80212e-35	1.24453	0.692	0.065
1810046K07Rik	Tuft Cells	2.0204e-39	5.17343e-35	0.675572	0.354	0.003
Il13ra1	Tuft Cells	9.37684e-38	2.40103e-33	1.06129	0.662	0.106
Ptgs1	Tuft Cells	1.63787e-37	4.19392e-33	1.28962	0.692	0.066
Cdh1	Tuft Cells	1.09211e-36	2.79645e-32	1.3498	0.908	0.215
Ehf	Tuft Cells	9.73347e-36	2.49235e-31	1.40242	0.8	0.139
Tmem245	Tuft Cells	4.14407e-35	1.06113e-30	0.954655	0.677	0.139
Espn	Tuft Cells	1.99622e-34	5.11152e-30	0.901252	0.646	0.061
Ephb6	Tuft Cells	4.83832e-34	1.2389e-29	0.732679	0.523	0.032
Aox4	Tuft Cells	1.20578e-33	3.08753e-29	0.594794	0.323	0.003
Ociad2	Tuft Cells	2.20947e-33	5.65757e-29	1.08642	0.692	0.085
Atp1a2	Tuft Cells	3.05173e-32	7.81426e-28	0.718	0.615	0.07
Fxyd6	Tuft Cells	6.5276e-32	1.67146e-27	1.13262	0.738	0.166
Dsg2	Tuft Cells	1.60589e-30	4.11204e-26	1.04878	0.785	0.225
Gnat3	Tuft Cells	1.92462e-30	4.92818e-26	0.732013	0.246	0.001
Nrgn	Tuft Cells	1.65495e-29	4.23767e-25	0.752279	0.369	0.009
Plcg2	Tuft Cells	3.21521e-29	8.23286e-25	1.04063	0.708	0.104
Alox5ap	Tuft Cells	4.64562e-29	1.18956e-24	0.797151	0.585	0.058
Plk2	Tuft Cells	5.01168e-29	1.28329e-24	1.18084	0.615	0.097
Itpr2	Tuft Cells	6.06576e-29	1.5532e-24	1.06328	0.785	0.163
Gpr64	Tuft Cells	5.64538e-28	1.44556e-23	0.948768	0.538	0.051
Hck	Tuft Cells	1.97389e-27	5.05434e-23	0.938841	0.523	0.046
Kndc1	Tuft Cells	5.66322e-27	1.45012e-22	0.633437	0.446	0.027
Lima1	Tuft Cells	1.1057e-25	2.83127e-21	0.940052	0.954	0.603
Cldn7	Tuft Cells	1.16893e-25	2.99316e-21	0.887163	0.631	0.118
Gnai2	Tuft Cells	4.01751e-25	1.02872e-20	0.679714	0.985	0.394
Upp1	Tuft Cells	1.30748e-24	3.34793e-20	0.738565	0.369	0.025
Plcb2	Tuft Cells	3.71211e-24	9.50523e-20	0.872179	0.462	0.04
Epcam	Tuft Cells	6.95356e-24	1.78053e-19	0.856718	0.969	0.667
Cdkn1c	Tuft Cells	1.83405e-23	4.69627e-19	1.51458	0.277	0.11
Lmo7	Tuft Cells	7.84612e-22	2.00908e-17	0.902905	0.723	0.178
Smoc1	Tuft Cells	1.08467e-21	2.77742e-17	0.581237	0.323	0.012
Tmem30b	Tuft Cells	2.40667e-21	6.16252e-17	0.749319	0.662	0.138
Nkd1	Tuft Cells	2.4693e-21	6.32288e-17	0.855377	0.446	0.053
Sox9	Tuft Cells	6.48246e-21	1.6599e-16	0.809375	0.554	0.082
Tuft1	Tuft Cells	6.6543e-21	1.7039e-16	0.678183	0.385	0.056
Cd24a	Tuft Cells	2.24058e-20	5.73724e-16	0.939096	0.769	0.206
Slc44a3	Tuft Cells	4.11915e-20	1.05475e-15	0.600794	0.538	0.08
Elf3	Tuft Cells	4.54862e-20	1.16472e-15	0.867564	0.6	0.11
Crot	Tuft Cells	1.03132e-19	2.64079e-15	0.794061	0.615	0.194
Stard5	Tuft Cells	1.32388e-19	3.38994e-15	0.620099	0.385	0.04
Gcnt1	Tuft Cells	1.83793e-19	4.7062e-15	0.779166	0.6	0.11
Pgm2l1	Tuft Cells	1.99488e-19	5.1081e-15	0.812508	0.569	0.113
Plac8	Tuft Cells	2.1084e-19	5.39876e-15	0.541959	0.431	0.054
Ptpn6	Tuft Cells	3.21899e-19	8.24255e-15	0.952077	0.677	0.212
Prox1	Tuft Cells	3.82153e-19	9.7854e-15	0.649631	0.462	0.054
Gas7	Tuft Cells	5.80248e-19	1.48578e-14	0.814959	0.538	0.089
Entpd3	Tuft Cells	7.57826e-19	1.94049e-14	0.565197	0.385	0.032
Pik3r5	Tuft Cells	9.74247e-19	2.49466e-14	0.678783	0.308	0.021
Ccdc129	Tuft Cells	3.23673e-18	8.28796e-14	0.747537	0.446	0.058
Myb	Tuft Cells	3.71264e-18	9.5066e-14	0.674877	0.431	0.05
Aldh2	Tuft Cells	5.68746e-18	1.45633e-13	0.970979	0.877	0.361
Myh14	Tuft Cells	7.53139e-18	1.92849e-13	0.78263	0.677	0.167
Kcnq3	Tuft Cells	8.03042e-18	2.05627e-13	0.788905	0.338	0.043
Cnn3	Tuft Cells	8.20423e-18	2.10078e-13	0.835545	0.815	0.367
Slc2a1	Tuft Cells	8.46123e-18	2.16658e-13	0.882636	0.585	0.213
Kit	Tuft Cells	1.40145e-17	3.58856e-13	0.954185	0.508	0.083
Ackr4	Tuft Cells	1.91632e-17	4.90692e-13	0.539661	0.354	0.029
Pla2g16	Tuft Cells	2.55912e-17	6.55289e-13	0.688777	0.677	0.179
Camk2b	Tuft Cells	5.45582e-17	1.39702e-12	0.562215	0.323	0.03
Ero1lb	Tuft Cells	6.89031e-17	1.76433e-12	0.635032	0.538	0.138
Ezr	Tuft Cells	7.64521e-17	1.95763e-12	0.695433	0.846	0.335
Man1a	Tuft Cells	1.03098e-16	2.63993e-12	0.730287	0.538	0.101
Tle4	Tuft Cells	1.211e-16	3.10088e-12	0.654853	0.477	0.104
Raver2	Tuft Cells	1.34528e-16	3.44471e-12	0.542112	0.415	0.05
Kcnj5	Tuft Cells	2.07828e-16	5.32164e-12	0.823998	0.415	0.052
Sos1	Tuft Cells	2.78614e-16	7.13419e-12	0.664774	0.8	0.367
Igfbp5	Tuft Cells	3.34495e-16	8.56509e-12	0.815252	0.723	0.226
Runx1	Tuft Cells	3.53427e-16	9.04984e-12	0.69856	0.662	0.176
Abca1	Tuft Cells	4.94007e-16	1.26495e-11	0.726861	0.615	0.151
Rab27b	Tuft Cells	9.16581e-16	2.347e-11	0.722009	0.492	0.105
Ptpn18	Tuft Cells	1.24177e-15	3.17968e-11	0.687751	0.492	0.107
Tspan1	Tuft Cells	1.26086e-15	3.22857e-11	0.61107	0.508	0.094
H3f3b	Tuft Cells	2.02673e-15	5.18965e-11	0.653792	0.985	0.849
Entpd5	Tuft Cells	2.33578e-15	5.98099e-11	0.937253	0.708	0.274
Clmn	Tuft Cells	2.51061e-15	6.42866e-11	0.820743	0.8	0.391
Abca13	Tuft Cells	6.35229e-15	1.62657e-10	0.949384	0.538	0.114
Utp14b	Tuft Cells	1.41318e-14	3.6186e-10	0.721328	0.508	0.193
Zfhx3	Tuft Cells	1.44787e-14	3.70743e-10	0.725528	0.754	0.338
Gusb	Tuft Cells	1.53522e-14	3.93108e-10	0.865219	0.538	0.154
Hist1h1c	Tuft Cells	2.84595e-14	7.28735e-10	0.773352	0.538	0.32
Clic6	Tuft Cells	3.37249e-14	8.6356e-10	0.938946	0.631	0.185
Cap1	Tuft Cells	6.72255e-14	1.72138e-09	0.750645	0.785	0.479
B4galt6	Tuft Cells	6.73055e-14	1.72342e-09	0.574248	0.446	0.078
Ptprf	Tuft Cells	2.26945e-13	5.81116e-09	0.666684	0.877	0.427
Stk38	Tuft Cells	2.92381e-13	7.48671e-09	0.633795	0.723	0.364
Micu2	Tuft Cells	4.67338e-13	1.19667e-08	0.589021	0.662	0.296
St6galnac2	Tuft Cells	5.47807e-13	1.40271e-08	0.59572	0.662	0.237
Hap1	Tuft Cells	5.76055e-13	1.47505e-08	0.541505	0.446	0.107
Fam126a	Tuft Cells	5.77267e-13	1.47815e-08	0.664076	0.523	0.13
Sort1	Tuft Cells	5.99284e-13	1.53453e-08	0.620928	0.862	0.535
Arhgap4	Tuft Cells	6.297e-13	1.61241e-08	0.662058	0.354	0.052
Spint1	Tuft Cells	7.28229e-13	1.8647e-08	0.564624	0.554	0.153
Pgrmc1	Tuft Cells	1.25957e-12	3.22524e-08	0.770551	0.831	0.507
Hip1r	Tuft Cells	1.35125e-12	3.46e-08	0.624571	0.631	0.299
Abhd2	Tuft Cells	1.4151e-12	3.6235e-08	0.661241	0.723	0.349
Fryl	Tuft Cells	2.08928e-12	5.34982e-08	0.727264	0.692	0.347
Ildr1	Tuft Cells	2.88372e-12	7.38405e-08	0.611017	0.615	0.232
Egr2	Tuft Cells	3.47725e-12	8.90383e-08	0.777748	0.369	0.061
Trp53inp1	Tuft Cells	4.33074e-12	1.10893e-07	0.65665	0.492	0.207
Ncoa7	Tuft Cells	4.88087e-12	1.24979e-07	0.559218	0.446	0.207
Acpp	Tuft Cells	4.9321e-12	1.26291e-07	0.603912	0.492	0.118
Cyp2g1	Tuft Cells	8.07176e-12	2.06685e-07	1.41448	0.492	0.137
Krt23	Tuft Cells	1.04419e-11	2.67376e-07	0.676086	0.538	0.146
Cyb5r3	Tuft Cells	1.19825e-11	3.06824e-07	0.700668	0.662	0.302
St14	Tuft Cells	1.40292e-11	3.59231e-07	0.581946	0.6	0.205
Acsl4	Tuft Cells	1.43326e-11	3.67e-07	0.615962	0.708	0.364
Dsp	Tuft Cells	1.46095e-11	3.74091e-07	0.615112	0.723	0.292
Cyb5	Tuft Cells	2.81784e-11	7.21537e-07	0.75897	0.785	0.473
Cdkn1b	Tuft Cells	2.87258e-11	7.35553e-07	0.556677	0.662	0.242
Man2a1	Tuft Cells	2.88275e-11	7.38157e-07	0.579955	0.523	0.148
Dstn	Tuft Cells	3.1656e-11	8.10583e-07	0.592171	0.815	0.597
Ugt2a1	Tuft Cells	6.85276e-11	1.75472e-06	1.18134	0.554	0.432
Sptbn2	Tuft Cells	8.78724e-11	2.25006e-06	0.634341	0.462	0.126
Tanc1	Tuft Cells	1.03561e-10	2.6518e-06	0.577481	0.646	0.259
Sec14l3	Tuft Cells	1.27144e-10	3.25565e-06	1.44609	0.538	0.191
Erbb3	Tuft Cells	2.15004e-10	5.50539e-06	0.551443	0.431	0.106
Pla2g7	Tuft Cells	2.30524e-10	5.90279e-06	0.696623	0.323	0.051
Tyro3	Tuft Cells	2.62514e-10	6.72194e-06	0.828236	0.462	0.12
Chd6	Tuft Cells	3.57163e-10	9.14552e-06	0.564588	0.754	0.508
Aldh3a2	Tuft Cells	5.18437e-10	1.32751e-05	0.543486	0.6	0.321
Dusp5	Tuft Cells	5.6137e-10	1.43744e-05	0.610511	0.508	0.176
Gstm1	Tuft Cells	6.07775e-10	1.55627e-05	0.812572	0.554	0.182
H2-D1	Tuft Cells	7.2754e-10	1.86294e-05	0.603978	0.708	0.302
Dcxr	Tuft Cells	7.3223e-10	1.87495e-05	0.565493	0.492	0.142
Parva	Tuft Cells	7.39509e-10	1.89359e-05	0.70412	0.692	0.297
Slc4a7	Tuft Cells	9.59887e-10	2.45789e-05	0.622268	0.569	0.22
Ermn	Tuft Cells	1.26678e-09	3.24371e-05	0.698985	0.415	0.103
Gclc	Tuft Cells	2.16872e-09	5.55323e-05	0.589747	0.662	0.299
Slc27a2	Tuft Cells	2.4873e-09	6.36899e-05	0.606355	0.862	0.582
Por	Tuft Cells	2.73237e-09	6.99651e-05	0.80982	0.769	0.513
Cyp1a2	Tuft Cells	2.85453e-09	7.30932e-05	0.72742	0.369	0.085
Cd164	Tuft Cells	3.86609e-09	9.89951e-05	0.539434	0.8	0.448
Galm	Tuft Cells	6.26886e-09	0.00016052	0.908937	0.523	0.199
Prdx6	Tuft Cells	7.70174e-09	0.000197211	0.59602	0.723	0.364
Svopl	Tuft Cells	1.23618e-08	0.000316537	0.65514	0.292	0.05
Aox2	Tuft Cells	1.30204e-08	0.000333399	0.985165	0.431	0.128
Il33	Tuft Cells	3.56743e-08	0.000913476	0.73259	0.354	0.083
Sec14l2	Tuft Cells	3.64347e-08	0.000932948	0.935737	0.508	0.292
Papss2	Tuft Cells	3.99231e-08	0.00102227	0.802341	0.508	0.238
Cyp2a5	Tuft Cells	4.07748e-08	0.00104408	1.18605	0.508	0.206
Ggt7	Tuft Cells	4.34231e-08	0.00111189	0.574806	0.308	0.104
Sox2	Tuft Cells	5.3948e-08	0.00138139	0.539563	0.492	0.166
Cbr2	Tuft Cells	9.21176e-08	0.00235876	0.983968	0.523	0.262
Cyp2j6	Tuft Cells	1.43329e-07	0.00367008	0.702016	0.415	0.156
Mettl7a1	Tuft Cells	2.28674e-07	0.00585543	0.609257	0.538	0.217
Nr4a1	Tuft Cells	2.69693e-07	0.00690575	0.575587	0.523	0.218
AU021092	Tuft Cells	4.79469e-07	0.0122773	0.630532	0.323	0.078
Gdf11	Tuft Cells	4.88092e-07	0.0124981	0.601353	0.4	0.126
Lpgat1	Tuft Cells	4.89899e-07	0.0125444	0.704209	0.538	0.265
Muc2	Tuft Cells	1.07078e-06	0.0274183	0.615948	0.262	0.055
Cyp4v3	Tuft Cells	1.38158e-06	0.0353768	0.551748	0.415	0.155
Aqp3	Tuft Cells	1.50909e-06	0.0386417	0.597329	0.431	0.151
Atp6v1c2	Tuft Cells	2.9128e-06	0.0745852	0.548012	0.369	0.116
Ephx1	Tuft Cells	3.04892e-06	0.0780707	0.773765	0.431	0.196
Gpr155	Tuft Cells	5.73014e-06	0.146726	0.775841	0.385	0.158
Pon1	Tuft Cells	7.79771e-06	0.199668	0.760692	0.354	0.116
Cyp2f2	Tuft Cells	9.34109e-06	0.239188	0.587423	0.508	0.237
Agr2	Tuft Cells	9.39719e-06	0.240624	0.660071	0.354	0.121
Ces1d	Tuft Cells	9.786e-06	0.25058	0.539401	0.446	0.176
Gldn	Tuft Cells	2.30709e-05	0.590753	0.614102	0.246	0.061
Btg2	Tuft Cells	3.3653e-05	0.861719	0.5888	0.615	0.338
Mgst1	Tuft Cells	5.09612e-05	1	0.559196	0.369	0.153
Lrp2	Tuft Cells	7.1349e-05	1	0.596581	0.292	0.096
Fmo6	Tuft Cells	0.000133104	1	0.782456	0.262	0.076
Cpm	Tuft Cells	0.00112538	1	0.818183	0.215	0.091
Hspa1a	Tuft Cells	0.00125986	1	0.669013	0.523	0.297
Sult1c1	Tuft Cells	0.00289164	1	1.1308	0.262	0.122
Hspa1b	Tuft Cells	0.00518994	1	0.561748	0.4	0.224
Krt5	Basal Epithelial Cells	0	0	2.82084	0.953	0.017
Gsto1	Basal Epithelial Cells	0	0	2.33004	0.845	0.08
Krt14	Basal Epithelial Cells	0	0	2.28438	0.774	0.014
F3	Basal Epithelial Cells	0	0	2.26974	0.897	0.071
Aldh3a1	Basal Epithelial Cells	0	0	2.26647	0.779	0.034
Aqp3	Basal Epithelial Cells	0	0	2.18358	0.932	0.125
Krt17	Basal Epithelial Cells	0	0	2.17564	0.795	0.017
Slc6a6	Basal Epithelial Cells	0	0	2.07981	0.961	0.47
Lamb3	Basal Epithelial Cells	0	0	2.00592	0.868	0.021
Dsp	Basal Epithelial Cells	0	0	1.8432	0.955	0.272
Col17a1	Basal Epithelial Cells	0	0	1.84153	0.839	0.009
Ccdc3	Basal Epithelial Cells	0	0	1.81719	0.761	0.026
Trp63	Basal Epithelial Cells	0	0	1.8015	0.803	0.01
Perp	Basal Epithelial Cells	0	0	1.62096	0.858	0.125
Itgb4	Basal Epithelial Cells	0	0	1.56874	0.8	0.053
Gclm	Basal Epithelial Cells	0	0	1.48997	0.795	0.296
Fat2	Basal Epithelial Cells	0	0	1.24702	0.703	0.021
Anxa8	Basal Epithelial Cells	1.40338710596628e-313	0	1.67945	0.679	0.017
Krt19	Basal Epithelial Cells	1.83620894040005e-313	0	1.92407	0.774	0.036
Epas1	Basal Epithelial Cells	3.57603e-301	9.15679e-297	2.25843	0.953	0.189
Sfn	Basal Epithelial Cells	2.02472e-300	5.1845e-296	1.6339	0.661	0.054
Tgm2	Basal Epithelial Cells	1.1657e-295	2.98489e-291	2.09202	0.724	0.077
Trim29	Basal Epithelial Cells	3.27993e-295	8.39858e-291	1.07707	0.589	0.008
Adh7	Basal Epithelial Cells	2.44537e-287	6.26162e-283	2.43741	0.674	0.031
Ahnak	Basal Epithelial Cells	4.49703e-287	1.15151e-282	1.78883	0.963	0.166
Cbr2	Basal Epithelial Cells	4.18409e-283	1.07138e-278	1.92802	0.982	0.239
Krt15	Basal Epithelial Cells	4.4923e-276	1.1503e-271	2.68581	0.571	0.013
Dsc3	Basal Epithelial Cells	4.34698e-270	1.11309e-265	1.42743	0.679	0.038
Efemp1	Basal Epithelial Cells	1.85616e-266	4.75289e-262	1.29936	0.65	0.025
Abi3bp	Basal Epithelial Cells	4.74314e-264	1.21453e-259	1.63574	0.684	0.03
Wnt4	Basal Epithelial Cells	3.3374e-260	8.54574e-256	1.24483	0.668	0.034
Sdc1	Basal Epithelial Cells	6.07363e-253	1.55521e-248	1.06658	0.629	0.031
Pkp1	Basal Epithelial Cells	2.58541e-252	6.6202e-248	0.984226	0.547	0.01
Tns4	Basal Epithelial Cells	1.85798e-237	4.75755e-233	1.03436	0.518	0.01
Ccnd2	Basal Epithelial Cells	6.67979e-237	1.71043e-232	1.66084	0.771	0.088
Aqp4	Basal Epithelial Cells	4.74573e-232	1.21519e-227	1.66921	0.887	0.149
Fxyd3	Basal Epithelial Cells	5.93395e-226	1.51945e-221	1.16355	0.747	0.074
Sfrp1	Basal Epithelial Cells	9.1654e-223	2.34689e-218	1.70024	0.713	0.108
Plec	Basal Epithelial Cells	6.13681e-221	1.57139e-216	1.35914	0.826	0.198
Cyp2f2	Basal Epithelial Cells	7.79926e-218	1.99708e-213	1.79961	0.934	0.214
Ltbp4	Basal Epithelial Cells	1.92461e-217	4.92815e-213	1.02464	0.666	0.048
Gsta4	Basal Epithelial Cells	1.25877e-216	3.2232e-212	1.55578	0.776	0.128
Dapl1	Basal Epithelial Cells	1.79085e-215	4.58564e-211	1.06416	0.658	0.052
Bcam	Basal Epithelial Cells	3.65016e-214	9.3466e-210	1.1298	0.645	0.044
Car12	Basal Epithelial Cells	2.62806e-205	6.7294e-201	1.49937	0.495	0.017
Cdo1	Basal Epithelial Cells	1.52442e-203	3.90342e-199	1.3291	0.745	0.139
Egfr	Basal Epithelial Cells	5.77672e-196	1.47919e-191	1.09846	0.666	0.063
Fmo6	Basal Epithelial Cells	8.49514e-192	2.17527e-187	1.89325	0.637	0.057
Ces1d	Basal Epithelial Cells	1.39987e-185	3.5845e-181	1.14778	0.834	0.155
Net1	Basal Epithelial Cells	3.68159e-185	9.42708e-181	1.12493	0.713	0.111
Ece1	Basal Epithelial Cells	1.0768e-182	2.75725e-178	1.12103	0.916	0.5
Prss23	Basal Epithelial Cells	2.59272e-177	6.63892e-173	0.987501	0.603	0.053
Prdx6	Basal Epithelial Cells	3.45481e-177	8.84638e-173	1.36534	0.945	0.346
Foxa1	Basal Epithelial Cells	5.12594e-176	1.31255e-171	0.966806	0.505	0.027
Gsta3	Basal Epithelial Cells	2.03411e-174	5.20854e-170	1.29175	0.724	0.117
Slc47a1	Basal Epithelial Cells	7.42828e-174	1.90209e-169	0.800746	0.366	0.004
Pdpn	Basal Epithelial Cells	2.965e-166	7.59219e-162	0.898216	0.566	0.044
Tacstd2	Basal Epithelial Cells	6.52081e-164	1.66972e-159	1.09596	0.534	0.043
S100a14	Basal Epithelial Cells	1.70921e-163	4.37661e-159	0.871138	0.445	0.027
Crlf1	Basal Epithelial Cells	7.42786e-163	1.90198e-158	0.828534	0.505	0.032
Ptrf	Basal Epithelial Cells	1.06799e-160	2.73471e-156	0.810271	0.653	0.096
Nrcam	Basal Epithelial Cells	1.57093e-158	4.02253e-154	1.22875	0.284	0.055
Fmo2	Basal Epithelial Cells	4.89971e-157	1.25462e-152	1.35505	0.705	0.111
Gstm1	Basal Epithelial Cells	6.62985e-156	1.69764e-151	0.992148	0.776	0.164
Fgf1	Basal Epithelial Cells	6.84194e-155	1.75195e-150	0.941532	0.605	0.068
Ptges	Basal Epithelial Cells	1.35369e-153	3.46626e-149	0.841217	0.521	0.039
Mgat3	Basal Epithelial Cells	1.93746e-153	4.96107e-149	1.06101	0.708	0.133
Anxa2	Basal Epithelial Cells	4.68199e-153	1.19887e-148	1.14392	0.766	0.161
S100a6	Basal Epithelial Cells	5.89839e-153	1.51034e-148	1.44745	0.597	0.093
Mpzl2	Basal Epithelial Cells	4.31505e-150	1.10491e-145	0.817172	0.529	0.054
Oat	Basal Epithelial Cells	6.45305e-146	1.65237e-141	1.00547	0.679	0.147
Mettl7a1	Basal Epithelial Cells	4.30926e-141	1.10343e-136	1.0495	0.789	0.199
Fgfr3	Basal Epithelial Cells	1.26503e-140	3.23925e-136	0.786258	0.482	0.039
Igfbp3	Basal Epithelial Cells	8.93909e-139	2.28894e-134	1.01723	0.445	0.029
Ifitm3	Basal Epithelial Cells	8.83058e-138	2.26116e-133	1.08572	0.803	0.2
Rpl8	Basal Epithelial Cells	8.5929e-137	2.2003e-132	0.787761	0.971	0.838
Tns3	Basal Epithelial Cells	1.17098e-135	2.99841e-131	0.919786	0.726	0.176
Tmem176b	Basal Epithelial Cells	9.18417e-134	2.3517e-129	1.11269	0.829	0.265
Rps5	Basal Epithelial Cells	7.48451e-133	1.91648e-128	0.868883	0.968	0.815
Gclc	Basal Epithelial Cells	2.8444e-132	7.28338e-128	0.954404	0.716	0.287
Ptprf	Basal Epithelial Cells	2.94524e-132	7.54157e-128	0.960494	0.892	0.414
Sdc4	Basal Epithelial Cells	6.5294e-132	1.67192e-127	1.0462	0.871	0.284
Adh1	Basal Epithelial Cells	1.33949e-131	3.42991e-127	1.50333	0.5	0.055
Lbp	Basal Epithelial Cells	1.55395e-131	3.97905e-127	0.849651	0.511	0.051
Dkk3	Basal Epithelial Cells	3.10902e-131	7.96097e-127	0.88409	0.492	0.045
Fmo3	Basal Epithelial Cells	4.48135e-131	1.14749e-126	0.9448	0.337	0.009
Crim1	Basal Epithelial Cells	1.49122e-127	3.81842e-123	0.921948	0.674	0.138
Wls	Basal Epithelial Cells	7.2499e-127	1.85641e-122	0.999647	0.816	0.273
Fat1	Basal Epithelial Cells	2.2995e-125	5.88809e-121	0.942597	0.792	0.313
Myof	Basal Epithelial Cells	4.34136e-123	1.11165e-118	0.980703	0.579	0.108
Wfdc2	Basal Epithelial Cells	1.5456e-122	3.95767e-118	0.942021	0.645	0.122
Krt18	Basal Epithelial Cells	3.65051e-122	9.34749e-118	0.748476	0.826	0.25
Fgfr2	Basal Epithelial Cells	5.31793e-122	1.36171e-117	0.775741	0.534	0.066
Rpl13a	Basal Epithelial Cells	5.65001e-121	1.44674e-116	0.785885	0.968	0.756
Sulf1	Basal Epithelial Cells	2.51911e-119	6.45044e-115	0.859649	0.455	0.05
Klf5	Basal Epithelial Cells	5.0082e-118	1.2824e-113	0.891827	0.534	0.102
Aim1	Basal Epithelial Cells	6.75665e-117	1.73011e-112	0.781082	0.497	0.071
Cyr61	Basal Epithelial Cells	3.14581e-116	8.05517e-112	1.41914	0.616	0.112
Irf6	Basal Epithelial Cells	6.98782e-116	1.7893e-111	0.831456	0.668	0.231
Amotl1	Basal Epithelial Cells	8.09341e-115	2.0724e-110	1.01418	0.655	0.169
Ets2	Basal Epithelial Cells	1.32358e-114	3.38917e-110	0.906928	0.687	0.202
Rps14	Basal Epithelial Cells	1.46002e-114	3.73854e-110	0.750533	0.961	0.814
Cdh1	Basal Epithelial Cells	5.93637e-114	1.52007e-109	0.762494	0.742	0.2
Ctsl	Basal Epithelial Cells	3.2737e-113	8.38263e-109	0.917767	0.755	0.265
F2r	Basal Epithelial Cells	1.12566e-111	2.88237e-107	0.794929	0.611	0.117
Mecom	Basal Epithelial Cells	3.65916e-111	9.36964e-107	0.798975	0.595	0.113
Hpgd	Basal Epithelial Cells	2.59329e-110	6.64038e-106	1.09965	0.395	0.062
Reg3g	Basal Epithelial Cells	8.51329e-110	2.17991e-105	0.8945	0.5	0.07
Hlf	Basal Epithelial Cells	4.13178e-109	1.05798e-104	0.774522	0.571	0.095
Aldh2	Basal Epithelial Cells	6.01137e-109	1.53927e-104	1.0179	0.863	0.347
Met	Basal Epithelial Cells	8.40614e-109	2.15248e-104	0.823227	0.603	0.118
Laptm4a	Basal Epithelial Cells	2.61789e-108	6.70336e-104	0.82326	0.903	0.489
Cdcp1	Basal Epithelial Cells	1.04424e-107	2.67389e-103	0.773279	0.592	0.115
Eya2	Basal Epithelial Cells	1.0591e-107	2.71193e-103	0.756218	0.626	0.127
Rplp1	Basal Epithelial Cells	1.20127e-107	3.07596e-103	0.770297	0.924	0.67
Hspb1	Basal Epithelial Cells	4.14809e-107	1.06216e-102	0.902649	0.6	0.112
Il6st	Basal Epithelial Cells	6.00691e-106	1.53813e-101	0.864503	0.845	0.494
Sema3d	Basal Epithelial Cells	8.63071e-106	2.20998e-101	0.983711	0.397	0.04
Ly6d	Basal Epithelial Cells	1.04339e-105	2.67171e-101	1.11337	0.324	0.018
Celsr1	Basal Epithelial Cells	2.74769e-105	7.03574e-101	0.785086	0.605	0.13
Aox3	Basal Epithelial Cells	6.35068e-105	1.62616e-100	0.95274	0.524	0.081
Sult1e1	Basal Epithelial Cells	2.80642e-104	7.18611e-100	0.888586	0.371	0.028
Sox2	Basal Epithelial Cells	1.82376e-102	4.66991e-98	0.783908	0.653	0.151
Ly6a	Basal Epithelial Cells	2.55562e-102	6.54393e-98	0.80749	0.432	0.048
Eef1b2	Basal Epithelial Cells	2.82104e-102	7.22355e-98	0.778175	0.874	0.52
Pdgfa	Basal Epithelial Cells	2.93261e-102	7.50924e-98	0.837914	0.642	0.199
Nedd4	Basal Epithelial Cells	2.19437e-101	5.61889e-97	0.828391	0.947	0.669
Pltp	Basal Epithelial Cells	4.19469e-101	1.07409e-96	0.748794	0.442	0.054
Ldha	Basal Epithelial Cells	1.83279e-100	4.69303e-96	0.824642	0.739	0.242
Six3	Basal Epithelial Cells	1.8915e-100	4.84338e-96	0.719565	0.518	0.09
Dsc2	Basal Epithelial Cells	1.29196e-99	3.30819e-95	0.750216	0.521	0.105
Tiam1	Basal Epithelial Cells	2.31768e-99	5.93465e-95	0.778224	0.6	0.155
Krt7	Basal Epithelial Cells	5.33073e-98	1.36499e-93	0.860554	0.445	0.054
Dst	Basal Epithelial Cells	9.35832e-98	2.39629e-93	0.888414	0.932	0.701
Pdcd4	Basal Epithelial Cells	1.7401e-96	4.45571e-92	0.844039	0.763	0.302
Luzp1	Basal Epithelial Cells	4.03107e-96	1.0322e-91	0.767963	0.637	0.16
Ssfa2	Basal Epithelial Cells	9.45565e-96	2.42121e-91	0.797474	0.637	0.193
Sik1	Basal Epithelial Cells	8.52692e-95	2.1834e-90	0.75894	0.521	0.103
Sypl	Basal Epithelial Cells	1.12178e-94	2.87242e-90	0.726773	0.668	0.248
Igfbp2	Basal Epithelial Cells	1.07676e-93	2.75715e-89	0.966944	0.289	0.03
Kitl	Basal Epithelial Cells	1.81754e-93	4.654e-89	0.811579	0.526	0.097
Kcnj16	Basal Epithelial Cells	2.29079e-93	5.8658e-89	0.900548	0.329	0.023
Csrp1	Basal Epithelial Cells	2.88101e-93	7.37712e-89	0.745661	0.558	0.116
Jag2	Basal Epithelial Cells	8.79952e-93	2.2532e-88	0.736338	0.655	0.291
Antxr1	Basal Epithelial Cells	1.23403e-92	3.15985e-88	0.722441	0.505	0.086
Cast	Basal Epithelial Cells	2.17816e-92	5.5774e-88	0.744708	0.582	0.143
Asph	Basal Epithelial Cells	6.5354e-92	1.67346e-87	0.764315	0.658	0.239
Gnb2l1	Basal Epithelial Cells	1.04339e-91	2.6717e-87	0.74059	0.939	0.747
Jun	Basal Epithelial Cells	3.95166e-91	1.01186e-86	1.06767	0.913	0.754
Zfp36l1	Basal Epithelial Cells	6.30335e-90	1.61403e-85	0.80436	0.718	0.227
Lgals3	Basal Epithelial Cells	2.84037e-89	7.27306e-85	1.10714	0.471	0.081
Col23a1	Basal Epithelial Cells	9.51453e-89	2.43629e-84	0.994647	0.287	0.019
Myo10	Basal Epithelial Cells	1.36378e-88	3.49208e-84	0.767254	0.582	0.14
Tmem176a	Basal Epithelial Cells	1.62213e-88	4.15361e-84	0.785429	0.571	0.128
Scd2	Basal Epithelial Cells	5.25321e-88	1.34514e-83	0.797133	0.826	0.412
Slc23a2	Basal Epithelial Cells	6.93949e-88	1.77692e-83	0.824629	0.574	0.156
Ezr	Basal Epithelial Cells	2.84294e-87	7.27963e-83	0.849006	0.797	0.322
Rgs12	Basal Epithelial Cells	7.77422e-87	1.99067e-82	0.773735	0.697	0.243
Alcam	Basal Epithelial Cells	1.49325e-84	3.82362e-80	0.747354	0.666	0.208
Gstm2	Basal Epithelial Cells	2.09147e-83	5.35541e-79	0.74463	0.526	0.111
Sema5a	Basal Epithelial Cells	3.90294e-82	9.99388e-78	0.832859	0.347	0.039
Pik3r1	Basal Epithelial Cells	5.3567e-82	1.37164e-77	0.765937	0.729	0.268
Dsg2	Basal Epithelial Cells	1.19918e-81	3.07061e-77	0.739023	0.637	0.214
Hes1	Basal Epithelial Cells	1.60316e-81	4.10505e-77	0.760972	0.516	0.112
Hbegf	Basal Epithelial Cells	1.76418e-80	4.51737e-76	1.11248	0.345	0.064
Rplp0	Basal Epithelial Cells	4.85051e-80	1.24202e-75	0.773084	0.803	0.449
Hspa1a	Basal Epithelial Cells	2.41429e-78	6.18204e-74	0.945417	0.745	0.283
Egr1	Basal Epithelial Cells	6.37994e-78	1.63365e-73	1.12077	0.753	0.353
Fos	Basal Epithelial Cells	2.50604e-76	6.41697e-72	1.21369	0.784	0.518
Hspa1b	Basal Epithelial Cells	1.88137e-75	4.81744e-71	0.79087	0.661	0.21
Krt23	Basal Epithelial Cells	2.52546e-75	6.46669e-71	0.791743	0.547	0.134
Emp1	Basal Epithelial Cells	1.21531e-74	3.11193e-70	0.848471	0.4	0.061
Entpd5	Basal Epithelial Cells	5.11212e-74	1.30901e-69	0.780931	0.682	0.263
Itga6	Basal Epithelial Cells	8.04937e-74	2.06112e-69	0.714774	0.555	0.15
Slc15a2	Basal Epithelial Cells	8.52427e-73	2.18272e-68	0.716156	0.505	0.124
Elf3	Basal Epithelial Cells	1.01622e-72	2.60214e-68	0.791087	0.468	0.101
Chd3	Basal Epithelial Cells	3.04381e-71	7.79398e-67	0.729132	0.811	0.49
Bhlhe40	Basal Epithelial Cells	3.27873e-71	8.39552e-67	0.895755	0.518	0.141
Dnajb1	Basal Epithelial Cells	8.11902e-70	2.07896e-65	1.12605	0.637	0.304
Junb	Basal Epithelial Cells	1.76192e-69	4.51156e-65	0.982919	0.771	0.365
Sgk1	Basal Epithelial Cells	9.83543e-69	2.51846e-64	0.756968	0.553	0.197
Cldn4	Basal Epithelial Cells	1.26915e-68	3.24978e-64	0.856551	0.358	0.052
Glul	Basal Epithelial Cells	7.70046e-67	1.97178e-62	0.71683	0.821	0.558
Anxa1	Basal Epithelial Cells	1.5891e-63	4.06905e-59	0.751192	0.513	0.139
Krt4	Basal Epithelial Cells	6.90982e-61	1.76933e-56	1.10673	0.121	0.001
Btg2	Basal Epithelial Cells	2.51962e-60	6.45174e-56	1.00919	0.629	0.33
Lmna	Basal Epithelial Cells	1.75268e-57	4.4879e-53	0.723139	0.55	0.206
Klf6	Basal Epithelial Cells	1.32108e-56	3.38275e-52	0.967844	0.589	0.381
Atf3	Basal Epithelial Cells	1.26996e-55	3.25185e-51	1.33751	0.537	0.227
Fosb	Basal Epithelial Cells	4.77027e-55	1.22148e-50	1.20855	0.568	0.272
Gja1	Basal Epithelial Cells	7.49151e-54	1.91828e-49	0.720745	0.413	0.099
Nr4a1	Basal Epithelial Cells	7.61333e-53	1.94947e-48	0.973035	0.532	0.209
Aldh1a1	Basal Epithelial Cells	1.26148e-50	3.23015e-46	1.16675	0.313	0.091
Slc26a7	Basal Epithelial Cells	2.67125e-43	6.84e-39	0.777632	0.308	0.077
Socs3	Basal Epithelial Cells	1.37934e-40	3.53193e-36	0.827404	0.445	0.156
Klf4	Basal Epithelial Cells	8.67781e-40	2.22204e-35	0.733378	0.492	0.189
Errfi1	Basal Epithelial Cells	5.1987e-39	1.33118e-34	0.794511	0.482	0.205
Zfp36	Basal Epithelial Cells	1.84711e-38	4.7297e-34	0.813189	0.482	0.187
Sprr1a	Basal Epithelial Cells	4.44909e-35	1.13923e-30	0.959926	0.121	0.01
Chi3l4	Basal Epithelial Cells	7.98514e-21	2.04467e-16	1.64132	0.158	0.035
Dnah5	Ciliated Epithelial Cells	1.33873e-177	3.42795e-173	3.03803	0.978	0.061
Dnah9	Ciliated Epithelial Cells	1.0536e-146	2.69784e-142	2.49555	1	0.12
Ccdc17	Ciliated Epithelial Cells	3.7067e-132	9.49137e-128	2.27682	0.956	0.019
Foxj1	Ciliated Epithelial Cells	6.41249e-129	1.64198e-124	2.03894	0.933	0.298
Ccdc153	Ciliated Epithelial Cells	6.16822e-120	1.57943e-115	2.47649	0.933	0.008
Elof1	Ciliated Epithelial Cells	8.92401e-120	2.28508e-115	1.69039	0.911	0.321
Hydin	Ciliated Epithelial Cells	1.19945e-118	3.0713e-114	2.06624	0.867	0.072
Wdr96	Ciliated Epithelial Cells	1.10538e-117	2.83043e-113	2.16703	0.978	0.029
Ccdc181	Ciliated Epithelial Cells	7.78236e-113	1.99275e-108	1.75749	0.956	0.25
Tmem212	Ciliated Epithelial Cells	1.75639e-109	4.49742e-105	2.45816	0.933	0.001
Dnah3	Ciliated Epithelial Cells	2.30407e-108	5.89981e-104	2.21076	0.956	0.003
Cdhr3	Ciliated Epithelial Cells	8.66732e-108	2.21936e-103	2.32094	0.911	0.001
E230008N13Rik	Ciliated Epithelial Cells	2.49188e-104	6.38072e-100	1.89842	0.933	0.006
Dnah6	Ciliated Epithelial Cells	6.05695e-103	1.55094e-98	2.20367	0.956	0.003
BC051019	Ciliated Epithelial Cells	2.04202e-102	5.22879e-98	1.67649	0.933	0.006
Ak7	Ciliated Epithelial Cells	2.90508e-94	7.43874e-90	1.80127	0.933	0.014
AU040972	Ciliated Epithelial Cells	2.42939e-92	6.22069e-88	2.43494	0.822	0.002
Fam183b	Ciliated Epithelial Cells	3.61616e-92	9.25953e-88	1.80756	0.867	0.005
Sntn	Ciliated Epithelial Cells	1.42866e-91	3.65823e-87	1.86807	0.844	0.001
Ccdc19	Ciliated Epithelial Cells	2.80004e-91	7.16979e-87	1.61798	0.889	0.039
1600029I14Rik	Ciliated Epithelial Cells	6.55054e-90	1.67733e-85	1.55725	0.844	0.003
Tctex1d4	Ciliated Epithelial Cells	1.45276e-89	3.71995e-85	1.57322	0.822	0.001
Gm973	Ciliated Epithelial Cells	6.13195e-88	1.57015e-83	1.68613	0.911	0.007
Rsph1	Ciliated Epithelial Cells	9.18094e-85	2.35087e-80	1.69474	0.933	0.328
Dynlrb2	Ciliated Epithelial Cells	2.69537e-81	6.90177e-77	1.54295	0.822	0.149
Ubxn10	Ciliated Epithelial Cells	3.29345e-81	8.4332e-77	1.52278	0.822	0.009
Fam216b	Ciliated Epithelial Cells	8.58e-81	2.19699e-76	1.29977	0.756	0.001
Spag17	Ciliated Epithelial Cells	1.31356e-80	3.3635e-76	1.46646	0.8	0.002
1700094D03Rik	Ciliated Epithelial Cells	5.36901e-80	1.37479e-75	1.52202	0.756	0.021
4833427G06Rik	Ciliated Epithelial Cells	3.59611e-79	9.2082e-75	1.25144	0.756	0.001
Dnah10	Ciliated Epithelial Cells	4.41472e-79	1.13043e-74	1.68611	0.822	0.005
4930451C15Rik	Ciliated Epithelial Cells	3.2223e-77	8.25102e-73	1.18269	0.756	0.001
Iqca	Ciliated Epithelial Cells	5.24529e-77	1.34311e-72	1.44782	0.778	0.004
Dnah12	Ciliated Epithelial Cells	8.36932e-77	2.14305e-72	2.00946	0.778	0.008
Gm281	Ciliated Epithelial Cells	1.10947e-76	2.84092e-72	1.4469	0.711	0.003
Ppil6	Ciliated Epithelial Cells	1.90424e-76	4.87599e-72	1.42998	0.822	0.065
1700009P17Rik	Ciliated Epithelial Cells	5.84109e-76	1.49567e-71	1.6258	0.867	0.192
Fam47e	Ciliated Epithelial Cells	8.43982e-75	2.1611e-70	1.06161	0.733	0.001
Tppp3	Ciliated Epithelial Cells	6.42703e-74	1.64571e-69	2.30612	0.933	0.142
Dnali1	Ciliated Epithelial Cells	7.5405e-73	1.93082e-68	1.45929	0.778	0.061
1700026D08Rik	Ciliated Epithelial Cells	1.79985e-71	4.60868e-67	1.30546	0.733	0.002
6820408C15Rik	Ciliated Epithelial Cells	5.73156e-71	1.46762e-66	1.34154	0.8	0.021
Spag6	Ciliated Epithelial Cells	5.80207e-71	1.48568e-66	1.41276	0.778	0.058
Lrrc71	Ciliated Epithelial Cells	7.43906e-69	1.90485e-64	1.37371	0.667	0.002
Cdhr4	Ciliated Epithelial Cells	1.07508e-68	2.75286e-64	1.18128	0.711	0.002
Ccdc146	Ciliated Epithelial Cells	8.1936e-67	2.09805e-62	1.51816	0.867	0.083
1700007K13Rik	Ciliated Epithelial Cells	3.3793e-66	8.65304e-62	1.3622	0.778	0.064
Ccdc162	Ciliated Epithelial Cells	3.9978e-66	1.02368e-61	1.24766	0.8	0.014
Lbp	Ciliated Epithelial Cells	2.59549e-65	6.64601e-61	2.14289	0.844	0.063
Cdh26	Ciliated Epithelial Cells	3.34325e-65	8.56072e-61	2.09234	0.889	0.071
Tbata	Ciliated Epithelial Cells	6.46602e-65	1.65569e-60	1.14352	0.622	0.001
Spag16	Ciliated Epithelial Cells	7.71815e-65	1.97631e-60	1.36875	0.844	0.027
1700016K19Rik	Ciliated Epithelial Cells	8.88752e-65	2.27574e-60	1.54968	0.911	0.274
Dmkn	Ciliated Epithelial Cells	3.81479e-64	9.76814e-60	1.46799	0.844	0.062
Spata18	Ciliated Epithelial Cells	4.92889e-64	1.26209e-59	1.26897	0.622	0.002
Ttc39a	Ciliated Epithelial Cells	5.09341e-63	1.30422e-58	1.3334	0.8	0.032
2610028H24Rik	Ciliated Epithelial Cells	2.16062e-62	5.53249e-58	1.12003	0.622	0.001
Ttc29	Ciliated Epithelial Cells	1.2026e-61	3.07937e-57	1.21075	0.6	0.005
Lrrc23	Ciliated Epithelial Cells	1.20726e-61	3.0913e-57	1.42886	0.778	0.092
Lrrc51	Ciliated Epithelial Cells	1.38978e-61	3.55868e-57	1.25311	0.733	0.027
Erich2	Ciliated Epithelial Cells	1.96954e-61	5.0432e-57	1.29888	0.6	0.001
Fam154b	Ciliated Epithelial Cells	5.37683e-61	1.37679e-56	1.39697	0.756	0.197
Ccdc113	Ciliated Epithelial Cells	5.49662e-61	1.40747e-56	1.30176	0.733	0.031
Fam161a	Ciliated Epithelial Cells	2.4447e-60	6.25989e-56	1.43017	0.822	0.087
Aldh1a1	Ciliated Epithelial Cells	4.96861e-60	1.27226e-55	2.64536	0.889	0.095
Rgs22	Ciliated Epithelial Cells	7.37439e-60	1.88829e-55	1.42484	0.733	0.037
Slc39a4	Ciliated Epithelial Cells	1.77634e-59	4.54849e-55	1.51543	0.756	0.014
Arhgap18	Ciliated Epithelial Cells	1.80843e-59	4.63066e-55	1.5971	0.867	0.082
Adgb	Ciliated Epithelial Cells	2.28109e-59	5.84095e-55	1.38138	0.8	0.042
B3galt2	Ciliated Epithelial Cells	1.54951e-58	3.96769e-54	1.65213	0.689	0.014
Ppp1r36	Ciliated Epithelial Cells	2.03475e-58	5.21019e-54	1.19769	0.622	0.008
Rsph4a	Ciliated Epithelial Cells	3.59425e-58	9.20343e-54	1.56088	0.956	0.296
Cdc14a	Ciliated Epithelial Cells	1.5091e-57	3.8642e-53	1.43232	0.867	0.278
Efcab1	Ciliated Epithelial Cells	9.72543e-57	2.49029e-52	1.25798	0.778	0.018
Rsph10b	Ciliated Epithelial Cells	2.95794e-56	7.5741e-52	1.06054	0.667	0.006
Lrrc36	Ciliated Epithelial Cells	9.83317e-54	2.51788e-49	1.08233	0.578	0.004
Dnaja4	Ciliated Epithelial Cells	5.56383e-53	1.42467e-48	1.36302	0.889	0.189
Lrrc48	Ciliated Epithelial Cells	2.36928e-52	6.06678e-48	1.36174	0.844	0.228
Dnaic2	Ciliated Epithelial Cells	5.04015e-52	1.29058e-47	1.60394	0.8	0.086
Gm872	Ciliated Epithelial Cells	5.58913e-52	1.43115e-47	1.56489	0.911	0.175
Wdr52	Ciliated Epithelial Cells	1.16374e-51	2.97987e-47	1.62899	1	0.288
Ezr	Ciliated Epithelial Cells	4.7479e-51	1.21575e-46	1.82973	0.978	0.335
Tsga10	Ciliated Epithelial Cells	1.18992e-49	3.04691e-45	1.29967	0.911	0.159
Wdr66	Ciliated Epithelial Cells	2.12646e-49	5.44503e-45	1.37748	0.867	0.169
Kndc1	Ciliated Epithelial Cells	2.58233e-49	6.61233e-45	1.27949	0.822	0.026
Ttc16	Ciliated Epithelial Cells	4.33134e-49	1.10908e-44	1.22963	0.8	0.035
Ccdc108	Ciliated Epithelial Cells	5.14673e-49	1.31787e-44	1.57685	0.889	0.193
Nudc	Ciliated Epithelial Cells	3.34685e-48	8.56993e-44	1.22004	0.911	0.463
Tm4sf1	Ciliated Epithelial Cells	3.99954e-48	1.02412e-43	1.61576	0.822	0.031
Capsl	Ciliated Epithelial Cells	7.34153e-48	1.87987e-43	1.16424	0.711	0.081
Ak9	Ciliated Epithelial Cells	4.97502e-47	1.2739e-42	1.22571	0.822	0.077
Reg3g	Ciliated Epithelial Cells	5.74631e-47	1.4714e-42	2.42886	0.933	0.081
3300002A11Rik	Ciliated Epithelial Cells	2.99324e-46	7.66449e-42	1.00903	0.556	0.014
Nek5	Ciliated Epithelial Cells	6.65375e-46	1.70376e-41	1.03792	0.6	0.009
Adam8	Ciliated Epithelial Cells	8.44471e-46	2.16235e-41	1.53841	0.711	0.023
Dnah1	Ciliated Epithelial Cells	1.35235e-45	3.46283e-41	1.17145	0.533	0.006
Hspa2	Ciliated Epithelial Cells	2.65549e-45	6.79965e-41	1.2623	0.844	0.191
Aldh3b1	Ciliated Epithelial Cells	3.0485e-45	7.80599e-41	1.3651	0.711	0.137
Tekt4	Ciliated Epithelial Cells	4.47144e-45	1.14496e-40	1.00834	0.644	0.017
Wdr16	Ciliated Epithelial Cells	1.14203e-43	2.92428e-39	1.03758	0.667	0.022
Pifo	Ciliated Epithelial Cells	4.73562e-42	1.2126e-37	1.22222	0.689	0.219
Stmnd1	Ciliated Epithelial Cells	5.28715e-42	1.35383e-37	1.34203	0.8	0.151
BC030476	Ciliated Epithelial Cells	7.68764e-42	1.9685e-37	1.0026	0.467	0.005
Endog	Ciliated Epithelial Cells	8.02738e-42	2.05549e-37	1.00432	0.622	0.097
Efhc1	Ciliated Epithelial Cells	2.14272e-41	5.48665e-37	1.01487	0.689	0.034
1110017D15Rik	Ciliated Epithelial Cells	3.42648e-41	8.77386e-37	1.18309	0.867	0.205
Nme5	Ciliated Epithelial Cells	7.12022e-41	1.8232e-36	1.09499	0.689	0.151
Gclc	Ciliated Epithelial Cells	1.18658e-40	3.03836e-36	1.39834	0.911	0.299
Tekt1	Ciliated Epithelial Cells	2.34504e-40	6.0047e-36	1.18705	0.844	0.199
Iqcg	Ciliated Epithelial Cells	4.9157e-40	1.25871e-35	1.26921	0.911	0.342
Tspan1	Ciliated Epithelial Cells	4.27202e-39	1.09389e-34	1.53096	0.844	0.094
Ccdc30	Ciliated Epithelial Cells	7.59906e-39	1.94582e-34	1.12625	0.8	0.092
Cd24a	Ciliated Epithelial Cells	1.28136e-38	3.28106e-34	1.82014	0.933	0.206
Dhrs9	Ciliated Epithelial Cells	2.45538e-38	6.28725e-34	1.34757	0.533	0.011
Prdx5	Ciliated Epithelial Cells	4.43861e-38	1.13655e-33	1.30481	0.889	0.438
Hdc	Ciliated Epithelial Cells	5.9938e-38	1.53477e-33	1.3375	0.689	0.162
Spa17	Ciliated Epithelial Cells	8.85072e-38	2.26631e-33	1.19124	0.8	0.307
BC007180	Ciliated Epithelial Cells	6.20148e-37	1.58795e-32	1.18378	0.533	0.03
Mlf1	Ciliated Epithelial Cells	7.61778e-37	1.95061e-32	1.2361	0.867	0.39
Ccdc135	Ciliated Epithelial Cells	9.28878e-37	2.37849e-32	1.15233	0.8	0.145
Syne1	Ciliated Epithelial Cells	1.43884e-36	3.6843e-32	1.55397	0.889	0.095
1600029D21Rik	Ciliated Epithelial Cells	1.55813e-36	3.98974e-32	1.41922	0.733	0.052
1700088E04Rik	Ciliated Epithelial Cells	2.40548e-36	6.15948e-32	1.09325	0.8	0.199
Odf3b	Ciliated Epithelial Cells	3.3107e-36	8.47737e-32	1.06673	0.667	0.084
Pltp	Ciliated Epithelial Cells	1.30201e-34	3.33394e-30	1.10576	0.8	0.064
Armc4	Ciliated Epithelial Cells	1.73427e-34	4.44077e-30	1.14285	0.8	0.116
Grhl2	Ciliated Epithelial Cells	2.80484e-34	7.18208e-30	1.19713	0.778	0.094
Anxa8	Ciliated Epithelial Cells	4.68987e-34	1.20089e-29	1.6735	0.689	0.037
Lypd2	Ciliated Epithelial Cells	1.28958e-33	3.3021e-29	1.77666	0.8	0.103
Tmc5	Ciliated Epithelial Cells	1.65777e-33	4.24489e-29	1.20335	0.756	0.205
2410004P03Rik	Ciliated Epithelial Cells	4.51248e-33	1.15547e-28	1.12881	0.756	0.187
Slc5a8	Ciliated Epithelial Cells	1.44249e-32	3.69363e-28	1.42927	0.733	0.058
Gipc2	Ciliated Epithelial Cells	1.848e-32	4.73199e-28	1.14523	0.667	0.053
Dnah2	Ciliated Epithelial Cells	2.97373e-32	7.61453e-28	1.03692	0.578	0.035
Wdr78	Ciliated Epithelial Cells	2.32286e-31	5.94793e-27	1.07654	0.733	0.136
Appl2	Ciliated Epithelial Cells	4.06846e-31	1.04177e-26	1.19612	0.778	0.131
Anxa2	Ciliated Epithelial Cells	4.2294e-31	1.08298e-26	1.32406	0.933	0.179
Wnt4	Ciliated Epithelial Cells	6.40681e-31	1.64053e-26	1.04189	0.733	0.053
Crip2	Ciliated Epithelial Cells	7.27362e-31	1.86248e-26	1.10704	0.822	0.287
Nsun7	Ciliated Epithelial Cells	7.38826e-31	1.89184e-26	0.989238	0.578	0.051
Sec14l3	Ciliated Epithelial Cells	8.85144e-31	2.2665e-26	1.48541	0.933	0.19
Anxa1	Ciliated Epithelial Cells	1.59256e-30	4.07791e-26	1.4426	0.911	0.149
Gsto1	Ciliated Epithelial Cells	1.97996e-30	5.06989e-26	1.26002	0.844	0.103
Ccdc33	Ciliated Epithelial Cells	4.42824e-30	1.1339e-25	1.1486	0.867	0.257
Myh14	Ciliated Epithelial Cells	8.30145e-30	2.12567e-25	1.46233	0.867	0.167
Fam84b	Ciliated Epithelial Cells	1.55365e-29	3.97828e-25	1.01924	0.822	0.176
Wdr65	Ciliated Epithelial Cells	1.7703e-29	4.53303e-25	1.11163	0.667	0.112
Ccdc176	Ciliated Epithelial Cells	4.34235e-29	1.1119e-24	1.00225	0.556	0.116
Acsl3	Ciliated Epithelial Cells	5.88133e-29	1.50597e-24	1.19773	0.867	0.277
Mns1	Ciliated Epithelial Cells	1.97437e-28	5.05557e-24	1.05625	0.756	0.222
Ccdc67	Ciliated Epithelial Cells	3.71647e-28	9.51639e-24	1.17417	0.333	0.003
Pir	Ciliated Epithelial Cells	4.08779e-28	1.04672e-23	1.062	0.689	0.09
Foxa1	Ciliated Epithelial Cells	8.3223e-28	2.13101e-23	1.05205	0.644	0.04
Cp	Ciliated Epithelial Cells	8.52685e-28	2.18339e-23	1.65452	0.711	0.066
Serpinb11	Ciliated Epithelial Cells	1.50453e-27	3.85249e-23	1.73034	0.689	0.083
Cbr2	Ciliated Epithelial Cells	7.51635e-27	1.92464e-22	1.54407	0.978	0.261
4931406C07Rik	Ciliated Epithelial Cells	8.21739e-27	2.10415e-22	1.27176	0.778	0.185
Prkar2b	Ciliated Epithelial Cells	1.33052e-26	3.40693e-22	0.997963	0.667	0.148
Tmprss2	Ciliated Epithelial Cells	1.54537e-26	3.95707e-22	1.02289	0.644	0.053
Ccdc41	Ciliated Epithelial Cells	2.29842e-26	5.88533e-22	1.07879	0.8	0.272
Calml4	Ciliated Epithelial Cells	2.34735e-26	6.01061e-22	1.08361	0.667	0.059
Traf3ip1	Ciliated Epithelial Cells	2.34747e-26	6.01093e-22	1.08889	0.867	0.419
Clic6	Ciliated Epithelial Cells	4.82057e-26	1.23435e-21	1.42956	0.867	0.185
Slc9a3r1	Ciliated Epithelial Cells	7.19577e-26	1.84255e-21	1.0483	0.822	0.295
Wdr63	Ciliated Epithelial Cells	7.32129e-26	1.87469e-21	1.09238	0.711	0.144
Wfdc2	Ciliated Epithelial Cells	9.34509e-26	2.3929e-21	1.47944	0.844	0.137
Ly6a	Ciliated Epithelial Cells	1.13493e-25	2.90611e-21	1.62066	0.644	0.059
Ifitm1	Ciliated Epithelial Cells	3.39195e-25	8.68542e-21	1.14157	0.667	0.07
Prom1	Ciliated Epithelial Cells	4.4435e-25	1.1378e-20	1.16482	0.756	0.207
Krt19	Ciliated Epithelial Cells	5.02555e-25	1.28684e-20	1.17973	0.667	0.058
Prr18	Ciliated Epithelial Cells	7.78397e-25	1.99316e-20	1.0764	0.533	0.032
Chchd10	Ciliated Epithelial Cells	7.82827e-25	2.00451e-20	1.06459	0.889	0.496
1110004E09Rik	Ciliated Epithelial Cells	1.21503e-24	3.1112e-20	0.995041	0.756	0.407
Gsta4	Ciliated Epithelial Cells	6.6204e-24	1.69522e-19	1.21405	0.822	0.147
Lgals3	Ciliated Epithelial Cells	7.9816e-23	2.04377e-18	1.55769	0.689	0.091
Lgals3bp	Ciliated Epithelial Cells	1.048e-22	2.68351e-18	1.20284	0.822	0.274
Mt1	Ciliated Epithelial Cells	4.22953e-22	1.08301e-17	1.27029	0.911	0.602
Cxcl17	Ciliated Epithelial Cells	5.07334e-22	1.29908e-17	1.22603	0.6	0.055
Pgm2l1	Ciliated Epithelial Cells	6.0534e-22	1.55003e-17	1.08344	0.622	0.114
Cdh1	Ciliated Epithelial Cells	9.80713e-22	2.51121e-17	1.06537	0.911	0.216
Gstm1	Ciliated Epithelial Cells	2.63789e-21	6.75458e-17	1.18468	0.822	0.182
Mettl7a1	Ciliated Epithelial Cells	3.50463e-21	8.97396e-17	1.02762	0.889	0.216
Prdx6	Ciliated Epithelial Cells	4.49856e-20	1.1519e-15	1.34992	0.956	0.364
Elf3	Ciliated Epithelial Cells	1.21847e-19	3.12003e-15	1.00566	0.711	0.111
Igfbp5	Ciliated Epithelial Cells	2.47551e-19	6.33879e-15	1.11619	0.867	0.226
Tmem176b	Ciliated Epithelial Cells	4.63693e-19	1.18733e-14	1.11062	0.867	0.282
Ccdc39	Ciliated Epithelial Cells	6.37111e-19	1.63139e-14	1.00675	0.756	0.37
Sftpd	Ciliated Epithelial Cells	1.14911e-18	2.94241e-14	1.01345	0.622	0.082
Bpifa1	Ciliated Epithelial Cells	1.19073e-18	3.04899e-14	2.2226	0.667	0.143
Slc23a2	Ciliated Epithelial Cells	3.62275e-18	9.2764e-14	1.08956	0.667	0.168
Gsta3	Ciliated Epithelial Cells	6.32884e-18	1.62056e-13	1.27376	0.689	0.135
Aldh3a1	Ciliated Epithelial Cells	6.61178e-18	1.69301e-13	1.25905	0.556	0.057
Nudt4	Ciliated Epithelial Cells	1.01077e-17	2.58819e-13	1.00093	0.822	0.365
Nupr1	Ciliated Epithelial Cells	1.29934e-17	3.32709e-13	0.988128	0.844	0.232
Neat1	Ciliated Epithelial Cells	2.35984e-17	6.04261e-13	1.17638	0.756	0.475
Krt7	Ciliated Epithelial Cells	8.02164e-17	2.05402e-12	1.09403	0.556	0.065
S100a6	Ciliated Epithelial Cells	9.61159e-17	2.46114e-12	1.14267	0.644	0.108
Abca13	Ciliated Epithelial Cells	2.80208e-15	7.175e-11	1.05895	0.644	0.114
BC048546	Ciliated Epithelial Cells	2.25817e-10	5.78227e-06	1.2008	0.6	0.153
Fmo6	Ciliated Epithelial Cells	2.39326e-07	0.00612819	1.66857	0.333	0.076
Bpifa1	Muc5b+ Bpifa1+ Bpifb2+ Goblet Cells	0	0	5.50776	0.742	0.137
Reg3g	Muc5b+ Bpifa1+ Bpifb2+ Goblet Cells	2.5858901837685e-319	6.62143040455762e-315	4.55678	0.994	0.071
Serpinb11	Muc5b+ Bpifa1+ Bpifb2+ Goblet Cells	1.9427e-233	4.97447e-229	2.42859	0.942	0.074
Lypd2	Muc5b+ Bpifa1+ Bpifb2+ Goblet Cells	6.56809e-193	1.68182e-188	2.08719	0.942	0.094
Kcnj16	Muc5b+ Bpifa1+ Bpifb2+ Goblet Cells	5.81588e-190	1.48922e-185	2.04385	0.839	0.022
Tff2	Muc5b+ Bpifa1+ Bpifb2+ Goblet Cells	9.44277e-182	2.41792e-177	2.35711	0.665	0.008
Gabrp	Muc5b+ Bpifa1+ Bpifb2+ Goblet Cells	4.33349e-179	1.10963e-174	1.60768	0.8	0.035
Adh7	Muc5b+ Bpifa1+ Bpifb2+ Goblet Cells	6.37531e-175	1.63246e-170	1.99959	0.916	0.041
Wfdc2	Muc5b+ Bpifa1+ Bpifb2+ Goblet Cells	6.24021e-165	1.59787e-160	2.59287	0.903	0.129
Muc4	Muc5b+ Bpifa1+ Bpifb2+ Goblet Cells	1.28653e-164	3.29428e-160	1.57307	0.858	0.046
Aldh3a1	Muc5b+ Bpifa1+ Bpifb2+ Goblet Cells	9.57714e-159	2.45232e-154	1.87096	0.897	0.048
Krt19	Muc5b+ Bpifa1+ Bpifb2+ Goblet Cells	1.97745e-157	5.06346e-153	1.90476	0.89	0.049
Cbr2	Muc5b+ Bpifa1+ Bpifb2+ Goblet Cells	1.42884e-149	3.65869e-145	1.98887	1	0.254
Gsto1	Muc5b+ Bpifa1+ Bpifb2+ Goblet Cells	1.21599e-148	3.11366e-144	2.37359	0.923	0.094
Cxcl17	Muc5b+ Bpifa1+ Bpifb2+ Goblet Cells	6.7772e-145	1.73537e-140	1.64987	0.845	0.046
Prdx6	Muc5b+ Bpifa1+ Bpifb2+ Goblet Cells	7.51965e-144	1.92548e-139	2.2593	0.987	0.358
Epas1	Muc5b+ Bpifa1+ Bpifb2+ Goblet Cells	2.92794e-143	7.49728e-139	1.91694	0.994	0.204
Bpifb1	Muc5b+ Bpifa1+ Bpifb2+ Goblet Cells	3.66454e-142	9.38342e-138	2.14332	0.555	0.008
Tspan1	Muc5b+ Bpifa1+ Bpifb2+ Goblet Cells	1.70055e-140	4.35443e-136	1.53782	0.832	0.086
Scgb3a1	Muc5b+ Bpifa1+ Bpifb2+ Goblet Cells	1.00457e-133	2.5723e-129	2.20488	0.516	0.007
Lbp	Muc5b+ Bpifa1+ Bpifb2+ Goblet Cells	1.49231e-132	3.82121e-128	1.44205	0.819	0.056
[truncated: 4,979 more rows]

## Sheet: Supplemental Table 8B
Supplemental Table 8
Related to Mouse Nasal Epithelium +/- Intranasal IFNa Challenge, Figure 6A, 6B, Supplementary Figure 5
Statistics for ACE2 and TMPRSS2 expression by cell type (bimod test implemented in R using Seurat package and function FindAllMarkers)
Gene	Cell Type	p-value	p_val_adj	average log fold change vs all other cells	% of Cell Type Expressing	% of Rest of Cells Expressing
Tmprss2	Bpifb9a+ Bpifb9b+ Bpifb5+ Cells	1.13171e-14	2.89784e-10	0.0552108	0.13	0.053
Tmprss2	Cxcl17+ Ccl9+ Epithelial Cells	4.85343e-15	1.24277e-10	0.318973	0.286	0.053
Ace2	Olfactory Epithelial Gland Cells	3.02538e-14	7.74679e-10	0.227229	0.155	0.007
Ace2	Muc5b+ Scgb1c1+ Goblet Cells	9.10506e-11	2.33144e-06	0.243832	0.164	0.007
Tmprss2	Cyp2g1+ Olfactory Epithelial Cells	9.24283e-08	0.00236672	0.13835	0.174	0.054
Tmprss2	Muc2+ Cyp2g1+ Olfactory Epithelial Cells	3.10595e-163	7.95311e-159	0.637745	0.345	0.035
Tmprss2	Basal Epithelial Cells	8.91947e-18	2.28392e-13	0.159692	0.166	0.052
Ace2	Basal Epithelial Cells	4.14094e-15	1.06033e-10	0.114871	0.066	0.006
Tmprss2	Ciliated Epithelial Cells	1.54537e-26	3.95707e-22	1.02289	0.644	0.053
Tmprss2	Muc5b+ Bpifa1+ Bpifb2+ Goblet Cells	1.79251e-37	4.58989e-33	0.465103	0.4	0.051
Ace2	Myofibroblasts or Pericytes	1.39449e-10	3.57073e-06	0.208518	0.084	0.007

## Sheet: Supplemental Table 8C
Supplemental Table 8
Related to Mouse Nasal Epithelium +/- Intranasal IFNa Challenge, Figure 6A, Supplementary Figure 5
Differentially expressed genes between Basal Epithelial Cells from Saline treated and IFNa treated mice (likelihood ratio test implemented in R using Seurat package and function FindAllMarkers)
Gene	Treatment	p-value	p_val_adj	average log fold change vs all other cells	% of Cell Type Expressing	% of Rest of Cells Expressing
Xist	Intranasal IFNa	3.12846e-86	8.01072e-82	2.27531	0.919	0
Oasl2	Intranasal IFNa	6.7507e-18	1.72858e-13	0.633713	0.345	0.013
Ifi27l2a	Intranasal IFNa	4.94415e-15	1.266e-10	0.954831	0.426	0.083
Lgals3bp	Intranasal IFNa	9.07577e-14	2.32394e-09	0.616806	0.484	0.153
Obp1a	Intranasal IFNa	2.33715e-12	5.9845e-08	1.44995	0.502	0.185
Rtp4	Intranasal IFNa	3.83463e-11	9.81895e-07	0.38821	0.278	0.025
Irf7	Intranasal IFNa	2.27091e-10	5.81488e-06	0.41695	0.274	0.032
C3	Intranasal IFNa	6.88512e-10	1.763e-05	0.861579	0.448	0.261
Dcn	Intranasal IFNa	7.10841e-10	1.82018e-05	0.799647	0.605	0.28
Ifi44	Intranasal IFNa	8.74862e-10	2.24017e-05	0.367147	0.229	0.038
Irf9	Intranasal IFNa	9.23484e-10	2.36467e-05	0.490636	0.448	0.159
5430402E10Rik	Intranasal IFNa	1.85413e-09	4.74769e-05	1.14209	0.327	0.134
Ly6e	Intranasal IFNa	3.82668e-09	9.79859e-05	0.553479	0.816	0.548
Rnf213	Intranasal IFNa	7.07075e-09	0.000181054	0.483961	0.43	0.197
Ifitm3	Intranasal IFNa	1.7616e-08	0.000451076	0.520942	0.83	0.764
Irgm1	Intranasal IFNa	4.39456e-08	0.00112527	0.347948	0.22	0.038
Stat1	Intranasal IFNa	5.93711e-08	0.00152026	0.451029	0.453	0.185
Bst2	Intranasal IFNa	8.14251e-08	0.00208497	0.316131	0.188	0.019
Rplp0	Intranasal IFNa	1.38017e-07	0.00353407	0.439406	0.861	0.72
Obp1b	Intranasal IFNa	1.64769e-07	0.00421908	1.19692	0.269	0.102
Cyp2f2	Intranasal IFNa	2.07513e-07	0.00531359	0.635344	0.96	0.898
Gm14744	Intranasal IFNa	5.56708e-07	0.0142551	1.20873	0.251	0.191
Sypl	Intranasal IFNa	8.25576e-07	0.0211397	0.354625	0.762	0.535
Gm16136	Intranasal IFNa	1.04284e-06	0.026703	0.259207	0.35	0.21
Prr5l	Intranasal IFNa	1.5342e-06	0.0392847	0.426445	0.399	0.217
Ddx60	Intranasal IFNa	1.76996e-06	0.0453216	0.19229	0.157	0.032
Ifih1	Intranasal IFNa	1.79914e-06	0.0460687	0.357885	0.323	0.121
Ddx3y	Saline	5.62835e-20	1.4412e-15	0.529922	0.299	0
Errfi1	Saline	5.60982e-14	1.43645e-09	1.00501	0.58	0.413
Dnajb1	Saline	3.06577e-13	7.85022e-09	1.01976	0.739	0.565
Eif2s3y	Saline	3.94615e-13	1.01045e-08	0.309794	0.204	0
Hspa8	Saline	1.36651e-12	3.49909e-08	0.505876	0.841	0.677
Col1a2	Saline	2.85244e-11	7.30395e-07	0.965331	0.248	0.036
Btg2	Saline	4.16221e-10	1.06578e-05	0.846694	0.764	0.534
Col1a1	Saline	1.97415e-09	5.05501e-05	0.856559	0.185	0.04
Dusp5	Saline	3.44538e-09	8.82224e-05	0.628805	0.338	0.148
Hsph1	Saline	4.81189e-09	0.000123213	0.628887	0.618	0.439
Jund	Saline	5.08303e-09	0.000130156	0.469994	0.828	0.587
Anxa1	Saline	5.79857e-09	0.000148478	0.44836	0.452	0.556
Phlda1	Saline	7.1136e-09	0.000182151	0.785154	0.414	0.247
Atf3	Saline	7.25143e-09	0.00018568	0.868758	0.669	0.444
Ubc	Saline	8.35905e-09	0.000214042	0.598522	0.866	0.839
Hsp90ab1	Saline	1.23486e-08	0.000316197	0.26187	1	0.996
Uty	Saline	1.83925e-08	0.000470958	0.242429	0.134	0
Lhx2	Saline	2.19039e-08	0.00056087	0.633034	0.382	0.121
E030042O20Rik	Saline	1.28827e-07	0.00329874	0.0465685	0.025	0.009
Wdr17	Saline	1.40259e-07	0.00359146	0.443281	0.261	0.072
Kdm5d	Saline	3.07118e-07	0.00786406	0.186769	0.115	0
Nsg1	Saline	3.32696e-07	0.00851901	0.35317	0.459	0.206
Hsp90aa1	Saline	5.91988e-07	0.0151584	0.420583	0.605	0.381
Cystm1	Saline	6.30661e-07	0.0161487	0.512899	0.446	0.211
Sprr1a	Saline	6.76666e-07	0.0173267	1.35375	0.191	0.072
Atf4	Saline	7.75655e-07	0.0198614	0.400983	0.841	0.771
Mcl1	Saline	9.71891e-07	0.0248862	0.439574	0.739	0.646
Pde6d	Saline	9.99591e-07	0.0255955	0.435532	0.401	0.265
