# Supplementary material for: SARS-CoV-2 Receptor ACE2 Is an Interferon-Stimulated Gene in Human Airway Epithelial Cells and Is Detected in Specific Cell Subsets across Tissues
Source: Cell. 2020 May 28;181(5):1016–1035.e19. doi: 10.1016/j.cell.2020.04.035 (PMC7252096; doi:10.1016/j.cell.2020.04.035)
Supplement: Table S9 — Summary of Datasets Analyzed in this Study with Links to Data, Related to STAR Methods [file mmc10.xls]

## Sheet: Sheet1
Study	scRNA-seq Method	Figure	Cellular Subset	# Cells	average UMI/cell	SEM UMI/cell	ACE2+ (%)	TMPRSS2+ (%)	ACE2+ TMPRSS2+ (%)	ACE2+ cells average UMI/cell	ACE2+ cells SEM UMI/cell	Data Accessibility	Full expression matrix available	Full expression matrix available for ACE2/TMPRSS2-enriched cell type	Normalized filename (select 'Download' tab after following link in Data Accessibility column of this table)	Counts filename	URL to Published Paper or Pre-Print (if Available)
Published (Access Type 1)
Human Adult Nasal Mucosa	SeqWell V1	4B	of Apical Cells	4362	2083	23	1	9.9	0.16	3280	316	https://singlecell.broadinstitute.org/single_cell/study/SCP253?scpbr=the-alexandria-project#study-summary	y	y	20180822_PolypAll_cleaned_data.txt	SuppTable2_PolypALL_merged.txt.gz	https://www.nature.com/articles/s41586-018-0449-8
Human Adult Nasal Epithelium Only	SeqWell V1	4D	of Secretory Cells	8840	1801	18	1.3	13.2	0.3	3416	238	https://singlecell.broadinstitute.org/single_cell/study/SCP253?scpbr=the-alexandria-project#study-summary	y	y	20180822_PolypAll_cleaned_data.txt & 20180921_PolypScrape_cleaned_data.txt.gz	SuppTable2_PolypALL_merged.txt.gz & SuppTable6_ScrapeALL_merged.txt.gz	https://www.nature.com/articles/s41586-018-0449-8
Human Adult Nasal Epithelium Only	SeqWell V1	4F	of Cluster 7 Apical Goblet Secretory Cells	1291	4146	63	4	28	1.6	5229	63	https://singlecell.broadinstitute.org/single_cell/study/SCP253?scpbr=the-alexandria-project#study-summary	y	y	20180822_PolypAll_cleaned_data.txt & 20180921_PolypScrape_cleaned_data.txt.gz	SuppTable2_PolypALL_merged.txt.gz & SuppTable6_ScrapeALL_merged.txt.gz	https://www.nature.com/articles/s41586-018-0449-8
Human Adult Nasal Epithelium Inferior Turbinate Scraping Only	SeqWell V1	4D	of Secretory Cells	4653	1806	27	1.6	15.3	0.5	3560	314	https://singlecell.broadinstitute.org/single_cell/study/SCP253?scpbr=the-alexandria-project#study-summary	y	y	20180921_PolypScrape_cleaned_data.txt.gz	SuppTable6_ScrapeALL_merged.txt.gz	https://www.nature.com/articles/s41586-018-0449-8
Human Adult Nasal Epithelium Inferior Turbinate Scraping Only	SeqWell V1	4F	of Cluster 7 Apical Goblet Secretory Cells	1086	4043	69	3.8	29.7	1.7	5179	387	https://singlecell.broadinstitute.org/single_cell/study/SCP253?scpbr=the-alexandria-project#study-summary	y	y	20180921_PolypScrape_cleaned_data.txt.gz	SuppTable6_ScrapeALL_merged.txt.gz	https://www.nature.com/articles/s41586-018-0449-8
This Study (Access Type 2)
Human Adult Inferior Turbinate Scraping (Methods Comparison)	SeqWell V1	S3B	of Secretory Cells	2955	1693	41	1.2	12.8	0.3	5622	821	https://singlecell.broadinstitute.org/single_cell/study/SCP253?scpbr=the-alexandria-project#study-summary	y	y	20200312_NasalSSS_cleaned_logdata.txt.zip	NasalSSS_cleaned_raw_expression_counts.csv.gz
Human Adult Inferior Turbinate Scraping (Methods Comparison)	SeqWell S^3	S3B	of Secretory Cells	6249	2812	36	2.8	22	1	5369	356	https://singlecell.broadinstitute.org/single_cell/study/SCP253?scpbr=the-alexandria-project#study-summary	y	y	20200312_NasalSSS_cleaned_logdata.txt.zip	NasalSSS_cleaned_raw_expression_counts.csv.gz
Human Adult Inferior Turbinate Scraping (Methods Comparison)	SeqWell V1	S3B	of Cluster 7 Apical Goblet Secretory Cells	470	5278	163	4.7	33	1.9	7891	953	https://singlecell.broadinstitute.org/single_cell/study/SCP253?scpbr=the-alexandria-project#study-summary	y	y	20200312_NasalSSS_cleaned_logdata.txt.zip	NasalSSS_cleaned_raw_expression_counts.csv.gz
Human Adult Inferior Turbinate Scraping (Methods Comparison)	SeqWell S^3	S3B	of Cluster 7 Apical Goblet Secretory Cells	437	8117	211	9.8	50.8	4	8132	723	https://singlecell.broadinstitute.org/single_cell/study/SCP253?scpbr=the-alexandria-project#study-summary	y	y	20200312_NasalSSS_cleaned_logdata.txt.zip	NasalSSS_cleaned_raw_expression_counts.csv.gz
Mouse Nasal Mucosa	SeqWell S^3	6A	of All Cells	11358	6627	25	0.8	5.5	0.1	7889	340	https://singlecell.broadinstitute.org/single_cell/study/SCP832?scpbr=the-alexandria-project#study-summary	y	y	mouse_nasal_mucosa_normalized_expression_counts.csv.gz	mouse_nasal_mucosa_raw_expression_counts.csv.gz
Mouse Nasal Mucosa	SeqWell S^3	6A	of Basal Epithelial Cells	380	6570	137	6.6	16.6	1	7636	646	https://singlecell.broadinstitute.org/single_cell/study/SCP832?scpbr=the-alexandria-project#study-summary	y	y	mouse_nasal_mucosa_normalized_expression_counts.csv.gz	mouse_nasal_mucosa_raw_expression_counts.csv.gz
Originally Unpublished (Access Type 3)
unpublished data sets where ACE2+ cell subsets, and the necessary subsets to contextualize those cells (i.e. epithelial cells for type II pneumocytes) are fully available
Non-Human Primate Lung	SeqWell V1	1C	of Epithelial Cells	402	2239	72	4	20	2.24	2685	234	https://singlecell.broadinstitute.org/single_cell/study/SCP807?scpbr=the-alexandria-project	y	y	epithelial_cell_lung_expression.txt	NHP_lung_epithelial_raw_expression_counts.csv.gz
Non-Human Primate Lung	SeqWell V1	1C	of Type II pneumocytes	237	2347	64	6.3	29.5	3.8	2729	245	https://singlecell.broadinstitute.org/single_cell/study/SCP807?scpbr=the-alexandria-project	y	y	epithelial_cell_lung_expression.txt	NHP_lung_epithelial_raw_expression_counts.csv.gz
Non-Human Primate Ileal Small Intestine	SeqWell V1	3B	of Epithelial Cells	1802	1026	18	43.2	7.62	3.8	1006	25	https://singlecell.broadinstitute.org/single_cell/study/SCP807?scpbr=the-alexandria-project	upon request	y	epithelial_cell_enterocyte_ileum_expression.txt & ACE2_TMPRSS2_expression_ileum_nonepithelial.txt	NHP_ileum_epithelial_raw_expression_counts.csv.gz & NHP_ileum_nonepithelial_raw_ACE2_TMPRSS2_counts.csv.gz
Non-Human Primate Ileal Small Intestine	SeqWell V1	3B	of Absorptive Enterocytes	1146	918	18	61.9	7.68	5.4	959	25	https://singlecell.broadinstitute.org/single_cell/study/SCP807?scpbr=the-alexandria-project	y	y	epithelial_cell_enterocyte_ileum_expression.txt	NHP_ileum_epithelial_raw_expression_counts.csv.gz
Human Ileal Small Intestine	10X v2 3'	3E	of Epithelial Cells	13689	5190	40	25.2	17.4	6.5	6687	82	https://singlecell.broadinstitute.org/single_cell/study/SCP812?scpbr=the-alexandria-project#study-summary	upon request	y	SCPdata_seurat_normalized_expression_counts_subset_ACE2_TMPRSS2_(1).csv	seurat_counts_subset_notEC_ACE2_TMPRSS2.csv
Human Ileal Small Intestine	10X v2 3'	3E	of Absorptive Enterocytes	8531	4570	41	30	11.1	9	6374	81	https://singlecell.broadinstitute.org/single_cell/study/SCP812?scpbr=the-alexandria-project#study-summary	y	y	SCPdata_seurat_normalized_expression_counts_subset_absorptiveAndCryptentero.csv	seurat_counts_subset_absorptiveAndCryptentero.csv
Non-Human Primate TB Granuloma and Adjacent Uninvolved Lung	SeqWell S^3	S1A	of Epithelial Cells	1092	22290	527	23.9	65.8	18.1	31129	1196	https://singlecell.broadinstitute.org/single_cell/study/SCP806?scpbr=the-alexandria-project#study-summary	y	y	epithelial_cells_for_scp.txt.gz	all_epi_counts.txt.gz
Non-Human Primate TB Granuloma	SeqWell S^3	S1A	of Type II pneumocytes	613	27575	790	26.6	94.1	25.9	38392	1616	https://singlecell.broadinstitute.org/single_cell/study/SCP806?scpbr=the-alexandria-project#study-summary	y	y	epithelial_cells_for_scp.txt.gz	all_epi_counts.txt.gz
Non-Human Primate TB Granuloma	SeqWell S^3	S1A	of Type I pneumocytes	148	16955	880	14.2	81.1	12.2	21586	2400	https://singlecell.broadinstitute.org/single_cell/study/SCP806?scpbr=the-alexandria-project#study-summary	y	y	epithelial_cells_for_scp.txt.gz	all_epi_counts.txt.gz
Non-Human Primate TB Infected, Adjacent Uninvolved Lung	SeqWell S^3	S1A	of Type II pneumocytes	37	10393	1073	10.8	59.5	10.8	14671	6872	https://singlecell.broadinstitute.org/single_cell/study/SCP806?scpbr=the-alexandria-project#study-summary	y	y	epithelial_cells_for_scp.txt.gz	all_epi_counts.txt.gz
Non-Human Primate TB Infected, Adjacent Uninvolved Lung	SeqWell S^3	S1A	of Club Cells	106	13552	897	33	55.7	17	16649	1913	https://singlecell.broadinstitute.org/single_cell/study/SCP806?scpbr=the-alexandria-project#study-summary	y	y	epithelial_cells_for_scp.txt.gz	all_epi_counts.txt.gz
Non-Human Primate TB Infected, Adjacent Uninvolved Lung	SeqWell S^3	S1A	of Ciliated cells	143	16379	1085	35.7	23.1	11.9	23280	1914	https://singlecell.broadinstitute.org/single_cell/study/SCP806?scpbr=the-alexandria-project#study-summary	y	y	epithelial_cells_for_scp.txt.gz	all_epi_counts.txt.gz
Human Lung	SeqWell S^3	2A	of Epithelial Cells	1001	3616	261	1.2	34.8	0.8	16717	3844	https://singlecell.broadinstitute.org/single_cell/study/SCP814?scpbr=the-alexandria-project#study-summary	y	y	lung_epithelial_log_norm_expression.txt.gz	Human_lung_epithelial_cell_raw_counts.txt.gz
Human Lung	SeqWell S^3	2A	of Type II pneumocytes	579	2912	179	1.4	34.2	0.8	12175	2299	https://singlecell.broadinstitute.org/single_cell/study/SCP814?scpbr=the-alexandria-project#study-summary	y	y	lung_epithelial_log_norm_expression.txt.gz	Human_lung_epithelial_cell_raw_counts.txt.gz
Human Lung	SeqWell S^3	2A	of Ciliated Cells	57	9554	3466	7	24.6	5.3	25800	9829	https://singlecell.broadinstitute.org/single_cell/study/SCP814?scpbr=the-alexandria-project#study-summary	y	y	lung_epithelial_log_norm_expression.txt.gz	Human_lung_epithelial_cell_raw_counts.txt.gz
Originally Unpublished (Access Type 4)
those unpublished data sets where expression is shared for ACE2/TMPRSS2
Human Nasal Lavage With and Without Influenza Infection	SeqWell V1	5G	of Goblet Secretory Cells	2391	3892	78	9.11	29.4	4.09	218	341	Supplemental Table 6	upon request	upon request			https://www.biorxiv.org/content/10.1101/2020.04.15.042978v1
Human Nasal Lavage With and Without Influenza Infection	SeqWell V1	5G	of Squamous Epithelial Cells	5449	3373	50	2.8	78.8	2.4	7620	623	Supplemental Table 6	upon request	upon request			https://www.biorxiv.org/content/10.1101/2020.04.15.042978v1
Mouse Lung from WT and IFNGR KO mice, With and Without MHV68 Infection	DropSeq	S5H	of Type II Pneumocytes, WT mice, uninfected	982	1900	44	2.75	3.66	0	3140	419	upon request	upon request	upon request
Mouse Lung from WT and IFNGR KO mice, With and Without MHV68 Infection	DropSeq	S5H	of Type II Pneumocytes, KO mice,uninfected	290	1844	71	3.1	6.9	0	2344	485	upon request	upon request	upon request
